# Supplementary material for: Targeting myoferlin in ER/Golgi vesicle trafficking reprograms pancreatic cancer-associated fibroblasts
Source: EMBO J. 2025 Oct 8;44(22):6425–65. doi: 10.1038/s44318-025-00570-6 (PMC12623807; doi:10.1038/s44318-025-00570-6)
Supplement: Supplementary file 3 — Source data Fig. 1 [file 44318_2025_570_MOESM3_ESM.zip]

Archive with 14 entries (9 files):
- Fig1/
- Fig1/.DS_Store
- Fig1/Images/
- Fig1/Images/.DS_Store
- Fig1/Images/I/
- Fig1/Images/I/Fig_1_panel_i_image_1.tiff
- Fig1/Images/I/Fig_1_panel_i_image_2.tiff
- Fig1/Images/I/Fig_1_panel_i_image_3.tiff
- Fig1/Images/K/
- Fig1/Images/K/Fig_1_panel_k_image_1.tiff
- Fig1/Images/K/Fig_1_panel_k_image_2.tiff
- Fig1/Images/K/Fig_1_panel_k_image_3.tiff
- Fig1/Numerical_data/
- Fig1/Numerical_data/Fig1_numerical_data.xlsx
