# Supplementary material for: Targeting myoferlin in ER/Golgi vesicle trafficking reprograms pancreatic cancer-associated fibroblasts
Source: EMBO J. 2025 Oct 8;44(22):6425–65. doi: 10.1038/s44318-025-00570-6 (PMC12623807; doi:10.1038/s44318-025-00570-6)
Supplement: Supplementary file 3 — Source data Fig. 1 [file 44318_2025_570_MOESM3_ESM.zip › Fig1/Numerical_data/Fig1_numerical_data.xlsx]

## Sheet: Fig1a
Study ID	Patient ID	Sample ID	MYOF: mRNA expression z-scores relative to all samples (log RNA Seq V2 RSEM)
paad_tcga_pan_can_atlas_2018	TCGA-2J-AABV	TCGA-2J-AABV-01	-2.0789
paad_tcga_pan_can_atlas_2018	TCGA-3A-A9I5	TCGA-3A-A9I5-01	-2.0432
paad_tcga_pan_can_atlas_2018	TCGA-F2-6880	TCGA-F2-6880-01	-1.6276
paad_tcga_pan_can_atlas_2018	TCGA-LB-A8F3	TCGA-LB-A8F3-01	-1.5869
paad_tcga_pan_can_atlas_2018	TCGA-Z5-AAPL	TCGA-Z5-AAPL-01	-0.9777
paad_tcga_pan_can_atlas_2018	TCGA-IB-AAUM	TCGA-IB-AAUM-01	-0.9275
paad_tcga_pan_can_atlas_2018	TCGA-HZ-A8P0	TCGA-HZ-A8P0-01	-0.8891
paad_tcga_pan_can_atlas_2018	TCGA-HZ-A49H	TCGA-HZ-A49H-01	-0.8401
paad_tcga_pan_can_atlas_2018	TCGA-US-A77J	TCGA-US-A77J-01	-0.8381
paad_tcga_pan_can_atlas_2018	TCGA-HV-A7OL	TCGA-HV-A7OL-01	-0.8071
paad_tcga_pan_can_atlas_2018	TCGA-Q3-A5QY	TCGA-Q3-A5QY-01	-0.7831
paad_tcga_pan_can_atlas_2018	TCGA-IB-8126	TCGA-IB-8126-01	-0.6204
paad_tcga_pan_can_atlas_2018	TCGA-XD-AAUH	TCGA-XD-AAUH-01	-0.6043
paad_tcga_pan_can_atlas_2018	TCGA-FB-AAQ3	TCGA-FB-AAQ3-01	-0.5994
paad_tcga_pan_can_atlas_2018	TCGA-FB-AAPP	TCGA-FB-AAPP-01	-0.5717
paad_tcga_pan_can_atlas_2018	TCGA-2J-AABR	TCGA-2J-AABR-01	-0.5655
paad_tcga_pan_can_atlas_2018	TCGA-XD-AAUI	TCGA-XD-AAUI-01	-0.5373
paad_tcga_pan_can_atlas_2018	TCGA-HZ-A77O	TCGA-HZ-A77O-01	-0.5221
paad_tcga_pan_can_atlas_2018	TCGA-FB-AAPQ	TCGA-FB-AAPQ-01	-0.5065
paad_tcga_pan_can_atlas_2018	TCGA-FB-AAPY	TCGA-FB-AAPY-01	-0.4991
paad_tcga_pan_can_atlas_2018	TCGA-2L-AAQL	TCGA-2L-AAQL-01	-0.4631
paad_tcga_pan_can_atlas_2018	TCGA-2J-AABK	TCGA-2J-AABK-01	-0.4603
paad_tcga_pan_can_atlas_2018	TCGA-OE-A75W	TCGA-OE-A75W-01	-0.4349
paad_tcga_pan_can_atlas_2018	TCGA-3A-A9I9	TCGA-3A-A9I9-01	-0.4347
paad_tcga_pan_can_atlas_2018	TCGA-RL-AAAS	TCGA-RL-AAAS-01	-0.4082
paad_tcga_pan_can_atlas_2018	TCGA-FB-A78T	TCGA-FB-A78T-01	-0.3537
paad_tcga_pan_can_atlas_2018	TCGA-FB-AAQ6	TCGA-FB-AAQ6-01	-0.332
paad_tcga_pan_can_atlas_2018	TCGA-2J-AAB9	TCGA-2J-AAB9-01	-0.2835
paad_tcga_pan_can_atlas_2018	TCGA-HV-A5A6	TCGA-HV-A5A6-01	-0.2655
paad_tcga_pan_can_atlas_2018	TCGA-HZ-7920	TCGA-HZ-7920-01	-0.2639
paad_tcga_pan_can_atlas_2018	TCGA-US-A779	TCGA-US-A779-01	-0.2621
paad_tcga_pan_can_atlas_2018	TCGA-HZ-7924	TCGA-HZ-7924-01	-0.2586
paad_tcga_pan_can_atlas_2018	TCGA-HV-A5A5	TCGA-HV-A5A5-01	-0.2332
paad_tcga_pan_can_atlas_2018	TCGA-IB-AAUR	TCGA-IB-AAUR-01	-0.2194
paad_tcga_pan_can_atlas_2018	TCGA-IB-7649	TCGA-IB-7649-01	-0.213
paad_tcga_pan_can_atlas_2018	TCGA-3E-AAAY	TCGA-3E-AAAY-01	-0.1979
paad_tcga_pan_can_atlas_2018	TCGA-HV-AA8X	TCGA-HV-AA8X-01	-0.1779
paad_tcga_pan_can_atlas_2018	TCGA-HZ-7918	TCGA-HZ-7918-01	-0.1728
paad_tcga_pan_can_atlas_2018	TCGA-IB-AAUW	TCGA-IB-AAUW-01	-0.1534
paad_tcga_pan_can_atlas_2018	TCGA-HZ-7923	TCGA-HZ-7923-01	-0.1403
paad_tcga_pan_can_atlas_2018	TCGA-FB-AAQ0	TCGA-FB-AAQ0-01	-0.1193
paad_tcga_pan_can_atlas_2018	TCGA-FB-AAPU	TCGA-FB-AAPU-01	-0.1143
paad_tcga_pan_can_atlas_2018	TCGA-HZ-8637	TCGA-HZ-8637-01	-0.0823
paad_tcga_pan_can_atlas_2018	TCGA-FB-A4P6	TCGA-FB-A4P6-01	-0.0777
paad_tcga_pan_can_atlas_2018	TCGA-F2-7276	TCGA-F2-7276-01	-0.065
paad_tcga_pan_can_atlas_2018	TCGA-3A-A9IZ	TCGA-3A-A9IZ-01	-0.0618
paad_tcga_pan_can_atlas_2018	TCGA-Q3-AA2A	TCGA-Q3-AA2A-01	-0.0488
paad_tcga_pan_can_atlas_2018	TCGA-IB-AAUP	TCGA-IB-AAUP-01	-0.044
paad_tcga_pan_can_atlas_2018	TCGA-FB-A4P5	TCGA-FB-A4P5-01	-0.0311
paad_tcga_pan_can_atlas_2018	TCGA-HZ-A4BH	TCGA-HZ-A4BH-01	-0.0278
paad_tcga_pan_can_atlas_2018	TCGA-IB-7888	TCGA-IB-7888-01	-0.0246
paad_tcga_pan_can_atlas_2018	TCGA-XN-A8T3	TCGA-XN-A8T3-01	0.0088
paad_tcga_pan_can_atlas_2018	TCGA-IB-AAUQ	TCGA-IB-AAUQ-01	0.0115
paad_tcga_pan_can_atlas_2018	TCGA-IB-A5ST	TCGA-IB-A5ST-01	0.0121
paad_tcga_pan_can_atlas_2018	TCGA-3A-A9IX	TCGA-3A-A9IX-01	0.0319
paad_tcga_pan_can_atlas_2018	TCGA-HV-A5A4	TCGA-HV-A5A4-01	0.0387
paad_tcga_pan_can_atlas_2018	TCGA-2J-AABA	TCGA-2J-AABA-01	0.048
paad_tcga_pan_can_atlas_2018	TCGA-F2-A44H	TCGA-F2-A44H-01	0.0483
paad_tcga_pan_can_atlas_2018	TCGA-2J-AABF	TCGA-2J-AABF-01	0.0545
paad_tcga_pan_can_atlas_2018	TCGA-2J-AABT	TCGA-2J-AABT-01	0.0566
paad_tcga_pan_can_atlas_2018	TCGA-US-A77G	TCGA-US-A77G-01	0.0592
paad_tcga_pan_can_atlas_2018	TCGA-F2-7273	TCGA-F2-7273-01	0.0782
paad_tcga_pan_can_atlas_2018	TCGA-FB-A5VM	TCGA-FB-A5VM-01	0.0894
paad_tcga_pan_can_atlas_2018	TCGA-IB-7897	TCGA-IB-7897-01	0.0908
paad_tcga_pan_can_atlas_2018	TCGA-HZ-8317	TCGA-HZ-8317-01	0.0936
paad_tcga_pan_can_atlas_2018	TCGA-LB-A9Q5	TCGA-LB-A9Q5-01	0.1092
paad_tcga_pan_can_atlas_2018	TCGA-HZ-A8P1	TCGA-HZ-A8P1-01	0.1209
paad_tcga_pan_can_atlas_2018	TCGA-S4-A8RO	TCGA-S4-A8RO-01	0.1251
paad_tcga_pan_can_atlas_2018	TCGA-IB-7887	TCGA-IB-7887-01	0.126
paad_tcga_pan_can_atlas_2018	TCGA-HZ-A49G	TCGA-HZ-A49G-01	0.1304
paad_tcga_pan_can_atlas_2018	TCGA-US-A774	TCGA-US-A774-01	0.1323
paad_tcga_pan_can_atlas_2018	TCGA-IB-A5SO	TCGA-IB-A5SO-01	0.1572
paad_tcga_pan_can_atlas_2018	TCGA-S4-A8RM	TCGA-S4-A8RM-01	0.1779
paad_tcga_pan_can_atlas_2018	TCGA-3A-A9I7	TCGA-3A-A9I7-01	0.1969
paad_tcga_pan_can_atlas_2018	TCGA-2L-AAQI	TCGA-2L-AAQI-01	0.2007
paad_tcga_pan_can_atlas_2018	TCGA-XD-AAUG	TCGA-XD-AAUG-01	0.2037
paad_tcga_pan_can_atlas_2018	TCGA-HV-AA8V	TCGA-HV-AA8V-01	0.2172
paad_tcga_pan_can_atlas_2018	TCGA-IB-7644	TCGA-IB-7644-01	0.2177
paad_tcga_pan_can_atlas_2018	TCGA-3A-A9IC	TCGA-3A-A9IC-01	0.234
paad_tcga_pan_can_atlas_2018	TCGA-S4-A8RP	TCGA-S4-A8RP-01	0.2347
paad_tcga_pan_can_atlas_2018	TCGA-IB-7889	TCGA-IB-7889-01	0.2363
paad_tcga_pan_can_atlas_2018	TCGA-IB-7652	TCGA-IB-7652-01	0.2504
paad_tcga_pan_can_atlas_2018	TCGA-HZ-8003	TCGA-HZ-8003-01	0.2515
paad_tcga_pan_can_atlas_2018	TCGA-HZ-8002	TCGA-HZ-8002-01	0.3229
paad_tcga_pan_can_atlas_2018	TCGA-HZ-A49I	TCGA-HZ-A49I-01	0.3321
paad_tcga_pan_can_atlas_2018	TCGA-IB-AAUS	TCGA-IB-AAUS-01	0.3623
paad_tcga_pan_can_atlas_2018	TCGA-IB-7651	TCGA-IB-7651-01	0.3844
paad_tcga_pan_can_atlas_2018	TCGA-2L-AAQA	TCGA-2L-AAQA-01	0.3938
paad_tcga_pan_can_atlas_2018	TCGA-LB-A7SX	TCGA-LB-A7SX-01	0.3988
paad_tcga_pan_can_atlas_2018	TCGA-3E-AAAZ	TCGA-3E-AAAZ-01	0.4227
paad_tcga_pan_can_atlas_2018	TCGA-HZ-8001	TCGA-HZ-8001-01	0.4308
paad_tcga_pan_can_atlas_2018	TCGA-2J-AABO	TCGA-2J-AABO-01	0.4361
paad_tcga_pan_can_atlas_2018	TCGA-IB-A7M4	TCGA-IB-A7M4-01	0.4513
paad_tcga_pan_can_atlas_2018	TCGA-IB-7647	TCGA-IB-7647-01	0.4656
paad_tcga_pan_can_atlas_2018	TCGA-IB-A5SP	TCGA-IB-A5SP-01	0.4671
paad_tcga_pan_can_atlas_2018	TCGA-IB-7891	TCGA-IB-7891-01	0.4766
paad_tcga_pan_can_atlas_2018	TCGA-HZ-7926	TCGA-HZ-7926-01	0.4774
paad_tcga_pan_can_atlas_2018	TCGA-FB-AAPZ	TCGA-FB-AAPZ-01	0.4831
paad_tcga_pan_can_atlas_2018	TCGA-FB-AAPS	TCGA-FB-AAPS-01	0.5029
paad_tcga_pan_can_atlas_2018	TCGA-IB-AAUU	TCGA-IB-AAUU-01	0.512
paad_tcga_pan_can_atlas_2018	TCGA-PZ-A5RE	TCGA-PZ-A5RE-01	0.5177
paad_tcga_pan_can_atlas_2018	TCGA-IB-7885	TCGA-IB-7885-01	0.5273
paad_tcga_pan_can_atlas_2018	TCGA-2J-AABU	TCGA-2J-AABU-01	0.5364
paad_tcga_pan_can_atlas_2018	TCGA-3A-A9IH	TCGA-3A-A9IH-01	0.5441
paad_tcga_pan_can_atlas_2018	TCGA-3A-A9IU	TCGA-3A-A9IU-01	0.5529
paad_tcga_pan_can_atlas_2018	TCGA-YB-A89D	TCGA-YB-A89D-01	0.5541
paad_tcga_pan_can_atlas_2018	TCGA-XD-AAUL	TCGA-XD-AAUL-01	0.5596
paad_tcga_pan_can_atlas_2018	TCGA-IB-AAUN	TCGA-IB-AAUN-01	0.5713
paad_tcga_pan_can_atlas_2018	TCGA-YY-A8LH	TCGA-YY-A8LH-01	0.6057
paad_tcga_pan_can_atlas_2018	TCGA-FB-AAQ1	TCGA-FB-AAQ1-01	0.6108
paad_tcga_pan_can_atlas_2018	TCGA-3A-A9J0	TCGA-3A-A9J0-01	0.615
paad_tcga_pan_can_atlas_2018	TCGA-2J-AAB8	TCGA-2J-AAB8-01	0.6368
paad_tcga_pan_can_atlas_2018	TCGA-IB-AAUV	TCGA-IB-AAUV-01	0.6503
paad_tcga_pan_can_atlas_2018	TCGA-FB-A545	TCGA-FB-A545-01	0.6535
paad_tcga_pan_can_atlas_2018	TCGA-F2-A44G	TCGA-F2-A44G-01	0.6616
paad_tcga_pan_can_atlas_2018	TCGA-2J-AABE	TCGA-2J-AABE-01	0.6716
paad_tcga_pan_can_atlas_2018	TCGA-H6-8124	TCGA-H6-8124-01	0.6853
paad_tcga_pan_can_atlas_2018	TCGA-F2-A8YN	TCGA-F2-A8YN-01	0.718
paad_tcga_pan_can_atlas_2018	TCGA-IB-A5SQ	TCGA-IB-A5SQ-01	0.7238
paad_tcga_pan_can_atlas_2018	TCGA-IB-7645	TCGA-IB-7645-01	0.7368
paad_tcga_pan_can_atlas_2018	TCGA-IB-A6UG	TCGA-IB-A6UG-01	0.7393
paad_tcga_pan_can_atlas_2018	TCGA-RB-AA9M	TCGA-RB-AA9M-01	0.7467
paad_tcga_pan_can_atlas_2018	TCGA-FB-AAQ2	TCGA-FB-AAQ2-01	0.7938
paad_tcga_pan_can_atlas_2018	TCGA-IB-A6UF	TCGA-IB-A6UF-01	0.8475
paad_tcga_pan_can_atlas_2018	TCGA-IB-8127	TCGA-IB-8127-01	0.8486
paad_tcga_pan_can_atlas_2018	TCGA-2L-AAQJ	TCGA-2L-AAQJ-01	0.8493
paad_tcga_pan_can_atlas_2018	TCGA-IB-A5SS	TCGA-IB-A5SS-01	0.8792
paad_tcga_pan_can_atlas_2018	TCGA-HV-A5A3	TCGA-HV-A5A3-01	0.8853
paad_tcga_pan_can_atlas_2018	TCGA-2J-AAB6	TCGA-2J-AAB6-01	0.9026
paad_tcga_pan_can_atlas_2018	TCGA-HZ-8636	TCGA-HZ-8636-01	0.9365
paad_tcga_pan_can_atlas_2018	TCGA-2L-AAQE	TCGA-2L-AAQE-01	0.9548
paad_tcga_pan_can_atlas_2018	TCGA-3A-A9IB	TCGA-3A-A9IB-01	0.9605
paad_tcga_pan_can_atlas_2018	TCGA-IB-7646	TCGA-IB-7646-01	1.0099
paad_tcga_pan_can_atlas_2018	TCGA-IB-AAUO	TCGA-IB-AAUO-01	1.0313
paad_tcga_pan_can_atlas_2018	TCGA-HZ-7919	TCGA-HZ-7919-01	1.0347
paad_tcga_pan_can_atlas_2018	TCGA-HZ-8315	TCGA-HZ-8315-01	1.1576
paad_tcga_pan_can_atlas_2018	TCGA-F2-A7TX	TCGA-F2-A7TX-01	1.1898
paad_tcga_pan_can_atlas_2018	TCGA-HZ-7925	TCGA-HZ-7925-01	1.2643
paad_tcga_pan_can_atlas_2018	TCGA-IB-7893	TCGA-IB-7893-01	1.2939
paad_tcga_pan_can_atlas_2018	TCGA-IB-7890	TCGA-IB-7890-01	1.3085
paad_tcga_pan_can_atlas_2018	TCGA-M8-A5N4	TCGA-M8-A5N4-01	1.3161
paad_tcga_pan_can_atlas_2018	TCGA-HZ-8005	TCGA-HZ-8005-01	1.3352
paad_tcga_pan_can_atlas_2018	TCGA-IB-A7LX	TCGA-IB-A7LX-01	1.3906
paad_tcga_pan_can_atlas_2018	TCGA-HZ-7922	TCGA-HZ-7922-01	1.5921
paad_tcga_pan_can_atlas_2018	TCGA-L1-A7W4	TCGA-L1-A7W4-01	1.6586
paad_tcga_pan_can_atlas_2018	TCGA-IB-7886	TCGA-IB-7886-01	1.7912

## Sheet: Fig1b
Patient ID	Months	MYOF low	intermediate	MYOF high
TCGA-2J-AABV	21.4354	1
TCGA-3A-A9I5	58.9802	0
TCGA-F2-6880	9.69852	0
TCGA-LB-A8F3	12.4601	0
TCGA-Z5-AAPL	15.3533	0
TCGA-IB-AAUM	0.263011	0
TCGA-HZ-A8P0	0	0
TCGA-HZ-A49H	16.1423	0
TCGA-US-A77J	18.6738	1
TCGA-HV-A7OL	8.28484	0
TCGA-Q3-A5QY	13.6766	0
TCGA-IB-8126	15.1889	0
TCGA-XD-AAUH	12.9862	0
TCGA-FB-AAQ3	1.01917	1
TCGA-FB-AAPP	15.945	1
TCGA-2J-AABR	14.3998	0
TCGA-XD-AAUI	12.0327	1
TCGA-HZ-A77O	5.26022	1
TCGA-FB-AAPQ	37.1503	1
TCGA-FB-AAPY	34.8161	1
TCGA-2L-AAQL	9.59989	1
TCGA-2J-AABK	15.9122	0
TCGA-OE-A75W	8.77799	1
TCGA-3A-A9I9	20.8436	1
TCGA-RL-AAAS	0.295887	0
TCGA-FB-A78T	12.3286	1
TCGA-FB-AAQ6	8.02183	1
TCGA-2J-AAB9	20.6135	1
TCGA-HV-A5A6	66.9363	1
TCGA-HZ-7920	7.75882	1
TCGA-US-A779	16.7998	1
TCGA-HZ-7924	27.6161	0
TCGA-HV-A5A5	9.50127	0
TCGA-IB-AAUR	11.1122	0
TCGA-IB-7649	15.3533	1
TCGA-3E-AAAY	75.1225	0
TCGA-HV-AA8X	17.4902		1
TCGA-HZ-7918	31.8572		0
TCGA-IB-AAUW	7.56156		1
TCGA-HZ-7923	10.3232		0
TCGA-FB-AAQ0	15.5505		1
TCGA-FB-AAPU	12.5259		1
TCGA-HZ-8637	16.9971		1
TCGA-FB-A4P6	25.2162		0
TCGA-F2-7276	7.10129		1
TCGA-3A-A9IZ	10.1259		1
TCGA-Q3-AA2A	3.12325		0
TCGA-IB-AAUP	14.1697		0
TCGA-FB-A4P5	5.88487		1
TCGA-HZ-A4BH	6.37801		0
TCGA-IB-7888	43.7913		1
TCGA-XN-A8T3	31.2654		0
TCGA-IB-AAUQ	6.01637		1
TCGA-IB-A5ST	20.8765		0
TCGA-3A-A9IX	34.0928		0
TCGA-HV-A5A4	7.62731		0
TCGA-2J-AABA	19.9559		1
TCGA-F2-A44H	19.2655		0
TCGA-2J-AABF	22.7176		1
TCGA-2J-AABT	10.4876		0
TCGA-US-A77G	0.394516		1
TCGA-F2-7273	19.4628		1
TCGA-FB-A5VM	16.3724		1
TCGA-IB-7897	15.9779		1
TCGA-HZ-8317	12.4273		1
TCGA-LB-A9Q5	10.2903		1
TCGA-HZ-A8P1	0.230134		0
TCGA-S4-A8RO	17.2601		0
TCGA-IB-7887	3.6164		1
TCGA-HZ-A49G	21.6984		0
TCGA-US-A774	22.8491		1
TCGA-IB-A5SO	11.9999		1
TCGA-S4-A8RM	24.2299		0
TCGA-3A-A9I7	43.4954		0
TCGA-2L-AAQI	3.38626		1
TCGA-XD-AAUG	13.8081		0
TCGA-HV-AA8V	30.2462		0
TCGA-IB-7644	12.9533		1
TCGA-3A-A9IC	24.2627		1
TCGA-S4-A8RP	23.0792		1
TCGA-IB-7889	15.8135		1
TCGA-IB-7652	36.69		0
TCGA-HZ-8003	19.5943		1
TCGA-HZ-8002	12.0327		1
TCGA-HZ-A49I	10.1259		1
TCGA-IB-AAUS	7.39718		0
TCGA-IB-7651	19.8244		1
TCGA-2L-AAQA	4.70132		1
TCGA-LB-A7SX	12.9204		1
TCGA-3E-AAAZ	71.7362		1
TCGA-HZ-8001	23.2107		0
TCGA-2J-AABO	14.4656		0
TCGA-IB-A7M4	15.8793		0
TCGA-IB-7647	21.8957		1
TCGA-IB-A5SP	15.8464		0
TCGA-IB-7891	30.0161		1
TCGA-HZ-7926	17.03		1
TCGA-FB-AAPZ	23.5395		0
TCGA-FB-AAPS	7.49581		0
TCGA-IB-AAUU	8.05471		0
TCGA-PZ-A5RE	15.4519		1
TCGA-IB-7885	41.3256		0
TCGA-2J-AABU	9.10675		1
TCGA-3A-A9IH	33.5668		0
TCGA-3A-A9IU	15.0574		1
TCGA-YB-A89D	11.5067		0
TCGA-XD-AAUL	16.3724		0
TCGA-IB-AAUN	4.73419		1
TCGA-YY-A8LH	66.2787		0
TCGA-FB-AAQ1	4.04379			1
TCGA-3A-A9J0	24.4271			0
TCGA-2J-AAB8	2.63011			0
TCGA-IB-AAUV	13.282			0
TCGA-FB-A545	24.0655			1
TCGA-F2-A44G	7.66019			1
TCGA-2J-AABE	22.2244			0
TCGA-H6-8124	12.8875			0
TCGA-F2-A8YN	16.9971			0
TCGA-IB-A5SQ	7.19992			1
TCGA-IB-7645	49.3803			1
TCGA-IB-A6UG	1.34793			1
TCGA-RB-AA9M	9.40264			0
TCGA-FB-AAQ2	5.03008			1
TCGA-IB-A6UF	21.8957			0
TCGA-IB-8127	17.1615			0
TCGA-2L-AAQJ	12.9533			1
TCGA-IB-A5SS	15.1231			1
TCGA-HV-A5A3	4.20817			1
TCGA-2J-AAB6	9.63277			1
TCGA-HZ-8636	17.9176			1
TCGA-2L-AAQE	22.4874			1
TCGA-3A-A9IB	7.3643			1
TCGA-IB-7646	4.76707			1
TCGA-IB-AAUO	7.85745			1
TCGA-HZ-7919	19.4957			1
TCGA-HZ-8315	9.83003			1
TCGA-F2-A7TX	3.12325			1
TCGA-HZ-7925	20.1861			1
TCGA-IB-7893	3.84653			1
TCGA-IB-7890	19.6601			1
TCGA-M8-A5N4	19.1998			0
TCGA-HZ-8005	3.94516			1
TCGA-IB-A7LX	8.21909			1
TCGA-HZ-7922	0.131505			0
TCGA-L1-A7W4	9.13963			1
TCGA-IB-7886	4.04379			1

## Sheet: Fig1c
Differentially expressed genes between high MYOF (B) and low MYOF (A) patients from the TCGA PAAD cohort.
Gene	Cytoband	Mean log2 (A)	Mean log2 (B)	SD (A)	SD (B)	Log2 Ratio	p-Value	q-Value	Higher expression in	new_Log2
MYOF	10q23,33	11.48	13.25	0.53	0.34	-1.77	1.25e-24	2.46e-20	(B) 0,61-1,79	1.77
REEP3	10q21,3	8.85	9.96	0.49	0.45	-1.11	4.02e-15	3.95e-11	(B) 0,61-1,79	1.11
LY6G5C	6p21,33	5.6	4.43	0.46	0.55	1.17	8.73e-15	5.72e-11	(A) -2,08--0,20	-1.17
ESYT2	7q36,3	11.39	12.14	0.35	0.34	-0.74	1.16e-13	5.68e-10	(B) 0,61-1,79	0.74
RASAL2	1q25,2	9.5	10.59	0.57	0.43	-1.09	1.62e-13	6.38e-10	(B) 0,61-1,79	1.09
MEAK7	16q24,1	8.6	9.48	0.43	0.41	-0.89	2.38e-13	7.79e-10	(B) 0,61-1,79	0.89
VCL	10q22,2	11.8	12.64	0.44	0.36	-0.84	4.87e-13	1.37e-09	(B) 0,61-1,79	0.84
DLG5	10q22,3	10.17	11.08	0.41	0.49	-0.91	1.26e-12	3.1e-09	(B) 0,61-1,79	0.91
RTN4IP1	6q21	7.26	6.5	0.34	0.42	0.76	1.85e-12	4.04e-09	(A) -2,08--0,20	-0.76
GKAP1	9q21,32	6.45	5.03	0.59	0.81	1.42	2.3e-12	4.51e-09	(A) -2,08--0,20	-1.42
SMDT1	22q13,2	10.1	9.19	0.44	0.49	0.91	3.16e-12	5.64e-09	(A) -2,08--0,20	-0.91
FAM3C	7q31,31	10.71	11.75	0.44	0.6	-1.05	3.65e-12	5.98e-09	(B) 0,61-1,79	1.05
NRP2	2q33,3	9.79	11.4	0.93	0.64	-1.61	4.24e-12	6.41e-09	(B) 0,61-1,79	1.61
SAT2	17p13,1	9.86	8.91	0.56	0.36	0.95	6.43e-12	9.03e-09	(A) -2,08--0,20	-0.95
PTPN12	7q11,23	10.7	11.45	0.39	0.39	-0.75	7.13e-12	9.34e-09	(B) 0,61-1,79	0.75
GRAMD2B	5q23,2	8.78	9.48	0.38	0.36	-0.7	1.18e-11	1.45e-08	(B) 0,61-1,79	0.7
MINDY2	15q21,3-q22,1	6.71	8.42	1.01	0.75	-1.71	1.34e-11	1.55e-08	(B) 0,61-1,79	1.71
PLXNA1	3q21,3	10.36	11.54	0.61	0.64	-1.18	1.5e-11	1.64e-08	(B) 0,61-1,79	1.18
YWHAG	7q11,23	11.79	12.34	0.32	0.28	-0.55	3.22e-11	3.2e-08	(B) 0,61-1,79	0.55
B4GALT5	20q13,13	11.04	11.89	0.45	0.47	-0.85	3.25e-11	3.2e-08	(B) 0,61-1,79	0.85
AMIGO2	12q13,11	9.43	11.08	0.95	0.85	-1.65	3.53e-11	3.31e-08	(B) 0,61-1,79	1.65
FNDC3B	3q26,31	10.82	11.84	0.59	0.52	-1.02	3.74e-11	3.35e-08	(B) 0,61-1,79	1.02
PLAU	10q22,2	11.04	12.88	1.14	0.82	-1.85	4.21e-11	3.6e-08	(B) 0,61-1,79	1.85
AHNAK	11q12,3	14.07	15.09	0.61	0.5	-1.02	4.44e-11	3.64e-08	(B) 0,61-1,79	1.02
MAP4K5	14q22,1	9.69	10.44	0.47	0.31	-0.75	5.03e-11	3.96e-08	(B) 0,61-1,79	0.75
PLS3	Xq23	11.55	12.32	0.47	0.36	-0.77	5.89e-11	4.21e-08	(B) 0,61-1,79	0.77
ITGA2	5q11,2	10.61	12.09	0.93	0.66	-1.49	5.9e-11	4.21e-08	(B) 0,61-1,79	1.49
TMOD3	15q21,2	10.46	11.37	0.56	0.43	-0.91	6e-11	4.21e-08	(B) 0,61-1,79	0.91
SMPD2	6q21	8.51	7.72	0.47	0.4	0.79	7.6e-11	5.12e-08	(A) -2,08--0,20	-0.79
PTPN14	1q32,3-q41	6.84	8.09	0.69	0.7	-1.25	7.87e-11	5.12e-08	(B) 0,61-1,79	1.25
FGD6	12q22	9.27	10.42	0.6	0.68	-1.15	8.08e-11	5.12e-08	(B) 0,61-1,79	1.15
MTRES1	6q21	7.88	7.13	0.4	0.44	0.75	8.44e-11	5.19e-08	(A) -2,08--0,20	-0.75
CALU	7q32,1	11.61	12.66	0.48	0.66	-1.04	9.22e-11	5.49e-08	(B) 0,61-1,79	1.04
FCF1	14q24,3	9.38	9.85	0.29	0.24	-0.47	1.13e-10	6.55e-08	(B) 0,61-1,79	0.47
RASA1	5q14,3	9.53	10.57	0.54	0.63	-1.04	1.21e-10	6.67e-08	(B) 0,61-1,79	1.04
BCAR3	1p22,1	8.88	10.13	0.66	0.75	-1.25	1.22e-10	6.67e-08	(B) 0,61-1,79	1.25
NRL	14q11,2-q12	5.13	4.25	0.39	0.58	0.88	1.28e-10	6.83e-08	(A) -2,08--0,20	-0.88
ANKRD50	4q28,1	9.16	10.25	0.63	0.6	-1.09	1.38e-10	7.13e-08	(B) 0,61-1,79	1.09
GREB1L	18q11,1-q11,2	3.23	5.71	1.53	1.28	-2.48	1.69e-10	8.53e-08	(B) 0,61-1,79	2.48
IDNK	9q21,32	7.06	6.18	0.45	0.56	0.89	1.74e-10	8.55e-08	(A) -2,08--0,20	-0.89
SLK	10q24,33-q25,1	10.63	11.58	0.62	0.44	-0.95	1.78e-10	8.55e-08	(B) 0,61-1,79	0.95
ATP2C1	3q22,1	11.01	11.67	0.4	0.34	-0.65	1.87e-10	8.74e-08	(B) 0,61-1,79	0.65
PPFIBP1	12p11,23-p11,22	9.93	10.81	0.39	0.58	-0.87	2.06e-10	9.4e-08	(B) 0,61-1,79	0.87
ITGB1	10p11,22	13.73	14.71	0.63	0.48	-0.98	2.32e-10	1.03e-07	(B) 0,61-1,79	0.98
ATP2A3	17p13,2	11.97	10.28	0.87	1.07	1.69	2.36e-10	1.03e-07	(A) -2,08--0,20	-1.69
DNAJC13	3q22,1	9.91	10.59	0.45	0.29	-0.68	2.54e-10	1.09e-07	(B) 0,61-1,79	0.68
GATD3	21q22,3	10.85	10.26	0.34	0.35	0.59	2.65e-10	1.11e-07	(A) -2,08--0,20	-0.59
SESTD1	2q31,2	9.86	10.58	0.46	0.38	-0.73	2.75e-10	1.13e-07	(B) 0,61-1,79	0.73
HMGN3	6q14,1	10.33	9.47	0.52	0.49	0.86	3.16e-10	1.23e-07	(A) -2,08--0,20	-0.86
BMAL2	12p11,23	7.01	8.43	0.84	0.82	-1.42	3.18e-10	1.23e-07	(B) 0,61-1,79	1.42
MTERF2	12q23,3	8.22	7.36	0.47	0.53	0.86	3.2e-10	1.23e-07	(A) -2,08--0,20	-0.86
CCNG2	4q21,1	9.56	10.48	0.58	0.48	-0.92	3.27e-10	1.24e-07	(B) 0,61-1,79	0.92
MARVELD1	10q24,2	9.98	10.97	0.61	0.53	-0.99	3.37e-10	1.25e-07	(B) 0,61-1,79	0.99
SEMA3C	7q21,11	9.76	11.52	1.09	0.96	-1.76	3.43e-10	1.25e-07	(B) 0,61-1,79	1.76
PLA2R1	2q23-q24	7.19	8.45	0.75	0.73	-1.26	4.07e-10	1.45e-07	(B) 0,61-1,79	1.26
NMD3	3q26,1	9.65	10.25	0.37	0.34	-0.6	4.14e-10	1.45e-07	(B) 0,61-1,79	0.6
FRMD6	14q22,1	9.57	10.92	0.86	0.71	-1.34	4.44e-10	1.53e-07	(B) 0,61-1,79	1.34
ADAM10	15q21,3	10.13	11.32	0.81	0.52	-1.19	4.54e-10	1.54e-07	(B) 0,61-1,79	1.19
IL1RAP	3q28	8.46	9.79	0.88	0.65	-1.34	4.78e-10	1.58e-07	(B) 0,61-1,79	1.34
MET	7q31	10.88	12.39	0.74	1.01	-1.51	4.82e-10	1.58e-07	(B) 0,61-1,79	1.51
SLC39A10	2q32,3	9.01	9.9	0.55	0.51	-0.89	5.44e-10	1.75e-07	(B) 0,61-1,79	0.89
TMCC1	3q22,1	9.33	9.97	0.4	0.37	-0.64	6.23e-10	1.95e-07	(B) 0,61-1,79	0.64
RNF167	17p13,2	10.97	10.46	0.34	0.27	0.52	6.26e-10	1.95e-07	(A) -2,08--0,20	-0.52
ITGB5	3q21,2	12.24	13.15	0.56	0.53	-0.91	6.61e-10	2.03e-07	(B) 0,61-1,79	0.91
HRH1	3p25,3	7.95	9.28	0.9	0.63	-1.33	6.83e-10	2.07e-07	(B) 0,61-1,79	1.33
BCL9L	11q23,3	10.89	11.73	0.54	0.45	-0.84	7.01e-10	2.09e-07	(B) 0,61-1,79	0.84
SULF2	20q13,12	11.81	12.75	0.57	0.55	-0.94	7.15e-10	2.1e-07	(B) 0,61-1,79	0.94
ZNF185	Xq28	9.07	10.46	0.76	0.91	-1.39	7.81e-10	2.25e-07	(B) 0,61-1,79	1.39
TUBB4A	19p13,3	6.95	5.8	0.72	0.66	1.15	7.91e-10	2.25e-07	(A) -2,08--0,20	-1.15
PRADC1	2p13,2	8.62	7.75	0.59	0.45	0.88	8.24e-10	2.31e-07	(A) -2,08--0,20	-0.88
ACSS1	20p11,21	10.55	9.08	0.73	1	1.47	8.63e-10	2.39e-07	(A) -2,08--0,20	-1.47
ITGAV	2q32,1	11.74	12.7	0.61	0.55	-0.96	8.78e-10	2.4e-07	(B) 0,61-1,79	0.96
AHNAK2	14q32,33	11.04	13.06	1.42	0.86	-2.02	9.1e-10	2.45e-07	(B) 0,61-1,79	2.02
SENP2	3q27,2	8.92	9.4	0.26	0.32	-0.48	9.82e-10	2.61e-07	(B) 0,61-1,79	0.48
PDCD2	6q27	9.46	9	0.25	0.3	0.46	1.08e-09	2.8e-07	(A) -2,08--0,20	-0.46
DANCR	4q12	9.43	8.46	0.59	0.58	0.96	1.08e-09	2.8e-07	(A) -2,08--0,20	-0.96
RYK	3q22,2	9.92	10.45	0.25	0.38	-0.53	1.17e-09	2.99e-07	(B) 0,61-1,79	0.53
SNX6	14q13,1	10.12	10.68	0.38	0.29	-0.57	1.22e-09	3.07e-07	(B) 0,61-1,79	0.57
NDUFAF4	6q16,1	8.1	7.43	0.38	0.43	0.67	1.25e-09	3.08e-07	(A) -2,08--0,20	-0.67
SMIM11	21q22,11-q22,12	8.17	7.53	0.37	0.42	0.64	1.25e-09	3.08e-07	(A) -2,08--0,20	-0.64
WNK1	12p13,33	3.06	4.76	1.13	0.91	-1.7	1.28e-09	3.1e-07	(B) 0,61-1,79	1.7
ENTREP1	9q21,12	6.75	4.99	0.85	1.24	1.76	1.34e-09	3.21e-07	(A) -2,08--0,20	-1.76
VANGL1	1p13,1	8.9	9.71	0.53	0.46	-0.81	1.41e-09	3.33e-07	(B) 0,61-1,79	0.81
ERO1A	14q22,1	10.26	11.56	0.8	0.79	-1.29	1.44e-09	3.37e-07	(B) 0,61-1,79	1.29
ERP29	12q24,13	12.09	11.52	0.36	0.34	0.57	1.5e-09	3.43e-07	(A) -2,08--0,20	-0.57
SIX4	14q23,1	6.32	7.83	1.01	0.82	-1.51	1.5e-09	3.43e-07	(B) 0,61-1,79	1.51
MICAL2	11p15,3	11.05	12.13	0.61	0.71	-1.08	1.54e-09	3.46e-07	(B) 0,61-1,79	1.08
SLC5A3	21q22,11	8.4	9.56	0.72	0.71	-1.16	1.55e-09	3.46e-07	(B) 0,61-1,79	1.16
ACTN1	14q24,1	12.6	13.33	0.48	0.41	-0.73	1.69e-09	3.74e-07	(B) 0,61-1,79	0.73
CCDC28A	6q24,1	9.18	8.61	0.35	0.37	0.58	1.72e-09	3.75e-07	(A) -2,08--0,20	-0.58
YEATS2	3q27,1	9.53	10.16	0.37	0.41	-0.63	1.75e-09	3.79e-07	(B) 0,61-1,79	0.63
MMP14	14q11,2	13.28	14.45	0.8	0.62	-1.16	2.08e-09	4.45e-07	(B) 0,61-1,79	1.16
UNC5B	10q22,1	10.24	11.3	0.6	0.71	-1.06	2.21e-09	4.68e-07	(B) 0,61-1,79	1.06
MBOAT2	2p25,1	8.84	10.15	0.86	0.78	-1.31	2.33e-09	4.83e-07	(B) 0,61-1,79	1.31
YAP1	11q22,1	10.97	11.75	0.58	0.31	-0.79	2.36e-09	4.83e-07	(B) 0,61-1,79	0.79
IRS1	2q36,3	9.5	10.58	0.69	0.66	-1.08	2.37e-09	4.83e-07	(B) 0,61-1,79	1.08
MYO1E	15q22,2	10.9	11.65	0.49	0.45	-0.75	2.39e-09	4.83e-07	(B) 0,61-1,79	0.75
SPATA41	15q26,3	3.86	2.81	0.71	0.59	1.05	2.41e-09	4.83e-07	(A) -2,08--0,20	-1.05
FMC1	7q34	8.01	7.13	0.54	0.56	0.88	2.43e-09	4.83e-07	(A) -2,08--0,20	-0.88
MPC1	6q27	9.12	8.48	0.36	0.44	0.64	2.89e-09	5.68e-07	(A) -2,08--0,20	-0.64
MRPL54	19p13,3	9.62	8.86	0.54	0.39	0.76	3.17e-09	6.17e-07	(A) -2,08--0,20	-0.76
BLNK	10q24,1	8.95	7.49	0.77	1.04	1.46	3.22e-09	6.21e-07	(A) -2,08--0,20	-1.46
NEK7	1q31,3	10.14	11.01	0.55	0.54	-0.86	3.42e-09	6.53e-07	(B) 0,61-1,79	0.86
SF3B5	6q24,2	10.8	10.19	0.4	0.36	0.6	3.51e-09	6.64e-07	(A) -2,08--0,20	-0.6
TBC1D2	9q22,33	8.92	10.02	0.72	0.67	-1.1	3.72e-09	6.87e-07	(B) 0,61-1,79	1.1
PPP4R1	18p11,22	10.69	11.29	0.38	0.39	-0.6	3.72e-09	6.87e-07	(B) 0,61-1,79	0.6
UBE2H	7q32,2	10.37	11	0.44	0.34	-0.63	3.74e-09	6.87e-07	(B) 0,61-1,79	0.63
EPHX2	8p21,2-p21,1	8.78	7.26	1.05	0.86	1.52	4.14e-09	7.53e-07	(A) -2,08--0,20	-1.52
TEAD1	11p15,3	10.19	11.02	0.6	0.44	-0.83	4.42e-09	7.97e-07	(B) 0,61-1,79	0.83
MED11	17p13,2	8.16	7.63	0.38	0.27	0.53	4.53e-09	8.1e-07	(A) -2,08--0,20	-0.53
ERMARD	6q27	8.43	7.85	0.31	0.42	0.59	4.6e-09	8.15e-07	(A) -2,08--0,20	-0.59
WDFY1	2q36,1	10	10.75	0.49	0.48	-0.76	4.68e-09	8.21e-07	(B) 0,61-1,79	0.76
LINC00092	9q22,32	4.42	2.83	0.95	1.09	1.6	4.97e-09	8.66e-07	(A) -2,08--0,20	-1.6
CMTM1	16q21	6.91	8.21	0.87	0.8	-1.31	5.09e-09	8.71e-07	(B) 0,61-1,79	1.31
GLYATL1	11q12,1	3.3	1.69	0.98	1.07	1.6	5.09e-09	8.71e-07	(A) -2,08--0,20	-1.6
MSRA	8p23,1	8.2	7.39	0.57	0.44	0.8	5.3e-09	8.99e-07	(A) -2,08--0,20	-0.8
CAPN6	Xq23	8.88	6.75	0.97	1.62	2.13	5.36e-09	9.01e-07	(A) -2,08--0,20	-2.13
SDSL	12q24,13	8.79	7.97	0.57	0.48	0.82	5.44e-09	9.06e-07	(A) -2,08--0,20	-0.82
GLYCTK	3p21,2	8.14	6.97	0.73	0.78	1.17	5.48e-09	9.06e-07	(A) -2,08--0,20	-1.17
C1ORF115	1q41	9.72	8.68	0.48	0.79	1.04	5.57e-09	9.12e-07	(A) -2,08--0,20	-1.04
ANO1	11q13,3	10.95	12.24	0.94	0.68	-1.29	5.76e-09	9.33e-07	(B) 0,61-1,79	1.29
SOD3	4p15,2	10.54	9.21	0.88	0.83	1.33	5.83e-09	9.33e-07	(A) -2,08--0,20	-1.33
LPCAT2	16q12,2	9.21	10.32	0.68	0.76	-1.11	5.87e-09	9.33e-07	(B) 0,61-1,79	1.11
ANKRD27	19q13,11	9.14	9.72	0.38	0.37	-0.58	5.92e-09	9.33e-07	(B) 0,61-1,79	0.58
SGMS2	4q25	9.55	10.56	0.7	0.6	-1.02	5.93e-09	9.33e-07	(B) 0,61-1,79	1.02
COQ8A	1q42,13	10.54	9.43	0.77	0.65	1.11	6.06e-09	9.46e-07	(A) -2,08--0,20	-1.11
TMEM43	3p25,1	11.14	11.79	0.46	0.37	-0.65	6.11e-09	9.46e-07	(B) 0,61-1,79	0.65
KLF7	2q33,3	6.48	7.79	0.97	0.66	-1.31	6.5e-09	9.98e-07	(B) 0,61-1,79	1.31
KDM8	16p12,1	6.94	6.2	0.5	0.46	0.74	6.83e-09	1.04e-06	(A) -2,08--0,20	-0.74
ACTL6A	3q26,33	9.55	10.06	0.32	0.34	-0.51	7.92e-09	1.2e-06	(B) 0,61-1,79	0.51
CKAP5	11p11,2	10.41	11.03	0.43	0.37	-0.62	8.1e-09	1.2e-06	(B) 0,61-1,79	0.62
ARL6IP6	2q23,3	7.94	8.71	0.48	0.52	-0.77	8.11e-09	1.2e-06	(B) 0,61-1,79	0.77
ITPRIPL2	16p12,3	10.84	11.39	0.38	0.34	-0.56	8.14e-09	1.2e-06	(B) 0,61-1,79	0.56
TMEM88	17p13,1	6.55	5.24	0.83	0.88	1.31	8.5e-09	1.25e-06	(A) -2,08--0,20	-1.31
FHIT	3p14,2	6.82	5.31	0.93	1.05	1.51	8.55e-09	1.25e-06	(A) -2,08--0,20	-1.51
LNPK	2q31,1	8.49	9.27	0.54	0.47	-0.78	8.8e-09	1.27e-06	(B) 0,61-1,79	0.78
ADAM9	8p11,22	11.6	12.72	0.76	0.71	-1.12	8.83e-09	1.27e-06	(B) 0,61-1,79	1.12
SH3GLB1	1p22,3	11.3	11.77	0.31	0.31	-0.47	9.12e-09	1.3e-06	(B) 0,61-1,79	0.47
RALB	2q14,2	10.69	11.21	0.33	0.34	-0.51	9.43e-09	1.33e-06	(B) 0,61-1,79	0.51
CTTNBP2NL	1p13,2	9.62	10.32	0.48	0.43	-0.69	9.6e-09	1.35e-06	(B) 0,61-1,79	0.69
RUNX2	6p21,1	8.05	9.25	0.78	0.8	-1.2	9.66e-09	1.35e-06	(B) 0,61-1,79	1.2
NCKAP1	2q32,1	11.61	12.3	0.53	0.32	-0.69	9.81e-09	1.36e-06	(B) 0,61-1,79	0.69
SULT1A1	16p11,2	8.9	7.89	0.73	0.58	1.01	9.98e-09	1.37e-06	(A) -2,08--0,20	-1.01
ADAMTS12	5p13,3-p13,2	6.58	8.91	1.67	1.38	-2.33	1.09e-08	1.48e-06	(B) 0,61-1,79	2.33
RAB6A	11q13,4	11.3	11.8	0.33	0.33	-0.51	1.1e-08	1.49e-06	(B) 0,61-1,79	0.51
PAK2	3q29	10.99	11.51	0.37	0.3	-0.52	1.1e-08	1.49e-06	(B) 0,61-1,79	0.52
SLC2A8	9q33,3	8.4	7.64	0.52	0.49	0.76	1.13e-08	1.51e-06	(A) -2,08--0,20	-0.76
FKBP9	7p14,3	11.54	12.15	0.39	0.41	-0.6	1.16e-08	1.54e-06	(B) 0,61-1,79	0.6
DLEU7	13q14,3	1.91	3.09	0.83	0.72	-1.18	1.22e-08	1.61e-06	(B) 0,61-1,79	1.18
ZNF821	16q22,2	7.8	7.14	0.41	0.46	0.66	1.24e-08	1.63e-06	(A) -2,08--0,20	-0.66
TTLL5	14q24,3	8.75	9.2	0.32	0.27	-0.45	1.25e-08	1.63e-06	(B) 0,61-1,79	0.45
BACH1	21q21,3	9.59	10.44	0.57	0.56	-0.85	1.26e-08	1.63e-06	(B) 0,61-1,79	0.85
COA3	17q21,2	10.4	9.63	0.58	0.42	0.77	1.32e-08	1.7e-06	(A) -2,08--0,20	-0.77
FRAT1	10q24,1	7.43	6.45	0.57	0.72	0.98	1.35e-08	1.72e-06	(A) -2,08--0,20	-0.98
PIAS3	1q21,1	9.72	10.45	0.47	0.51	-0.73	1.37e-08	1.73e-06	(B) 0,61-1,79	0.73
SSR4	Xq28	12.6	11.53	0.81	0.55	1.06	1.38e-08	1.73e-06	(A) -2,08--0,20	-1.06
RALBP1	18p11,22	10.45	11.09	0.43	0.43	-0.64	1.38e-08	1.73e-06	(B) 0,61-1,79	0.64
IQGAP1	15q26,1	12.31	12.97	0.46	0.41	-0.66	1.39e-08	1.73e-06	(B) 0,61-1,79	0.66
SAYSD1	6p21,2	9.04	8.58	0.32	0.29	0.46	1.44e-08	1.77e-06	(A) -2,08--0,20	-0.46
AGPS	2q31,2	9.92	10.38	0.3	0.31	-0.46	1.44e-08	1.77e-06	(B) 0,61-1,79	0.46
ASRGL1	11q12,3	8.9	7.33	0.94	1.15	1.57	1.48e-08	1.81e-06	(A) -2,08--0,20	-1.57
DVL3	3q27,1	10.74	11.18	0.29	0.3	-0.44	1.5e-08	1.82e-06	(B) 0,61-1,79	0.44
DOCK7	1p31,3	9.07	9.77	0.51	0.4	-0.69	1.55e-08	1.87e-06	(B) 0,61-1,79	0.69
CLEC3B	3p21,31	8.28	6.6	1.05	1.19	1.68	1.59e-08	1.91e-06	(A) -2,08--0,20	-1.68
GLIDR	9p12	7.32	6.6	0.43	0.53	0.72	1.63e-08	1.95e-06	(A) -2,08--0,20	-0.72
EGFR	7p11,2	8.59	9.85	0.96	0.69	-1.26	1.66e-08	1.97e-06	(B) 0,61-1,79	1.26
PPL	16p13,3	10.89	12.25	0.91	0.92	-1.36	1.69e-08	1.99e-06	(B) 0,61-1,79	1.36
OXR1	8q23,1	9.24	10.09	0.61	0.53	-0.85	1.75e-08	2.04e-06	(B) 0,61-1,79	0.85
ASPH	8q12,3	11.77	12.8	0.63	0.74	-1.03	1.76e-08	2.04e-06	(B) 0,61-1,79	1.03
SLMAP	3p14,3	9.97	10.62	0.5	0.34	-0.65	1.77e-08	2.04e-06	(B) 0,61-1,79	0.65
DMAC1	9p24,1	9.55	8.96	0.42	0.38	0.59	1.77e-08	2.04e-06	(A) -2,08--0,20	-0.59
G6PC3	17q21,31	10.41	9.84	0.41	0.36	0.57	1.83e-08	2.1e-06	(A) -2,08--0,20	-0.57
DYNC1H1	14q32,31	12.84	13.3	0.29	0.32	-0.46	1.86e-08	2.12e-06	(B) 0,61-1,79	0.46
NORAD	20q11,23	12.73	13.22	0.29	0.36	-0.49	1.89e-08	2.14e-06	(B) 0,61-1,79	0.49
COL12A1	6q13-q14,1	11.61	13.39	1.13	1.28	-1.79	1.95e-08	2.19e-06	(B) 0,61-1,79	1.79
ZSWIM7	17p12	8.25	7.51	0.49	0.5	0.74	1.97e-08	2.2e-06	(A) -2,08--0,20	-0.74
FN1	2q35	14.96	16.89	1.37	1.24	-1.94	2.01e-08	2.23e-06	(B) 0,61-1,79	1.94
SERINC3	20q13,12	10.85	11.54	0.46	0.48	-0.69	2.02e-08	2.23e-06	(B) 0,61-1,79	0.69
PYGL	14q22,1	9.05	10.13	0.65	0.79	-1.07	2.05e-08	2.25e-06	(B) 0,61-1,79	1.07
MAML2	11q21	7.89	9.35	1.19	0.59	-1.46	2.06e-08	2.25e-06	(B) 0,61-1,79	1.46
HCAR1	12q24,31	3.77	6.02	1.19	1.76	-2.25	2.07e-08	2.25e-06	(B) 0,61-1,79	2.25
C22ORF39	22q11,21	8.8	8.27	0.35	0.38	0.53	2.08e-08	2.25e-06	(A) -2,08--0,20	-0.53
SLC25A11	17p13,2	10	9.57	0.33	0.24	0.43	2.13e-08	2.28e-06	(A) -2,08--0,20	-0.43
SKIL	3q26,2	9.11	10.13	0.63	0.74	-1.02	2.14e-08	2.28e-06	(B) 0,61-1,79	1.02
PIGH	14q24,1	8.42	7.95	0.32	0.32	0.47	2.15e-08	2.28e-06	(A) -2,08--0,20	-0.47
BICD1	12p11,21	6.89	8.02	0.86	0.63	-1.13	2.22e-08	2.34e-06	(B) 0,61-1,79	1.13
AFAP1	4p16,1	10.26	11.07	0.58	0.52	-0.82	2.26e-08	2.37e-06	(B) 0,61-1,79	0.82
HS2ST1	1p22,3	9.8	10.47	0.45	0.47	-0.67	2.36e-08	2.46e-06	(B) 0,61-1,79	0.67
BLOC1S1	12q13,2	10.78	10	0.62	0.4	0.78	2.4e-08	2.49e-06	(A) -2,08--0,20	-0.78
KCNK10	14q31,3	5.28	3.24	1.18	1.56	2.04	2.41e-08	2.49e-06	(A) -2,08--0,20	-2.04
DTNBP1	6p22,3	8.76	8.1	0.48	0.41	0.66	2.51e-08	2.58e-06	(A) -2,08--0,20	-0.66
SEC11C	18q21,32	10.32	9.11	0.93	0.67	1.21	2.6e-08	2.67e-06	(A) -2,08--0,20	-1.21
BMPR2	2q33,1-q33,2	10.96	11.7	0.56	0.44	-0.74	2.63e-08	2.68e-06	(B) 0,61-1,79	0.74
TRIO	5p15,2	10.05	11.14	0.91	0.42	-1.1	2.76e-08	2.8e-06	(B) 0,61-1,79	1.1
FAT1	4q35,2	11.75	12.81	0.8	0.63	-1.06	2.79e-08	2.82e-06	(B) 0,61-1,79	1.06
ADAM17	2p25,1	8.55	9.5	0.77	0.43	-0.95	2.87e-08	2.88e-06	(B) 0,61-1,79	0.95
NT5E	6q14,3	9.4	10.9	1.05	1	-1.5	2.9e-08	2.9e-06	(B) 0,61-1,79	1.5
ASAP2	2p25,1	10.32	11.18	0.63	0.54	-0.86	2.95e-08	2.93e-06	(B) 0,61-1,79	0.86
ARHGAP42	11q22,1	7.23	8.33	0.82	0.65	-1.09	3.07e-08	3.02e-06	(B) 0,61-1,79	1.09
ZNF32	10q11,21	9.55	8.89	0.52	0.35	0.66	3.09e-08	3.02e-06	(A) -2,08--0,20	-0.66
CCDC159	19p13,2	8.21	7.51	0.44	0.52	0.7	3.09e-08	3.02e-06	(A) -2,08--0,20	-0.7
PPP3CA	4q24	10.26	10.89	0.43	0.44	-0.64	3.16e-08	3.07e-06	(B) 0,61-1,79	0.64
ANO5	11p14,3	7.07	5.55	0.91	1.16	1.52	3.17e-08	3.07e-06	(A) -2,08--0,20	-1.52
BORCS8	19p13,11	8.44	7.89	0.37	0.38	0.55	3.19e-08	3.07e-06	(A) -2,08--0,20	-0.55
TRIM59	3q25,33	7.38	8.25	0.6	0.59	-0.87	3.26e-08	3.12e-06	(B) 0,61-1,79	0.87
ANKRD54	22q13,1	9.08	8.55	0.39	0.34	0.53	3.27e-08	3.12e-06	(A) -2,08--0,20	-0.53
PATL1	11q12,1	9.93	10.49	0.45	0.26	-0.56	3.28e-08	3.12e-06	(B) 0,61-1,79	0.56
RANGRF	17p13,1	8.81	8.21	0.49	0.27	0.59	3.37e-08	3.19e-06	(A) -2,08--0,20	-0.59
BEX5	Xq22,1	7.38	5.7	0.92	1.34	1.68	3.4e-08	3.2e-06	(A) -2,08--0,20	-1.68
SMC4	3q25,33	9.64	10.35	0.52	0.45	-0.71	3.42e-08	3.21e-06	(B) 0,61-1,79	0.71
NFAT5	16q22,1	10.26	10.93	0.52	0.4	-0.67	3.48e-08	3.24e-06	(B) 0,61-1,79	0.67
NAB1	2q32,2	9.91	10.52	0.47	0.37	-0.62	3.52e-08	3.27e-06	(B) 0,61-1,79	0.62
EMID1	22q12,2	8.12	6.82	0.87	0.93	1.31	3.59e-08	3.31e-06	(A) -2,08--0,20	-1.31
TRMU	22q13,31	8.5	7.81	0.49	0.46	0.69	3.6e-08	3.31e-06	(A) -2,08--0,20	-0.69
NCK1	3q22,3	9.06	9.75	0.51	0.44	-0.69	3.65e-08	3.34e-06	(B) 0,61-1,79	0.69
DCBLD1	6q22,1	9.12	9.81	0.47	0.48	-0.68	3.68e-08	3.35e-06	(B) 0,61-1,79	0.68
ZC3HAV1L	7q34	4.27	5.59	1.09	0.55	-1.32	3.7e-08	3.35e-06	(B) 0,61-1,79	1.32
INTS10	8p21,3	10.15	9.68	0.32	0.34	0.47	3.76e-08	3.38e-06	(A) -2,08--0,20	-0.47
LOX	5q23,1	9.07	10.63	1.09	1.06	-1.55	3.76e-08	3.38e-06	(B) 0,61-1,79	1.55
NLN	5q12,3	7.59	8.38	0.52	0.57	-0.79	3.78e-08	3.38e-06	(B) 0,61-1,79	0.79
OXSR1	3p22,2	9.98	10.5	0.37	0.34	-0.52	3.81e-08	3.39e-06	(B) 0,61-1,79	0.52
ABHD14A	3p21,2	8.76	7.88	0.56	0.65	0.88	3.89e-08	3.45e-06	(A) -2,08--0,20	-0.88
FKBP11	12q13,12	10.09	8.87	0.99	0.61	1.22	3.94e-08	3.47e-06	(A) -2,08--0,20	-1.22
TES	7q31,2	10.72	11.35	0.46	0.41	-0.63	3.99e-08	3.5e-06	(B) 0,61-1,79	0.63
FXN	9q21,11	7.6	6.99	0.38	0.46	0.61	4.08e-08	3.57e-06	(A) -2,08--0,20	-0.61
TANC2	17q23,2-q23,3	9.37	10.27	0.63	0.62	-0.9	4.18e-08	3.64e-06	(B) 0,61-1,79	0.9
SGF29	16p11,2	8.27	7.72	0.38	0.4	0.55	4.25e-08	3.68e-06	(A) -2,08--0,20	-0.55
C10ORF55	10q22,2	3.73	5.25	1.23	0.78	-1.52	4.28e-08	3.69e-06	(B) 0,61-1,79	1.52
SEPTIN10	2q13	9.88	10.57	0.53	0.42	-0.69	4.34e-08	3.72e-06	(B) 0,61-1,79	0.69
ARHGAP23	17q12	9.36	10.65	1.01	0.75	-1.29	4.35e-08	3.72e-06	(B) 0,61-1,79	1.29
TXN2	22q12,3	10.65	10.13	0.4	0.31	0.52	4.4e-08	3.74e-06	(A) -2,08--0,20	-0.52
SLC25A5-AS1	Xq24	4.51	3.7	0.54	0.59	0.81	4.53e-08	3.84e-06	(A) -2,08--0,20	-0.81
PPFIA1	11q13,3	9.92	10.39	0.38	0.26	-0.48	4.64e-08	3.91e-06	(B) 0,61-1,79	0.48
OXER1	2p21	5.9	4.73	0.82	0.82	1.17	4.67e-08	3.92e-06	(A) -2,08--0,20	-1.17
AXL	19q13,2	10.06	11.3	0.92	0.79	-1.23	4.73e-08	3.96e-06	(B) 0,61-1,79	1.23
ADSS2	1q44	10.21	10.72	0.39	0.31	-0.51	4.8e-08	4e-06	(B) 0,61-1,79	0.51
LIMS1	2q12,3	7.76	9.09	1.12	0.59	-1.33	4.97e-08	4.12e-06	(B) 0,61-1,79	1.33
ZNF532	18q21,32	9.71	10.7	0.82	0.49	-0.99	5.02e-08	4.14e-06	(B) 0,61-1,79	0.99
EPS8	12p12,3	10.76	11.53	0.54	0.53	-0.77	5.18e-08	4.26e-06	(B) 0,61-1,79	0.77
CYB5D2	17p13,2	8.95	8.28	0.51	0.42	0.67	5.31e-08	4.35e-06	(A) -2,08--0,20	-0.67
ASAP1	8q24,21-q24,22	9.63	10.51	0.71	0.48	-0.88	5.38e-08	4.39e-06	(B) 0,61-1,79	0.88
RDH12	14q24,1	5.05	3.08	1.55	1.16	1.97	5.44e-08	4.41e-06	(A) -2,08--0,20	-1.97
PARD6A	16q22,1	7.61	6.63	0.77	0.59	0.98	5.45e-08	4.41e-06	(A) -2,08--0,20	-0.98
ATP5PF	21q21,3	10.66	10.07	0.43	0.4	0.59	5.73e-08	4.62e-06	(A) -2,08--0,20	-0.59
ATL3	11q13,1	8.39	9.18	0.6	0.51	-0.79	5.83e-08	4.68e-06	(B) 0,61-1,79	0.79
ADARB2	10p15,3	4.55	2.3	1.64	1.52	2.25	5.86e-08	4.69e-06	(A) -2,08--0,20	-2.25
CNPY3	6p21,1	11.04	10.48	0.45	0.32	0.56	5.95e-08	4.74e-06	(A) -2,08--0,20	-0.56
INPP4B	4q31,21	8.75	9.9	0.83	0.8	-1.16	6.01e-08	4.76e-06	(B) 0,61-1,79	1.16
COL8A1	3q12,1	8.33	10.34	1.34	1.49	-2.01	6.05e-08	4.77e-06	(B) 0,61-1,79	2.01
RPSAP52	12q14,3	2.77	4.54	1.27	1.22	-1.77	6.16e-08	4.85e-06	(B) 0,61-1,79	1.77
PRR11	17q22	3.89	6.01	1.77	1.01	-2.12	6.22e-08	4.88e-06	(B) 0,61-1,79	2.12
EOLA1	Xq28	8.67	8.24	0.3	0.31	0.43	6.39e-08	4.98e-06	(A) -2,08--0,20	-0.43
VCAN	5q14,2-q14,3	12.33	13.94	1.25	1	-1.61	6.58e-08	5.11e-06	(B) 0,61-1,79	1.61
PCDH7	4p15,1	8.84	10.55	1.34	1.02	-1.71	6.7e-08	5.19e-06	(B) 0,61-1,79	1.71
SAMD4B	19q13,2	10.29	10.98	0.57	0.34	-0.69	6.93e-08	5.35e-06	(B) 0,61-1,79	0.69
CELSR1	22q13,31	9.59	10.73	0.84	0.79	-1.14	7.06e-08	5.42e-06	(B) 0,61-1,79	1.14
GAN	16q23,2	5.42	6.49	0.7	0.81	-1.06	7.13e-08	5.46e-06	(B) 0,61-1,79	1.06
GALT	9p13,3	8.87	8.32	0.29	0.46	0.55	7.21e-08	5.5e-06	(A) -2,08--0,20	-0.55
PDLIM5	4q22,3	11.3	11.94	0.41	0.5	-0.64	7.27e-08	5.52e-06	(B) 0,61-1,79	0.64
RSAD1	17q21,33	9.61	9.07	0.4	0.38	0.54	7.38e-08	5.58e-06	(A) -2,08--0,20	-0.54
THAP7	22q11,21	8.88	8.14	0.52	0.54	0.75	7.48e-08	5.64e-06	(A) -2,08--0,20	-0.75
CD109	6q13	8.82	10.44	1.08	1.21	-1.61	7.52e-08	5.65e-06	(B) 0,61-1,79	1.61
KLKB1	4q35,2	5.51	3.53	1.19	1.59	1.98	7.59e-08	5.67e-06	(A) -2,08--0,20	-1.98
STK3	8q22,2	8.77	9.37	0.41	0.44	-0.6	7.7e-08	5.69e-06	(B) 0,61-1,79	0.6
FLNA	Xq28	13.88	14.9	0.85	0.52	-1.02	7.7e-08	5.69e-06	(B) 0,61-1,79	1.02
ZFP91	11q12,1	10.58	11.12	0.43	0.32	-0.54	7.7e-08	5.69e-06	(B) 0,61-1,79	0.54
P4HA1	10q22,1	10.09	11.09	0.61	0.8	-1	7.88e-08	5.81e-06	(B) 0,61-1,79	1
FLNB	3p14,3	13.07	14.29	0.85	0.9	-1.22	7.99e-08	5.86e-06	(B) 0,61-1,79	1.22
NR0B2	1p36,11	7.4	4.93	1.51	1.96	2.47	8.01e-08	5.86e-06	(A) -2,08--0,20	-2.47
LGALS2	22q13,1	8.58	5.63	2.08	2.14	2.95	8.13e-08	5.93e-06	(A) -2,08--0,20	-2.95
SLC38A7	16q21	7.34	8.16	0.7	0.37	-0.82	8.25e-08	5.99e-06	(B) 0,61-1,79	0.82
CAPRIN1	11p13	11.99	12.41	0.26	0.33	-0.42	8.95e-08	6.47e-06	(B) 0,61-1,79	0.42
SUCLG1	2p11,2	10.67	10.16	0.43	0.25	0.51	9.03e-08	6.5e-06	(A) -2,08--0,20	-0.51
RASA4CP	7p13	7.89	6.8	0.78	0.79	1.09	9.25e-08	6.61e-06	(A) -2,08--0,20	-1.09
MPDU1	17p13,1	10.43	9.89	0.45	0.29	0.54	9.28e-08	6.61e-06	(A) -2,08--0,20	-0.54
KIF20B	10q23,31	7.08	8.1	0.8	0.66	-1.02	9.3e-08	6.61e-06	(B) 0,61-1,79	1.02
DIAPH3	13q21,2	5.84	7.12	0.96	0.87	-1.28	9.31e-08	6.61e-06	(B) 0,61-1,79	1.28
SLC25A24	1p13,3	9.56	10.39	0.68	0.46	-0.83	9.36e-08	6.62e-06	(B) 0,61-1,79	0.83
UEVLD	11p15,1	7.19	8.02	0.66	0.49	-0.82	9.6e-08	6.76e-06	(B) 0,61-1,79	0.82
ARL8B	3p26,1	10.69	11.08	0.3	0.24	-0.38	9.65e-08	6.76e-06	(B) 0,61-1,79	0.38
CDCP1	3p21,31	10.69	11.79	0.77	0.81	-1.1	9.65e-08	6.76e-06	(B) 0,61-1,79	1.1
DHRS4	14q11,2	9.62	9.01	0.49	0.38	0.61	9.84e-08	6.86e-06	(A) -2,08--0,20	-0.61
LIAS	4p14	7.56	7.09	0.35	0.32	0.46	9.9e-08	6.88e-06	(A) -2,08--0,20	-0.46
SNRNP35	12q24,31	8.95	8.4	0.42	0.36	0.54	9.96e-08	6.89e-06	(A) -2,08--0,20	-0.54
TSPAN5	4q23	5.4	6.87	1.04	1.08	-1.47	1.01e-07	6.95e-06	(B) 0,61-1,79	1.47
DYNC1I2	2q31,1	10.4	10.88	0.38	0.31	-0.49	1.01e-07	6.95e-06	(B) 0,61-1,79	0.49
ATAD1	10q23,31	9.76	10.25	0.34	0.37	-0.49	1.01e-07	6.95e-06	(B) 0,61-1,79	0.49
HDDC2	6q22,31	9.74	9.13	0.38	0.48	0.6	1.06e-07	7.22e-06	(A) -2,08--0,20	-0.6
PSMD2	3q27,1	11.67	12.11	0.25	0.37	-0.44	1.06e-07	7.23e-06	(B) 0,61-1,79	0.44
PGPEP1	19p13,11	10.09	9.49	0.4	0.45	0.59	1.07e-07	7.23e-06	(A) -2,08--0,20	-0.59
PTPRU	1p35,3	9.76	11.16	1.16	0.79	-1.4	1.09e-07	7.35e-06	(B) 0,61-1,79	1.4
ANOS1	Xp22,31	6.55	8.13	1.1	1.18	-1.57	1.1e-07	7.4e-06	(B) 0,61-1,79	1.57
EHBP1	2p15	9.99	10.61	0.49	0.41	-0.63	1.1e-07	7.4e-06	(B) 0,61-1,79	0.63
OLFM1	9q34,3	8.53	7.02	1.17	1.01	1.51	1.14e-07	7.6e-06	(A) -2,08--0,20	-1.51
CEP170	1q43	9.36	10.37	0.86	0.51	-1.01	1.14e-07	7.6e-06	(B) 0,61-1,79	1.01
SEC23A	14q21,1	9.92	10.78	0.62	0.63	-0.86	1.15e-07	7.61e-06	(B) 0,61-1,79	0.86
SERGEF	11p15,1	8.66	8.14	0.4	0.35	0.52	1.17e-07	7.76e-06	(A) -2,08--0,20	-0.52
TLE5	19p13,3	13.44	12.89	0.36	0.43	0.55	1.18e-07	7.8e-06	(A) -2,08--0,20	-0.55
ZNF146	19q13,1	10.49	10.99	0.37	0.37	-0.51	1.19e-07	7.83e-06	(B) 0,61-1,79	0.51
INSIG2	2q14,1-q14,2	9.53	10.14	0.39	0.5	-0.62	1.21e-07	7.92e-06	(B) 0,61-1,79	0.62
LEPROT	1p31,3	8.47	9.72	1.09	0.59	-1.26	1.22e-07	7.95e-06	(B) 0,61-1,79	1.26
ECT2	3q26,31	8.83	9.94	0.86	0.74	-1.11	1.24e-07	8.04e-06	(B) 0,61-1,79	1.11
GPR107	9q34,11	10.95	11.45	0.34	0.39	-0.5	1.26e-07	8.16e-06	(B) 0,61-1,79	0.5
OSBPL10	3p23	9.14	10.03	0.67	0.62	-0.89	1.26e-07	8.16e-06	(B) 0,61-1,79	0.89
CDH3	16q22,1	10.06	11.74	1.43	0.91	-1.69	1.27e-07	8.22e-06	(B) 0,61-1,79	1.69
ELP5	17p13,1	9.22	8.72	0.35	0.38	0.5	1.28e-07	8.23e-06	(A) -2,08--0,20	-0.5
INHBA	7p14,1	7.47	9.61	1.5	1.61	-2.14	1.29e-07	8.23e-06	(B) 0,61-1,79	2.14
LSM11	5q33,3	7.48	7.96	0.29	0.4	-0.48	1.29e-07	8.24e-06	(B) 0,61-1,79	0.48
NMNAT3	3q23	6.9	6.09	0.59	0.59	0.8	1.37e-07	8.69e-06	(A) -2,08--0,20	-0.8
PRKDC	8q11,21	11.12	11.88	0.58	0.52	-0.76	1.37e-07	8.71e-06	(B) 0,61-1,79	0.76
OTUD6B	8q21,3	7.36	8.07	0.53	0.5	-0.71	1.39e-07	8.79e-06	(B) 0,61-1,79	0.71
MMAB	12q24,11	9.19	8.48	0.57	0.45	0.71	1.4e-07	8.82e-06	(A) -2,08--0,20	-0.71
SPNS3	17p13,2	5.99	4.75	0.87	0.94	1.24	1.41e-07	8.85e-06	(A) -2,08--0,20	-1.24
ACADS	12q24,31	9.55	8.66	0.66	0.65	0.89	1.41e-07	8.85e-06	(A) -2,08--0,20	-0.89
UQCR11	19p13,3	10.79	10.09	0.54	0.47	0.7	1.43e-07	8.93e-06	(A) -2,08--0,20	-0.7
MUC16	19p13,2	6.33	10.5	3.07	3.02	-4.16	1.46e-07	9.09e-06	(B) 0,61-1,79	4.16
FMN1	15q13,3	5.37	6.98	1.34	0.94	-1.61	1.47e-07	9.11e-06	(B) 0,61-1,79	1.61
CAPN2	1q41	12.87	13.45	0.46	0.39	-0.59	1.5e-07	9.29e-06	(B) 0,61-1,79	0.59
TRPM5	11p15,5	5.51	3.22	1.55	1.8	2.29	1.52e-07	9.37e-06	(A) -2,08--0,20	-2.29
CLYBL	13q32,3	6.94	6.1	0.44	0.73	0.83	1.54e-07	9.47e-06	(A) -2,08--0,20	-0.83
UBFD1	16p12,2	10.03	10.44	0.28	0.32	-0.41	1.57e-07	9.6e-06	(B) 0,61-1,79	0.41
ANLN	7p14,2	8.09	9.73	1.29	1.11	-1.64	1.59e-07	9.72e-06	(B) 0,61-1,79	1.64
PCDHGC5	5q31,3	2.31	3.86	1.13	1.15	-1.55	1.61e-07	9.79e-06	(B) 0,61-1,79	1.55
MSL3P1	2q37,1	6.52	7.58	0.84	0.71	-1.06	1.62e-07	9.79e-06	(B) 0,61-1,79	1.06
NOSTRIN	2q24,3	9.21	7.87	0.75	1.16	1.35	1.62e-07	9.79e-06	(A) -2,08--0,20	-1.35
GNAI3	1p13,3	10.73	11.12	0.26	0.3	-0.38	1.63e-07	9.81e-06	(B) 0,61-1,79	0.38
WDHD1	14q22,2-q22,3	6.58	7.5	0.57	0.76	-0.92	1.64e-07	9.85e-06	(B) 0,61-1,79	0.92
MFSD6L	17p13,1	7.02	5.17	1.18	1.52	1.86	1.64e-07	9.85e-06	(A) -2,08--0,20	-1.86
SPTY2D1	11p15,1	9.44	9.98	0.36	0.43	-0.54	1.66e-07	9.88e-06	(B) 0,61-1,79	0.54
POSTN	13q13,3	12.02	13.82	1.46	1.15	-1.8	1.66e-07	9.88e-06	(B) 0,61-1,79	1.8
NUAK2	1q32,1	8.26	7.26	0.75	0.71	0.99	1.68e-07	9.93e-06	(A) -2,08--0,20	-0.99
IRAK2	3p25,3	8.2	9.33	0.75	0.9	-1.13	1.68e-07	9.93e-06	(B) 0,61-1,79	1.13
PIK3CB	3q22,3	9.67	10.15	0.37	0.34	-0.48	1.69e-07	9.93e-06	(B) 0,61-1,79	0.48
CFAP410	21q22,3	9.25	8.3	0.54	0.81	0.94	1.69e-07	9.93e-06	(A) -2,08--0,20	-0.94
BCL11A	2p16,1	7.06	5.28	1.24	1.38	1.78	1.7e-07	9.95e-06	(A) -2,08--0,20	-1.78
CLU	8p21,1	14.36	12.6	1.39	1.17	1.75	1.71e-07	1e-05	(A) -2,08--0,20	-1.75
CAMSAP1	9q34,3	9.42	9.93	0.4	0.34	-0.51	1.74e-07	1.02e-05	(B) 0,61-1,79	0.51
C19ORF73	19q13,33	4.42	3.42	0.8	0.66	1	1.79e-07	1.04e-05	(A) -2,08--0,20	-1
RNASEH2C	11q13,1	9.9	9.25	0.5	0.46	0.66	1.79e-07	1.04e-05	(A) -2,08--0,20	-0.66
KIRREL1	1q23,1	6.7	8.7	1.78	0.89	-2	1.8e-07	1.04e-05	(B) 0,61-1,79	2
PALB2	16p12,2	8.07	8.55	0.36	0.34	-0.47	1.82e-07	1.05e-05	(B) 0,61-1,79	0.47
UGT2B15	4q13,2	8.89	5.82	1.76	2.64	3.07	1.83e-07	1.05e-05	(A) -2,08--0,20	-3.07
MPZ	1q23,3	5.71	4.44	0.99	0.87	1.26	1.86e-07	1.07e-05	(A) -2,08--0,20	-1.26
FHOD3	18q12,2	7.25	8.71	1.18	0.95	-1.46	1.87e-07	1.07e-05	(B) 0,61-1,79	1.46
OVCA2	17p13,3	9.35	8.74	0.49	0.4	0.61	1.89e-07	1.08e-05	(A) -2,08--0,20	-0.61
HSCB	22q12,1	7.85	7.41	0.36	0.27	0.44	1.91e-07	1.09e-05	(A) -2,08--0,20	-0.44
RBFOX2	22q12,3	10.56	11.16	0.48	0.4	-0.6	1.93e-07	1.09e-05	(B) 0,61-1,79	0.6
MAP4K4	2q11,2	11.8	12.42	0.51	0.39	-0.62	1.93e-07	1.09e-05	(B) 0,61-1,79	0.62
RPEL1	10q24,33	4.22	5.13	0.8	0.48	-0.92	1.93e-07	1.09e-05	(B) 0,61-1,79	0.92
ZSCAN20	1p35,1	5.47	6.07	0.49	0.39	-0.6	1.93e-07	1.09e-05	(B) 0,61-1,79	0.6
RBM4	11q13,2	11.19	10.89	0.24	0.2	0.3	1.94e-07	1.09e-05	(A) -2,08--0,20	-0.3
N4BP1	16q12,1	10.12	10.44	0.25	0.23	-0.33	1.97e-07	1.1e-05	(B) 0,61-1,79	0.33
ATAD2	8q24,13	8.43	9.28	0.58	0.68	-0.85	2e-07	1.12e-05	(B) 0,61-1,79	0.85
PRRG1	Xp21,1	8.18	8.98	0.58	0.61	-0.8	2.03e-07	1.13e-05	(B) 0,61-1,79	0.8
YY1	14q32,2	9.96	10.36	0.35	0.22	-0.41	2.04e-07	1.13e-05	(B) 0,61-1,79	0.41
KPNA4	3q25,33	10.51	10.93	0.32	0.3	-0.42	2.05e-07	1.13e-05	(B) 0,61-1,79	0.42
ANAPC16	10q22,1	11.32	10.89	0.33	0.3	0.42	2.06e-07	1.13e-05	(A) -2,08--0,20	-0.42
NAA50	3q13,31	10.96	11.42	0.33	0.35	-0.46	2.07e-07	1.14e-05	(B) 0,61-1,79	0.46
INPP5K	17p13,3	9.83	9.38	0.36	0.31	0.46	2.09e-07	1.15e-05	(A) -2,08--0,20	-0.46
ENO3	17p13,2	5.86	4.8	0.86	0.69	1.06	2.1e-07	1.15e-05	(A) -2,08--0,20	-1.06
TUBB2A	6p25,2	10.41	9.69	0.57	0.48	0.72	2.11e-07	1.15e-05	(A) -2,08--0,20	-0.72
LCOR	10q24,1	6.24	7.09	0.7	0.54	-0.85	2.12e-07	1.15e-05	(B) 0,61-1,79	0.85
BTBD10	11p15,3	9.34	9.75	0.3	0.31	-0.41	2.13e-07	1.15e-05	(B) 0,61-1,79	0.41
HERC4	10q21,3	9.61	10.1	0.36	0.38	-0.49	2.14e-07	1.15e-05	(B) 0,61-1,79	0.49
TSPAN33	7q32,1	8.67	7.32	1.06	0.94	1.35	2.17e-07	1.17e-05	(A) -2,08--0,20	-1.35
COMMD2	3q25,1	9.04	9.43	0.3	0.27	-0.38	2.2e-07	1.18e-05	(B) 0,61-1,79	0.38
SLAIN1	13q22,3	7.56	6.25	0.74	1.13	1.3	2.2e-07	1.18e-05	(A) -2,08--0,20	-1.3
PICALM	11q14,2	11.9	12.29	0.31	0.26	-0.39	2.22e-07	1.19e-05	(B) 0,61-1,79	0.39
IPCEF1	6q25,2	7.42	5.99	1.12	1	1.43	2.24e-07	1.19e-05	(A) -2,08--0,20	-1.43
PCNX4	14q23,1	9.01	9.62	0.49	0.41	-0.61	2.29e-07	1.22e-05	(B) 0,61-1,79	0.61
SLC25A35	17p13,1	7.06	6.32	0.47	0.62	0.74	2.32e-07	1.23e-05	(A) -2,08--0,20	-0.74
MPC2	1q24,2	10.18	9.41	0.62	0.52	0.77	2.34e-07	1.24e-05	(A) -2,08--0,20	-0.77
LYRM9	17q11,2	7.77	7.06	0.57	0.48	0.71	2.35e-07	1.24e-05	(A) -2,08--0,20	-0.71
VCF2	Xp11,21	7.52	6.98	0.37	0.42	0.54	2.38e-07	1.25e-05	(A) -2,08--0,20	-0.54
U2AF1	21q22,3	10.9	10.46	0.33	0.33	0.44	2.38e-07	1.25e-05	(A) -2,08--0,20	-0.44
PTTG1IP	21q22,3	13.06	13.55	0.38	0.37	-0.5	2.44e-07	1.27e-05	(B) 0,61-1,79	0.5
RUNX1	21q22,12	11.23	11.94	0.6	0.43	-0.71	2.47e-07	1.29e-05	(B) 0,61-1,79	0.71
PXDN	2p25,3	10.4	11.58	0.89	0.87	-1.18	2.47e-07	1.29e-05	(B) 0,61-1,79	1.18
PGAM4	Xq21,1	5.29	6.07	0.57	0.6	-0.78	2.53e-07	1.31e-05	(B) 0,61-1,79	0.78
LAMA4	6q21	10.66	11.59	0.76	0.62	-0.93	2.56e-07	1.32e-05	(B) 0,61-1,79	0.93
PLEKHA7	11p15	9.22	10.15	0.71	0.67	-0.93	2.56e-07	1.32e-05	(B) 0,61-1,79	0.93
WDR44	Xq24	8.37	8.98	0.5	0.4	-0.61	2.59e-07	1.33e-05	(B) 0,61-1,79	0.61
FUT11	10q22,2	7.22	8.11	0.77	0.48	-0.88	2.59e-07	1.33e-05	(B) 0,61-1,79	0.88
ZFP36L1	14q24,1	12.69	13.32	0.53	0.38	-0.62	2.64e-07	1.35e-05	(B) 0,61-1,79	0.62
ELK3	12q23,1	8.43	9.59	1.05	0.54	-1.16	2.69e-07	1.37e-05	(B) 0,61-1,79	1.16
DCBLD2	3q12,1	9.88	11.56	1.29	1.24	-1.69	2.7e-07	1.38e-05	(B) 0,61-1,79	1.69
SLC30A1	1q32,3	7.92	8.74	0.55	0.67	-0.82	2.72e-07	1.38e-05	(B) 0,61-1,79	0.82
CCL14	17q12	8.48	6.17	1.62	1.85	2.31	2.76e-07	1.4e-05	(A) -2,08--0,20	-2.31
FBXO25	8p23,3	8.88	8.25	0.5	0.43	0.63	2.76e-07	1.4e-05	(A) -2,08--0,20	-0.63
LRRC36	16q22,1	5.98	4.35	1.04	1.37	1.62	2.79e-07	1.41e-05	(A) -2,08--0,20	-1.62
ARIH2OS	3p21,31	5.2	4.55	0.43	0.53	0.64	2.82e-07	1.42e-05	(A) -2,08--0,20	-0.64
KIF23	15q23	7.07	8.2	0.89	0.81	-1.13	2.83e-07	1.42e-05	(B) 0,61-1,79	1.13
RAD18	3p25,3	6.98	7.58	0.45	0.45	-0.6	2.87e-07	1.43e-05	(B) 0,61-1,79	0.6
ANKIB1	7q21,2	9.74	10.44	0.62	0.38	-0.7	2.87e-07	1.43e-05	(B) 0,61-1,79	0.7
NAGLU	17q21,2	10.45	9.88	0.43	0.42	0.57	2.89e-07	1.43e-05	(A) -2,08--0,20	-0.57
HAAO	2p21	7.63	6.62	0.8	0.72	1.01	2.9e-07	1.43e-05	(A) -2,08--0,20	-1.01
SCEL	13q22,3	6.77	9.4	2.29	1.52	-2.63	2.9e-07	1.43e-05	(B) 0,61-1,79	2.63
CIRBP	19p13,3	12.74	12.01	0.47	0.62	0.73	2.9e-07	1.43e-05	(A) -2,08--0,20	-0.73
AVL9	7p14,3	8.11	8.77	0.55	0.43	-0.66	2.92e-07	1.44e-05	(B) 0,61-1,79	0.66
YJU2	19p13,3	8.87	8.2	0.48	0.53	0.67	2.93e-07	1.44e-05	(A) -2,08--0,20	-0.67
CACUL1	10q26,11	10.13	10.47	0.22	0.29	-0.34	2.99e-07	1.47e-05	(B) 0,61-1,79	0.34
NRGN	11q24,2	6.97	5.99	0.67	0.79	0.98	3e-07	1.47e-05	(A) -2,08--0,20	-0.98
COL11A1	1p21,1	9.16	12.1	2.52	1.78	-2.94	3.01e-07	1.47e-05	(B) 0,61-1,79	2.94
OSMR	5p13,1	9.49	10.64	1.05	0.54	-1.15	3.06e-07	1.49e-05	(B) 0,61-1,79	1.15
RBM11	21q11,2	4.4	3	1.06	1.05	1.4	3.09e-07	1.5e-05	(A) -2,08--0,20	-1.4
AIFM1	Xq26,1	9.7	9.27	0.31	0.35	0.43	3.1e-07	1.5e-05	(A) -2,08--0,20	-0.43
ARHGAP5	14q12	10.58	11.37	0.64	0.54	-0.79	3.13e-07	1.51e-05	(B) 0,61-1,79	0.79
CHRM1	11q12,3	3.27	1.52	1.35	1.31	1.76	3.18e-07	1.53e-05	(A) -2,08--0,20	-1.76
LINC02716	11p11,2	2.67	1.6	0.85	0.74	1.06	3.18e-07	1.53e-05	(A) -2,08--0,20	-1.06
NUP155	5p13,2	8.01	8.66	0.48	0.5	-0.65	3.2e-07	1.53e-05	(B) 0,61-1,79	0.65
ECI2	6p25,2	9.99	9.08	0.76	0.6	0.91	3.24e-07	1.55e-05	(A) -2,08--0,20	-0.91
DDT	22q11,23	9.76	8.98	0.63	0.55	0.78	3.27e-07	1.56e-05	(A) -2,08--0,20	-0.78
SLC25A45	11q13,1	7.6	6.53	0.98	0.45	1.06	3.28e-07	1.56e-05	(A) -2,08--0,20	-1.06
SLC2A1	1p34,2	11.46	13.15	1.4	1.14	-1.7	3.33e-07	1.58e-05	(B) 0,61-1,79	1.7
PGM2L1	11q13,4	9.27	10.14	0.67	0.64	-0.86	3.34e-07	1.58e-05	(B) 0,61-1,79	0.86
LDHA	11p15,1	13.54	14.29	0.59	0.54	-0.75	3.39e-07	1.6e-05	(B) 0,61-1,79	0.75
SLC16A11	17p13,1	5.46	3.8	1	1.46	1.66	3.42e-07	1.61e-05	(A) -2,08--0,20	-1.66
KIF26B	1q44	8.03	9.48	1.27	0.83	-1.44	3.42e-07	1.61e-05	(B) 0,61-1,79	1.44
ANXA1	9q21,13	11.97	13.27	1.1	0.83	-1.3	3.43e-07	1.61e-05	(B) 0,61-1,79	1.3
SPRN	10q26,3	7.21	6.33	0.59	0.74	0.88	3.43e-07	1.61e-05	(A) -2,08--0,20	-0.88
PTGS2	1q31,1	7.76	9.78	1.56	1.5	-2.02	3.44e-07	1.61e-05	(B) 0,61-1,79	2.02
ABHD14B	3p21,2	11.03	10.39	0.41	0.54	0.64	3.45e-07	1.61e-05	(A) -2,08--0,20	-0.64
SRGAP2	1q32,1	9.6	10.21	0.49	0.44	-0.61	3.47e-07	1.61e-05	(B) 0,61-1,79	0.61
PLOD2	3q24	10.06	11.34	0.92	1.03	-1.28	3.51e-07	1.63e-05	(B) 0,61-1,79	1.28
HACD2	3q21,1	6	7.65	1.54	0.67	-1.65	3.53e-07	1.63e-05	(B) 0,61-1,79	1.65
EIF4G1	3q27,1	12.74	13.19	0.36	0.31	-0.44	3.53e-07	1.63e-05	(B) 0,61-1,79	0.44
RPAIN	17p13,2	9.18	8.72	0.34	0.37	0.46	3.54e-07	1.63e-05	(A) -2,08--0,20	-0.46
ALKBH3	11p11,2	8.54	8.12	0.36	0.26	0.42	3.55e-07	1.63e-05	(A) -2,08--0,20	-0.42
ARHGAP11B	15q13,2	3.46	4.69	1.01	0.84	-1.23	3.6e-07	1.65e-05	(B) 0,61-1,79	1.23
NDE1	16p13,11	8.68	9.38	0.58	0.47	-0.7	3.66e-07	1.67e-05	(B) 0,61-1,79	0.7
UQCC5	3p21,1	7.82	7.02	0.6	0.61	0.8	3.67e-07	1.68e-05	(A) -2,08--0,20	-0.8
PRDX2	19p13,13	11.56	10.98	0.47	0.42	0.59	3.71e-07	1.69e-05	(A) -2,08--0,20	-0.59
CYB561D2	3p21,31	8.96	8.35	0.45	0.48	0.61	3.84e-07	1.74e-05	(A) -2,08--0,20	-0.61
RPP25L	9p13,3	8.82	8.2	0.48	0.47	0.62	3.85e-07	1.75e-05	(A) -2,08--0,20	-0.62
CYFIP2	5q33,3	9.69	8.51	0.94	0.85	1.18	3.88e-07	1.76e-05	(A) -2,08--0,20	-1.18
GPR87	3q25,1	5.07	7.85	2.29	1.91	-2.78	3.9e-07	1.76e-05	(B) 0,61-1,79	2.78
SLC25A43	Xq24	8.49	8.99	0.38	0.39	-0.5	3.91e-07	1.76e-05	(B) 0,61-1,79	0.5
HHEX	10q23,33	9.03	7.77	1.01	0.91	1.26	3.91e-07	1.76e-05	(A) -2,08--0,20	-1.26
CTNNB1	3p22,1	12.99	13.47	0.38	0.35	-0.48	3.96e-07	1.78e-05	(B) 0,61-1,79	0.48
SCUBE3	6p21,3	4.45	6.71	1.53	1.9	-2.26	4.01e-07	1.79e-05	(B) 0,61-1,79	2.26
LINC01816	2p13,3	2.91	1.99	0.53	0.83	0.92	4.02e-07	1.79e-05	(A) -2,08--0,20	-0.92
RAI14	5p13,2	10.12	10.96	0.72	0.54	-0.84	4.02e-07	1.79e-05	(B) 0,61-1,79	0.84
PAFAH1B2	11q23,3	7.89	8.97	1	0.52	-1.08	4.05e-07	1.8e-05	(B) 0,61-1,79	1.08
KTN1	14q22,1	11.82	12.27	0.33	0.35	-0.45	4.07e-07	1.8e-05	(B) 0,61-1,79	0.45
PIK3R4	3q22,1	9.08	9.6	0.42	0.37	-0.52	4.07e-07	1.8e-05	(B) 0,61-1,79	0.52
GSTA4	6p12,2	8.17	7.34	0.65	0.62	0.83	4.11e-07	1.81e-05	(A) -2,08--0,20	-0.83
ATP5MC1	17q21,32	10.1	9.4	0.59	0.46	0.7	4.11e-07	1.81e-05	(A) -2,08--0,20	-0.7
NOPCHAP1	12q23,3	7.87	7.24	0.52	0.44	0.63	4.12e-07	1.81e-05	(A) -2,08--0,20	-0.63
MRM3	17p13,3	8.33	7.73	0.52	0.38	0.61	4.18e-07	1.83e-05	(A) -2,08--0,20	-0.61
ATP5PO	21q22,11	11.47	10.92	0.46	0.37	0.55	4.2e-07	1.84e-05	(A) -2,08--0,20	-0.55
DCUN1D1	3q26,33	8.3	8.95	0.55	0.42	-0.65	4.26e-07	1.86e-05	(B) 0,61-1,79	0.65
MAP3K2	2q14,3	8.65	9.53	0.74	0.58	-0.87	4.27e-07	1.86e-05	(B) 0,61-1,79	0.87
FNIP1	5q31,1	8.92	9.43	0.46	0.31	-0.52	4.32e-07	1.87e-05	(B) 0,61-1,79	0.52
LUZP6	7q33	11.4	11.91	0.44	0.32	-0.51	4.32e-07	1.87e-05	(B) 0,61-1,79	0.51
NCAPG2	7q36,3	7.94	8.69	0.56	0.58	-0.75	4.35e-07	1.87e-05	(B) 0,61-1,79	0.75
ILF3-DT	19p13,2	9.06	8.5	0.38	0.48	0.56	4.35e-07	1.87e-05	(A) -2,08--0,20	-0.56
PDCD10	3q26,1	9.23	9.65	0.33	0.32	-0.43	4.36e-07	1.87e-05	(B) 0,61-1,79	0.43
CMTM6	3p22,3	11.21	11.87	0.54	0.47	-0.66	4.37e-07	1.87e-05	(B) 0,61-1,79	0.66
FAM114A1	4p14	8.72	9.68	0.82	0.63	-0.96	4.41e-07	1.89e-05	(B) 0,61-1,79	0.96
BEX2	Xq22,2	8.23	6.45	0.77	1.71	1.79	4.45e-07	1.9e-05	(A) -2,08--0,20	-1.79
MED9	17p11,2	8.44	8.01	0.35	0.29	0.42	4.45e-07	1.9e-05	(A) -2,08--0,20	-0.42
RCOR1	14q32,31	9.82	10.49	0.52	0.51	-0.67	4.49e-07	1.91e-05	(B) 0,61-1,79	0.67
MXRA5	Xp22,33	11.79	13.24	1.2	1	-1.45	4.51e-07	1.92e-05	(B) 0,61-1,79	1.45
ACKR1	1q23,2	9.76	7.1	1.68	2.34	2.66	4.52e-07	1.92e-05	(A) -2,08--0,20	-2.66
NF1	17q11,2	10.36	10.94	0.47	0.41	-0.58	4.55e-07	1.92e-05	(B) 0,61-1,79	0.58
CLDN5	22q11,21	9.58	8.28	0.84	1.13	1.3	4.56e-07	1.92e-05	(A) -2,08--0,20	-1.3
NRAS	1p13,2	9.98	10.46	0.4	0.33	-0.48	4.56e-07	1.92e-05	(B) 0,61-1,79	0.48
DPM3	1q22	9.08	8.11	0.74	0.75	0.97	4.59e-07	1.93e-05	(A) -2,08--0,20	-0.97
MTBP	8q24,12	5.28	6.16	0.68	0.68	-0.88	4.64e-07	1.94e-05	(B) 0,61-1,79	0.88
LINC00239	14q32,31	4.74	3.67	0.92	0.69	1.07	4.64e-07	1.94e-05	(A) -2,08--0,20	-1.07
CKAP2L	2q14,1	5.53	6.82	1.08	0.87	-1.28	4.69e-07	1.96e-05	(B) 0,61-1,79	1.28
SPINK1	5q32	14.02	11.21	1.96	2.34	2.8	4.71e-07	1.96e-05	(A) -2,08--0,20	-2.8
DOCK5	8p21,2	8.52	9.52	0.89	0.57	-0.99	4.72e-07	1.96e-05	(B) 0,61-1,79	0.99
SPTLC2	14q24,3	10.13	10.75	0.54	0.4	-0.62	4.75e-07	1.97e-05	(B) 0,61-1,79	0.62
HPD	12q24,31	3.64	1.52	1.85	1.34	2.12	4.79e-07	1.98e-05	(A) -2,08--0,20	-2.12
RAMP3	7p13	9.3	8.05	0.94	0.99	1.25	4.82e-07	1.99e-05	(A) -2,08--0,20	-1.25
GPD2	2q24,1	9.76	10.36	0.45	0.47	-0.6	4.85e-07	1.99e-05	(B) 0,61-1,79	0.6
TIMP2	17q25,3	13.23	14.15	0.69	0.72	-0.91	4.85e-07	1.99e-05	(B) 0,61-1,79	0.91
SPTLC1	9q22,31	10.48	10.96	0.35	0.38	-0.48	4.86e-07	1.99e-05	(B) 0,61-1,79	0.48
ZNF217	20q13,2	9.86	10.61	0.66	0.47	-0.75	4.87e-07	2e-05	(B) 0,61-1,79	0.75
SP3	2q31,1	10.36	10.88	0.46	0.33	-0.53	4.91e-07	2.01e-05	(B) 0,61-1,79	0.53
ENDOD1	11q21	10.19	10.86	0.51	0.52	-0.67	4.93e-07	2.01e-05	(B) 0,61-1,79	0.67
HMGXB4	22q12,3	8.61	9.15	0.46	0.35	-0.54	4.97e-07	2.03e-05	(B) 0,61-1,79	0.54
RRAGC	1p34,3	7.64	8.44	0.72	0.49	-0.81	5.1e-07	2.07e-05	(B) 0,61-1,79	0.81
ITCH	20q11,22	10.07	10.58	0.4	0.38	-0.51	5.14e-07	2.09e-05	(B) 0,61-1,79	0.51
HSD17B10	Xp11,22	10.48	10.01	0.41	0.3	0.47	5.16e-07	2.09e-05	(A) -2,08--0,20	-0.47
FAM110D	1p36,11	6.19	4.66	1.18	1.19	1.53	5.17e-07	2.09e-05	(A) -2,08--0,20	-1.53
ITGA11	15q23	9.18	10.85	1.34	1.23	-1.67	5.22e-07	2.1e-05	(B) 0,61-1,79	1.67
SBF2	11p15,4	9.07	9.82	0.67	0.43	-0.75	5.26e-07	2.11e-05	(B) 0,61-1,79	0.75
TSC22D2	3q25,1	8.51	9.14	0.57	0.36	-0.63	5.27e-07	2.11e-05	(B) 0,61-1,79	0.63
RRP8	11p15,4	8.54	8.1	0.33	0.35	0.44	5.28e-07	2.11e-05	(A) -2,08--0,20	-0.44
STAR	8p11,23	3.64	2.35	1.13	0.81	1.29	5.28e-07	2.11e-05	(A) -2,08--0,20	-1.29
TUSC2	3p21,31	9.37	8.93	0.36	0.33	0.44	5.36e-07	2.14e-05	(A) -2,08--0,20	-0.44
ZNF623	8q24,3	7.92	8.67	0.59	0.57	-0.75	5.4e-07	2.15e-05	(B) 0,61-1,79	0.75
PGK1	Xq21,1	12.77	13.5	0.48	0.63	-0.73	5.43e-07	2.16e-05	(B) 0,61-1,79	0.73
SUN1	7p22,3	11.17	11.81	0.55	0.42	-0.64	5.44e-07	2.16e-05	(B) 0,61-1,79	0.64
CERS6	2q24,3	9.39	10.35	0.76	0.71	-0.95	5.46e-07	2.16e-05	(B) 0,61-1,79	0.95
QRSL1	6q21	8.75	8.21	0.46	0.35	0.54	5.51e-07	2.18e-05	(A) -2,08--0,20	-0.54
FBXO45	3q29	8.49	8.92	0.27	0.39	-0.43	5.65e-07	2.23e-05	(B) 0,61-1,79	0.43
SWSAP1	19p13,2	6.38	5.68	0.53	0.55	0.7	5.75e-07	2.26e-05	(A) -2,08--0,20	-0.7
TMEM205	19p13,2	10.76	10.07	0.6	0.45	0.69	5.8e-07	2.28e-05	(A) -2,08--0,20	-0.69
LMO7	13q22,2	11.55	12.49	0.74	0.72	-0.94	5.83e-07	2.28e-05	(B) 0,61-1,79	0.94
MCM4	8q11,21	9.07	9.97	0.69	0.72	-0.9	5.84e-07	2.28e-05	(B) 0,61-1,79	0.9
TRMO	9q22,33	7.9	7.39	0.35	0.43	0.51	5.86e-07	2.28e-05	(A) -2,08--0,20	-0.51
PTGES	9q34,11	8.71	10.36	1.14	1.41	-1.65	5.86e-07	2.28e-05	(B) 0,61-1,79	1.65
DOCK9	13q32,3	10.11	10.88	0.69	0.46	-0.77	5.92e-07	2.3e-05	(B) 0,61-1,79	0.77
HK1	10q22,1	11.24	11.73	0.38	0.38	-0.49	5.93e-07	2.3e-05	(B) 0,61-1,79	0.49
TMEM256	17p13,1	9.08	8.38	0.57	0.52	0.7	6.03e-07	2.33e-05	(A) -2,08--0,20	-0.7
ZBED2	3q13,13	4.82	7.13	1.99	1.55	-2.31	6.03e-07	2.33e-05	(B) 0,61-1,79	2.31
MBLAC1	7q22,1	5.45	4.74	0.59	0.5	0.7	6.04e-07	2.33e-05	(A) -2,08--0,20	-0.7
SEPTIN8	5q31,1	10.62	11.1	0.32	0.42	-0.48	6.08e-07	2.34e-05	(B) 0,61-1,79	0.48
NUBP1	16p13,13	8.98	8.56	0.25	0.38	0.42	6.21e-07	2.39e-05	(A) -2,08--0,20	-0.42
SNAI2	8q11,21	8.23	9.71	1.2	1.09	-1.47	6.33e-07	2.42e-05	(B) 0,61-1,79	1.47
S1PR4	19p13,3	7.15	5.61	1.23	1.18	1.54	6.34e-07	2.42e-05	(A) -2,08--0,20	-1.54
ERCC6L2-AS1	9q22,32	7.15	6.16	0.75	0.79	0.99	6.34e-07	2.42e-05	(A) -2,08--0,20	-0.99
EFR3A	8q24,22	10.45	11.09	0.5	0.5	-0.64	6.35e-07	2.42e-05	(B) 0,61-1,79	0.64
CLIC4	1p36,11	11.44	12.3	0.64	0.7	-0.86	6.38e-07	2.43e-05	(B) 0,61-1,79	0.86
FAM168A	11q13,4	6.56	7.8	1.13	0.73	-1.25	6.4e-07	2.43e-05	(B) 0,61-1,79	1.25
GTF3C6	6q21	9.89	9.33	0.42	0.45	0.56	6.42e-07	2.43e-05	(A) -2,08--0,20	-0.56
ANTXR1	2p13,3	11.47	12.9	1.12	1.11	-1.43	6.43e-07	2.43e-05	(B) 0,61-1,79	1.43
GCDH	19p13,13	8.68	8.23	0.34	0.36	0.45	6.52e-07	2.46e-05	(A) -2,08--0,20	-0.45
ZFAND2B	2q35	9.76	9.18	0.45	0.45	0.58	6.62e-07	2.49e-05	(A) -2,08--0,20	-0.58
LIMK1	7q11,23	10.1	10.69	0.45	0.47	-0.59	6.65e-07	2.5e-05	(B) 0,61-1,79	0.59
HINT2	9p13,3	9.08	8.33	0.57	0.6	0.75	6.79e-07	2.55e-05	(A) -2,08--0,20	-0.75
SKAP2	7p15,2	10.13	10.82	0.6	0.46	-0.69	6.87e-07	2.57e-05	(B) 0,61-1,79	0.69
GJB2	13q12,11	9.9	11.34	1.25	0.96	-1.44	6.92e-07	2.58e-05	(B) 0,61-1,79	1.44
HMGA2	12q14,3	5.83	8.27	1.77	2.04	-2.44	6.92e-07	2.58e-05	(B) 0,61-1,79	2.44
USE1	19p13,11	8.76	8.19	0.49	0.4	0.58	6.96e-07	2.59e-05	(A) -2,08--0,20	-0.58
SLC43A1	11q12,1	9.5	7.99	1.38	0.89	1.51	7.11e-07	2.64e-05	(A) -2,08--0,20	-1.51
IGF2BP3	7p15,3	6.42	8.6	1.8	1.62	-2.18	7.19e-07	2.67e-05	(B) 0,61-1,79	2.18
C12ORF57	12p13,31	10.99	10.29	0.62	0.45	0.7	7.22e-07	2.67e-05	(A) -2,08--0,20	-0.7
ZNF76	6p21,31	9.33	8.9	0.28	0.38	0.43	7.25e-07	2.68e-05	(A) -2,08--0,20	-0.43
RPE	2q34	9.13	9.68	0.46	0.39	-0.54	7.29e-07	2.69e-05	(B) 0,61-1,79	0.54
PALS1	14q23,3	9.18	9.7	0.47	0.31	-0.51	7.45e-07	2.74e-05	(B) 0,61-1,79	0.51
LRRFIP1	2q37,3	11.59	12.18	0.48	0.45	-0.59	7.48e-07	2.75e-05	(B) 0,61-1,79	0.59
TOR2A	9q34,11	8.4	7.75	0.48	0.54	0.65	7.54e-07	2.76e-05	(A) -2,08--0,20	-0.65
TATDN3	1q32,3	8.15	7.64	0.46	0.32	0.51	7.55e-07	2.76e-05	(A) -2,08--0,20	-0.51
SPIB	19q13,33	7.19	4.9	1.71	1.91	2.3	7.6e-07	2.78e-05	(A) -2,08--0,20	-2.3
AQP7P3	9q21,11	2.19	0.88	1.18	0.81	1.31	7.62e-07	2.78e-05	(A) -2,08--0,20	-1.31
FKBP14	7p14,3	7.13	8.02	0.64	0.76	-0.89	7.72e-07	2.81e-05	(B) 0,61-1,79	0.89
CXXC1	18q21,1	9.88	9.33	0.4	0.47	0.55	7.76e-07	2.82e-05	(A) -2,08--0,20	-0.55
ZNF682	19p12	5.64	4.66	0.79	0.77	0.99	7.78e-07	2.82e-05	(A) -2,08--0,20	-0.99
RPS10P7	1q32,1	6.01	5.36	0.53	0.48	0.64	7.88e-07	2.85e-05	(A) -2,08--0,20	-0.64
LAMC2	1q25,3	12.91	14.38	1.19	1.13	-1.47	7.93e-07	2.87e-05	(B) 0,61-1,79	1.47
COQ10A	12q13,3	7.34	6.78	0.46	0.41	0.55	8.07e-07	2.91e-05	(A) -2,08--0,20	-0.55
CHML	1q43	8.1	8.83	0.52	0.62	-0.73	8.08e-07	2.91e-05	(B) 0,61-1,79	0.73
XKR5	8p23,1	1.62	2.87	0.97	1.02	-1.26	8.11e-07	2.91e-05	(B) 0,61-1,79	1.26
PDXP	22q13,1	8.07	7.47	0.45	0.5	0.6	8.11e-07	2.91e-05	(A) -2,08--0,20	-0.6
ARHGAP21	10p12,1	10.59	11.19	0.53	0.4	-0.6	8.15e-07	2.92e-05	(B) 0,61-1,79	0.6
HAUS7	Xq28	8.4	7.83	0.43	0.48	0.58	8.2e-07	2.93e-05	(A) -2,08--0,20	-0.58
LAMC1	1q25,3	12.03	12.76	0.63	0.51	-0.73	8.21e-07	2.93e-05	(B) 0,61-1,79	0.73
GHDC	17q21,2	10.17	9.7	0.4	0.34	0.47	8.27e-07	2.95e-05	(A) -2,08--0,20	-0.47
MTIF3	13q12,2	9.88	9.41	0.36	0.38	0.46	8.33e-07	2.96e-05	(A) -2,08--0,20	-0.46
MPZL3	11q23,3	4.77	6.17	1.34	0.7	-1.4	8.36e-07	2.97e-05	(B) 0,61-1,79	1.4
LRRC8A	9q34,11	11.41	12.24	0.69	0.61	-0.82	8.43e-07	2.99e-05	(B) 0,61-1,79	0.82
TMEM198	2q35	7.1	6.12	0.81	0.75	0.99	8.53e-07	3.02e-05	(A) -2,08--0,20	-0.99
RPGRIP1L	16q12,2	6.7	7.48	0.49	0.72	-0.78	8.71e-07	3.08e-05	(B) 0,61-1,79	0.78
CAV2	7q31,2	10.62	11.5	0.77	0.61	-0.89	8.76e-07	3.09e-05	(B) 0,61-1,79	0.89
SLC25A20	3p21,31	8.83	8.25	0.4	0.51	0.58	8.79e-07	3.09e-05	(A) -2,08--0,20	-0.58
CCDC62	12q24,31	2.58	1.73	0.72	0.62	0.85	8.81e-07	3.09e-05	(A) -2,08--0,20	-0.85
A1CF	10q11,23	5.66	3.68	1.49	1.64	1.98	8.88e-07	3.11e-05	(A) -2,08--0,20	-1.98
SSH1	12q24,11	9.95	10.58	0.53	0.46	-0.63	8.89e-07	3.11e-05	(B) 0,61-1,79	0.63
PPCDC	15q24,2	7.92	7.29	0.54	0.45	0.63	8.95e-07	3.12e-05	(A) -2,08--0,20	-0.63
TULP3	12p13,33	8.68	9.16	0.34	0.43	-0.49	8.96e-07	3.12e-05	(B) 0,61-1,79	0.49
ARL6IP4	12q24,31	11.62	11.02	0.5	0.44	0.6	8.99e-07	3.13e-05	(A) -2,08--0,20	-0.6
THBS2	6q27	12.3	13.91	1.37	1.18	-1.62	9.05e-07	3.14e-05	(B) 0,61-1,79	1.62
SLC6A16	19q13,33	4.87	3.31	1.38	1.06	1.57	9.16e-07	3.18e-05	(A) -2,08--0,20	-1.57
SAFB	19p13,3	11.03	10.63	0.33	0.31	0.4	9.19e-07	3.18e-05	(A) -2,08--0,20	-0.4
ATP6V0E2-AS1	7q36,1	5.38	4.37	0.84	0.75	1.01	9.24e-07	3.19e-05	(A) -2,08--0,20	-1.01
PKN2	1p22,2	9.79	10.46	0.59	0.45	-0.67	9.24e-07	3.19e-05	(B) 0,61-1,79	0.67
SLC5A9	1p33	6.04	4.23	1.38	1.49	1.8	9.27e-07	3.19e-05	(A) -2,08--0,20	-1.8
SULT1A2	16p11,2	5.18	3.87	0.98	1.1	1.31	9.29e-07	3.2e-05	(A) -2,08--0,20	-1.31
PIK3CA	3q26,32	8.23	9.02	0.72	0.5	-0.79	9.34e-07	3.21e-05	(B) 0,61-1,79	0.79
VTN	17q11,2	8.47	5.84	2.23	1.93	2.63	9.36e-07	3.21e-05	(A) -2,08--0,20	-2.63
POMT1	9q34,13	9.31	8.86	0.36	0.36	0.45	9.44e-07	3.23e-05	(A) -2,08--0,20	-0.45
ZNF672	1q44	9.79	9.24	0.49	0.36	0.55	9.53e-07	3.25e-05	(A) -2,08--0,20	-0.55
GMPR	6p22,3	8.01	6.95	0.85	0.84	1.06	9.58e-07	3.26e-05	(A) -2,08--0,20	-1.06
ABCC6P1	16p12,3	3.76	2.23	1.16	1.28	1.53	9.58e-07	3.26e-05	(A) -2,08--0,20	-1.53
EREG	4q13,3	5.47	8.05	1.77	2.29	-2.58	9.6e-07	3.26e-05	(B) 0,61-1,79	2.58
COLCA1	11q23,1	8.25	6.72	1.09	1.33	1.53	9.69e-07	3.29e-05	(A) -2,08--0,20	-1.53
TMEM123	11q22,2	12.24	12.82	0.46	0.46	-0.58	9.81e-07	3.32e-05	(B) 0,61-1,79	0.58
ASB3	2p16,2	7.79	8.13	0.3	0.25	-0.35	9.86e-07	3.33e-05	(B) 0,61-1,79	0.35
KDM5B	1q32,1	10.67	11.17	0.41	0.38	-0.5	9.92e-07	3.35e-05	(B) 0,61-1,79	0.5
CPLANE1	5p13,2	7.73	8.56	0.76	0.51	-0.82	9.96e-07	3.35e-05	(B) 0,61-1,79	0.82
DOCK1	10q26,2	10.37	10.93	0.52	0.34	-0.56	1e-06	3.37e-05	(B) 0,61-1,79	0.56
XPA	9q22,33	8.11	7.64	0.35	0.39	0.47	1.01e-06	3.38e-05	(A) -2,08--0,20	-0.47
LOXL2	8p21,3	10.03	11.39	0.97	1.18	-1.36	1.01e-06	3.38e-05	(B) 0,61-1,79	1.36
FAM83D	20q11,23	6.8	7.98	1.03	0.82	-1.18	1.01e-06	3.39e-05	(B) 0,61-1,79	1.18
METAP1	4q23	9.73	10.1	0.31	0.29	-0.37	1.02e-06	3.4e-05	(B) 0,61-1,79	0.37
NUAK1	12q23,3	8.95	9.96	0.69	0.91	-1.01	1.02e-06	3.4e-05	(B) 0,61-1,79	1.01
SFXN4	10q26,11	8.91	8.26	0.54	0.48	0.65	1.03e-06	3.41e-05	(A) -2,08--0,20	-0.65
ENHO	9p13,3	4.14	2.79	1.14	1.02	1.35	1.03e-06	3.41e-05	(A) -2,08--0,20	-1.35
FAIM2	12q13,12	7.32	6.03	1	1.07	1.29	1.04e-06	3.46e-05	(A) -2,08--0,20	-1.29
ITGB8	7p21,1	9.71	10.77	0.94	0.74	-1.07	1.07e-06	3.53e-05	(B) 0,61-1,79	1.07
RSRC1	3q25,32	6.93	7.55	0.54	0.45	-0.62	1.07e-06	3.55e-05	(B) 0,61-1,79	0.62
KLF6	10p15,2	11.9	12.65	0.67	0.52	-0.76	1.08e-06	3.56e-05	(B) 0,61-1,79	0.76
CHST15	10q26,13	9.47	10.48	0.95	0.58	-1.01	1.09e-06	3.6e-05	(B) 0,61-1,79	1.01
ZC2HC1A	8q21,13	7.53	8.36	0.62	0.71	-0.83	1.09e-06	3.6e-05	(B) 0,61-1,79	0.83
ADAMTS2	5q35,3	8.69	9.98	1.12	0.92	-1.29	1.1e-06	3.6e-05	(B) 0,61-1,79	1.29
CDH11	16q21	10.24	11.62	1.13	1.08	-1.38	1.1e-06	3.6e-05	(B) 0,61-1,79	1.38
SIL1	5q31,2	10.59	9.89	0.66	0.41	0.7	1.1e-06	3.61e-05	(A) -2,08--0,20	-0.7
LMLN	3q29	7.47	8.16	0.5	0.6	-0.69	1.1e-06	3.61e-05	(B) 0,61-1,79	0.69
ZDHHC20	13q12,11	6.58	8.31	1.69	0.83	-1.73	1.11e-06	3.61e-05	(B) 0,61-1,79	1.73
ICAM3	19p13,2	9.23	8.25	0.96	0.49	0.99	1.12e-06	3.63e-05	(A) -2,08--0,20	-0.99
CAP1	1p34,2	12.84	13.35	0.47	0.33	-0.51	1.12e-06	3.64e-05	(B) 0,61-1,79	0.51
MTMR2	11q21	9.67	10.11	0.35	0.37	-0.45	1.12e-06	3.64e-05	(B) 0,61-1,79	0.45
SGPL1	10q22,1	10.76	11.18	0.34	0.34	-0.42	1.13e-06	3.66e-05	(B) 0,61-1,79	0.42
HDHD5	22q11,1	9.51	9.07	0.36	0.35	0.44	1.13e-06	3.66e-05	(A) -2,08--0,20	-0.44
OARD1	6p21,1	8.91	8.43	0.35	0.43	0.49	1.14e-06	3.66e-05	(A) -2,08--0,20	-0.49
RPS19BP1	22q13,1	10.55	9.92	0.57	0.44	0.64	1.14e-06	3.66e-05	(A) -2,08--0,20	-0.64
RIF1	2q23,3	8.51	9.57	1.01	0.61	-1.07	1.15e-06	3.68e-05	(B) 0,61-1,79	1.07
G2E3	14q12	7.99	8.58	0.49	0.46	-0.59	1.15e-06	3.7e-05	(B) 0,61-1,79	0.59
SEC61B	9q22,33	10.89	10.3	0.54	0.38	0.58	1.16e-06	3.72e-05	(A) -2,08--0,20	-0.58
DHRS4L2	14q11,2	8.7	8	0.6	0.52	0.7	1.17e-06	3.75e-05	(A) -2,08--0,20	-0.7
ARHGAP24	4q21,23-q21,3	9.05	8.14	0.72	0.75	0.91	1.18e-06	3.78e-05	(A) -2,08--0,20	-0.91
COL5A1	9q34,3	13.03	14.33	1.13	0.93	-1.3	1.19e-06	3.78e-05	(B) 0,61-1,79	1.3
NLRP11	19q13,43	2.07	0.95	0.95	0.84	1.12	1.19e-06	3.8e-05	(A) -2,08--0,20	-1.12
PNPLA7	9q34,3	8.6	7.49	0.76	1.01	1.11	1.19e-06	3.8e-05	(A) -2,08--0,20	-1.11
IGFALS	16p13,3	6.27	4.1	1.62	1.86	2.17	1.21e-06	3.84e-05	(A) -2,08--0,20	-2.17
ZSCAN16	6p22,1	6.93	6.26	0.5	0.57	0.67	1.22e-06	3.88e-05	(A) -2,08--0,20	-0.67
SNRNP25	16p13,3	8.75	8.23	0.46	0.37	0.52	1.23e-06	3.9e-05	(A) -2,08--0,20	-0.52
DENND2C	1p13,2	4.55	5.63	0.99	0.71	-1.08	1.24e-06	3.92e-05	(B) 0,61-1,79	1.08
NCEH1	3q26,31	9.41	10.14	0.55	0.63	-0.73	1.24e-06	3.92e-05	(B) 0,61-1,79	0.73
GMPS	3q25,31	9.71	10.12	0.24	0.4	-0.41	1.26e-06	3.97e-05	(B) 0,61-1,79	0.41
COL5A2	2q32,2	12.4	13.74	1.06	1.11	-1.35	1.26e-06	3.97e-05	(B) 0,61-1,79	1.35
COX6B2	19q13,42	5.18	7.66	2.22	1.72	-2.49	1.26e-06	3.97e-05	(B) 0,61-1,79	2.49
TRMT10B	9p13,2	7.4	6.91	0.31	0.47	0.5	1.29e-06	4.05e-05	(A) -2,08--0,20	-0.5
UBA52	19p13,1-p12	13.56	12.96	0.56	0.37	0.6	1.31e-06	4.1e-05	(A) -2,08--0,20	-0.6
LPP	3q27,3-q28	7.96	8.97	0.82	0.83	-1.02	1.31e-06	4.11e-05	(B) 0,61-1,79	1.02
ATP5MG	11q23,3	11.69	11.21	0.41	0.37	0.48	1.32e-06	4.11e-05	(A) -2,08--0,20	-0.48
ABCC6	16p13,11	7.06	5.53	1.27	1.22	1.54	1.32e-06	4.12e-05	(A) -2,08--0,20	-1.54
LINC01550	14q32,2	4.4	2.72	1.36	1.36	1.68	1.34e-06	4.16e-05	(A) -2,08--0,20	-1.68
SPOCK1	5q31,2	8.91	10.38	1.29	1.05	-1.47	1.34e-06	4.17e-05	(B) 0,61-1,79	1.47
ATP5F1A	18q21,1	12.86	12.36	0.44	0.37	0.51	1.36e-06	4.21e-05	(A) -2,08--0,20	-0.51
S100A1	1q21,3	6.64	4.87	1.67	1.09	1.78	1.38e-06	4.26e-05	(A) -2,08--0,20	-1.78
MTDH	8q22,1	11.36	11.89	0.37	0.47	-0.52	1.38e-06	4.26e-05	(B) 0,61-1,79	0.52
GSK3B	3q13,33	9.96	10.41	0.38	0.35	-0.45	1.41e-06	4.34e-05	(B) 0,61-1,79	0.45
STIL	1p33	6.88	7.69	0.68	0.62	-0.81	1.41e-06	4.34e-05	(B) 0,61-1,79	0.81
NDUFA13	19p13,11	11.83	11.22	0.56	0.4	0.61	1.41e-06	4.34e-05	(A) -2,08--0,20	-0.61
PDCL3P4	3q12,3	6.28	5.73	0.51	0.34	0.54	1.43e-06	4.38e-05	(A) -2,08--0,20	-0.54
UBA6	4q13,2	9.53	10.17	0.53	0.49	-0.63	1.43e-06	4.38e-05	(B) 0,61-1,79	0.63
RTN4	2p16,1	12.29	12.72	0.38	0.31	-0.43	1.43e-06	4.39e-05	(B) 0,61-1,79	0.43
PCYT1A	3q29	8.12	8.59	0.4	0.35	-0.47	1.44e-06	4.41e-05	(B) 0,61-1,79	0.47
ZNF204P	6p22,1	7.75	6.9	0.72	0.65	0.84	1.45e-06	4.41e-05	(A) -2,08--0,20	-0.84
HDDC3	15q26,1	8.63	7.99	0.57	0.45	0.64	1.45e-06	4.41e-05	(A) -2,08--0,20	-0.64
GOLGA2	9q34,11	10.81	11.24	0.36	0.34	-0.43	1.46e-06	4.45e-05	(B) 0,61-1,79	0.43
THAP7-AS1	22q11,21	5.93	5.01	0.5	0.9	0.92	1.47e-06	4.45e-05	(A) -2,08--0,20	-0.92
SLC37A4	11q23,3	10.31	9.45	0.78	0.57	0.85	1.49e-06	4.53e-05	(A) -2,08--0,20	-0.85
MIGA1	1p31,1	7.91	8.8	0.85	0.51	-0.88	1.51e-06	4.58e-05	(B) 0,61-1,79	0.88
ZNF563	19p13,2	6.07	5.59	0.41	0.38	0.49	1.51e-06	4.58e-05	(A) -2,08--0,20	-0.49
ARHGAP32	11q24,3	10.14	10.89	0.65	0.57	-0.75	1.53e-06	4.62e-05	(B) 0,61-1,79	0.75
JTB	1q21,3	11.83	11.24	0.55	0.38	0.59	1.53e-06	4.62e-05	(A) -2,08--0,20	-0.59
BIN3	8p21,3	9.61	9.01	0.53	0.43	0.6	1.54e-06	4.64e-05	(A) -2,08--0,20	-0.6
GSDMC	8q24,21	3.39	5.31	1.26	1.8	-1.92	1.55e-06	4.64e-05	(B) 0,61-1,79	1.92
C2CD4B	15q22,2	7.63	5.73	1.47	1.63	1.9	1.55e-06	4.64e-05	(A) -2,08--0,20	-1.9
ATP11B	3q26,33	10.35	10.93	0.52	0.41	-0.58	1.57e-06	4.7e-05	(B) 0,61-1,79	0.58
SNAI3	16q24,2	5.89	4.67	1.15	0.75	1.22	1.57e-06	4.7e-05	(A) -2,08--0,20	-1.22
CAV1	7q31,2	10.53	11.69	0.91	0.98	-1.16	1.59e-06	4.76e-05	(B) 0,61-1,79	1.16
SNHG9	16p13,3	5.96	4.65	1.05	1.1	1.31	1.6e-06	4.77e-05	(A) -2,08--0,20	-1.31
HOMER1	5q14,1	6.11	7.13	0.95	0.68	-1.02	1.6e-06	4.78e-05	(B) 0,61-1,79	1.02
BMP1	8p21,3	10.21	10.95	0.67	0.51	-0.74	1.61e-06	4.78e-05	(B) 0,61-1,79	0.74
DESI2	1q44	9.99	10.42	0.36	0.35	-0.43	1.61e-06	4.79e-05	(B) 0,61-1,79	0.43
NPM2	8p21,3	6.35	4.88	1.08	1.31	1.47	1.62e-06	4.81e-05	(A) -2,08--0,20	-1.47
XPO1	2p15	11.45	11.82	0.33	0.25	-0.36	1.64e-06	4.83e-05	(B) 0,61-1,79	0.36
ANO6	12q12	10.79	11.37	0.47	0.48	-0.59	1.64e-06	4.83e-05	(B) 0,61-1,79	0.59
NT5C2	10q24,32-q24,33	10.63	11.07	0.28	0.42	-0.44	1.64e-06	4.83e-05	(B) 0,61-1,79	0.44
CLIP1	12q24,31	10.2	10.82	0.55	0.44	-0.62	1.64e-06	4.83e-05	(B) 0,61-1,79	0.62
SPIN1	9q22,1	10.7	11.23	0.48	0.37	-0.53	1.65e-06	4.85e-05	(B) 0,61-1,79	0.53
UXS1	2q12,2	9.66	10.07	0.31	0.36	-0.41	1.65e-06	4.86e-05	(B) 0,61-1,79	0.41
TSPAN7	Xp11,4	9.05	7.52	1.25	1.25	1.53	1.67e-06	4.9e-05	(A) -2,08--0,20	-1.53
CARMIL3	14q11,2	4.98	3.69	0.96	1.13	1.29	1.68e-06	4.91e-05	(A) -2,08--0,20	-1.29
ARL4C	2q37,1	10.69	11.83	1.13	0.6	-1.14	1.73e-06	5.06e-05	(B) 0,61-1,79	1.14
TAF2	8q24,12	8.71	9.42	0.68	0.45	-0.72	1.75e-06	5.12e-05	(B) 0,61-1,79	0.72
LCN6	9q34,3	2.03	0.66	1.3	0.87	1.37	1.76e-06	5.12e-05	(A) -2,08--0,20	-1.37
GTF3C3	2q33,1	8.78	9.26	0.4	0.38	-0.47	1.76e-06	5.12e-05	(B) 0,61-1,79	0.47
UBN1	16p13,3	10.16	10.6	0.36	0.35	-0.44	1.76e-06	5.12e-05	(B) 0,61-1,79	0.44
THEM4	1q21,3	8.34	7.78	0.4	0.51	0.56	1.76e-06	5.13e-05	(A) -2,08--0,20	-0.56
SLC39A5	12q13,3	8.27	5.13	2.53	2.61	3.14	1.77e-06	5.14e-05	(A) -2,08--0,20	-3.14
TMT1A	12q13,12	11.25	10.2	0.92	0.8	1.05	1.78e-06	5.16e-05	(A) -2,08--0,20	-1.05
ELAPOR1	1p13,3	10.76	8.59	1.67	1.9	2.18	1.79e-06	5.16e-05	(A) -2,08--0,20	-2.18
SPRYD4	12q13,3	8.37	7.91	0.38	0.37	0.46	1.8e-06	5.19e-05	(A) -2,08--0,20	-0.46
PLEKHJ1	19p13,3	10.41	9.59	0.72	0.63	0.82	1.81e-06	5.21e-05	(A) -2,08--0,20	-0.82
SEPTIN11	4q21,1	11.11	11.85	0.49	0.7	-0.74	1.83e-06	5.25e-05	(B) 0,61-1,79	0.74
MFNG	22q13,1	8.85	7.83	0.9	0.76	1.02	1.83e-06	5.25e-05	(A) -2,08--0,20	-1.02
NDC1	1p32,3	7.42	8.17	0.61	0.61	-0.74	1.86e-06	5.33e-05	(B) 0,61-1,79	0.74
GTPBP6	Xp22,33 and Yp11,32	9.55	8.8	0.59	0.64	0.75	1.86e-06	5.33e-05	(A) -2,08--0,20	-0.75
SH2D6	2p11,2	4.6	2.4	1.74	1.86	2.19	1.87e-06	5.34e-05	(A) -2,08--0,20	-2.19
ACACB	12q24,11	9.6	8.6	0.88	0.75	1	1.88e-06	5.37e-05	(A) -2,08--0,20	-1
PELP1	17p13,2	10.26	9.85	0.38	0.28	0.41	1.89e-06	5.37e-05	(A) -2,08--0,20	-0.41
EMC1	1p36,13	9.66	10.19	0.32	0.52	-0.53	1.89e-06	5.37e-05	(B) 0,61-1,79	0.53
GABARAP	17p13,1	12.73	12.3	0.41	0.29	0.43	1.89e-06	5.37e-05	(A) -2,08--0,20	-0.43
FCHO2	5q13,2	9.34	9.98	0.59	0.43	-0.63	1.89e-06	5.37e-05	(B) 0,61-1,79	0.63
OSGIN2	8q21,3	8.84	9.47	0.42	0.59	-0.63	1.9e-06	5.38e-05	(B) 0,61-1,79	0.63
FAHD2A	2q11,1	8.48	7.98	0.44	0.38	0.5	1.9e-06	5.4e-05	(A) -2,08--0,20	-0.5
LRRC58	3q13,33	9.3	9.96	0.61	0.45	-0.66	1.93e-06	5.45e-05	(B) 0,61-1,79	0.66
R3HCC1	8p21,3	9.58	9.04	0.44	0.45	0.54	1.93e-06	5.45e-05	(A) -2,08--0,20	-0.54
RPLP2	11p15,5	14.09	13.28	0.72	0.61	0.81	1.94e-06	5.46e-05	(A) -2,08--0,20	-0.81
SUGT1P3	13q14,11	6.13	5.23	0.65	0.83	0.9	1.95e-06	5.5e-05	(A) -2,08--0,20	-0.9
CLOCK	4q12	7.18	8.34	1.12	0.7	-1.16	1.96e-06	5.5e-05	(B) 0,61-1,79	1.16
RPL3	22q13,1	15.51	14.92	0.55	0.39	0.59	1.96e-06	5.51e-05	(A) -2,08--0,20	-0.59
COX4I1	16q24,1	13.01	12.44	0.53	0.37	0.56	1.96e-06	5.51e-05	(A) -2,08--0,20	-0.56
SLC38A11	2q24,3	5.23	3.52	1.52	1.28	1.71	1.99e-06	5.58e-05	(A) -2,08--0,20	-1.71
CDC42EP3	2p22,2	9.26	9.93	0.57	0.54	-0.67	2.01e-06	5.63e-05	(B) 0,61-1,79	0.67
SLC9A7	Xp11,3	5.85	6.82	0.64	0.92	-0.97	2.05e-06	5.71e-05	(B) 0,61-1,79	0.97
NPHS1	19q13,12	5.62	2.92	2.42	2	2.7	2.05e-06	5.71e-05	(A) -2,08--0,20	-2.7
VKORC1L1	7q11,21	9.85	10.26	0.37	0.31	-0.41	2.05e-06	5.71e-05	(B) 0,61-1,79	0.41
NPTN	15q24,1	11.1	11.58	0.41	0.39	-0.48	2.07e-06	5.74e-05	(B) 0,61-1,79	0.48
C5ORF15	5q31,1	10.57	11.04	0.35	0.42	-0.47	2.07e-06	5.74e-05	(B) 0,61-1,79	0.47
DCTN3	9p13,3	9.9	9.46	0.35	0.37	0.44	2.07e-06	5.75e-05	(A) -2,08--0,20	-0.44
NEK11	3q22,1	6.89	7.64	0.57	0.68	-0.76	2.08e-06	5.75e-05	(B) 0,61-1,79	0.76
PRPF40A	2q23,3	10.74	11.08	0.3	0.28	-0.35	2.09e-06	5.77e-05	(B) 0,61-1,79	0.35
CYB5A	18q22,3	10.19	9.36	0.76	0.57	0.82	2.13e-06	5.88e-05	(A) -2,08--0,20	-0.82
LINC00663	19p13,11	6.62	6	0.52	0.5	0.62	2.14e-06	5.89e-05	(A) -2,08--0,20	-0.62
PTK7	6p21,1	10.98	11.88	0.78	0.7	-0.89	2.14e-06	5.89e-05	(B) 0,61-1,79	0.89
PPP2R5E	14q23,2	8.83	9.37	0.52	0.33	-0.54	2.14e-06	5.89e-05	(B) 0,61-1,79	0.54
ZNHIT6	1p22,3	8.3	8.81	0.47	0.35	-0.51	2.15e-06	5.89e-05	(B) 0,61-1,79	0.51
VPS16	20p13	9.96	9.61	0.28	0.29	0.34	2.15e-06	5.9e-05	(A) -2,08--0,20	-0.34
COL24A1	1p22,3	3.95	5.51	1.12	1.43	-1.56	2.17e-06	5.93e-05	(B) 0,61-1,79	1.56
TGFB2	1q41	8.47	9.82	0.93	1.27	-1.35	2.17e-06	5.93e-05	(B) 0,61-1,79	1.35
MTHFD2L	4q13,3	7.44	6.9	0.4	0.5	0.55	2.17e-06	5.93e-05	(A) -2,08--0,20	-0.55
KLHL32	6q16,1	4.17	2.58	1.38	1.25	1.59	2.19e-06	5.97e-05	(A) -2,08--0,20	-1.59
ST3GAL4	11q24,2	9.09	9.93	0.81	0.53	-0.84	2.21e-06	6.02e-05	(B) 0,61-1,79	0.84
ATP5F1D	19p13,3	10.69	9.73	0.79	0.81	0.96	2.23e-06	6.05e-05	(A) -2,08--0,20	-0.96
BORCS6	17p13,1	8.4	7.76	0.5	0.56	0.64	2.23e-06	6.05e-05	(A) -2,08--0,20	-0.64
RECQL	12p12,1	9.23	9.99	0.67	0.58	-0.75	2.23e-06	6.06e-05	(B) 0,61-1,79	0.75
IGF2BP2	3q27,2	9.05	9.98	0.7	0.84	-0.93	2.25e-06	6.1e-05	(B) 0,61-1,79	0.93
COX7A2	6q14,1	10.96	10.41	0.51	0.4	0.56	2.26e-06	6.1e-05	(A) -2,08--0,20	-0.56
MKKS	20p12,2	10.03	9.5	0.5	0.36	0.53	2.26e-06	6.11e-05	(A) -2,08--0,20	-0.53
TIMM22	17p13	8.72	8.34	0.33	0.3	0.38	2.28e-06	6.14e-05	(A) -2,08--0,20	-0.38
ISCU	12q23,3	10.67	10.24	0.35	0.35	0.42	2.29e-06	6.16e-05	(A) -2,08--0,20	-0.42
GEMIN8	Xp22,2	8.8	8.35	0.37	0.37	0.45	2.3e-06	6.17e-05	(A) -2,08--0,20	-0.45
ATG4D	19p13,2	9.01	8.36	0.5	0.57	0.65	2.3e-06	6.18e-05	(A) -2,08--0,20	-0.65
AZIN1	8q22,3	11.47	12.02	0.44	0.48	-0.55	2.31e-06	6.19e-05	(B) 0,61-1,79	0.55
SNX12	Xq13,1	7.49	8.17	0.65	0.43	-0.68	2.32e-06	6.21e-05	(B) 0,61-1,79	0.68
PTPRE	10q26,2	9.05	9.68	0.64	0.3	-0.63	2.32e-06	6.21e-05	(B) 0,61-1,79	0.63
SH2D5	1p36,12	1.88	3.14	1.09	1	-1.26	2.33e-06	6.21e-05	(B) 0,61-1,79	1.26
PRKCI	3q26,2	9.9	10.67	0.59	0.68	-0.77	2.35e-06	6.26e-05	(B) 0,61-1,79	0.77
C19ORF25	19p13,3	9.16	8.47	0.53	0.61	0.69	2.35e-06	6.27e-05	(A) -2,08--0,20	-0.69
TGFBI	5q31,1	11.9	13.28	1.19	1.09	-1.38	2.36e-06	6.27e-05	(B) 0,61-1,79	1.38
APBB2	4p14-p13	9.89	10.48	0.49	0.49	-0.59	2.37e-06	6.31e-05	(B) 0,61-1,79	0.59
OTC	Xp11,4	3.7	1.26	2.41	1.43	2.44	2.38e-06	6.31e-05	(A) -2,08--0,20	-2.44
ATP2B4	1q32,1	11.37	12.12	0.67	0.59	-0.76	2.39e-06	6.33e-05	(B) 0,61-1,79	0.76
SPOPL	2q22,1	9.19	9.64	0.4	0.35	-0.45	2.39e-06	6.33e-05	(B) 0,61-1,79	0.45
AP1S3	2q36,1	8.8	9.76	0.85	0.73	-0.96	2.4e-06	6.33e-05	(B) 0,61-1,79	0.96
IMP3	15q24,2	10.31	9.84	0.36	0.43	0.48	2.41e-06	6.35e-05	(A) -2,08--0,20	-0.48
DHRS7B	17p11,2	9.19	8.7	0.45	0.35	0.49	2.41e-06	6.35e-05	(A) -2,08--0,20	-0.49
POP5	12q24,31	8.65	8.12	0.49	0.36	0.52	2.42e-06	6.37e-05	(A) -2,08--0,20	-0.52
ATP13A3	3q29	10.76	11.38	0.6	0.4	-0.62	2.44e-06	6.41e-05	(B) 0,61-1,79	0.62
EPYC	12q21,33	3.41	6.42	2.57	2.45	-3.01	2.44e-06	6.41e-05	(B) 0,61-1,79	3.01
PCDHB9	5q31,3	6.13	7.06	0.75	0.81	-0.93	2.45e-06	6.41e-05	(B) 0,61-1,79	0.93
TMEM220	17p13,1	7.34	6.42	0.75	0.77	0.91	2.46e-06	6.44e-05	(A) -2,08--0,20	-0.91
SAP130	2q14,3	9.03	9.31	0.22	0.25	-0.28	2.47e-06	6.45e-05	(B) 0,61-1,79	0.28
FRRS1	1p21,2	5.69	7.04	1.33	0.8	-1.35	2.48e-06	6.48e-05	(B) 0,61-1,79	1.35
INCENP	11q12,3	7.91	8.53	0.57	0.43	-0.61	2.5e-06	6.53e-05	(B) 0,61-1,79	0.61
FAM171A1	10p13	9.8	9.05	0.7	0.54	0.75	2.52e-06	6.56e-05	(A) -2,08--0,20	-0.75
PDZD8	10q25,3-q26,11	9.05	9.96	0.86	0.62	-0.91	2.52e-06	6.56e-05	(B) 0,61-1,79	0.91
TWSG1	18p11,22	9.61	10.43	0.73	0.63	-0.82	2.56e-06	6.64e-05	(B) 0,61-1,79	0.82
JRKL	11q21	8.46	8.99	0.51	0.35	-0.53	2.56e-06	6.64e-05	(B) 0,61-1,79	0.53
MTARC2	1q41	8.37	7.8	0.45	0.5	0.57	2.57e-06	6.64e-05	(A) -2,08--0,20	-0.57
GANAB	11q12,3	12.76	13.14	0.32	0.31	-0.38	2.57e-06	6.64e-05	(B) 0,61-1,79	0.38
MACF1	1p34,3	6.18	8.15	2.04	0.83	-1.97	2.57e-06	6.64e-05	(B) 0,61-1,79	1.97
TGFA	2p13,3	9.47	10.3	0.65	0.73	-0.83	2.57e-06	6.64e-05	(B) 0,61-1,79	0.83
SULF1	8q13,2-q13,3	12.14	13.64	1.39	1.07	-1.5	2.59e-06	6.67e-05	(B) 0,61-1,79	1.5
CENPI	Xq22,1	3.61	4.79	0.99	0.97	-1.18	2.6e-06	6.67e-05	(B) 0,61-1,79	1.18
SDHAP3	5p15,33	7.02	6.34	0.52	0.61	0.68	2.6e-06	6.67e-05	(A) -2,08--0,20	-0.68
PRSS23	11q14,2	11.44	12.3	0.7	0.74	-0.86	2.6e-06	6.67e-05	(B) 0,61-1,79	0.86
CD276	15q24,1	11.17	11.78	0.58	0.4	-0.61	2.64e-06	6.76e-05	(B) 0,61-1,79	0.61
PABPC3	13q12,13	7.64	8.42	0.68	0.64	-0.78	2.71e-06	6.92e-05	(B) 0,61-1,79	0.78
AMMECR1L	2q14,3	9.43	9.7	0.25	0.22	-0.28	2.71e-06	6.92e-05	(B) 0,61-1,79	0.28
KIAA1217	10p12,2-p12,1	10.91	11.56	0.57	0.53	-0.66	2.71e-06	6.92e-05	(B) 0,61-1,79	0.66
GADD45G	9q22,2	8.4	7.14	0.89	1.18	1.26	2.71e-06	6.92e-05	(A) -2,08--0,20	-1.26
RPS10	6p21,31	13.02	12.3	0.74	0.38	0.73	2.72e-06	6.93e-05	(A) -2,08--0,20	-0.73
PLAT	8p11,21	12.09	13.52	1.09	1.3	-1.43	2.76e-06	7.01e-05	(B) 0,61-1,79	1.43
IPO7	11p15,4	11.25	11.76	0.44	0.43	-0.52	2.76e-06	7.02e-05	(B) 0,61-1,79	0.52
RNF168	3q29	6.46	7.46	1.04	0.44	-1	2.78e-06	7.06e-05	(B) 0,61-1,79	1
GNG13	16p13,3	2.57	0.86	1.69	1.02	1.71	2.8e-06	7.08e-05	(A) -2,08--0,20	-1.71
TGM2	20q11,23	13.04	14.32	1.06	1.07	-1.27	2.8e-06	7.08e-05	(B) 0,61-1,79	1.27
TOP1	20q12	10.87	11.38	0.45	0.4	-0.51	2.8e-06	7.08e-05	(B) 0,61-1,79	0.51
CHMP2B	3p11,2	10.22	10.69	0.39	0.41	-0.48	2.82e-06	7.11e-05	(B) 0,61-1,79	0.48
NLRP9	19q13,42	3.61	2.08	1.29	1.27	1.53	2.82e-06	7.11e-05	(A) -2,08--0,20	-1.53
ABCC1	16p13,11	10.46	10.92	0.44	0.32	-0.47	2.82e-06	7.11e-05	(B) 0,61-1,79	0.47
LTK	15q15,1	6.23	4.47	1.56	1.38	1.76	2.83e-06	7.12e-05	(A) -2,08--0,20	-1.76
VPS35	16q11,2	11.02	11.43	0.33	0.36	-0.41	2.85e-06	7.16e-05	(B) 0,61-1,79	0.41
CBFA2T3	16q24,3	7.84	6.27	1.36	1.27	1.57	2.87e-06	7.2e-05	(A) -2,08--0,20	-1.57
TAOK1	17q11,2	6.94	8.38	1.41	0.91	-1.44	2.88e-06	7.2e-05	(B) 0,61-1,79	1.44
PALLD	4q32,3	11.99	12.85	0.72	0.72	-0.86	2.88e-06	7.2e-05	(B) 0,61-1,79	0.86
PDCD4	10q25,2	11.56	10.72	0.77	0.62	0.84	2.91e-06	7.26e-05	(A) -2,08--0,20	-0.84
ALPP	2q37,1	2.76	6.04	2.44	3.03	-3.28	2.92e-06	7.28e-05	(B) 0,61-1,79	3.28
PANX1	11q21	8.79	9.32	0.47	0.43	-0.54	2.94e-06	7.31e-05	(B) 0,61-1,79	0.54
RNF19B	1p35,1	9.82	10.26	0.43	0.29	-0.44	2.94e-06	7.31e-05	(B) 0,61-1,79	0.44
CLSPN	1p34,3	4.46	5.88	1.41	0.85	-1.41	2.95e-06	7.33e-05	(B) 0,61-1,79	1.41
LHFPL3-AS2	7q22,3	5.15	2.77	2.1	1.9	2.38	2.96e-06	7.35e-05	(A) -2,08--0,20	-2.38
GLS2	12q13,3	6.46	4.84	1.52	1.16	1.62	2.97e-06	7.36e-05	(A) -2,08--0,20	-1.62
RPL34	4q25	13.5	12.82	0.67	0.4	0.67	2.98e-06	7.38e-05	(A) -2,08--0,20	-0.67
ANKRD16	10p15,1	7.1	6.57	0.37	0.5	0.53	3.05e-06	7.54e-05	(A) -2,08--0,20	-0.53
NDUFB8	10q24,31	10.82	10.37	0.43	0.31	0.45	3.07e-06	7.57e-05	(A) -2,08--0,20	-0.45
DPY19L4	8q22,1	9.2	9.84	0.56	0.51	-0.64	3.07e-06	7.57e-05	(B) 0,61-1,79	0.64
RP1L1	8p23,1	3.29	5.07	1.52	1.47	-1.78	3.07e-06	7.57e-05	(B) 0,61-1,79	1.78
UCA1	19p13,12	6.57	9	1.93	2.17	-2.43	3.1e-06	7.63e-05	(B) 0,61-1,79	2.43
KNL1	15q15,1	5.55	6.95	1.38	0.86	-1.39	3.15e-06	7.73e-05	(B) 0,61-1,79	1.39
FER	5q21,3	5.38	6.3	0.78	0.77	-0.92	3.15e-06	7.73e-05	(B) 0,61-1,79	0.92
YBEY	21q22,3	7.45	6.68	0.64	0.66	0.77	3.15e-06	7.73e-05	(A) -2,08--0,20	-0.77
PDX1	13q12,2	8.94	7.39	1.18	1.43	1.55	3.2e-06	7.83e-05	(A) -2,08--0,20	-1.55
ITGA3	17q21,33	12.57	13.73	0.95	1.01	-1.16	3.21e-06	7.86e-05	(B) 0,61-1,79	1.16
TRPS1	8q23,3	8.02	9.09	1.05	0.7	-1.07	3.23e-06	7.9e-05	(B) 0,61-1,79	1.07
RPS6	9p22,1	14.99	14.35	0.61	0.44	0.64	3.24e-06	7.91e-05	(A) -2,08--0,20	-0.64
KIF14	1q32,1	5.8	6.99	1.14	0.81	-1.19	3.25e-06	7.93e-05	(B) 0,61-1,79	1.19
RSF1	11q14,1	8.98	9.58	0.58	0.42	-0.61	3.31e-06	8.06e-05	(B) 0,61-1,79	0.61
GTF2H3	12q24,31	6.86	7.68	0.76	0.61	-0.82	3.32e-06	8.08e-05	(B) 0,61-1,79	0.82
PHOX2A	11q13,4	1.8	0.59	1.2	0.75	1.21	3.34e-06	8.11e-05	(A) -2,08--0,20	-1.21
ELOF1	19p13,2	10.1	9.68	0.36	0.36	0.42	3.39e-06	8.21e-05	(A) -2,08--0,20	-0.42
MANBA	4q24	9.8	10.2	0.24	0.4	-0.4	3.39e-06	8.21e-05	(B) 0,61-1,79	0.4
LTBP2	14q24,3	11.52	12.47	0.93	0.6	-0.94	3.43e-06	8.3e-05	(B) 0,61-1,79	0.94
FAM83A	8q24,13	7.22	9.88	2.5	1.96	-2.67	3.44e-06	8.3e-05	(B) 0,61-1,79	2.67
HMGXB3	5q32	10.29	10.6	0.3	0.2	-0.31	3.44e-06	8.3e-05	(B) 0,61-1,79	0.31
CDPF1	22q13,31	7.6	7.12	0.43	0.39	0.48	3.45e-06	8.31e-05	(A) -2,08--0,20	-0.48
RPL19	17q12	14.75	14.17	0.56	0.39	0.58	3.45e-06	8.31e-05	(A) -2,08--0,20	-0.58
DERL2	17p13,2	9.45	8.96	0.48	0.33	0.49	3.46e-06	8.31e-05	(A) -2,08--0,20	-0.49
FRMD5	15q15,3	5.7	6.93	1.13	0.94	-1.23	3.46e-06	8.31e-05	(B) 0,61-1,79	1.23
KIF12	9q32	10.16	8.38	1.3	1.69	1.78	3.47e-06	8.31e-05	(A) -2,08--0,20	-1.78
SLC6A19	5p15,33	5.34	2.77	2.46	1.81	2.58	3.48e-06	8.32e-05	(A) -2,08--0,20	-2.58
ELP6	3p21,31	8.71	8.3	0.39	0.27	0.41	3.51e-06	8.39e-05	(A) -2,08--0,20	-0.41
MLYCD	16q23,3	8.43	7.87	0.54	0.37	0.55	3.52e-06	8.42e-05	(A) -2,08--0,20	-0.55
GHRL	3p25,3	5.9	3.57	2.07	1.86	2.33	3.53e-06	8.42e-05	(A) -2,08--0,20	-2.33
KRT9	17q21,2	0.51	1.74	0.66	1.28	-1.23	3.57e-06	8.49e-05	(B) 0,61-1,79	1.23
ZNF827	4q31,21-q31,22	6.54	7.79	1.31	0.61	-1.25	3.58e-06	8.49e-05	(B) 0,61-1,79	1.25
YY2	Xp22,12	3.6	4.63	0.99	0.72	-1.03	3.58e-06	8.49e-05	(B) 0,61-1,79	1.03
TMEM70	8q21,11	8.99	8.49	0.45	0.38	0.49	3.58e-06	8.49e-05	(A) -2,08--0,20	-0.49
NOL12	22q13,1	8.63	8.01	0.54	0.52	0.62	3.61e-06	8.56e-05	(A) -2,08--0,20	-0.62
CDK9	9q34,11	10.59	10.22	0.31	0.32	0.37	3.62e-06	8.59e-05	(A) -2,08--0,20	-0.37
MT1F	16q13	8.9	7.6	1.31	0.77	1.3	3.67e-06	8.68e-05	(A) -2,08--0,20	-1.3
SLC25A6	Xp22,32 and Yp11,3	13.55	12.98	0.5	0.45	0.56	3.68e-06	8.69e-05	(A) -2,08--0,20	-0.56
FAM167B	1p35,2	7.44	6.55	0.79	0.71	0.89	3.7e-06	8.73e-05	(A) -2,08--0,20	-0.89
TIMM10B	11p15,4	9.69	9.36	0.28	0.28	0.33	3.71e-06	8.75e-05	(A) -2,08--0,20	-0.33
VGLL4	3p25,3-p25,2	11.03	11.44	0.39	0.3	-0.41	3.72e-06	8.76e-05	(B) 0,61-1,79	0.41
FXR1	3q26,33	10.67	11.08	0.31	0.39	-0.41	3.72e-06	8.76e-05	(B) 0,61-1,79	0.41
EXOC3-AS1	5p15,33	6.14	5.49	0.58	0.54	0.66	3.73e-06	8.77e-05	(A) -2,08--0,20	-0.66
SIRT4	12q24,31	4.58	3.83	0.71	0.56	0.75	3.74e-06	8.77e-05	(A) -2,08--0,20	-0.75
SURF1	9q34,2	9.94	9.42	0.5	0.38	0.52	3.74e-06	8.77e-05	(A) -2,08--0,20	-0.52
PTBP3	9q32	11.46	11.9	0.41	0.35	-0.44	3.75e-06	8.77e-05	(B) 0,61-1,79	0.44
MCRS1	12q13,12	10.33	9.94	0.31	0.35	0.39	3.77e-06	8.82e-05	(A) -2,08--0,20	-0.39
GLUD2	Xq24	7.76	8.49	0.7	0.51	-0.73	3.82e-06	8.91e-05	(B) 0,61-1,79	0.73
TBCC	6p21,1	9.15	8.69	0.36	0.42	0.46	3.83e-06	8.91e-05	(A) -2,08--0,20	-0.46
MRPS11	15q25,3	9.18	8.67	0.42	0.44	0.51	3.83e-06	8.91e-05	(A) -2,08--0,20	-0.51
SH3PXD2A	10q24,33	11.42	12.17	0.53	0.74	-0.75	3.83e-06	8.91e-05	(B) 0,61-1,79	0.75
MRPL34	19p13,11	9.58	9	0.46	0.54	0.59	3.84e-06	8.91e-05	(A) -2,08--0,20	-0.59
FXYD2	11q23,3	10.72	7.81	2.31	2.64	2.91	3.87e-06	8.96e-05	(A) -2,08--0,20	-2.91
ITGA6	2q31,1	12.08	12.92	0.66	0.77	-0.84	3.87e-06	8.96e-05	(B) 0,61-1,79	0.84
ACOT13	6p22,3	9.16	8.73	0.37	0.37	0.43	3.88e-06	8.96e-05	(A) -2,08--0,20	-0.43
UBXN7	3q29	7.19	8.22	0.99	0.73	-1.03	3.88e-06	8.96e-05	(B) 0,61-1,79	1.03
SPIN4	Xq11,1	7	8.02	0.75	0.98	-1.02	3.88e-06	8.96e-05	(B) 0,61-1,79	1.02
CYP2C8	10q23,33	5.43	3.53	1.5	1.72	1.89	3.88e-06	8.96e-05	(A) -2,08--0,20	-1.89
PDP1	8q22,1	9.39	10.05	0.56	0.57	-0.66	3.91e-06	9e-05	(B) 0,61-1,79	0.66
A4GNT	3q22,3	5.64	2.88	2.62	2	2.75	3.91e-06	9e-05	(A) -2,08--0,20	-2.75
PTGFRN	1p13,1	11.17	11.71	0.37	0.52	-0.53	3.92e-06	9e-05	(B) 0,61-1,79	0.53
ADCY7	16q12,1	9.19	10.12	0.93	0.58	-0.93	3.92e-06	9e-05	(B) 0,61-1,79	0.93
ANAPC15	11q13,4	9.06	8.58	0.44	0.37	0.48	3.93e-06	9.02e-05	(A) -2,08--0,20	-0.48
KATNAL1	13q12,3	7.73	8.5	0.72	0.57	-0.76	3.96e-06	9.07e-05	(B) 0,61-1,79	0.76
MAP2K6	17q24,3	7.11	6.16	0.6	0.97	0.95	3.97e-06	9.08e-05	(A) -2,08--0,20	-0.95
BTBD19	1p34,1	4.75	5.88	1.12	0.73	-1.13	3.98e-06	9.1e-05	(B) 0,61-1,79	1.13
SLC18B1	6q23,2	8.93	8.32	0.47	0.56	0.61	4e-06	9.13e-05	(A) -2,08--0,20	-0.61
SPDL1	5q35,1	7.39	7.99	0.57	0.43	-0.6	4.01e-06	9.15e-05	(B) 0,61-1,79	0.6
TMEM26	10q21,2	4.84	5.99	1.02	0.94	-1.15	4.03e-06	9.19e-05	(B) 0,61-1,79	1.15
RND3	2q23,3	9.71	10.51	0.79	0.54	-0.8	4.07e-06	9.26e-05	(B) 0,61-1,79	0.8
KLHL28	14q21,2	8.02	8.67	0.63	0.44	-0.65	4.08e-06	9.28e-05	(B) 0,61-1,79	0.65
POU2AF3	11q23,1	7.41	6.42	0.78	0.91	0.99	4.09e-06	9.3e-05	(A) -2,08--0,20	-0.99
TCL6	14q32,13	3.69	1.7	1.94	1.39	2	4.11e-06	9.32e-05	(A) -2,08--0,20	-2
B3GNT5	3q27,1	9.3	10.06	0.63	0.67	-0.76	4.12e-06	9.32e-05	(B) 0,61-1,79	0.76
PTRHD1	2p23,3	8.66	8.03	0.53	0.55	0.63	4.12e-06	9.32e-05	(A) -2,08--0,20	-0.63
RAB11FIP4	17q11,2	10.11	9.51	0.41	0.59	0.6	4.14e-06	9.35e-05	(A) -2,08--0,20	-0.6
ZBTB38	3q23	10.31	11.04	0.74	0.42	-0.73	4.14e-06	9.36e-05	(B) 0,61-1,79	0.73
MTARC1	1q41	7.73	6.88	0.63	0.81	0.85	4.16e-06	9.39e-05	(A) -2,08--0,20	-0.85
EDIL3	5q14,3	7.08	9.12	1.93	1.52	-2.05	4.18e-06	9.4e-05	(B) 0,61-1,79	2.05
UBE3C	7q36,3	10.69	11.15	0.45	0.31	-0.46	4.19e-06	9.42e-05	(B) 0,61-1,79	0.46
AKAP7	6q23,2	8.63	7.18	1.29	1.2	1.46	4.2e-06	9.42e-05	(A) -2,08--0,20	-1.46
RDH5	12q13,2	7.45	6.34	0.88	1.01	1.1	4.2e-06	9.42e-05	(A) -2,08--0,20	-1.1
MBTPS2	Xp22,12	8.54	9.1	0.41	0.55	-0.57	4.2e-06	9.42e-05	(B) 0,61-1,79	0.57
ATOH8	2p11,2	7.12	6.07	0.92	0.88	1.05	4.24e-06	9.48e-05	(A) -2,08--0,20	-1.05
DGKI	7q33	2.36	3.32	0.71	0.92	-0.97	4.24e-06	9.48e-05	(B) 0,61-1,79	0.97
KATNIP	16p12,1	9.16	9.52	0.32	0.3	-0.37	4.25e-06	9.49e-05	(B) 0,61-1,79	0.37
VIRMA	8q22,1	9.95	10.4	0.31	0.43	-0.44	4.25e-06	9.49e-05	(B) 0,61-1,79	0.44
ST6GALNAC4	9q34,11	9.25	8.53	0.66	0.55	0.71	4.28e-06	9.53e-05	(A) -2,08--0,20	-0.71
KDM2A	11q13,2	11.29	11.69	0.41	0.24	-0.4	4.28e-06	9.53e-05	(B) 0,61-1,79	0.4
TMEM237	2q33,1	7.76	8.24	0.41	0.43	-0.49	4.28e-06	9.53e-05	(B) 0,61-1,79	0.49
ADAMTS7	15q25,1	7.54	8.52	0.96	0.69	-0.99	4.31e-06	9.58e-05	(B) 0,61-1,79	0.99
RNF24	20p13	7.66	8.4	0.63	0.64	-0.74	4.32e-06	9.58e-05	(B) 0,61-1,79	0.74
ATP6V1C1	8q22,3	10.12	10.54	0.32	0.39	-0.42	4.33e-06	9.59e-05	(B) 0,61-1,79	0.42
FZD6	8q22,3	9	9.93	0.94	0.6	-0.93	4.33e-06	9.59e-05	(B) 0,61-1,79	0.93
NENF	1q32,3	10.59	9.91	0.69	0.41	0.68	4.34e-06	9.59e-05	(A) -2,08--0,20	-0.68
XXYLT1	3q29	8.27	8.71	0.38	0.37	-0.43	4.34e-06	9.59e-05	(B) 0,61-1,79	0.43
VPS26A	10q22,1	10.19	10.53	0.3	0.29	-0.34	4.35e-06	9.6e-05	(B) 0,61-1,79	0.34
DLG1	3q29	9.92	10.33	0.38	0.31	-0.41	4.37e-06	9.63e-05	(B) 0,61-1,79	0.41
NDUFAF8	17q25,3	8.31	7.59	0.65	0.58	0.71	4.38e-06	9.64e-05	(A) -2,08--0,20	-0.71
EGFL8	6p21,32	7.7	6.59	0.84	1.05	1.11	4.4e-06	9.68e-05	(A) -2,08--0,20	-1.11
GALNT10	5q33,2	10.29	11.02	0.67	0.57	-0.73	4.41e-06	9.69e-05	(B) 0,61-1,79	0.73
UBR5	8q22,3	10.65	11.23	0.53	0.45	-0.58	4.43e-06	9.71e-05	(B) 0,61-1,79	0.58
TREH	11q23,3	4.51	2.79	1.44	1.51	1.72	4.46e-06	9.78e-05	(A) -2,08--0,20	-1.72
NCOA6	20q11,22	10.13	10.6	0.47	0.29	-0.47	4.49e-06	9.82e-05	(B) 0,61-1,79	0.47
UTP25	1q32,2	9.06	9.53	0.41	0.4	-0.47	4.49e-06	9.82e-05	(B) 0,61-1,79	0.47
SCRN2	17q21,32	9.69	9.07	0.51	0.57	0.63	4.49e-06	9.82e-05	(A) -2,08--0,20	-0.63
SDHAF1	19q13,12	8.29	7.73	0.53	0.41	0.56	4.51e-06	9.84e-05	(A) -2,08--0,20	-0.56
ZDHHC5	11q12,1	11.41	11.69	0.25	0.24	-0.28	4.51e-06	9.84e-05	(B) 0,61-1,79	0.28
SESN2	1p35,3	9.2	8.64	0.55	0.39	0.56	4.54e-06	9.89e-05	(A) -2,08--0,20	-0.56
ALDOB	9q31,1	9.63	7.5	1.54	2.08	2.13	4.59e-06	9.97e-05	(A) -2,08--0,20	-2.13
QSER1	11p13	9.34	9.87	0.5	0.39	-0.52	4.6e-06	0.0001	(B) 0,61-1,79	0.52
IL3RA	Xp22,3 and Yp13,3	8.04	7.22	0.76	0.64	0.82	4.61e-06	0.0001	(A) -2,08--0,20	-0.82
FSCN1	7p22,1	10.74	11.83	1.03	0.83	-1.09	4.62e-06	0.0001	(B) 0,61-1,79	1.09
NUDT18	8p21,3	8.02	7.49	0.48	0.43	0.53	4.64e-06	0.0001	(A) -2,08--0,20	-0.53
MSS51	10q22,2	7.41	6.76	0.55	0.55	0.64	4.64e-06	0.0001	(A) -2,08--0,20	-0.64
ICAM5	19p13,2	3.14	4.73	1.19	1.51	-1.59	4.66e-06	0.000101	(B) 0,61-1,79	1.59
B4GAT1	11q13,2	9.09	8.58	0.47	0.41	0.51	4.68e-06	0.000101	(A) -2,08--0,20	-0.51
NFU1	2p13,3	9.16	8.85	0.3	0.23	0.31	4.71e-06	0.000102	(A) -2,08--0,20	-0.31
NAA38	17p13,1	9.38	8.72	0.59	0.53	0.65	4.76e-06	0.000102	(A) -2,08--0,20	-0.65
SERTAD4	1q32,2	4.53	5.9	1.32	0.99	-1.37	4.76e-06	0.000102	(B) 0,61-1,79	1.37
NDUFS7	19p13,3	10.21	9.3	0.74	0.83	0.91	4.82e-06	0.000104	(A) -2,08--0,20	-0.91
NDUFS3	11p11,2	10.59	10.12	0.42	0.38	0.47	4.88e-06	0.000105	(A) -2,08--0,20	-0.47
SMNDC1	10q25,2	9.27	9.57	0.3	0.2	-0.3	4.89e-06	0.000105	(B) 0,61-1,79	0.3
DGKH	13q14,11	5.28	6.31	0.94	0.82	-1.02	4.89e-06	0.000105	(B) 0,61-1,79	1.02
ABCC6P2	16p13,11	4.98	3.97	0.97	0.75	1.01	4.89e-06	0.000105	(A) -2,08--0,20	-1.01
STT3B	3p23	9.86	10.69	0.87	0.42	-0.82	4.94e-06	0.000106	(B) 0,61-1,79	0.82
CDK6	7q21,2	10.21	10.9	0.6	0.6	-0.69	4.94e-06	0.000106	(B) 0,61-1,79	0.69
CCDC107	9p13,3	9.77	9.07	0.63	0.57	0.7	4.95e-06	0.000106	(A) -2,08--0,20	-0.7
FAT3	11q14,3	3.99	5.4	1.21	1.22	-1.4	5.01e-06	0.000107	(B) 0,61-1,79	1.4
DCLRE1B	1p13,2	7.25	7.76	0.49	0.37	-0.51	5.04e-06	0.000107	(B) 0,61-1,79	0.51
HIP1R	12q24,31	11.21	10.38	0.5	0.87	0.83	5.06e-06	0.000108	(A) -2,08--0,20	-0.83
ODC1	2p25,1	10.82	10.11	0.71	0.47	0.7	5.07e-06	0.000108	(A) -2,08--0,20	-0.7
UXT	Xp11,23	10.38	9.92	0.46	0.32	0.46	5.1e-06	0.000108	(A) -2,08--0,20	-0.46
IGFBP3	7p12,3	12.63	13.91	1.31	0.81	-1.28	5.11e-06	0.000108	(B) 0,61-1,79	1.28
ASB12	Xq11,2	2.68	1.56	0.76	1.13	1.12	5.11e-06	0.000108	(A) -2,08--0,20	-1.12
RBMS2	12q13,3	10.09	10.62	0.49	0.42	-0.53	5.12e-06	0.000108	(B) 0,61-1,79	0.53
DMRTC1B	Xq13,1	4.76	3.12	1.27	1.55	1.64	5.15e-06	0.000109	(A) -2,08--0,20	-1.64
RBM7	11q23,1-q23,2	8.84	9.36	0.47	0.43	-0.52	5.26e-06	0.000111	(B) 0,61-1,79	0.52
TMEM41A	3q27,2	9.23	9.66	0.32	0.42	-0.43	5.27e-06	0.000111	(B) 0,61-1,79	0.43
MN1	22q12,1	8.15	9.14	0.88	0.83	-0.99	5.27e-06	0.000111	(B) 0,61-1,79	0.99
SMURF1	7q22,1	10.6	11.18	0.44	0.56	-0.58	5.3e-06	0.000111	(B) 0,61-1,79	0.58
ERBIN	5q12,3	10.75	11.24	0.5	0.32	-0.49	5.33e-06	0.000112	(B) 0,61-1,79	0.49
C1ORF56	1q21,3	7.6	6.99	0.57	0.48	0.61	5.35e-06	0.000112	(A) -2,08--0,20	-0.61
EGFL7	9q34,3	9.79	8.66	0.88	1.07	1.13	5.37e-06	0.000113	(A) -2,08--0,20	-1.13
MYO9A	15q23	6.68	7.97	1.31	0.81	-1.28	5.39e-06	0.000113	(B) 0,61-1,79	1.28
TP53TG1	7q21,12	8.53	8.01	0.51	0.38	0.52	5.4e-06	0.000113	(A) -2,08--0,20	-0.52
FITM1	14q12	4.31	2.73	1.61	1.01	1.58	5.43e-06	0.000113	(A) -2,08--0,20	-1.58
SOWAHC	2q13	8.92	9.5	0.43	0.56	-0.58	5.43e-06	0.000113	(B) 0,61-1,79	0.58
PTPN18	2q21,1	11.26	10.77	0.35	0.47	0.48	5.44e-06	0.000113	(A) -2,08--0,20	-0.48
CD9	12p13,31	11.9	12.5	0.52	0.52	-0.6	5.54e-06	0.000115	(B) 0,61-1,79	0.6
DKK1	10q21,1	7.03	9.24	2.16	1.62	-2.22	5.6e-06	0.000117	(B) 0,61-1,79	2.22
POLE4	2p12	9.2	8.7	0.46	0.42	0.5	5.6e-06	0.000117	(A) -2,08--0,20	-0.5
PROSER3	19q13,12	6.15	6.86	0.75	0.41	-0.72	5.64e-06	0.000117	(B) 0,61-1,79	0.72
GPS2	17p13,1	9.92	9.49	0.38	0.37	0.43	5.65e-06	0.000117	(A) -2,08--0,20	-0.43
HIP1	7q11,23	8.9	9.82	0.92	0.65	-0.93	5.65e-06	0.000117	(B) 0,61-1,79	0.93
ATP6V1A	3q13,31	10.4	10.79	0.34	0.33	-0.38	5.71e-06	0.000118	(B) 0,61-1,79	0.38
C16ORF89	16p13,3	7.05	5.02	1.77	1.76	2.03	5.75e-06	0.000119	(A) -2,08--0,20	-2.03
ADRA2C	4p16,3	7.41	5.93	1.26	1.31	1.47	5.79e-06	0.00012	(A) -2,08--0,20	-1.47
ZNF469	16q24,2	8.19	9.35	0.98	1.05	-1.16	5.83e-06	0.00012	(B) 0,61-1,79	1.16
CHADL	22q13,2	6.14	5.08	0.94	0.9	1.06	5.83e-06	0.00012	(A) -2,08--0,20	-1.06
ZCCHC3	20p13	9.31	8.97	0.3	0.3	0.34	5.84e-06	0.00012	(A) -2,08--0,20	-0.34
FBXO28	1q42,11	9.66	10.02	0.32	0.3	-0.36	5.85e-06	0.00012	(B) 0,61-1,79	0.36
STRN	2p22,2	6.95	8.13	1.25	0.63	-1.18	5.86e-06	0.00012	(B) 0,61-1,79	1.18
SPATS2L	2q33,1	11.93	12.42	0.47	0.38	-0.49	5.9e-06	0.000121	(B) 0,61-1,79	0.49
FAM174B	15q26,1	9.98	9.16	0.72	0.7	0.82	5.91e-06	0.000121	(A) -2,08--0,20	-0.82
SLC48A1	12q13,11	9.2	8.67	0.4	0.51	0.53	5.92e-06	0.000121	(A) -2,08--0,20	-0.53
STXBP6	14q11,2	7.99	6.79	1.05	1.04	1.2	5.92e-06	0.000121	(A) -2,08--0,20	-1.2
CMKLR2	2q33,3	3.92	5.62	1.35	1.61	-1.7	5.93e-06	0.000121	(B) 0,61-1,79	1.7
FAM225B	9q32	5.25	6.52	1.29	0.84	-1.27	5.98e-06	0.000122	(B) 0,61-1,79	1.27
HNF1A-AS1	12q24,31	6.29	4.75	1.16	1.5	1.54	6.01e-06	0.000123	(A) -2,08--0,20	-1.54
HECW1	7p14,1-p13	3.38	5.02	1.28	1.56	-1.64	6.1e-06	0.000124	(B) 0,61-1,79	1.64
VRTN	14q24,3	2.5	1.18	1.21	1.09	1.32	6.13e-06	0.000125	(A) -2,08--0,20	-1.32
ALKAL2	2p25,3	6.61	4.06	2.16	2.3	2.55	6.17e-06	0.000125	(A) -2,08--0,20	-2.55
PPP1R3B	8p23,1	9.58	10.2	0.55	0.55	-0.63	6.18e-06	0.000126	(B) 0,61-1,79	0.63
IFT20	17q11,2	9.32	8.71	0.66	0.33	0.62	6.19e-06	0.000126	(A) -2,08--0,20	-0.62
DAAM1	14q23,1	8.03	9	1	0.62	-0.97	6.19e-06	0.000126	(B) 0,61-1,79	0.97
USHBP1	19p13,11	6.09	4.99	0.94	0.99	1.1	6.2e-06	0.000126	(A) -2,08--0,20	-1.1
PDCD6IP	3p22,3	11.53	11.91	0.38	0.26	-0.38	6.23e-06	0.000126	(B) 0,61-1,79	0.38
ECSIT	19p13,2	9.79	9.22	0.49	0.49	0.56	6.34e-06	0.000128	(A) -2,08--0,20	-0.56
BROX	1q41	7.4	8.34	0.99	0.53	-0.94	6.34e-06	0.000128	(B) 0,61-1,79	0.94
SCLY	2q37,3	8.35	7.81	0.46	0.47	0.53	6.36e-06	0.000128	(A) -2,08--0,20	-0.53
SAPCD1	6p21,33	6.37	5.37	0.78	0.95	0.99	6.37e-06	0.000128	(A) -2,08--0,20	-0.99
ALDH5A1	6p22,3	8.85	8.13	0.49	0.74	0.72	6.4e-06	0.000129	(A) -2,08--0,20	-0.72
TOPBP1	3q22,1	9.07	9.52	0.43	0.36	-0.45	6.44e-06	0.00013	(B) 0,61-1,79	0.45
RWDD1	6q22,1	9.92	9.45	0.45	0.36	0.47	6.48e-06	0.00013	(A) -2,08--0,20	-0.47
SAFB2	19p13,3	10.72	10.33	0.33	0.34	0.39	6.5e-06	0.00013	(A) -2,08--0,20	-0.39
COQ4	9q34,11	9.98	9.43	0.49	0.48	0.55	6.53e-06	0.000131	(A) -2,08--0,20	-0.55
CHCHD5	2q14,1	9	8.41	0.61	0.38	0.59	6.57e-06	0.000132	(A) -2,08--0,20	-0.59
PEX16	11p11,2	9.49	8.91	0.48	0.53	0.58	6.58e-06	0.000132	(A) -2,08--0,20	-0.58
PXMP2	12q24,33	7.87	7.17	0.72	0.44	0.69	6.63e-06	0.000133	(A) -2,08--0,20	-0.69
SDR39U1	14q12	9.42	8.77	0.44	0.67	0.65	6.64e-06	0.000133	(A) -2,08--0,20	-0.65
LINGO4	1q21,3	3.41	2.03	1.38	1	1.39	6.66e-06	0.000133	(A) -2,08--0,20	-1.39
CISD3	17q12	10.44	9.75	0.7	0.47	0.69	6.67e-06	0.000133	(A) -2,08--0,20	-0.69
SPICE1	3q13,2	8.27	8.77	0.41	0.47	-0.51	6.67e-06	0.000133	(B) 0,61-1,79	0.51
NAXD	13q34	10.38	9.96	0.31	0.42	0.43	6.68e-06	0.000133	(A) -2,08--0,20	-0.43
PRDM16-DT	1p36,32	6.53	4.75	1.52	1.61	1.78	6.76e-06	0.000134	(A) -2,08--0,20	-1.78
YWHAZ	8q22,3	14.02	14.56	0.49	0.47	-0.54	6.77e-06	0.000134	(B) 0,61-1,79	0.54
SFXN3	10q24,31	10.73	11.25	0.51	0.39	-0.52	6.77e-06	0.000134	(B) 0,61-1,79	0.52
COX14	12q13,12	9.65	9.11	0.53	0.42	0.55	6.78e-06	0.000134	(A) -2,08--0,20	-0.55
DRAIC	15q23	3.62	2.2	1.39	1.05	1.41	6.79e-06	0.000134	(A) -2,08--0,20	-1.41
SVIL	10p11,23	10.74	11.35	0.57	0.49	-0.61	6.82e-06	0.000135	(B) 0,61-1,79	0.61
UHMK1	1q23,3	6.97	8.46	1.58	0.86	-1.49	6.84e-06	0.000135	(B) 0,61-1,79	1.49
TPD52L2	20q13,33	11.33	11.8	0.34	0.47	-0.47	6.84e-06	0.000135	(B) 0,61-1,79	0.47
RASA2	3q23	6.21	7.43	1.36	0.43	-1.22	6.85e-06	0.000135	(B) 0,61-1,79	1.22
CCM2L	20q11,21	6.48	5.51	0.78	0.92	0.97	6.86e-06	0.000135	(A) -2,08--0,20	-0.97
MIDEAS	14q24,3	9.8	10.33	0.55	0.35	-0.53	6.88e-06	0.000135	(B) 0,61-1,79	0.53
TMEM163	2q21,3	8.93	7.96	0.66	1	0.97	6.88e-06	0.000135	(A) -2,08--0,20	-0.97
NPDC1	9q34,3	11.66	10.54	0.91	1.06	1.12	6.88e-06	0.000135	(A) -2,08--0,20	-1.12
CMC4	Xq28	8.12	7.64	0.44	0.39	0.48	6.9e-06	0.000135	(A) -2,08--0,20	-0.48
AFAP1L2	10q25,3	9.27	10.16	0.89	0.65	-0.89	6.95e-06	0.000136	(B) 0,61-1,79	0.89
RAB26	16p13,3	7.59	5.81	1.58	1.56	1.78	6.99e-06	0.000137	(A) -2,08--0,20	-1.78
LINC02447	4p16,1	3.14	2.23	0.86	0.73	0.91	7.06e-06	0.000138	(A) -2,08--0,20	-0.91
GAS2	11p14,3	5.76	4.45	1.21	1.1	1.31	7.08e-06	0.000138	(A) -2,08--0,20	-1.31
ARHGEF17	11q13,4	9.92	10.58	0.7	0.38	-0.66	7.09e-06	0.000138	(B) 0,61-1,79	0.66
NUDCD1	8q23,1	8.43	8.97	0.38	0.56	-0.54	7.1e-06	0.000138	(B) 0,61-1,79	0.54
ATP5MC2	12q13,13	12.52	12.03	0.48	0.39	0.5	7.11e-06	0.000138	(A) -2,08--0,20	-0.5
PKD1L2	16q23,2	2.89	4.64	1.23	1.79	-1.76	7.13e-06	0.000139	(B) 0,61-1,79	1.76
LINC00938	12q12	8.01	7.52	0.34	0.5	0.49	7.17e-06	0.000139	(A) -2,08--0,20	-0.49
SPIRE1	18p11,21	8.91	9.62	0.63	0.61	-0.7	7.17e-06	0.000139	(B) 0,61-1,79	0.7
GSTZ1	14q24,3	8.55	7.89	0.56	0.6	0.66	7.18e-06	0.000139	(A) -2,08--0,20	-0.66
BPNT2	8q12,1	10.96	11.41	0.38	0.41	-0.45	7.2e-06	0.000139	(B) 0,61-1,79	0.45
MTG1	10q26,3	9.31	8.68	0.53	0.58	0.63	7.21e-06	0.000139	(A) -2,08--0,20	-0.63
MSH2	2p21-p16,3	8.48	9.04	0.52	0.47	-0.56	7.21e-06	0.000139	(B) 0,61-1,79	0.56
PDHA1	Xp22,12	10.38	10.05	0.26	0.31	0.33	7.21e-06	0.000139	(A) -2,08--0,20	-0.33
DPYS	8q22,3	2.69	1.38	1.29	0.99	1.31	7.27e-06	0.00014	(A) -2,08--0,20	-1.31
NMRK1	9q21,13	8.9	8.4	0.36	0.49	0.49	7.29e-06	0.000141	(A) -2,08--0,20	-0.49
PDGFC	4q32,1	9.78	10.74	0.97	0.67	-0.95	7.33e-06	0.000141	(B) 0,61-1,79	0.95
JKAMP	14q23,1	9.6	9.92	0.31	0.23	-0.31	7.36e-06	0.000142	(B) 0,61-1,79	0.31
RPP21	6p22,1	8.93	8.34	0.57	0.46	0.59	7.41e-06	0.000143	(A) -2,08--0,20	-0.59
MUC4	3q29	8.29	10.77	2.2	2.16	-2.47	7.43e-06	0.000143	(B) 0,61-1,79	2.47
CDYL	6p25,1	8.83	9.22	0.31	0.36	-0.38	7.46e-06	0.000143	(B) 0,61-1,79	0.38
CEBPA	19q13,11	9.07	7.88	0.97	1.13	1.19	7.49e-06	0.000144	(A) -2,08--0,20	-1.19
BEAN1	16q21	6.32	8.09	1.7	1.4	-1.77	7.49e-06	0.000144	(B) 0,61-1,79	1.77
CDKL5	Xp22,13	3.56	5.42	1.88	1.31	-1.86	7.52e-06	0.000144	(B) 0,61-1,79	1.86
AZGP1	7q22,1	11.05	8.99	1.55	2.05	2.06	7.55e-06	0.000144	(A) -2,08--0,20	-2.06
ADNP	20q13,13	10.5	10.98	0.51	0.27	-0.47	7.55e-06	0.000144	(B) 0,61-1,79	0.47
TMEFF1	9q31,1	5.37	6.29	0.93	0.67	-0.93	7.59e-06	0.000145	(B) 0,61-1,79	0.93
PLEC	8q24,3	13.76	14.69	0.83	0.8	-0.93	7.62e-06	0.000145	(B) 0,61-1,79	0.93
LSM10	1p34,3	9.11	8.67	0.44	0.32	0.44	7.63e-06	0.000145	(A) -2,08--0,20	-0.44
ATP2A2	12q24,11	12.24	12.8	0.52	0.46	-0.56	7.63e-06	0.000145	(B) 0,61-1,79	0.56
GMDS	6p25,3	10.3	9.13	1.06	1	1.17	7.65e-06	0.000145	(A) -2,08--0,20	-1.17
CST3	20p11,21	13.65	12.92	0.68	0.6	0.73	7.65e-06	0.000145	(A) -2,08--0,20	-0.73
MAP3K13	3q27,2	5.8	6.8	1	0.73	-1	7.7e-06	0.000146	(B) 0,61-1,79	1
AP1AR	4q25	8.55	9.12	0.56	0.41	-0.56	7.71e-06	0.000146	(B) 0,61-1,79	0.56
UBXN8	8p12	7.54	6.91	0.52	0.59	0.63	7.72e-06	0.000146	(A) -2,08--0,20	-0.63
SEMA3A	7q21,11	6.43	7.86	1.14	1.38	-1.43	7.76e-06	0.000147	(B) 0,61-1,79	1.43
BIRC2	11q22,2	10.27	10.65	0.35	0.32	-0.38	7.8e-06	0.000147	(B) 0,61-1,79	0.38
B3GALNT1	3q26,1	7.86	8.64	0.77	0.6	-0.78	7.8e-06	0.000147	(B) 0,61-1,79	0.78
GAMT	19p13,3	9.08	7.53	1.6	1.03	1.55	7.81e-06	0.000147	(A) -2,08--0,20	-1.55
THAP3	1p36,31	8.63	8.04	0.63	0.38	0.6	7.81e-06	0.000147	(A) -2,08--0,20	-0.6
PNLDC1	6q25,3	3.45	1.57	1.84	1.45	1.88	7.83e-06	0.000147	(A) -2,08--0,20	-1.88
GGTLC2	22q11,22	7.82	6.3	1.41	1.28	1.52	7.83e-06	0.000147	(A) -2,08--0,20	-1.52
DARS1	2q21,3	10.33	10.74	0.33	0.4	-0.41	7.86e-06	0.000148	(B) 0,61-1,79	0.41
TMEM39A	3q13,33	9.06	9.5	0.37	0.4	-0.43	7.87e-06	0.000148	(B) 0,61-1,79	0.43
AK4	1p31,3	7.03	8.36	1.36	0.92	-1.33	7.92e-06	0.000148	(B) 0,61-1,79	1.33
AJUBA	14q11,2	8.34	9.14	0.82	0.54	-0.8	7.92e-06	0.000148	(B) 0,61-1,79	0.8
ANGPTL2	9q33,3	9.93	10.91	0.92	0.82	-0.98	7.93e-06	0.000148	(B) 0,61-1,79	0.98
ANXA2P2	9p13,3	13.05	13.7	0.65	0.48	-0.65	8e-06	0.00015	(B) 0,61-1,79	0.65
SALL4	20q13,2	5.3	6.51	1.22	0.88	-1.21	8.05e-06	0.00015	(B) 0,61-1,79	1.21
FAU	11q13,1	13.25	12.72	0.55	0.36	0.54	8.1e-06	0.000151	(A) -2,08--0,20	-0.54
LYRM1	16p12,3	9.08	8.63	0.33	0.45	0.45	8.12e-06	0.000151	(A) -2,08--0,20	-0.45
RPL6	12q24,13	13.28	12.78	0.49	0.39	0.5	8.15e-06	0.000152	(A) -2,08--0,20	-0.5
TMEM80	11p15,5	8.41	7.71	0.46	0.73	0.69	8.16e-06	0.000152	(A) -2,08--0,20	-0.69
SLC37A2	11q24,2	7.45	8.56	1.08	0.85	-1.1	8.19e-06	0.000152	(B) 0,61-1,79	1.1
HIGD2A	5q35,2	10.45	9.89	0.51	0.48	0.56	8.22e-06	0.000153	(A) -2,08--0,20	-0.56
SMC6	2p24,2	9.01	9.49	0.44	0.4	-0.47	8.22e-06	0.000153	(B) 0,61-1,79	0.47
RAB7A	3q21,3	12.34	12.62	0.27	0.23	-0.28	8.26e-06	0.000153	(B) 0,61-1,79	0.28
CRIP3	6p21,1	3.62	2.03	1.49	1.32	1.59	8.34e-06	0.000154	(A) -2,08--0,20	-1.59
MRPS31	13q14,11	8.31	7.99	0.27	0.3	0.32	8.36e-06	0.000155	(A) -2,08--0,20	-0.32
HES6	2q37,3	7.87	6.53	1.41	0.85	1.34	8.44e-06	0.000156	(A) -2,08--0,20	-1.34
MOAP1	14q32,12	9.66	9.28	0.27	0.39	0.38	8.46e-06	0.000156	(A) -2,08--0,20	-0.38
MOSPD2	Xp22,2	7.3	8.07	0.75	0.6	-0.77	8.51e-06	0.000157	(B) 0,61-1,79	0.77
DDI2	1p36,21	4.7	6.12	1.53	0.83	-1.42	8.57e-06	0.000158	(B) 0,61-1,79	1.42
FAM217B	20q13,33	6.21	7.21	1.09	0.52	-1	8.66e-06	0.000159	(B) 0,61-1,79	1
CAMSAP2	1q32,1	9.55	10.15	0.57	0.48	-0.59	8.69e-06	0.00016	(B) 0,61-1,79	0.59
HERC3	4q22,1	9	9.68	0.7	0.47	-0.68	8.75e-06	0.000161	(B) 0,61-1,79	0.68
COPE	19p13,11	11.53	11	0.49	0.46	0.53	8.88e-06	0.000163	(A) -2,08--0,20	-0.53
LRP5L	22q11,23	7.27	6.29	0.76	0.97	0.98	8.89e-06	0.000163	(A) -2,08--0,20	-0.98
PARG	10q11,23	8.42	8.71	0.26	0.25	-0.29	8.91e-06	0.000163	(B) 0,61-1,79	0.29
AMT	3p21,31	8.6	7.87	0.65	0.64	0.73	8.91e-06	0.000163	(A) -2,08--0,20	-0.73
ZNF763	19p13,2	6.13	5.45	0.55	0.65	0.68	8.95e-06	0.000164	(A) -2,08--0,20	-0.68
EIF2AK2	2p22,2	8.27	8.98	0.6	0.68	-0.72	8.99e-06	0.000164	(B) 0,61-1,79	0.72
CEBPA-DT	19q13,11	5.78	4.61	1	1.09	1.17	9.01e-06	0.000165	(A) -2,08--0,20	-1.17
CDK14	7q21,13	9.2	10.19	0.86	0.91	-0.99	9.05e-06	0.000165	(B) 0,61-1,79	0.99
MRPL57	13q12,11	9.84	9.28	0.5	0.5	0.56	9.09e-06	0.000166	(A) -2,08--0,20	-0.56
TMOD1	9q22,33	9.1	8.03	0.94	0.97	1.07	9.13e-06	0.000166	(A) -2,08--0,20	-1.07
CAMK2G	10q22,2	9.51	9.92	0.36	0.38	-0.41	9.15e-06	0.000166	(B) 0,61-1,79	0.41
C18ORF21	18q12,2	7.79	7.3	0.45	0.42	0.49	9.15e-06	0.000166	(A) -2,08--0,20	-0.49
CCL15	17q12	6.67	4.28	1.56	2.54	2.39	9.16e-06	0.000166	(A) -2,08--0,20	-2.39
C14ORF180	14q32,33	2.96	1.18	1.81	1.3	1.79	9.18e-06	0.000166	(A) -2,08--0,20	-1.79
FGFBP3	10q23,32	5.56	4.85	0.61	0.66	0.71	9.18e-06	0.000166	(A) -2,08--0,20	-0.71
CTDSPL2	15q15,3-q21,1	8.71	9.24	0.51	0.43	-0.53	9.21e-06	0.000167	(B) 0,61-1,79	0.53
TIGD3	11q13,1	4.07	3.24	0.71	0.78	0.83	9.35e-06	0.000169	(A) -2,08--0,20	-0.83
ANXA8	10q11,22	7.64	10.22	2.77	1.57	-2.58	9.41e-06	0.00017	(B) 0,61-1,79	2.58
TMA7	3p21,31	10.59	10.03	0.52	0.48	0.56	9.43e-06	0.00017	(A) -2,08--0,20	-0.56
APOO	Xp22,11	7.77	7.28	0.42	0.45	0.49	9.43e-06	0.00017	(A) -2,08--0,20	-0.49
ABHD16A	6p21,33	10.29	9.92	0.3	0.36	0.37	9.44e-06	0.00017	(A) -2,08--0,20	-0.37
LTF	3p21,31	10.92	8.17	1.72	2.97	2.75	9.44e-06	0.00017	(A) -2,08--0,20	-2.75
CYP27C1	2q14,3	4.95	6.58	1.59	1.31	-1.64	9.45e-06	0.00017	(B) 0,61-1,79	1.64
OSBPL3	7p15,3	9.66	10.45	0.86	0.45	-0.79	9.5e-06	0.000171	(B) 0,61-1,79	0.79
YIPF5	5q31,3	9.99	10.42	0.4	0.38	-0.43	9.55e-06	0.000171	(B) 0,61-1,79	0.43
RAMP2	17q21,2	8.87	7.93	0.84	0.85	0.94	9.56e-06	0.000171	(A) -2,08--0,20	-0.94
RBP7	1p36,22	6.87	5.56	1.25	1.09	1.31	9.57e-06	0.000171	(A) -2,08--0,20	-1.31
NDUFA7	19p13,2	9.53	8.91	0.59	0.51	0.62	9.57e-06	0.000171	(A) -2,08--0,20	-0.62
ABCA5	17q24,3	8.78	7.98	0.74	0.68	0.8	9.58e-06	0.000171	(A) -2,08--0,20	-0.8
INCA1	17p13,2	4.29	3.75	0.48	0.49	0.54	9.65e-06	0.000173	(A) -2,08--0,20	-0.54
RAD21	8q24,11	11.47	12.01	0.52	0.44	-0.54	9.66e-06	0.000173	(B) 0,61-1,79	0.54
ZNF281	1q32,1	7.3	8.47	1.25	0.71	-1.16	9.7e-06	0.000173	(B) 0,61-1,79	1.16
NDUFA6	22q13,2	10.22	9.75	0.48	0.34	0.47	9.71e-06	0.000173	(A) -2,08--0,20	-0.47
DPY19L1	7p14,2	9.69	10.3	0.56	0.55	-0.62	9.75e-06	0.000174	(B) 0,61-1,79	0.62
CSNK1G3	5q23,2	9.17	9.55	0.37	0.31	-0.38	9.8e-06	0.000174	(B) 0,61-1,79	0.38
COLGALT1	19p13,11	11.4	11.98	0.52	0.52	-0.58	9.8e-06	0.000174	(B) 0,61-1,79	0.58
SMIM6	17q25,1	7.41	6.27	0.89	1.14	1.14	9.81e-06	0.000174	(A) -2,08--0,20	-1.14
SH3PXD2B	5q35,1	10.42	11.25	0.74	0.75	-0.83	9.82e-06	0.000174	(B) 0,61-1,79	0.83
XBP1	22q12,1	12.56	11.68	0.95	0.51	0.88	1e-05	0.000177	(A) -2,08--0,20	-0.88
GSTM4	1p13,3	9.34	8.53	0.68	0.77	0.8	1.01e-05	0.000178	(A) -2,08--0,20	-0.8
RIMOC1	5p13,1	9.17	9.59	0.43	0.3	-0.42	1.01e-05	0.000179	(B) 0,61-1,79	0.42
GNA14	9q21,2	6.65	5.67	0.68	1.02	0.97	1.01e-05	0.000179	(A) -2,08--0,20	-0.97
DPYD	1p21,3	8.97	9.81	0.8	0.7	-0.84	1.01e-05	0.000179	(B) 0,61-1,79	0.84
TDH	8p23,1	2.51	0.96	1.68	0.93	1.55	1.02e-05	0.00018	(A) -2,08--0,20	-1.55
ST6GAL2	2q12,3	5.67	7.07	1.23	1.29	-1.4	1.02e-05	0.00018	(B) 0,61-1,79	1.4
SLC25A4	4q35,1	9.29	8.79	0.47	0.43	0.5	1.03e-05	0.000182	(A) -2,08--0,20	-0.5
ACTL10	20q11,22	6.38	5.46	0.9	0.74	0.92	1.04e-05	0.000182	(A) -2,08--0,20	-0.92
ANKRD24	19p13,3	5.56	4.6	0.98	0.7	0.96	1.04e-05	0.000182	(A) -2,08--0,20	-0.96
WDR47	1p13,3	7.85	8.44	0.59	0.46	-0.59	1.04e-05	0.000182	(B) 0,61-1,79	0.59
TVP23A	16p13,13	5.08	4.11	0.95	0.76	0.96	1.04e-05	0.000183	(A) -2,08--0,20	-0.96
ADGRF4	6p12,3	6.18	7.46	1.26	1.01	-1.28	1.04e-05	0.000183	(B) 0,61-1,79	1.28
GNG7	19p13,3	8.35	6.99	1.4	0.97	1.35	1.04e-05	0.000183	(A) -2,08--0,20	-1.35
TMEM175	4p16,3	9.06	8.37	0.61	0.64	0.69	1.05e-05	0.000183	(A) -2,08--0,20	-0.69
DIP2C-AS1	10p15,3	6.79	5.62	0.98	1.14	1.18	1.05e-05	0.000184	(A) -2,08--0,20	-1.18
COL1A2	7q21,3	15.68	16.94	1.15	1.12	-1.26	1.06e-05	0.000185	(B) 0,61-1,79	1.26
CYP21A2	6p21,33	5.7	4.42	1.03	1.27	1.28	1.06e-05	0.000185	(A) -2,08--0,20	-1.28
DPP7	9q34,3	11.56	10.92	0.6	0.56	0.64	1.06e-05	0.000185	(A) -2,08--0,20	-0.64
SNTB2	16q22,1	9.4	9.87	0.43	0.42	-0.47	1.06e-05	0.000185	(B) 0,61-1,79	0.47
FGFR4	5q35,2	10.36	8.83	1.21	1.51	1.52	1.06e-05	0.000185	(A) -2,08--0,20	-1.52
LRRN1	3p26,2	7.76	9.16	1.35	1.15	-1.39	1.07e-05	0.000185	(B) 0,61-1,79	1.39
NPY	7p15,3	4.4	2.33	2.15	1.45	2.07	1.07e-05	0.000185	(A) -2,08--0,20	-2.07
SDF2L1	22q11,21	9.32	8.58	0.76	0.54	0.74	1.07e-05	0.000186	(A) -2,08--0,20	-0.74
TMEM67	8q22,1	7.1	7.75	0.48	0.68	-0.65	1.07e-05	0.000186	(B) 0,61-1,79	0.65
SLC6A6	3p25,1	10.84	11.68	0.79	0.72	-0.84	1.08e-05	0.000187	(B) 0,61-1,79	0.84
SMURF2	17q23,3-q24,1	8.64	9.23	0.52	0.55	-0.59	1.08e-05	0.000187	(B) 0,61-1,79	0.59
OTUD4	4q31,21	9.73	10.28	0.6	0.32	-0.55	1.08e-05	0.000187	(B) 0,61-1,79	0.55
CENPF	1q41	8.75	9.79	1.07	0.74	-1.04	1.08e-05	0.000187	(B) 0,61-1,79	1.04
EFNB2	13q33,3	10.52	11.26	0.7	0.63	-0.74	1.08e-05	0.000187	(B) 0,61-1,79	0.74
RBM43	2q23,3	7.4	8.06	0.69	0.43	-0.65	1.09e-05	0.000188	(B) 0,61-1,79	0.65
TANC1	2q24,2	9.51	10.05	0.52	0.45	-0.54	1.09e-05	0.000188	(B) 0,61-1,79	0.54
EMILIN3	20q12	5.3	3.96	1.28	1.13	1.34	1.09e-05	0.000188	(A) -2,08--0,20	-1.34
E2F7	12q21,2	5.12	6.43	1.13	1.24	-1.31	1.09e-05	0.000188	(B) 0,61-1,79	1.31
FAM180B	11p11,2	2.51	1.1	1.56	0.79	1.41	1.09e-05	0.000188	(A) -2,08--0,20	-1.41
INTS15	7p22,1	9.28	8.9	0.37	0.31	0.38	1.09e-05	0.000188	(A) -2,08--0,20	-0.38
DLAT	11q23,1	9.27	9.72	0.4	0.43	-0.46	1.09e-05	0.000188	(B) 0,61-1,79	0.46
PFDN5	12q13,13	12.64	12.09	0.58	0.36	0.55	1.09e-05	0.000188	(A) -2,08--0,20	-0.55
MISP3	19p13,12	8.4	7.26	1.05	1.02	1.15	1.1e-05	0.000189	(A) -2,08--0,20	-1.15
ARFGEF1	8q13,2	10.39	10.9	0.47	0.44	-0.51	1.1e-05	0.000189	(B) 0,61-1,79	0.51
ACADL	2q34	5.49	3.65	1.63	1.69	1.84	1.1e-05	0.000189	(A) -2,08--0,20	-1.84
C6ORF47	6p21,33	9.89	9.56	0.27	0.32	0.33	1.11e-05	0.000189	(A) -2,08--0,20	-0.33
FCN3	1p36,11	5.86	4.65	1.09	1.09	1.21	1.11e-05	0.000189	(A) -2,08--0,20	-1.21
XRN1	3q23	9.4	9.99	0.6	0.45	-0.59	1.11e-05	0.00019	(B) 0,61-1,79	0.59
ATF4	22q13,1	12.93	12.49	0.42	0.36	0.43	1.12e-05	0.000191	(A) -2,08--0,20	-0.43
KRAS	12p12,1	10.01	10.54	0.51	0.44	-0.53	1.12e-05	0.000191	(B) 0,61-1,79	0.53
MLXIPL	7q11,23	8.92	7.34	1.2	1.61	1.58	1.12e-05	0.000191	(A) -2,08--0,20	-1.58
CNNM4	2q11,2	9.29	9.91	0.56	0.57	-0.62	1.13e-05	0.000192	(B) 0,61-1,79	0.62
REPIN1	7q36,1	10.99	10.4	0.48	0.58	0.59	1.13e-05	0.000192	(A) -2,08--0,20	-0.59
CHST11	12q23,3	7.99	9.09	1.16	0.75	-1.1	1.13e-05	0.000192	(B) 0,61-1,79	1.1
PWWP2A	5q33,3	8.52	8.9	0.38	0.3	-0.38	1.13e-05	0.000192	(B) 0,61-1,79	0.38
SPMIP4	7p15,3	6.82	6.26	0.42	0.57	0.56	1.15e-05	0.000195	(A) -2,08--0,20	-0.56
KLHDC9	1q23,3	6.75	5.87	0.88	0.7	0.88	1.15e-05	0.000195	(A) -2,08--0,20	-0.88
EFNA5	5q21,3	8.74	9.65	0.86	0.79	-0.91	1.16e-05	0.000197	(B) 0,61-1,79	0.91
LMF1	16p13,3	8.87	8.24	0.55	0.58	0.63	1.17e-05	0.000197	(A) -2,08--0,20	-0.63
THYN1	11q25	9.57	9.16	0.39	0.35	0.41	1.17e-05	0.000197	(A) -2,08--0,20	-0.41
NUDT7	16q23,1	6.23	5.5	0.49	0.78	0.73	1.17e-05	0.000198	(A) -2,08--0,20	-0.73
CCS	11q13,2	9.68	9.18	0.51	0.38	0.5	1.17e-05	0.000198	(A) -2,08--0,20	-0.5
EFCC1	3q21,3	6.41	5.54	0.71	0.86	0.87	1.17e-05	0.000198	(A) -2,08--0,20	-0.87
TRIR	19p13,13	11.3	10.78	0.52	0.43	0.53	1.18e-05	0.000198	(A) -2,08--0,20	-0.53
FNDC1	6q25,3	9.63	11.11	1.27	1.4	-1.47	1.18e-05	0.000198	(B) 0,61-1,79	1.47
RAB31	18p11,22	10.96	11.97	1.01	0.8	-1.01	1.18e-05	0.000199	(B) 0,61-1,79	1.01
ATP6V0E2	7q36,1	9.67	8.77	0.79	0.84	0.9	1.2e-05	0.000201	(A) -2,08--0,20	-0.9
PRPSAP2	17p11,2	8.88	8.43	0.39	0.41	0.44	1.2e-05	0.000201	(A) -2,08--0,20	-0.44
TNFRSF21	6p12,3	11.78	12.5	0.59	0.71	-0.72	1.2e-05	0.000202	(B) 0,61-1,79	0.72
ALKBH7	19p13,3	9.76	8.95	0.74	0.72	0.8	1.2e-05	0.000202	(A) -2,08--0,20	-0.8
TXNL4A	18q23	9.67	9.11	0.56	0.44	0.56	1.21e-05	0.000202	(A) -2,08--0,20	-0.56
PODXL	7q32,3	11.25	12.27	0.89	0.98	-1.03	1.21e-05	0.000202	(B) 0,61-1,79	1.03
CDX2	13q12,2	7.46	5.58	1.4	1.96	1.88	1.21e-05	0.000202	(A) -2,08--0,20	-1.88
FAM107A	3p14,3-p14,2	8.4	6.92	1.38	1.3	1.48	1.21e-05	0.000202	(A) -2,08--0,20	-1.48
DNAJC28	21q22,11	4.58	3.87	0.63	0.67	0.71	1.22e-05	0.000203	(A) -2,08--0,20	-0.71
CNOT6	5q35,3	9.4	9.78	0.4	0.27	-0.38	1.23e-05	0.000204	(B) 0,61-1,79	0.38
TPRN	9q34,3	9.85	8.78	1.1	0.79	1.07	1.23e-05	0.000204	(A) -2,08--0,20	-1.07
MRPL27	17q21,33	9.89	9.38	0.55	0.36	0.52	1.23e-05	0.000205	(A) -2,08--0,20	-0.52
SH3TC2	5q32	5.78	7.02	1.07	1.18	-1.24	1.24e-05	0.000205	(B) 0,61-1,79	1.24
NCAPD3	11q25	8.4	8.99	0.5	0.57	-0.59	1.24e-05	0.000206	(B) 0,61-1,79	0.59
RNF169	11q13,4	8.27	9.09	0.92	0.42	-0.81	1.25e-05	0.000207	(B) 0,61-1,79	0.81
NRIP3	11p15,4	5.41	6.4	0.92	0.89	-1	1.25e-05	0.000207	(B) 0,61-1,79	1
AMOTL2	3q22,2	9.92	10.56	0.66	0.47	-0.64	1.26e-05	0.000208	(B) 0,61-1,79	0.64
RPS15	19p13,3	12.74	12.02	0.73	0.55	0.72	1.27e-05	0.000209	(A) -2,08--0,20	-0.72
ITGB6	2q24,2	11.57	12.78	1.15	1.05	-1.21	1.27e-05	0.000209	(B) 0,61-1,79	1.21
CSNK1A1	5q32	12.1	12.41	0.33	0.22	-0.31	1.27e-05	0.00021	(B) 0,61-1,79	0.31
UBE2W	8q21,11	8.82	9.35	0.49	0.45	-0.52	1.27e-05	0.00021	(B) 0,61-1,79	0.52
BHLHE41	12p12,1	9.92	10.66	0.62	0.74	-0.75	1.27e-05	0.00021	(B) 0,61-1,79	0.75
RC3H2	9q33,2	7.7	8.51	0.82	0.63	-0.81	1.27e-05	0.00021	(B) 0,61-1,79	0.81
NDRG2	14q11,2	11.14	10.21	0.6	1.02	0.93	1.28e-05	0.000211	(A) -2,08--0,20	-0.93
CAB39	2q37,1	11.03	11.42	0.36	0.35	-0.39	1.3e-05	0.000214	(B) 0,61-1,79	0.39
CD320	19p13,2	9.54	8.84	0.58	0.7	0.7	1.31e-05	0.000216	(A) -2,08--0,20	-0.7
RBP5	12p13,31	7.02	5.58	1.34	1.28	1.44	1.32e-05	0.000217	(A) -2,08--0,20	-1.44
ADAM12	10q26,2	8.55	10.19	1.58	1.41	-1.64	1.32e-05	0.000217	(B) 0,61-1,79	1.64
GPR146	7p22,3	7.06	6.28	0.83	0.56	0.79	1.32e-05	0.000217	(A) -2,08--0,20	-0.79
FAM222A	12q24,11	7	5.85	1.08	1.02	1.16	1.33e-05	0.000217	(A) -2,08--0,20	-1.16
HIVEP3	1p34,2	7.33	7.95	0.68	0.39	-0.62	1.33e-05	0.000217	(B) 0,61-1,79	0.62
PTPRF	1p34,2	12.55	13.19	0.56	0.61	-0.64	1.34e-05	0.000219	(B) 0,61-1,79	0.64
HOGA1	10q24,2	6.67	4.53	2.17	1.69	2.15	1.35e-05	0.00022	(A) -2,08--0,20	-2.15
EDF1	9q34,3	12.52	11.98	0.59	0.35	0.54	1.37e-05	0.000223	(A) -2,08--0,20	-0.54
PHTF2	7q11,23-q21,11	8.81	9.45	0.62	0.54	-0.64	1.37e-05	0.000223	(B) 0,61-1,79	0.64
APLP2	11q24,3	13.7	14.21	0.47	0.46	-0.51	1.37e-05	0.000223	(B) 0,61-1,79	0.51
MEI1	22q13,2	6.54	5.43	1.18	0.78	1.11	1.37e-05	0.000223	(A) -2,08--0,20	-1.11
MAPK8	10q11,22	7.29	7.98	0.74	0.47	-0.69	1.37e-05	0.000224	(B) 0,61-1,79	0.69
QTRT1	19p13,3	9.49	8.87	0.55	0.6	0.63	1.38e-05	0.000224	(A) -2,08--0,20	-0.63
SNTG2	2p25,3	2.76	1.16	1.7	1.14	1.61	1.38e-05	0.000224	(A) -2,08--0,20	-1.61
POT1	7q31,33	8.66	9.02	0.32	0.34	-0.36	1.38e-05	0.000224	(B) 0,61-1,79	0.36
BTG1	12q21,33	12.43	11.81	0.62	0.5	0.62	1.38e-05	0.000224	(A) -2,08--0,20	-0.62
FAM186A	12q13,12	3	2.03	0.88	0.88	0.96	1.38e-05	0.000224	(A) -2,08--0,20	-0.96
CLSTN1	1p36,22	12.48	12.95	0.45	0.42	-0.47	1.39e-05	0.000224	(B) 0,61-1,79	0.47
FGD3	9q22,31	8.7	7.72	0.98	0.8	0.98	1.39e-05	0.000225	(A) -2,08--0,20	-0.98
TOMM6	6p21,1	11.11	10.68	0.4	0.38	0.43	1.39e-05	0.000226	(A) -2,08--0,20	-0.43
ESM1	5q11,2	6.85	8.22	1.35	1.14	-1.37	1.4e-05	0.000226	(B) 0,61-1,79	1.37
VGLL3	3p12,1	8.16	9.4	1.24	1	-1.24	1.4e-05	0.000226	(B) 0,61-1,79	1.24
EXOSC3	9p13,2	8.25	7.88	0.31	0.38	0.38	1.4e-05	0.000226	(A) -2,08--0,20	-0.38
TP53BP1	15q15,3	9.7	10.13	0.34	0.44	-0.43	1.4e-05	0.000226	(B) 0,61-1,79	0.43
CDHR1	10q23,1	3.82	2.43	1.36	1.19	1.4	1.4e-05	0.000226	(A) -2,08--0,20	-1.4
TNPO3	7q32,1	9.4	9.98	0.65	0.32	-0.58	1.4e-05	0.000226	(B) 0,61-1,79	0.58
TMEM11	17p11,2	8.94	8.59	0.35	0.29	0.35	1.41e-05	0.000227	(A) -2,08--0,20	-0.35
NDUFB7	19p13,12	10.68	9.97	0.66	0.64	0.71	1.41e-05	0.000227	(A) -2,08--0,20	-0.71
UHRF1	19p13,3	6.99	7.89	0.9	0.72	-0.9	1.42e-05	0.000227	(B) 0,61-1,79	0.9
ENAH	1q42,12	10.52	11.09	0.53	0.52	-0.58	1.43e-05	0.000229	(B) 0,61-1,79	0.58
WDR83OS	19p13,13	11.16	10.75	0.44	0.3	0.42	1.43e-05	0.000229	(A) -2,08--0,20	-0.42
TJP1	15q13,1	10.91	11.34	0.42	0.37	-0.43	1.45e-05	0.000232	(B) 0,61-1,79	0.43
NDUFA1	Xq24	10.86	10.32	0.53	0.45	0.54	1.45e-05	0.000232	(A) -2,08--0,20	-0.54
FBXO9	6p12,1	9.57	9.13	0.4	0.41	0.44	1.45e-05	0.000232	(A) -2,08--0,20	-0.44
ZNF407-AS1	18q22,3	7.34	6.73	0.6	0.52	0.61	1.45e-05	0.000232	(A) -2,08--0,20	-0.61
LYSMD4	15q26,3	8.08	7.39	0.71	0.53	0.69	1.46e-05	0.000232	(A) -2,08--0,20	-0.69
CCDC12	3p21,31	10.12	9.52	0.61	0.45	0.59	1.46e-05	0.000232	(A) -2,08--0,20	-0.59
BAG4	8p11,23	6.57	7.35	0.81	0.59	-0.78	1.46e-05	0.000233	(B) 0,61-1,79	0.78
NBEAL1	2q33,2	6.4	7.6	1.28	0.84	-1.2	1.47e-05	0.000234	(B) 0,61-1,79	1.2
C5ORF24	5q31,1	9.69	10.24	0.57	0.42	-0.55	1.47e-05	0.000234	(B) 0,61-1,79	0.55
KCNJ11	11p15,1	7.44	5.95	1.29	1.44	1.49	1.48e-05	0.000235	(A) -2,08--0,20	-1.49
ZNFX1	20q13,13	10.8	11.22	0.35	0.42	-0.42	1.48e-05	0.000236	(B) 0,61-1,79	0.42
ZNF699	19p13,2	3.61	4.82	1.34	0.72	-1.2	1.49e-05	0.000236	(B) 0,61-1,79	1.2
ZNF620	3p22,1	5.61	5.06	0.45	0.55	0.55	1.49e-05	0.000237	(A) -2,08--0,20	-0.55
TBL1XR1	3q26,32	11.2	11.53	0.33	0.26	-0.33	1.5e-05	0.000237	(B) 0,61-1,79	0.33
RETREG1	5p15,1	9.13	8.11	0.68	1.13	1.03	1.5e-05	0.000238	(A) -2,08--0,20	-1.03
U2SURP	3q23	10.51	10.92	0.37	0.39	-0.42	1.51e-05	0.000239	(B) 0,61-1,79	0.42
PDCD4-AS1	10q25,2	6	5.13	0.93	0.62	0.87	1.51e-05	0.000239	(A) -2,08--0,20	-0.87
ZNF860	3p24,1	5.35	6.34	1	0.79	-0.99	1.51e-05	0.000239	(B) 0,61-1,79	0.99
SOX4	6p22,3	11	11.64	0.67	0.48	-0.64	1.52e-05	0.000239	(B) 0,61-1,79	0.64
RIC3	11p15,4	6.38	4.67	1.65	1.48	1.71	1.52e-05	0.00024	(A) -2,08--0,20	-1.71
FAM181B	11q14,1	3.88	2.71	1.07	1.09	1.17	1.52e-05	0.00024	(A) -2,08--0,20	-1.17
NUDT16L1	16p13,3	9.07	8.65	0.39	0.38	0.42	1.53e-05	0.00024	(A) -2,08--0,20	-0.42
CIP2A	3q13,13	6.32	7.16	0.79	0.75	-0.84	1.53e-05	0.000241	(B) 0,61-1,79	0.84
COL3A1	2q32,2	15.83	17.09	1.18	1.13	-1.26	1.53e-05	0.000241	(B) 0,61-1,79	1.26
CAST	5q15	12.18	12.68	0.45	0.46	-0.49	1.53e-05	0.000241	(B) 0,61-1,79	0.49
ACAP2	3q29	9.77	10.32	0.59	0.39	-0.55	1.54e-05	0.000242	(B) 0,61-1,79	0.55
DOCK8-AS1	9p24,3	4.01	2.97	0.87	1.03	1.04	1.54e-05	0.000242	(A) -2,08--0,20	-1.04
GSTA1	6p12,2	8.7	6.61	1.95	1.92	2.1	1.54e-05	0.000242	(A) -2,08--0,20	-2.1
STEAP1	7q21,13	8.5	9.25	0.7	0.68	-0.75	1.55e-05	0.000242	(B) 0,61-1,79	0.75
DDR2	1q23,3	6.42	7.96	1.45	1.4	-1.55	1.55e-05	0.000242	(B) 0,61-1,79	1.55
TPM4	19p13,12-p13,11	13.79	14.3	0.48	0.47	-0.51	1.55e-05	0.000242	(B) 0,61-1,79	0.51
GPR156	3q13,33	0.73	1.58	0.67	0.87	-0.85	1.56e-05	0.000244	(B) 0,61-1,79	0.85
TENT5C	1p12	9.71	8.5	1.24	0.95	1.21	1.56e-05	0.000244	(A) -2,08--0,20	-1.21
COL6A3	2q37,3	13.94	15.14	1.16	1.06	-1.21	1.57e-05	0.000245	(B) 0,61-1,79	1.21
QTRT2	3q13,31	8.65	8.99	0.34	0.29	-0.34	1.57e-05	0.000245	(B) 0,61-1,79	0.34
CEND1	11p15,5	3.67	2.7	0.82	0.96	0.97	1.59e-05	0.000247	(A) -2,08--0,20	-0.97
TCTA	3p21,31	9.82	9.38	0.31	0.48	0.44	1.59e-05	0.000248	(A) -2,08--0,20	-0.44
SERP2	13q14,11	6.24	5.49	0.58	0.79	0.76	1.6e-05	0.000248	(A) -2,08--0,20	-0.76
PTPRCAP	11q13,2	8.47	6.72	1.8	1.37	1.75	1.61e-05	0.00025	(A) -2,08--0,20	-1.75
LRRC28	15q26,3	7.95	7.56	0.33	0.38	0.38	1.61e-05	0.00025	(A) -2,08--0,20	-0.38
SERINC5	5q14,1	6.3	7.83	1.73	0.86	-1.53	1.62e-05	0.000251	(B) 0,61-1,79	1.53
GTF2A1	14q31,1	5.86	7.22	1.52	0.8	-1.36	1.63e-05	0.000253	(B) 0,61-1,79	1.36
IRAK1BP1	6q14,1	5.19	4.58	0.46	0.64	0.61	1.63e-05	0.000253	(A) -2,08--0,20	-0.61
TTLL6	17q21,32	5.2	3.74	1.22	1.47	1.46	1.64e-05	0.000253	(A) -2,08--0,20	-1.46
UNC119	17q11,2	8.93	8.57	0.35	0.32	0.37	1.64e-05	0.000254	(A) -2,08--0,20	-0.37
THTPA	14q11,2	8.31	7.96	0.35	0.28	0.35	1.66e-05	0.000256	(A) -2,08--0,20	-0.35
CRABP2	1q23,1	8.89	10.7	1.88	1.41	-1.81	1.66e-05	0.000257	(B) 0,61-1,79	1.81
MON1A	3p21,31	8.06	7.58	0.39	0.47	0.47	1.67e-05	0.000257	(A) -2,08--0,20	-0.47
VEGFD	Xp22,2	3.7	2.13	1.64	1.23	1.58	1.68e-05	0.000259	(A) -2,08--0,20	-1.58
COX4I2	20q11,21	5.4	4.43	0.95	0.82	0.96	1.69e-05	0.00026	(A) -2,08--0,20	-0.96
MEF2A	15q26,3	10.01	10.59	0.65	0.38	-0.59	1.7e-05	0.000261	(B) 0,61-1,79	0.59
DDX21	10q22,1	10.18	10.96	0.84	0.55	-0.78	1.71e-05	0.000263	(B) 0,61-1,79	0.78
ZNF596	8p23,3	5.71	5.09	0.52	0.62	0.62	1.71e-05	0.000263	(A) -2,08--0,20	-0.62
MADCAM1	19p13,3	6.38	4.03	2.03	2.31	2.34	1.71e-05	0.000263	(A) -2,08--0,20	-2.34
AARSD1	17q21,31	9.39	8.93	0.49	0.33	0.46	1.72e-05	0.000263	(A) -2,08--0,20	-0.46
PIEZO1	16q24,3	11.51	12.24	0.68	0.67	-0.73	1.72e-05	0.000263	(B) 0,61-1,79	0.73
HBP1	7q22,3	10.39	10.71	0.33	0.26	-0.32	1.72e-05	0.000263	(B) 0,61-1,79	0.32
ARSL	Xp22,33	9.57	8.13	1.46	1.18	1.44	1.72e-05	0.000264	(A) -2,08--0,20	-1.44
KPNA1	3q21,1	10.3	10.6	0.28	0.29	-0.31	1.73e-05	0.000264	(B) 0,61-1,79	0.31
LRRC7	1p31,1	2.41	1.13	1.33	0.97	1.27	1.74e-05	0.000265	(A) -2,08--0,20	-1.27
SLC25A38	3p22,1	9.64	9.27	0.37	0.31	0.37	1.74e-05	0.000265	(A) -2,08--0,20	-0.37
OGFOD1	16q13	9.42	9.71	0.24	0.3	-0.29	1.74e-05	0.000266	(B) 0,61-1,79	0.29
TTC39C	18q11,2	8.9	8.28	0.61	0.53	0.62	1.75e-05	0.000266	(A) -2,08--0,20	-0.62
ZNF540	19q13,13	6.27	5.34	0.86	0.87	0.93	1.75e-05	0.000267	(A) -2,08--0,20	-0.93
EPHA2	1p36,13	11.22	12.23	0.99	0.88	-1.01	1.76e-05	0.000268	(B) 0,61-1,79	1.01
MAST3	19p13,11	9.27	8.56	0.73	0.55	0.71	1.76e-05	0.000268	(A) -2,08--0,20	-0.71
DGCR6L	22q11,21	9.5	9.04	0.47	0.39	0.47	1.76e-05	0.000268	(A) -2,08--0,20	-0.47
FKBP2	11q13,1	10.92	10.29	0.65	0.51	0.63	1.77e-05	0.000269	(A) -2,08--0,20	-0.63
DXO	6p21,33	8.48	7.99	0.36	0.53	0.49	1.79e-05	0.000272	(A) -2,08--0,20	-0.49
LIN9	1q42,12	6.42	6.94	0.47	0.49	-0.52	1.8e-05	0.000273	(B) 0,61-1,79	0.52
WNT7B	22q13,31	7.95	9.38	1.54	1.02	-1.43	1.8e-05	0.000273	(B) 0,61-1,79	1.43
HDHD2	18q21,1	9.1	8.58	0.5	0.46	0.52	1.81e-05	0.000273	(A) -2,08--0,20	-0.52
DUS3L	19p13,3	8.9	8.28	0.48	0.65	0.62	1.81e-05	0.000274	(A) -2,08--0,20	-0.62
EIF1	17q21,2	13.7	13.33	0.37	0.33	0.38	1.82e-05	0.000275	(A) -2,08--0,20	-0.38
WIPF2	17q21,2	9.76	10.23	0.48	0.4	-0.48	1.82e-05	0.000275	(B) 0,61-1,79	0.48
SNAPC1	14q23,2	7.68	8.2	0.46	0.51	-0.52	1.83e-05	0.000276	(B) 0,61-1,79	0.52
ACBD3	1q42,12	10.44	10.95	0.51	0.41	-0.5	1.83e-05	0.000276	(B) 0,61-1,79	0.5
APOM	6p21,33	5.65	4.73	0.83	0.88	0.92	1.83e-05	0.000276	(A) -2,08--0,20	-0.92
ZBTB48	1p36,31	8.94	8.42	0.51	0.45	0.52	1.85e-05	0.000278	(A) -2,08--0,20	-0.52
LCN12	9q34,3	5.25	3.93	0.99	1.41	1.32	1.85e-05	0.000278	(A) -2,08--0,20	-1.32
DBI	2q14,2	11.31	10.83	0.51	0.36	0.48	1.85e-05	0.000278	(A) -2,08--0,20	-0.48
TRMT9B	8p22	6.8	5.77	0.8	1.08	1.03	1.85e-05	0.000278	(A) -2,08--0,20	-1.03
DIPK1B	9q34,3	7.68	6.8	0.84	0.81	0.88	1.86e-05	0.000279	(A) -2,08--0,20	-0.88
KANK3	19p13,2	7.51	6.49	0.93	0.97	1.02	1.86e-05	0.000279	(A) -2,08--0,20	-1.02
NEMF	14q21,3	9.37	9.8	0.47	0.28	-0.43	1.86e-05	0.000279	(B) 0,61-1,79	0.43
ZBTB8A	1p35,1	7.64	8.08	0.4	0.4	-0.43	1.87e-05	0.00028	(B) 0,61-1,79	0.43
TM9SF4	20q11,21	11.04	11.4	0.33	0.35	-0.36	1.88e-05	0.000281	(B) 0,61-1,79	0.36
SLC2A2	3q26,2	5.85	3.53	2.21	2.12	2.33	1.88e-05	0.000281	(A) -2,08--0,20	-2.33
SGSM3	22q13,1	11.29	10.66	0.6	0.57	0.63	1.88e-05	0.000281	(A) -2,08--0,20	-0.63
ERICH5	8q22,2	8.76	7.16	1.25	1.7	1.61	1.88e-05	0.000281	(A) -2,08--0,20	-1.61
RASSF1	3p21,31	9.69	9.26	0.44	0.36	0.43	1.88e-05	0.000281	(A) -2,08--0,20	-0.43
ATF2	2q31,1	8.05	8.87	0.95	0.43	-0.82	1.89e-05	0.000281	(B) 0,61-1,79	0.82
UCK1	9q34,13	9.28	8.94	0.35	0.28	0.35	1.89e-05	0.000282	(A) -2,08--0,20	-0.35
DENND10P1	Xq26,1	6.52	7.15	0.62	0.54	-0.63	1.89e-05	0.000282	(B) 0,61-1,79	0.63
SLCO5A1	8q13,3	4.61	3.49	1.06	1.02	1.12	1.9e-05	0.000283	(A) -2,08--0,20	-1.12
FAM117A	17q21,33	8.51	7.87	0.67	0.49	0.64	1.9e-05	0.000283	(A) -2,08--0,20	-0.64
NFE2L3	7p15,2	9.49	10.25	0.73	0.69	-0.76	1.9e-05	0.000283	(B) 0,61-1,79	0.76
RWDD2A	6q14,1	6.87	6.35	0.56	0.37	0.52	1.91e-05	0.000283	(A) -2,08--0,20	-0.52
RPRD1B	20q11,23	9.48	9.88	0.36	0.37	-0.39	1.92e-05	0.000284	(B) 0,61-1,79	0.39
C1QBP	17p13,2	10.32	9.89	0.39	0.41	0.43	1.92e-05	0.000285	(A) -2,08--0,20	-0.43
FMO5	1q21,1	8.76	7.28	1.19	1.54	1.48	1.93e-05	0.000285	(A) -2,08--0,20	-1.48
SPTBN2	11q13,2	9.72	10.59	0.72	0.9	-0.87	1.94e-05	0.000286	(B) 0,61-1,79	0.87
PAH	12q23,2	6.59	3.83	2.71	2.43	2.76	1.96e-05	0.000289	(A) -2,08--0,20	-2.76
TRIM50	7q11,23	4.17	1.85	2.52	1.67	2.32	1.96e-05	0.00029	(A) -2,08--0,20	-2.32
FEZ2	2p22,2	9.52	9.87	0.36	0.3	-0.36	1.96e-05	0.00029	(B) 0,61-1,79	0.36
CREB1	2q33,3	9.66	10.05	0.38	0.34	-0.39	1.97e-05	0.00029	(B) 0,61-1,79	0.39
FAM3B	21q22,3	10.01	8.21	1.55	1.81	1.8	1.97e-05	0.00029	(A) -2,08--0,20	-1.8
MFSD14B	9q22,32	10.19	10.62	0.39	0.41	-0.42	1.98e-05	0.000291	(B) 0,61-1,79	0.42
AQP7P1	9q13	4.06	2.81	1.23	1.1	1.25	2e-05	0.000294	(A) -2,08--0,20	-1.25
QDPR	4p15,32	9.54	9.03	0.45	0.5	0.51	2e-05	0.000294	(A) -2,08--0,20	-0.51
UQCR10	22q12,2	10.59	10.12	0.5	0.35	0.47	2e-05	0.000294	(A) -2,08--0,20	-0.47
BET1P1	7q36,1	1.51	0.75	0.73	0.69	0.76	2.01e-05	0.000295	(A) -2,08--0,20	-0.76
LMO2	11p13	8.79	7.99	0.76	0.73	0.79	2.01e-05	0.000295	(A) -2,08--0,20	-0.79
TASOR2	10p15,1	9.83	10.32	0.52	0.37	-0.49	2.01e-05	0.000295	(B) 0,61-1,79	0.49
MDP1	14q12	7.94	7.53	0.44	0.3	0.41	2.01e-05	0.000295	(A) -2,08--0,20	-0.41
ARHGAP11A	15q13,3	7.56	8.3	0.66	0.72	-0.74	2.01e-05	0.000295	(B) 0,61-1,79	0.74
SMIM32	5q31,1	5.66	4.02	1.36	1.69	1.64	2.02e-05	0.000296	(A) -2,08--0,20	-1.64
COL10A1	6q22,1	10.25	12.13	2.07	1.31	-1.89	2.03e-05	0.000296	(B) 0,61-1,79	1.89
MELTF	3q29	9.02	10.4	1.1	1.45	-1.38	2.03e-05	0.000296	(B) 0,61-1,79	1.38
OPA1	3q29	10.18	10.53	0.38	0.24	-0.35	2.03e-05	0.000296	(B) 0,61-1,79	0.35
KLF15	3q21,3	7.37	5.82	1.6	1.24	1.54	2.03e-05	0.000296	(A) -2,08--0,20	-1.54
CYFIP1	15q11,2	11.45	11.79	0.32	0.31	-0.34	2.03e-05	0.000296	(B) 0,61-1,79	0.34
ADAMTS6	5q12,3	5.86	6.76	0.76	0.92	-0.9	2.03e-05	0.000296	(B) 0,61-1,79	0.9
PAX2	10q24,31	2.04	0.82	1.28	0.98	1.22	2.04e-05	0.000297	(A) -2,08--0,20	-1.22
SOWAHD	Xq24	5.12	4.2	0.95	0.75	0.92	2.04e-05	0.000297	(A) -2,08--0,20	-0.92
SURF2	9q34,2	8.54	7.93	0.61	0.53	0.61	2.05e-05	0.000298	(A) -2,08--0,20	-0.61
RPS12	6q23,2	14.23	13.59	0.63	0.58	0.65	2.06e-05	0.000298	(A) -2,08--0,20	-0.65
SLFN5	17q12	8.58	9.47	0.92	0.73	-0.89	2.06e-05	0.000298	(B) 0,61-1,79	0.89
ATP5ME	4p16,3	10.95	10.21	0.82	0.47	0.74	2.06e-05	0.000299	(A) -2,08--0,20	-0.74
RALGAPB	20q11,23	10.3	10.65	0.39	0.27	-0.36	2.06e-05	0.000299	(B) 0,61-1,79	0.36
RPL11	1p36,11	14.32	13.82	0.54	0.37	0.5	2.07e-05	0.0003	(A) -2,08--0,20	-0.5
ATF7	12q13,13	10.06	10.5	0.45	0.36	-0.43	2.08e-05	0.000301	(B) 0,61-1,79	0.43
CRADD	12q22	7.22	6.78	0.42	0.4	0.44	2.08e-05	0.000301	(A) -2,08--0,20	-0.44
NDUFA11	19p13,3	10.99	10.43	0.58	0.45	0.56	2.09e-05	0.000302	(A) -2,08--0,20	-0.56
FBXO32	8q24,13	9.14	9.99	0.82	0.77	-0.85	2.09e-05	0.000302	(B) 0,61-1,79	0.85
TAX1BP1	7p15,2	11.56	11.92	0.37	0.3	-0.36	2.1e-05	0.000302	(B) 0,61-1,79	0.36
SCML4	6q21	5.92	4.3	1.71	1.26	1.62	2.1e-05	0.000302	(A) -2,08--0,20	-1.62
VPS13B	8q22,2	9.15	9.81	0.66	0.58	-0.66	2.1e-05	0.000302	(B) 0,61-1,79	0.66
TUBA8	22q11,21	6.64	5.86	0.75	0.72	0.79	2.1e-05	0.000303	(A) -2,08--0,20	-0.79
ELMOD3	2p11,2	8.5	8.09	0.37	0.4	0.41	2.1e-05	0.000303	(A) -2,08--0,20	-0.41
AFF4	5q31,1	10.89	11.46	0.6	0.44	-0.57	2.11e-05	0.000304	(B) 0,61-1,79	0.57
CDIP1	16p13,3	9.42	8.74	0.72	0.52	0.67	2.13e-05	0.000307	(A) -2,08--0,20	-0.67
LIPH	3q27,2	9.28	10.23	0.9	0.87	-0.94	2.14e-05	0.000307	(B) 0,61-1,79	0.94
F3	1p21,3	11.06	12.01	0.95	0.83	-0.95	2.15e-05	0.000308	(B) 0,61-1,79	0.95
SRPX2	Xq22,1	8.84	9.79	1.01	0.75	-0.96	2.15e-05	0.000309	(B) 0,61-1,79	0.96
MYL5	4p16,3	7.45	6.69	0.74	0.68	0.76	2.16e-05	0.00031	(A) -2,08--0,20	-0.76
NPEPPS	17q21,32	10.66	11.1	0.38	0.45	-0.44	2.16e-05	0.00031	(B) 0,61-1,79	0.44
ACTN4	19q13,2	13.68	14.27	0.56	0.54	-0.59	2.17e-05	0.00031	(B) 0,61-1,79	0.59
SPPL2B	19p13,3	10.63	9.84	0.66	0.8	0.78	2.17e-05	0.000311	(A) -2,08--0,20	-0.78
ADAM19	5q33,3	9.27	10.52	1.43	0.75	-1.25	2.18e-05	0.000311	(B) 0,61-1,79	1.25
NDUFA2	5q31,3	10.2	9.68	0.57	0.38	0.52	2.19e-05	0.000312	(A) -2,08--0,20	-0.52
RLN1	9p24,1	1.19	0.48	0.74	0.57	0.71	2.19e-05	0.000313	(A) -2,08--0,20	-0.71
PLAC9	10q22,3	7.02	5.66	1.36	1.18	1.36	2.2e-05	0.000313	(A) -2,08--0,20	-1.36
CCDC22	Xp11,23	9.28	8.89	0.36	0.36	0.38	2.2e-05	0.000313	(A) -2,08--0,20	-0.38
PAGR1	16p11,2	9.88	9.48	0.37	0.38	0.4	2.2e-05	0.000313	(A) -2,08--0,20	-0.4
LNPEP	5q15	6.95	7.89	0.98	0.77	-0.94	2.21e-05	0.000314	(B) 0,61-1,79	0.94
TEAD3	6p21,31	9.78	10.3	0.51	0.47	-0.52	2.21e-05	0.000314	(B) 0,61-1,79	0.52
BRCA2	13q13,1	5.57	6.51	0.97	0.77	-0.94	2.21e-05	0.000314	(B) 0,61-1,79	0.94
FXYD1	19q13,12	6.57	5.14	1.47	1.19	1.43	2.24e-05	0.000318	(A) -2,08--0,20	-1.43
ADH1C	4q23	9.43	7.32	1.79	2.16	2.11	2.24e-05	0.000318	(A) -2,08--0,20	-2.11
ATP13A4	3q29	6.7	4.89	1.32	1.99	1.81	2.25e-05	0.000318	(A) -2,08--0,20	-1.81
NUP205	7q33	9.64	10.09	0.44	0.4	-0.45	2.25e-05	0.000319	(B) 0,61-1,79	0.45
ROM1	11q12,3	6.55	5.84	0.65	0.69	0.71	2.26e-05	0.000319	(A) -2,08--0,20	-0.71
MRPL2	6p21,1	9.16	8.76	0.41	0.33	0.4	2.26e-05	0.000319	(A) -2,08--0,20	-0.4
SMG1	16p12,3	10.84	11.42	0.65	0.38	-0.58	2.26e-05	0.000319	(B) 0,61-1,79	0.58
GDF9	5q31,1	3.46	2.71	0.73	0.68	0.75	2.27e-05	0.00032	(A) -2,08--0,20	-0.75
DSE	6q22,1	9.08	9.83	0.71	0.7	-0.75	2.28e-05	0.000321	(B) 0,61-1,79	0.75
DNPH1	6p21,1	9.75	8.96	0.8	0.68	0.79	2.3e-05	0.000324	(A) -2,08--0,20	-0.79
DEPDC1	1p31,3	5.65	6.88	1.34	0.93	-1.24	2.31e-05	0.000324	(B) 0,61-1,79	1.24
PHF20L1	8q24,22	9.28	9.78	0.45	0.49	-0.5	2.31e-05	0.000324	(B) 0,61-1,79	0.5
RB1CC1	8q11,23	9.72	10.31	0.6	0.52	-0.59	2.31e-05	0.000324	(B) 0,61-1,79	0.59
NSMCE4A	10q26,13	9.05	8.57	0.43	0.47	0.48	2.32e-05	0.000325	(A) -2,08--0,20	-0.48
AQP7	9p13,3	5.7	4.34	1.22	1.34	1.36	2.32e-05	0.000325	(A) -2,08--0,20	-1.36
FAM177A1	14q13,2	9.93	10.32	0.41	0.33	-0.39	2.32e-05	0.000325	(B) 0,61-1,79	0.39
RALYL	8q21,2	4.51	2.61	1.92	1.64	1.9	2.32e-05	0.000325	(A) -2,08--0,20	-1.9
PPP2R5A	1q32,3	10.7	10.35	0.35	0.31	0.35	2.32e-05	0.000325	(A) -2,08--0,20	-0.35
PFKP	10p15,2	11.32	12.06	0.72	0.67	-0.74	2.32e-05	0.000325	(B) 0,61-1,79	0.74
GBE1	3p12,2	8.74	9.36	0.51	0.64	-0.62	2.33e-05	0.000325	(B) 0,61-1,79	0.62
CHCHD10	22q11,23	9.67	8.85	0.84	0.7	0.82	2.33e-05	0.000325	(A) -2,08--0,20	-0.82
FYTTD1	3q29	10.15	10.58	0.44	0.35	-0.42	2.34e-05	0.000327	(B) 0,61-1,79	0.42
NDUFB2	7q34	10.73	10.22	0.53	0.42	0.51	2.35e-05	0.000328	(A) -2,08--0,20	-0.51
TMED7	5q22,3	10.85	11.39	0.57	0.41	-0.54	2.36e-05	0.000329	(B) 0,61-1,79	0.54
CTNND1	11q12,1	12.83	13.32	0.53	0.39	-0.5	2.37e-05	0.000331	(B) 0,61-1,79	0.5
CA4	17q23,1	5.79	3.09	2.69	2.38	2.7	2.38e-05	0.000331	(A) -2,08--0,20	-2.7
LRRC40	1p31,1	7.52	8.12	0.66	0.43	-0.6	2.39e-05	0.000332	(B) 0,61-1,79	0.6
EHD2	19q13,33	11.29	11.93	0.71	0.42	-0.63	2.41e-05	0.000335	(B) 0,61-1,79	0.63
CTDSPL	3p22,2	10.44	10.97	0.58	0.39	-0.53	2.41e-05	0.000335	(B) 0,61-1,79	0.53
DNAJC30	7q11,23	8.44	8.06	0.4	0.31	0.38	2.42e-05	0.000337	(A) -2,08--0,20	-0.38
PCDHGB2	5q31	5.25	7.11	1.82	1.68	-1.86	2.44e-05	0.000339	(B) 0,61-1,79	1.86
SERF2	15q15,3	13.62	13.06	0.56	0.47	0.55	2.44e-05	0.000339	(A) -2,08--0,20	-0.55
PABPC1	8q22,3	14.34	14.82	0.39	0.51	-0.48	2.45e-05	0.000339	(B) 0,61-1,79	0.48
CPOX	3q11,2	8.39	8.83	0.45	0.37	-0.44	2.46e-05	0.000341	(B) 0,61-1,79	0.44
LY6S-AS1	8q24,3	4.41	5.69	1.37	1.01	-1.28	2.47e-05	0.000342	(B) 0,61-1,79	1.28
BUB1	2q13	7.19	8.2	1.09	0.77	-1.01	2.47e-05	0.000342	(B) 0,61-1,79	1.01
RANBP3	19p13,3	10.41	10.12	0.21	0.32	0.29	2.47e-05	0.000342	(A) -2,08--0,20	-0.29
UGDH	4p14	10.06	10.56	0.47	0.47	-0.5	2.48e-05	0.000342	(B) 0,61-1,79	0.5
DCXR	17q25,3	9.5	8.9	0.59	0.53	0.6	2.48e-05	0.000342	(A) -2,08--0,20	-0.6
RAB10	2p23,3	11.36	11.69	0.36	0.25	-0.34	2.48e-05	0.000342	(B) 0,61-1,79	0.34
ZNF444	19q13,43	9.75	9.04	0.68	0.66	0.71	2.48e-05	0.000342	(A) -2,08--0,20	-0.71
PHF20	20q11,22-q11,23	9.59	10.05	0.48	0.38	-0.46	2.48e-05	0.000342	(B) 0,61-1,79	0.46
LDHAL6B	15q22,2	1.3	2.11	0.87	0.64	-0.81	2.48e-05	0.000342	(B) 0,61-1,79	0.81
TMED6	16q22,1	6.77	4.42	2.48	1.91	2.35	2.49e-05	0.000342	(A) -2,08--0,20	-2.35
LRRC74A	14q24,3	1.09	0.33	0.88	0.48	0.77	2.5e-05	0.000343	(A) -2,08--0,20	-0.77
C16ORF87	16q11,2	6.67	7.13	0.42	0.45	-0.46	2.5e-05	0.000343	(B) 0,61-1,79	0.46
LRCH3	3q29	7.8	8.43	0.73	0.38	-0.63	2.51e-05	0.000345	(B) 0,61-1,79	0.63
NDUFB11	Xp11,3	10.93	10.38	0.58	0.42	0.54	2.52e-05	0.000345	(A) -2,08--0,20	-0.54
CCN4	8q24,22	7.49	8.88	1.41	1.21	-1.39	2.52e-05	0.000345	(B) 0,61-1,79	1.39
SOX11	2p25,2	4.06	5.74	1.67	1.49	-1.67	2.52e-05	0.000346	(B) 0,61-1,79	1.67
C21ORF62-AS1	21q22,11	3.21	2.47	0.69	0.72	0.75	2.55e-05	0.000349	(A) -2,08--0,20	-0.75
RAD54B	8q22,1	5.71	6.44	0.73	0.66	-0.73	2.56e-05	0.00035	(B) 0,61-1,79	0.73
UPK2	11q23,3	2.02	4.36	1.74	2.58	-2.33	2.58e-05	0.000352	(B) 0,61-1,79	2.33
PTGDR2	11q12,2	5.15	3.45	1.65	1.59	1.71	2.59e-05	0.000353	(A) -2,08--0,20	-1.71
PCDH1	5q31,3	11.38	12.09	0.71	0.62	-0.71	2.59e-05	0.000354	(B) 0,61-1,79	0.71
ATF7IP	12p13,1	9	9.6	0.63	0.51	-0.61	2.6e-05	0.000354	(B) 0,61-1,79	0.61
MRPL20-AS1	1p36,33	8.77	8.38	0.39	0.35	0.39	2.6e-05	0.000355	(A) -2,08--0,20	-0.39
SPRED1	15q14	10.02	10.5	0.43	0.49	-0.48	2.62e-05	0.000356	(B) 0,61-1,79	0.48
PLAAT1	3q29	3.02	1.83	1.18	1.06	1.18	2.62e-05	0.000356	(A) -2,08--0,20	-1.18
RPL23A	17q11,2	12.42	11.88	0.6	0.42	0.55	2.63e-05	0.000357	(A) -2,08--0,20	-0.55
ZMYM1	1p34,3	7.25	7.78	0.6	0.36	-0.53	2.64e-05	0.000359	(B) 0,61-1,79	0.53
PYY2	17q11,2	2.69	1.62	1.12	0.89	1.07	2.65e-05	0.00036	(A) -2,08--0,20	-1.07
C3ORF33	3q25,31	6.81	6.33	0.52	0.39	0.49	2.65e-05	0.00036	(A) -2,08--0,20	-0.49
CORT	1p36,22	3.33	2.49	0.73	0.86	0.84	2.66e-05	0.00036	(A) -2,08--0,20	-0.84
PDE8A	15q25,3	9.66	9.19	0.48	0.42	0.47	2.66e-05	0.000361	(A) -2,08--0,20	-0.47
ADPRM	17p13,1	7.46	6.96	0.55	0.4	0.51	2.67e-05	0.000361	(A) -2,08--0,20	-0.51
C2ORF88	2q32,2	7.7	6.37	1.28	1.26	1.34	2.67e-05	0.000361	(A) -2,08--0,20	-1.34
COL1A1	17q21,33	16.25	17.49	1.28	1.05	-1.24	2.67e-05	0.000362	(B) 0,61-1,79	1.24
LINC00685	Xp22,33 and Yp11,32	4.14	3.08	1.05	0.95	1.06	2.7e-05	0.000365	(A) -2,08--0,20	-1.06
ZNF688	16p11,2	8.26	7.62	0.59	0.63	0.64	2.72e-05	0.000368	(A) -2,08--0,20	-0.64
ZNF554	19p13,3	6.91	6.47	0.39	0.45	0.44	2.73e-05	0.000368	(A) -2,08--0,20	-0.44
OPN3	1q43	8.77	9.38	0.64	0.5	-0.6	2.74e-05	0.000369	(B) 0,61-1,79	0.6
DHX36	3q25,2	9.32	9.76	0.46	0.36	-0.44	2.74e-05	0.000369	(B) 0,61-1,79	0.44
COX7C	5q14,3	12.07	11.54	0.51	0.51	0.54	2.76e-05	0.000371	(A) -2,08--0,20	-0.54
DST	6p12,1	11.7	12.27	0.65	0.4	-0.58	2.77e-05	0.000373	(B) 0,61-1,79	0.58
LINC00922	16q21	2.66	3.89	1.17	1.18	-1.23	2.77e-05	0.000373	(B) 0,61-1,79	1.23
CDC42BPA	1q42,13	10.92	11.5	0.56	0.53	-0.57	2.78e-05	0.000374	(B) 0,61-1,79	0.57
FAP	2q24,2	9.7	10.78	1.17	0.85	-1.09	2.78e-05	0.000374	(B) 0,61-1,79	1.09
KIF18A	11p14,1	5.54	6.57	0.96	1.02	-1.04	2.79e-05	0.000375	(B) 0,61-1,79	1.04
USP20	9q34,2	9.66	9.2	0.47	0.39	0.46	2.8e-05	0.000376	(A) -2,08--0,20	-0.46
NET1	10p15,1	11.46	12.18	0.71	0.65	-0.71	2.81e-05	0.000377	(B) 0,61-1,79	0.71
VEZT	12q22	10.38	10.79	0.37	0.4	-0.4	2.81e-05	0.000377	(B) 0,61-1,79	0.4
ARRDC1-AS1	9q34,3	7.79	7.25	0.5	0.53	0.54	2.81e-05	0.000377	(A) -2,08--0,20	-0.54
TRIM6	11p15,4	6.05	6.75	0.76	0.54	-0.7	2.83e-05	0.000378	(B) 0,61-1,79	0.7
SDHAF2	11q12,2	9.53	9.23	0.33	0.22	0.3	2.84e-05	0.00038	(A) -2,08--0,20	-0.3
SCAMP5	15q24,2	9.51	8.4	1.12	0.98	1.11	2.84e-05	0.00038	(A) -2,08--0,20	-1.11
C6ORF136	6p21,33	8.64	8.06	0.52	0.58	0.58	2.84e-05	0.00038	(A) -2,08--0,20	-0.58
CUTA	6p21,32	11.36	10.83	0.54	0.48	0.54	2.85e-05	0.00038	(A) -2,08--0,20	-0.54
NR2F1-AS1	5q15	6.71	7.58	0.93	0.71	-0.87	2.85e-05	0.00038	(B) 0,61-1,79	0.87
BARD1	2q35	4.7	5.98	1.55	0.57	-1.28	2.85e-05	0.00038	(B) 0,61-1,79	1.28
RSC1A1	1p36,21	6.58	7.27	0.75	0.51	-0.68	2.86e-05	0.00038	(B) 0,61-1,79	0.68
CDA	1p36,12	7.37	8.97	1.64	1.37	-1.59	2.86e-05	0.000381	(B) 0,61-1,79	1.59
GPATCH3	1p36,11	8.34	8.01	0.32	0.32	0.33	2.86e-05	0.000381	(A) -2,08--0,20	-0.33
TRIB2	2p24,3	10.22	10.87	0.66	0.56	-0.64	2.86e-05	0.000381	(B) 0,61-1,79	0.64
ATG12	5q22,3	8.94	9.29	0.34	0.33	-0.35	2.87e-05	0.000382	(B) 0,61-1,79	0.35
LAMA3	18q11,2	11.59	12.84	1.16	1.23	-1.25	2.88e-05	0.000382	(B) 0,61-1,79	1.25
EDNRA	4q31,22-q31,23	9.03	10.05	1.04	0.89	-1.02	2.88e-05	0.000382	(B) 0,61-1,79	1.02
CRYGN	7q36,1	1.69	2.64	0.93	0.9	-0.96	2.89e-05	0.000383	(B) 0,61-1,79	0.96
NDUFC1	4q31,1	9.66	9.18	0.49	0.45	0.49	2.9e-05	0.000384	(A) -2,08--0,20	-0.49
MYRIP	3p22,1	6.01	4.36	1.62	1.52	1.65	2.9e-05	0.000384	(A) -2,08--0,20	-1.65
ABLIM3	5q32	9.81	10.59	0.71	0.78	-0.78	2.91e-05	0.000385	(B) 0,61-1,79	0.78
GULP1	2q32,1-q32,2	8.31	9.14	0.84	0.76	-0.84	2.92e-05	0.000386	(B) 0,61-1,79	0.84
MRPS18A	6p21,1	9.72	9.28	0.49	0.34	0.45	2.93e-05	0.000387	(A) -2,08--0,20	-0.45
STAG1	3q22,3	8.75	9.44	0.81	0.4	-0.69	2.93e-05	0.000387	(B) 0,61-1,79	0.69
COLEC11	2p25,3	8.49	7.08	1.27	1.42	1.41	2.94e-05	0.000388	(A) -2,08--0,20	-1.41
SELENOO	22q13,33	9.27	8.56	0.62	0.74	0.71	2.94e-05	0.000388	(A) -2,08--0,20	-0.71
DAPL1	2q24,1	4.76	3	1.72	1.65	1.76	2.96e-05	0.00039	(A) -2,08--0,20	-1.76
HSD17B6	12q13,3	5.22	6.54	1.24	1.31	-1.33	2.96e-05	0.00039	(B) 0,61-1,79	1.33
ASXL2	2p23,3	7.74	9.02	1.49	0.77	-1.28	2.98e-05	0.000392	(B) 0,61-1,79	1.28
COPS9	2q37,3	9.76	9.21	0.62	0.41	0.55	2.99e-05	0.000393	(A) -2,08--0,20	-0.55
GCAT	22q13,1	8.35	7.28	1.24	0.69	1.07	2.99e-05	0.000393	(A) -2,08--0,20	-1.07
CPNE9	3p25,3	2.37	1.4	0.96	0.89	0.97	3.01e-05	0.000396	(A) -2,08--0,20	-0.97
PUM1	1p35,2	10.79	11.17	0.44	0.26	-0.39	3.01e-05	0.000396	(B) 0,61-1,79	0.39
PLK4	4q28,1	6.16	6.94	0.71	0.77	-0.77	3.02e-05	0.000396	(B) 0,61-1,79	0.77
GPR176	15q14-q15,1	6.03	7.12	1.16	0.91	-1.1	3.03e-05	0.000397	(B) 0,61-1,79	1.1
TRAPPC6B	14q21,1	9.18	9.44	0.25	0.25	-0.26	3.03e-05	0.000397	(B) 0,61-1,79	0.26
HEXD	17q25,3	9.06	8.08	0.88	0.99	0.98	3.03e-05	0.000397	(A) -2,08--0,20	-0.98
CCNQ	Xq28	8.88	8.38	0.47	0.5	0.5	3.03e-05	0.000397	(A) -2,08--0,20	-0.5
GLI2	2q14,2	7.42	8.39	1.11	0.65	-0.97	3.04e-05	0.000397	(B) 0,61-1,79	0.97
TAF10	11p15,4	10.35	9.83	0.56	0.44	0.53	3.06e-05	0.000399	(A) -2,08--0,20	-0.53
DHRS4L1	14q11,2	3.56	2.62	0.99	0.79	0.94	3.06e-05	0.000399	(A) -2,08--0,20	-0.94
ARHGDIG	16p13,3	4.94	2.71	2.36	1.85	2.23	3.06e-05	0.000399	(A) -2,08--0,20	-2.23
KHK	2p23,3	7.16	6.36	0.88	0.6	0.8	3.07e-05	0.0004	(A) -2,08--0,20	-0.8
KLHL22	22q11,21	8.9	8.47	0.43	0.4	0.43	3.08e-05	0.000401	(A) -2,08--0,20	-0.43
C16ORF46	16q23,2	5.22	5.77	0.48	0.57	-0.55	3.08e-05	0.000401	(B) 0,61-1,79	0.55
PAXX	9q34,3	9.35	8.6	0.75	0.68	0.75	3.1e-05	0.000404	(A) -2,08--0,20	-0.75
TIMM13	19p13,3	10.33	9.72	0.62	0.56	0.62	3.12e-05	0.000405	(A) -2,08--0,20	-0.62
PCED1A	20p13	9.54	9.03	0.46	0.52	0.51	3.12e-05	0.000405	(A) -2,08--0,20	-0.51
LATS2	13q12,11	9.19	9.85	0.72	0.52	-0.66	3.12e-05	0.000405	(B) 0,61-1,79	0.66
TOMM7	7p15,3	11.31	10.79	0.56	0.41	0.52	3.13e-05	0.000406	(A) -2,08--0,20	-0.52
TM7SF2	11q13,1	8.81	8.04	0.74	0.73	0.76	3.13e-05	0.000406	(A) -2,08--0,20	-0.76
POGLUT3	11q22,3	9.92	10.51	0.5	0.62	-0.59	3.14e-05	0.000406	(B) 0,61-1,79	0.59
STX18	4p16,3-p16,2	9.71	9.31	0.44	0.31	0.4	3.15e-05	0.000408	(A) -2,08--0,20	-0.4
WASL	7q31,32	10.6	11.02	0.49	0.29	-0.43	3.17e-05	0.00041	(B) 0,61-1,79	0.43
NT5C3B	17q21,2	9.38	8.85	0.58	0.41	0.53	3.19e-05	0.000412	(A) -2,08--0,20	-0.53
ARHGAP1	11p11,2	11.75	12.1	0.31	0.35	-0.35	3.19e-05	0.000413	(B) 0,61-1,79	0.35
RPS4X	Xq13,1	14.96	14.46	0.52	0.44	0.5	3.23e-05	0.000417	(A) -2,08--0,20	-0.5
TMEM132C	12q24,32	6.43	4.66	1.78	1.61	1.76	3.24e-05	0.000418	(A) -2,08--0,20	-1.76
PCDHGC4	5q31,3	1.85	2.89	1.13	0.84	-1.05	3.24e-05	0.000418	(B) 0,61-1,79	1.05
PMM1	22q13,2	9.12	8.61	0.56	0.39	0.51	3.26e-05	0.000421	(A) -2,08--0,20	-0.51
IMMP1L	11p13	6.3	5.84	0.52	0.36	0.47	3.27e-05	0.000421	(A) -2,08--0,20	-0.47
DECR1	8q21,3	10.38	10.01	0.33	0.39	0.38	3.27e-05	0.000421	(A) -2,08--0,20	-0.38
ZNF148	3q21,2	9.64	10.07	0.48	0.31	-0.43	3.29e-05	0.000423	(B) 0,61-1,79	0.43
TESC	12q24,22	11.54	10.23	1.22	1.3	1.31	3.29e-05	0.000424	(A) -2,08--0,20	-1.31
PSEN1	14q24,2	11	11.35	0.38	0.29	-0.35	3.31e-05	0.000425	(B) 0,61-1,79	0.35
ASPM	1q31,3	7.3	8.36	1.18	0.81	-1.07	3.31e-05	0.000425	(B) 0,61-1,79	1.07
DPH3P1	20q13,33	3.68	4.35	0.79	0.39	-0.67	3.32e-05	0.000426	(B) 0,61-1,79	0.67
LCN10	9q34,3	5.32	3.54	1.78	1.64	1.78	3.34e-05	0.000428	(A) -2,08--0,20	-1.78
SMIM7	19p13,11	10.49	10.14	0.39	0.29	0.36	3.34e-05	0.000428	(A) -2,08--0,20	-0.36
JMJD1C	10q21,3	10.27	10.85	0.68	0.34	-0.58	3.34e-05	0.000428	(B) 0,61-1,79	0.58
TMED7-TICAM2	5q22,3	5.07	7.03	2.33	1.1	-1.96	3.34e-05	0.000428	(B) 0,61-1,79	1.96
SLC25A34	1p36,21	6.12	4.86	1.3	1.1	1.25	3.36e-05	0.000429	(A) -2,08--0,20	-1.25
KCNK17	6p21,2	5.72	4.3	1.17	1.55	1.43	3.37e-05	0.00043	(A) -2,08--0,20	-1.43
TMEM116	12q24,13	7.04	6.57	0.5	0.41	0.48	3.37e-05	0.00043	(A) -2,08--0,20	-0.48
LRP1	12q13,3	13.13	13.88	0.67	0.78	-0.76	3.37e-05	0.000431	(B) 0,61-1,79	0.76
SLC25A18	22q11,21	4.05	3.13	1.01	0.7	0.92	3.38e-05	0.000432	(A) -2,08--0,20	-0.92
CUL4B	Xq24	10.37	10.7	0.3	0.35	-0.34	3.39e-05	0.000432	(B) 0,61-1,79	0.34
MYH9	22q12,3	14.67	15.17	0.49	0.47	-0.5	3.39e-05	0.000432	(B) 0,61-1,79	0.5
TMTC2	12q21,31	8.22	8.95	0.82	0.54	-0.73	3.4e-05	0.000433	(B) 0,61-1,79	0.73
LINC02731	11q25	3.44	2.6	0.86	0.77	0.85	3.4e-05	0.000433	(A) -2,08--0,20	-0.85
TNFAIP8L1	19p13,3	7.16	7.62	0.49	0.4	-0.46	3.41e-05	0.000433	(B) 0,61-1,79	0.46
MRPL23	11p15,5	10.11	9.41	0.75	0.57	0.69	3.41e-05	0.000433	(A) -2,08--0,20	-0.69
SOX17	8q11,23	6.52	5.51	1.05	0.87	1	3.41e-05	0.000433	(A) -2,08--0,20	-1
CREG2	2q11,2	3.7	5.26	1.66	1.32	-1.56	3.44e-05	0.000436	(B) 0,61-1,79	1.56
NUPR2	7p11,2	3.93	2.33	1.41	1.67	1.6	3.44e-05	0.000437	(A) -2,08--0,20	-1.6
TMEM182	2q12,1	6.34	6.81	0.45	0.46	-0.47	3.45e-05	0.000437	(B) 0,61-1,79	0.47
TXNDC11	16p13,13	10.63	10.33	0.28	0.31	0.31	3.46e-05	0.000438	(A) -2,08--0,20	-0.31
MAP3K14	17q21,31	9.3	8.68	0.57	0.63	0.62	3.46e-05	0.000438	(A) -2,08--0,20	-0.62
MED16	19p13,3	10.58	9.94	0.62	0.61	0.64	3.46e-05	0.000438	(A) -2,08--0,20	-0.64
SORCS1	10q25,1	5.56	3.96	1.6	1.5	1.6	3.48e-05	0.00044	(A) -2,08--0,20	-1.6
FUNDC2	Xq28	10.44	10.02	0.46	0.32	0.41	3.48e-05	0.00044	(A) -2,08--0,20	-0.41
RAB5A	3p24,3	10.12	10.49	0.42	0.26	-0.37	3.49e-05	0.000441	(B) 0,61-1,79	0.37
SLC30A6	2p22,3	7.36	8.02	0.76	0.45	-0.66	3.5e-05	0.000442	(B) 0,61-1,79	0.66
PTPN9	15q24,2	9.95	10.28	0.32	0.32	-0.33	3.5e-05	0.000442	(B) 0,61-1,79	0.33
PRR5	22q13,31	8.74	8.09	0.61	0.65	0.65	3.5e-05	0.000442	(A) -2,08--0,20	-0.65
ATP1A1-AS1	1p13,1	5.89	5.33	0.58	0.5	0.56	3.51e-05	0.000443	(A) -2,08--0,20	-0.56
PRECSIT	13q34	6.1	7.18	1.04	1.07	-1.09	3.52e-05	0.000443	(B) 0,61-1,79	1.09
GOLGA5	14q32,12	10.27	10.58	0.34	0.25	-0.31	3.53e-05	0.000444	(B) 0,61-1,79	0.31
BEND5	1p33	6.31	5.38	1.02	0.75	0.93	3.53e-05	0.000444	(A) -2,08--0,20	-0.93
NEURL1	10q24,33	8.24	6.43	1.7	1.81	1.81	3.54e-05	0.000445	(A) -2,08--0,20	-1.81
GYS2	12p12,1	1.39	0.47	1.07	0.61	0.92	3.55e-05	0.000446	(A) -2,08--0,20	-0.92
BTG2	1q32,1	11.61	10.58	1	0.99	1.03	3.56e-05	0.000447	(A) -2,08--0,20	-1.03
STEAP1B	7p15,3	4.52	5.3	0.78	0.73	-0.78	3.56e-05	0.000447	(B) 0,61-1,79	0.78
KIAA1549L	11p13	7.27	8.56	1.35	1.14	-1.29	3.57e-05	0.000448	(B) 0,61-1,79	1.29
STARD10	11q13,4	11.51	10.69	0.87	0.7	0.82	3.58e-05	0.000448	(A) -2,08--0,20	-0.82
GABRA4	4p12	2.58	1.06	1.7	1.17	1.53	3.58e-05	0.000448	(A) -2,08--0,20	-1.53
TFEB	6p21,1	9.82	9.22	0.59	0.57	0.6	3.58e-05	0.000448	(A) -2,08--0,20	-0.6
TMEM272	13q14,3	2.7	1.76	0.95	0.85	0.93	3.59e-05	0.000449	(A) -2,08--0,20	-0.93
DPM2	9q34,11	10.03	9.51	0.57	0.41	0.52	3.6e-05	0.00045	(A) -2,08--0,20	-0.52
RPL7A	9q34,2	14.11	13.64	0.54	0.33	0.47	3.6e-05	0.00045	(A) -2,08--0,20	-0.47
MCRIP2	16p13,3	9.25	8.27	1.02	0.88	0.98	3.61e-05	0.00045	(A) -2,08--0,20	-0.98
CORO1C	12q24,11	11.02	11.51	0.45	0.49	-0.48	3.61e-05	0.00045	(B) 0,61-1,79	0.48
LYPD6B	2q23,2	8.44	7.15	1.17	1.32	1.29	3.62e-05	0.000451	(A) -2,08--0,20	-1.29
BZW1	2q33,1	11.74	12.16	0.47	0.32	-0.42	3.62e-05	0.000451	(B) 0,61-1,79	0.42
CCDC25	8p21,1	9.69	9.3	0.39	0.35	0.38	3.64e-05	0.000453	(A) -2,08--0,20	-0.38
LINC03062	9q22,2	2.26	1.36	0.98	0.73	0.9	3.64e-05	0.000453	(A) -2,08--0,20	-0.9
SMIM20	4p15,2	9.18	8.81	0.42	0.27	0.37	3.65e-05	0.000454	(A) -2,08--0,20	-0.37
GPD1	12q13,12	8.28	6.44	1.63	1.93	1.84	3.66e-05	0.000454	(A) -2,08--0,20	-1.84
SLC19A3	2q36,3	7.74	6.12	1.77	1.31	1.62	3.66e-05	0.000454	(A) -2,08--0,20	-1.62
SCGB3A1	5q35,3	6.06	3.33	2.73	2.56	2.73	3.67e-05	0.000455	(A) -2,08--0,20	-2.73
ATPAF2	17p11,2	8.1	7.74	0.34	0.36	0.36	3.67e-05	0.000455	(A) -2,08--0,20	-0.36
WDFY3	4q21,23	9.67	10.21	0.62	0.38	-0.54	3.68e-05	0.000455	(B) 0,61-1,79	0.54
TIMM44	19p13,2	9.2	8.8	0.38	0.38	0.39	3.7e-05	0.000458	(A) -2,08--0,20	-0.39
DYNLT3	Xp11,4	9.67	10.23	0.46	0.61	-0.56	3.71e-05	0.000459	(B) 0,61-1,79	0.56
KCNQ1	11p15,5-p15,4	10.28	9.11	0.95	1.29	1.17	3.71e-05	0.000459	(A) -2,08--0,20	-1.17
MBL1P	10q22,3	4	2.84	1.06	1.2	1.16	3.72e-05	0.000459	(A) -2,08--0,20	-1.16
PLOD1	1p36,22	11.63	12.28	0.54	0.7	-0.64	3.72e-05	0.000459	(B) 0,61-1,79	0.64
FAM161B	14q24,3	5.26	6.19	1.08	0.63	-0.93	3.74e-05	0.000462	(B) 0,61-1,79	0.93
CD2AP	6p12,3	10.77	11.34	0.56	0.54	-0.57	3.74e-05	0.000462	(B) 0,61-1,79	0.57
TMEM184B	22q13,1	10.78	11.26	0.44	0.49	-0.48	3.75e-05	0.000462	(B) 0,61-1,79	0.48
ATG4A	Xq22,3	8.43	8.1	0.29	0.34	0.32	3.75e-05	0.000462	(A) -2,08--0,20	-0.32
RPL27A	11p15,4	14.13	13.55	0.64	0.45	0.58	3.75e-05	0.000462	(A) -2,08--0,20	-0.58
MRM1	17q12	7.53	6.92	0.63	0.55	0.61	3.77e-05	0.000463	(A) -2,08--0,20	-0.61
PGM2	4p14	9.07	9.48	0.41	0.39	-0.41	3.77e-05	0.000464	(B) 0,61-1,79	0.41
GALNT2	1q42,13	11.36	11.85	0.53	0.41	-0.49	3.77e-05	0.000464	(B) 0,61-1,79	0.49
ATP8B3	19p13,3	5.44	6.46	0.88	1.08	-1.02	3.79e-05	0.000465	(B) 0,61-1,79	1.02
ATG14	14q22,3	8.93	9.31	0.41	0.34	-0.38	3.79e-05	0.000465	(B) 0,61-1,79	0.38
RLN2	9p24,1	2.94	1.91	0.97	1.03	1.03	3.8e-05	0.000465	(A) -2,08--0,20	-1.03
FBN1	15q21,1	11.66	12.85	1.15	1.16	-1.19	3.8e-05	0.000465	(B) 0,61-1,79	1.19
ECHDC2	1p32,3	9.99	9.21	0.59	0.89	0.78	3.8e-05	0.000465	(A) -2,08--0,20	-0.78
PAWR	12q21,2	7.82	8.33	0.52	0.48	-0.51	3.82e-05	0.000467	(B) 0,61-1,79	0.51
SGO2	2q33,1	6.41	7.05	0.64	0.59	-0.64	3.82e-05	0.000467	(B) 0,61-1,79	0.64
SLC23A1	5q31,2	4.34	3.35	0.86	1.06	1	3.83e-05	0.000468	(A) -2,08--0,20	-1
PRR22	19p13,3	5.58	4.31	0.97	1.43	1.26	3.83e-05	0.000468	(A) -2,08--0,20	-1.26
HTR3C	3q27,1	2.56	0.91	1.97	0.99	1.65	3.84e-05	0.000468	(A) -2,08--0,20	-1.65
TCEAL2	Xq22,1	6.01	4.35	1.64	1.59	1.66	3.85e-05	0.00047	(A) -2,08--0,20	-1.66
ZDHHC24	11q13,2	8.57	7.96	0.58	0.61	0.61	3.86e-05	0.000471	(A) -2,08--0,20	-0.61
SELENBP1	1q21,3	10.77	9.79	0.76	1.1	0.98	3.86e-05	0.000471	(A) -2,08--0,20	-0.98
GPX8	5q11,2	9.73	10.36	0.6	0.63	-0.63	3.88e-05	0.000473	(B) 0,61-1,79	0.63
SLC22A23	6p25,2	9.64	8.87	0.72	0.77	0.77	3.88e-05	0.000473	(A) -2,08--0,20	-0.77
MAL2	8q24,12	12.04	12.89	0.86	0.8	-0.86	3.9e-05	0.000474	(B) 0,61-1,79	0.86
VPS41	7p14,1	10.21	10.52	0.3	0.3	-0.31	3.9e-05	0.000474	(B) 0,61-1,79	0.31
PPM1L	3q25,33-q26,1	5.42	6.38	0.95	0.93	-0.97	3.91e-05	0.000475	(B) 0,61-1,79	0.97
GPR180	13q32,1	7.86	8.31	0.46	0.42	-0.45	3.92e-05	0.000476	(B) 0,61-1,79	0.45
PPP4R2	3p13	7.67	8.54	1.05	0.52	-0.88	3.92e-05	0.000476	(B) 0,61-1,79	0.88
ADM5	19q13,33	5.59	4.46	0.88	1.27	1.12	3.93e-05	0.000477	(A) -2,08--0,20	-1.12
FAM149B1	10q22,2	8.5	8.77	0.26	0.25	-0.26	3.98e-05	0.000483	(B) 0,61-1,79	0.26
GNMT	6p21,1	5.44	2.98	2.76	1.9	2.46	3.99e-05	0.000483	(A) -2,08--0,20	-2.46
MCEE	2p13,3	7.11	6.67	0.46	0.37	0.43	4e-05	0.000484	(A) -2,08--0,20	-0.43
BRIP1	17q23,2	4.38	5.42	1.09	0.93	-1.05	4e-05	0.000484	(B) 0,61-1,79	1.05
ATP5MJ	14q32,33	10.28	9.82	0.49	0.4	0.46	4e-05	0.000484	(A) -2,08--0,20	-0.46
CRYL1	13q12,11	9.81	9.19	0.61	0.61	0.62	4.02e-05	0.000485	(A) -2,08--0,20	-0.62
PCSK6	15q26,3	8.4	9.31	0.93	0.84	-0.91	4.03e-05	0.000486	(B) 0,61-1,79	0.91
IL13RA1	Xq24	11.43	11.75	0.3	0.32	-0.32	4.03e-05	0.000487	(B) 0,61-1,79	0.32
EYA3	1p35,3	6.15	6.95	0.96	0.48	-0.8	4.03e-05	0.000487	(B) 0,61-1,79	0.8
ZNF764	16p11,2	7.64	7.32	0.3	0.31	0.31	4.05e-05	0.000488	(A) -2,08--0,20	-0.31
HID1	17q25,1	11.15	10.3	0.83	0.82	0.85	4.05e-05	0.000488	(A) -2,08--0,20	-0.85
RSPRY1	16q13	8.18	8.88	0.84	0.4	-0.7	4.05e-05	0.000488	(B) 0,61-1,79	0.7
SLC17A4	6p22,2	6.81	4.3	2.23	2.64	2.51	4.07e-05	0.00049	(A) -2,08--0,20	-2.51
GGTLC1	20p11,21	3.75	2.46	1.25	1.26	1.29	4.08e-05	0.00049	(A) -2,08--0,20	-1.29
LYSMD2	15q21,2	8.45	7.89	0.55	0.54	0.56	4.08e-05	0.00049	(A) -2,08--0,20	-0.56
GPATCH2L	14q24,3	7.12	7.64	0.61	0.34	-0.52	4.09e-05	0.000491	(B) 0,61-1,79	0.52
CSGALNACT2	10q11,21	9.26	9.98	0.75	0.63	-0.71	4.11e-05	0.000493	(B) 0,61-1,79	0.71
LRRC42	1p32,3	9.25	9.66	0.35	0.44	-0.41	4.11e-05	0.000493	(B) 0,61-1,79	0.41
DSG2	18q12,1	11.65	12.52	0.93	0.76	-0.87	4.12e-05	0.000494	(B) 0,61-1,79	0.87
GPC5	13q31,3	3.03	1.53	1.71	1.12	1.5	4.13e-05	0.000495	(A) -2,08--0,20	-1.5
DCDC2	6p22,3	8.58	6.86	1.67	1.68	1.72	4.15e-05	0.000496	(A) -2,08--0,20	-1.72
HAGH	16p13,3	9.56	9.16	0.4	0.38	0.4	4.15e-05	0.000496	(A) -2,08--0,20	-0.4
JUND	19p13,11	12.01	11.2	0.8	0.79	0.82	4.19e-05	0.000501	(A) -2,08--0,20	-0.82
DERL3	22q11,23	9.1	8.16	1.03	0.79	0.94	4.21e-05	0.000503	(A) -2,08--0,20	-0.94
ITGB4	17q25,1	12.82	13.79	0.92	0.99	-0.97	4.21e-05	0.000503	(B) 0,61-1,79	0.97
TSPEAR	21q22,3	2.82	1.49	1.26	1.33	1.33	4.21e-05	0.000503	(A) -2,08--0,20	-1.33
NPRL2	3p21,31	8.69	8.25	0.41	0.45	0.44	4.22e-05	0.000503	(A) -2,08--0,20	-0.44
MICAL1	6q21	10.27	9.61	0.72	0.53	0.65	4.22e-05	0.000503	(A) -2,08--0,20	-0.65
AQP1	7p14,3	12.93	11.72	1.3	1.04	1.21	4.22e-05	0.000503	(A) -2,08--0,20	-1.21
CHST3	10q22,1	9.23	10.02	0.88	0.64	-0.8	4.22e-05	0.000503	(B) 0,61-1,79	0.8
CERS4	19p13,2	8.44	7.32	1.33	0.7	1.11	4.22e-05	0.000503	(A) -2,08--0,20	-1.11
COX7B	Xq21,1	10.92	10.38	0.58	0.46	0.54	4.25e-05	0.000506	(A) -2,08--0,20	-0.54
CNTD1	17q21,2-q21,31	5.46	4.63	0.68	0.92	0.83	4.26e-05	0.000506	(A) -2,08--0,20	-0.83
RNF113A	Xq24	8.77	8.4	0.38	0.34	0.37	4.28e-05	0.000508	(A) -2,08--0,20	-0.37
EIF3G	19p13,2	11.74	11.29	0.46	0.42	0.45	4.32e-05	0.000512	(A) -2,08--0,20	-0.45
TMEM106B	7p21,3	10.11	10.69	0.64	0.48	-0.58	4.32e-05	0.000512	(B) 0,61-1,79	0.58
RNF111	15q22,1-q22,2	8.99	9.42	0.46	0.37	-0.43	4.32e-05	0.000512	(B) 0,61-1,79	0.43
SMIM26	20p11,23	9.45	8.97	0.53	0.39	0.48	4.33e-05	0.000513	(A) -2,08--0,20	-0.48
PLXNC1	12q22	6.55	8.19	1.85	1.25	-1.63	4.33e-05	0.000513	(B) 0,61-1,79	1.63
UBE2D1	10q21,1	8.53	8.96	0.51	0.31	-0.44	4.33e-05	0.000513	(B) 0,61-1,79	0.44
ALG5	13q13,3	9.85	9.35	0.54	0.42	0.5	4.33e-05	0.000513	(A) -2,08--0,20	-0.5
WWC2	4q35,1	8.53	9.31	0.93	0.46	-0.77	4.34e-05	0.000513	(B) 0,61-1,79	0.77
AGO3	1p34,3	6.3	6.85	0.57	0.51	-0.55	4.34e-05	0.000513	(B) 0,61-1,79	0.55
UQCRQ	5q31,1	11.3	10.66	0.75	0.44	0.64	4.35e-05	0.000513	(A) -2,08--0,20	-0.64
SEMA4A	1q22	8.76	8.2	0.57	0.54	0.57	4.35e-05	0.000513	(A) -2,08--0,20	-0.57
ERMP1	9p24,1	9.37	10.01	0.53	0.71	-0.64	4.38e-05	0.000516	(B) 0,61-1,79	0.64
RILP	17p13,3	7.97	7.42	0.57	0.49	0.55	4.39e-05	0.000518	(A) -2,08--0,20	-0.55
SMCO4	11q21	9.17	8.62	0.53	0.56	0.56	4.4e-05	0.000518	(A) -2,08--0,20	-0.56
ZNF232	17p13,2	7.32	6.85	0.47	0.45	0.47	4.41e-05	0.00052	(A) -2,08--0,20	-0.47
ATR	3q23	9.16	9.51	0.39	0.28	-0.35	4.42e-05	0.000521	(B) 0,61-1,79	0.35
MCC	5q22,2	8.45	9.17	0.85	0.49	-0.72	4.43e-05	0.000521	(B) 0,61-1,79	0.72
EML5	14q31,3	5.37	4.75	0.67	0.56	0.63	4.45e-05	0.000523	(A) -2,08--0,20	-0.63
PHF6	Xq26,2	8.75	9.25	0.51	0.45	-0.49	4.46e-05	0.000524	(B) 0,61-1,79	0.49
RAB3C	5q11,2	4.47	3.03	1.36	1.47	1.44	4.46e-05	0.000524	(A) -2,08--0,20	-1.44
TAF1A	1q41	6.24	6.79	0.57	0.51	-0.56	4.48e-05	0.000525	(B) 0,61-1,79	0.56
CENPE	4q24	6.77	7.69	1.02	0.75	-0.92	4.48e-05	0.000525	(B) 0,61-1,79	0.92
KAT8	16p11,2	9.65	9.36	0.26	0.31	0.29	4.48e-05	0.000525	(A) -2,08--0,20	-0.29
RNASEH2B	13q14,3	8.95	8.57	0.36	0.38	0.38	4.51e-05	0.000528	(A) -2,08--0,20	-0.38
PHC3	3q26,2	9.85	10.36	0.57	0.4	-0.51	4.51e-05	0.000528	(B) 0,61-1,79	0.51
REST	4q12	6.67	8.03	1.69	0.67	-1.36	4.52e-05	0.000529	(B) 0,61-1,79	1.36
MAP4K3	2p22,1	9.13	9.65	0.56	0.44	-0.52	4.53e-05	0.000529	(B) 0,61-1,79	0.52
ACTR2	2p14	12.3	12.73	0.46	0.37	-0.43	4.53e-05	0.000529	(B) 0,61-1,79	0.43
LANCL2	7p11,2	8.62	8.26	0.37	0.34	0.36	4.53e-05	0.000529	(A) -2,08--0,20	-0.36
UACA	15q23	10.61	11.13	0.44	0.57	-0.52	4.54e-05	0.00053	(B) 0,61-1,79	0.52
SP1	12q13,13	11.27	11.63	0.34	0.37	-0.36	4.55e-05	0.000531	(B) 0,61-1,79	0.36
NOTCH3	19p13,12	11.42	12.15	0.78	0.63	-0.73	4.57e-05	0.000533	(B) 0,61-1,79	0.73
SYN2	3p25,2	4.58	3.31	1.35	1.12	1.26	4.59e-05	0.000534	(A) -2,08--0,20	-1.26
FBXW4	10q24,32	10.69	10.25	0.44	0.44	0.44	4.61e-05	0.000537	(A) -2,08--0,20	-0.44
TM4SF5	17p13,2	8.18	6.31	1.78	1.89	1.86	4.61e-05	0.000537	(A) -2,08--0,20	-1.86
TSACC	1q22	1.93	1.18	0.85	0.58	0.75	4.63e-05	0.000538	(A) -2,08--0,20	-0.75
RARG	12q13,13	9.94	10.62	0.72	0.59	-0.68	4.65e-05	0.00054	(B) 0,61-1,79	0.68
SOX18	20q13,33	7.87	6.78	0.89	1.23	1.09	4.69e-05	0.000544	(A) -2,08--0,20	-1.09
NUDT21	16q13	10.59	10.91	0.32	0.31	-0.32	4.69e-05	0.000545	(B) 0,61-1,79	0.32
PBLD	10q21,3	9.24	8.22	1.04	0.95	1.01	4.7e-05	0.000545	(A) -2,08--0,20	-1.01
GPBP1L1	1p34,1	11.05	11.35	0.31	0.28	-0.3	4.7e-05	0.000545	(B) 0,61-1,79	0.3
PKM	15q23	14.62	15.27	0.7	0.58	-0.66	4.72e-05	0.000547	(B) 0,61-1,79	0.66
RAP1GAP	1p36,12	11.2	10.14	1.09	0.98	1.05	4.73e-05	0.000548	(A) -2,08--0,20	-1.05
FUBP3	9q34,11-q34,12	9.8	10.18	0.43	0.31	-0.38	4.75e-05	0.00055	(B) 0,61-1,79	0.38
JAG1	20p12,2	11.27	11.81	0.48	0.58	-0.54	4.77e-05	0.000551	(B) 0,61-1,79	0.54
PPAT	4q12	7.63	8.18	0.51	0.56	-0.54	4.78e-05	0.000553	(B) 0,61-1,79	0.54
POLR1A	2p11,2	8.74	9.29	0.65	0.4	-0.55	4.8e-05	0.000554	(B) 0,61-1,79	0.55
PRKN	6q26	5.44	4.8	0.58	0.68	0.64	4.82e-05	0.000556	(A) -2,08--0,20	-0.64
LHFPL3	7q22,2-q22,3	3.51	1.92	1.71	1.39	1.59	4.85e-05	0.00056	(A) -2,08--0,20	-1.59
TEX264	3p21,2	10.59	10.14	0.45	0.44	0.45	4.86e-05	0.00056	(A) -2,08--0,20	-0.45
CAND1	12q14,3-q15	10.81	11.21	0.33	0.44	-0.4	4.86e-05	0.00056	(B) 0,61-1,79	0.4
MFN1	3q26,33	9.11	9.49	0.4	0.32	-0.37	4.87e-05	0.00056	(B) 0,61-1,79	0.37
GIMAP1	7q36,1	7.37	6.4	1.04	0.85	0.97	4.87e-05	0.00056	(A) -2,08--0,20	-0.97
PAK5	20p12,2	4.08	2.26	1.86	1.72	1.82	4.88e-05	0.000562	(A) -2,08--0,20	-1.82
RBM41	Xq22,3	7.03	7.54	0.53	0.5	-0.52	4.97e-05	0.000572	(B) 0,61-1,79	0.52
TET3	2p13,1	8.9	9.38	0.54	0.37	-0.47	4.98e-05	0.000572	(B) 0,61-1,79	0.47
GPR137	11q13,1	9.24	8.73	0.52	0.5	0.51	4.98e-05	0.000572	(A) -2,08--0,20	-0.51
TMEM87A	15q15,1	10.73	11.1	0.31	0.42	-0.37	4.98e-05	0.000572	(B) 0,61-1,79	0.37
DR1	1p22,1	9.77	10.19	0.43	0.4	-0.42	5.02e-05	0.000576	(B) 0,61-1,79	0.42
KIF11	10q23,33	7.95	8.69	0.82	0.63	-0.74	5.03e-05	0.000576	(B) 0,61-1,79	0.74
RPS13	11p15,1	13.25	12.76	0.55	0.38	0.49	5.03e-05	0.000577	(A) -2,08--0,20	-0.49
SLC27A5	19q13,43	6.99	6.31	0.73	0.6	0.68	5.03e-05	0.000577	(A) -2,08--0,20	-0.68
AKR1A1	1p34,1	11.33	10.97	0.37	0.34	0.36	5.06e-05	0.000579	(A) -2,08--0,20	-0.36
TSKU	11q13,5	10.39	10.91	0.56	0.47	-0.52	5.06e-05	0.000579	(B) 0,61-1,79	0.52
INE2	Xp22,2	3.31	1.53	1.93	1.57	1.78	5.07e-05	0.000579	(A) -2,08--0,20	-1.78
TMPPE	3p22,3	5	5.7	0.79	0.56	-0.7	5.08e-05	0.00058	(B) 0,61-1,79	0.7
DYRK4	12p13,32	8.55	8.1	0.4	0.49	0.45	5.09e-05	0.000581	(A) -2,08--0,20	-0.45
TMEM241	18q11,2	7.02	7.6	0.51	0.62	-0.58	5.11e-05	0.000583	(B) 0,61-1,79	0.58
PBDC1	Xq13,3	9.33	9	0.37	0.27	0.33	5.13e-05	0.000584	(A) -2,08--0,20	-0.33
SLC24A2	9p22,1	1.63	3.09	1.06	1.72	-1.46	5.13e-05	0.000584	(B) 0,61-1,79	1.46
BDNF	11p14,1	4.14	5.31	0.96	1.33	-1.17	5.14e-05	0.000586	(B) 0,61-1,79	1.17
GALNS	16q24,3	9.01	9.57	0.56	0.55	-0.56	5.15e-05	0.000587	(B) 0,61-1,79	0.56
ATP13A1	19p13,11	10.88	10.49	0.33	0.43	0.39	5.17e-05	0.000588	(A) -2,08--0,20	-0.39
RINL	19q13,2	8.59	7.96	0.51	0.7	0.62	5.18e-05	0.000589	(A) -2,08--0,20	-0.62
NDUFB2-AS1	7q34	4.12	3.63	0.42	0.53	0.48	5.2e-05	0.000591	(A) -2,08--0,20	-0.48
YIPF6	Xq12-q13,1	7.78	8.34	0.55	0.57	-0.57	5.23e-05	0.000594	(B) 0,61-1,79	0.57
ZWILCH	15q22,31	7.88	8.33	0.42	0.47	-0.45	5.23e-05	0.000594	(B) 0,61-1,79	0.45
CTNNA1	5q31,2	13.09	13.47	0.44	0.29	-0.38	5.24e-05	0.000595	(B) 0,61-1,79	0.38
EIF5A2	3q26,2	7.74	8.39	0.5	0.75	-0.64	5.25e-05	0.000595	(B) 0,61-1,79	0.64
GZMM	19p13,3	5.2	3.62	1.79	1.27	1.58	5.25e-05	0.000595	(A) -2,08--0,20	-1.58
ETV3	1q23,1	6.53	7.6	1.22	0.85	-1.07	5.27e-05	0.000596	(B) 0,61-1,79	1.07
SPECC1	17p11,2	9.29	9.79	0.48	0.5	-0.49	5.27e-05	0.000596	(B) 0,61-1,79	0.49
SRSF12	6q15	5.29	4.4	0.91	0.86	0.9	5.27e-05	0.000596	(A) -2,08--0,20	-0.9
ALDH2	12q24,12	12.3	11.47	0.62	0.97	0.83	5.34e-05	0.000604	(A) -2,08--0,20	-0.83
ZDHHC14	6q25,3	8.45	7.89	0.51	0.6	0.56	5.35e-05	0.000604	(A) -2,08--0,20	-0.56
IGFLR1	19q13,12	7.73	6.87	1	0.65	0.86	5.35e-05	0.000604	(A) -2,08--0,20	-0.86
STMN4	8p21,2	2.3	1.08	1.41	0.92	1.22	5.35e-05	0.000604	(A) -2,08--0,20	-1.22
ANKRD36BP1	1q24,2	5	6.49	1.88	0.69	-1.49	5.36e-05	0.000604	(B) 0,61-1,79	1.49
MCM2	3q21,3	8.91	9.63	0.6	0.81	-0.72	5.37e-05	0.000605	(B) 0,61-1,79	0.72
RASD1	17p11,2	9.41	7.98	1.33	1.51	1.43	5.41e-05	0.000609	(A) -2,08--0,20	-1.43
TRIP13	5p15,33	6.55	7.45	0.92	0.87	-0.9	5.43e-05	0.000611	(B) 0,61-1,79	0.9
CD160	1q21,1	3.66	2.89	0.74	0.8	0.77	5.44e-05	0.000612	(A) -2,08--0,20	-0.77
ZNF205-AS1	16p13,3	3.32	2.79	0.52	0.53	0.53	5.44e-05	0.000612	(A) -2,08--0,20	-0.53
C6ORF226	6p21,1	6.65	5.92	0.69	0.76	0.73	5.45e-05	0.000612	(A) -2,08--0,20	-0.73
DDX28	16q22,1	8.22	7.84	0.4	0.34	0.37	5.5e-05	0.000618	(A) -2,08--0,20	-0.37
USP14	18p11,32	9.8	10.23	0.36	0.48	-0.42	5.51e-05	0.000618	(B) 0,61-1,79	0.42
C4ORF36	4q21,3	2.25	3.13	0.97	0.77	-0.88	5.51e-05	0.000618	(B) 0,61-1,79	0.88
STAM	10p12,33	8.81	9.19	0.4	0.35	-0.38	5.51e-05	0.000618	(B) 0,61-1,79	0.38
H3C12	6p22,1	0.26	0.75	0.47	0.51	-0.49	5.52e-05	0.000618	(B) 0,61-1,79	0.49
PSMG4	6p25,2	8.12	7.37	0.75	0.76	0.76	5.53e-05	0.00062	(A) -2,08--0,20	-0.76
MT1G	16q13	9.16	7.22	2.25	1.5	1.95	5.55e-05	0.000621	(A) -2,08--0,20	-1.95
CCKBR	11p15,4	4.36	2.45	2.19	1.51	1.91	5.56e-05	0.000622	(A) -2,08--0,20	-1.91
PLPP4	10q26,12	6.68	8.2	1.77	1.13	-1.51	5.57e-05	0.000623	(B) 0,61-1,79	1.51
ARMH1	1p34,1	4.55	3.44	1.18	1.02	1.11	5.57e-05	0.000623	(A) -2,08--0,20	-1.11
NAV1	1q32,1	9.88	10.64	0.89	0.54	-0.75	5.58e-05	0.000624	(B) 0,61-1,79	0.75
CBL	11q23,3	9.17	9.78	0.72	0.43	-0.6	5.59e-05	0.000625	(B) 0,61-1,79	0.6
PRICKLE1	12q12	8.13	9	0.96	0.76	-0.87	5.61e-05	0.000626	(B) 0,61-1,79	0.87
TENM4	11q14,1	7.63	8.76	1.22	1.01	-1.12	5.62e-05	0.000626	(B) 0,61-1,79	1.12
HMMR	5q34	6.66	7.63	1.06	0.87	-0.97	5.62e-05	0.000627	(B) 0,61-1,79	0.97
TSR2	Xp11,22	9.98	9.73	0.23	0.27	0.25	5.65e-05	0.00063	(A) -2,08--0,20	-0.25
DIO2	14q31,1	8.24	9.28	0.98	1.09	-1.04	5.67e-05	0.000631	(B) 0,61-1,79	1.04
TOR1AIP2	1q25,2	7.99	8.7	0.85	0.47	-0.71	5.68e-05	0.000632	(B) 0,61-1,79	0.71
ASPSCR1	17q25,3	9.05	8.45	0.59	0.61	0.6	5.68e-05	0.000632	(A) -2,08--0,20	-0.6
RASL11A	13q12,2	7.15	6.34	0.83	0.79	0.81	5.7e-05	0.000634	(A) -2,08--0,20	-0.81
EXOC6B	2p13,2	6.09	7.11	1.17	0.81	-1.02	5.74e-05	0.000637	(B) 0,61-1,79	1.02
C15ORF40	15q25,2	8.06	7.7	0.33	0.39	0.36	5.74e-05	0.000637	(A) -2,08--0,20	-0.36
PQBP1	Xp11,23	10.42	10.02	0.43	0.37	0.4	5.76e-05	0.000639	(A) -2,08--0,20	-0.4
CEP55	10q23,33	7.55	8.55	1.14	0.79	-0.99	5.76e-05	0.000639	(B) 0,61-1,79	0.99
CAMK2N1	1p36,12	11.26	12.01	0.84	0.63	-0.75	5.77e-05	0.000639	(B) 0,61-1,79	0.75
IBSP	4q22,1	3.35	5.11	1.59	1.91	-1.76	5.77e-05	0.00064	(B) 0,61-1,79	1.76
GABPB1-IT1	15q21,2	8.21	7.72	0.49	0.49	0.49	5.79e-05	0.000641	(A) -2,08--0,20	-0.49
AGAP1	2q37,2	8.25	8.76	0.57	0.43	-0.51	5.81e-05	0.000642	(B) 0,61-1,79	0.51
TNKS2	10q23,32	10.23	10.66	0.52	0.32	-0.44	5.82e-05	0.000644	(B) 0,61-1,79	0.44
PPP6R2	22q13,33	10.49	10.04	0.41	0.47	0.44	5.82e-05	0.000644	(A) -2,08--0,20	-0.44
SAMD9	7q21,2	9.75	10.58	0.82	0.83	-0.83	5.83e-05	0.000644	(B) 0,61-1,79	0.83
GUCA1A	6p21,1	1.88	2.96	1.14	1.02	-1.08	5.84e-05	0.000645	(B) 0,61-1,79	1.08
ADAMTS14	10q22,1	7.61	8.67	1.28	0.73	-1.06	5.86e-05	0.000647	(B) 0,61-1,79	1.06
GTF3C4	9q34,13	7.8	8.41	0.67	0.56	-0.62	5.87e-05	0.000647	(B) 0,61-1,79	0.62
DPH1	17p13,3	9.22	8.8	0.44	0.39	0.42	5.88e-05	0.000648	(A) -2,08--0,20	-0.42
KCTD4	13q14,12-q14,13	1.49	0.47	1.26	0.62	1.02	5.89e-05	0.000648	(A) -2,08--0,20	-1.02
AP3S1	5q22,3-q23,1	9.97	10.33	0.33	0.38	-0.36	5.9e-05	0.00065	(B) 0,61-1,79	0.36
XDH	2p23,1	7.8	9.15	1.3	1.4	-1.35	5.91e-05	0.00065	(B) 0,61-1,79	1.35
RFPL3S	22q12,3	3.13	2.22	0.93	0.89	0.91	5.91e-05	0.00065	(A) -2,08--0,20	-0.91
UBR4	1p36,13	11.74	12.03	0.31	0.28	-0.29	5.91e-05	0.00065	(B) 0,61-1,79	0.29
FAM50B	6p25,2	7.97	7.12	0.64	1	0.85	5.91e-05	0.00065	(A) -2,08--0,20	-0.85
TRIP12	2q36,3	11.31	11.67	0.38	0.35	-0.37	5.92e-05	0.00065	(B) 0,61-1,79	0.37
CIDEB	14q12	8.89	8.41	0.48	0.49	0.48	5.94e-05	0.000651	(A) -2,08--0,20	-0.48
LTBP1	2p22,3	10.96	11.85	0.92	0.85	-0.88	5.94e-05	0.000651	(B) 0,61-1,79	0.88
MPZL2	11q23,3	10.38	11.18	0.84	0.76	-0.8	5.99e-05	0.000656	(B) 0,61-1,79	0.8
EIF4G3	1p36,12	10.34	10.79	0.45	0.44	-0.44	5.99e-05	0.000657	(B) 0,61-1,79	0.44
SORCS2	4p16,1	7.06	8.2	1.21	1.06	-1.14	6e-05	0.000657	(B) 0,61-1,79	1.14
C1ORF127	1p36,22	6.4	4.41	1.99	2.01	2	6.03e-05	0.00066	(A) -2,08--0,20	-2
FAM226B	Xq13,1	2.97	2.12	0.83	0.87	0.85	6.04e-05	0.00066	(A) -2,08--0,20	-0.85
ABT1	6p22,2	9.38	9.04	0.32	0.36	0.34	6.09e-05	0.000666	(A) -2,08--0,20	-0.34
LPAR2	19p13,11	9.46	8.68	0.78	0.76	0.77	6.11e-05	0.000667	(A) -2,08--0,20	-0.77
KANK4	1p31,3	6.82	8.38	1.76	1.3	-1.56	6.11e-05	0.000667	(B) 0,61-1,79	1.56
PSMB1	6q27	11.54	11.16	0.4	0.37	0.38	6.12e-05	0.000667	(A) -2,08--0,20	-0.38
PSEN2	1q42,13	9.41	8.9	0.6	0.4	0.52	6.12e-05	0.000667	(A) -2,08--0,20	-0.52
PPAN	19p13,2	9.32	8.76	0.58	0.56	0.56	6.15e-05	0.00067	(A) -2,08--0,20	-0.56
IL31RA	5q11,2	2.03	3.29	1.17	1.37	-1.27	6.15e-05	0.00067	(B) 0,61-1,79	1.27
CLDN2	Xq22,3	11.71	9.77	1.57	2.24	1.94	6.16e-05	0.000671	(A) -2,08--0,20	-1.94
RAB42	1p35,3	4.66	5.4	0.8	0.67	-0.74	6.17e-05	0.000671	(B) 0,61-1,79	0.74
SNHG7	9q34,3	9.62	9	0.49	0.72	0.62	6.18e-05	0.000671	(A) -2,08--0,20	-0.62
GTF2H5	6q25,3	9.15	8.72	0.44	0.42	0.43	6.18e-05	0.000671	(A) -2,08--0,20	-0.43
CA2	8q21,2	9.94	8.56	1.53	1.19	1.38	6.18e-05	0.000671	(A) -2,08--0,20	-1.38
KRT6A	12q13,13	7.42	10.25	3	2.65	-2.83	6.18e-05	0.000671	(B) 0,61-1,79	2.83
SCAMP1	5q14,1	9.92	10.38	0.53	0.35	-0.45	6.19e-05	0.000672	(B) 0,61-1,79	0.45
HDHD3	9q32	10.23	9.5	0.74	0.73	0.74	6.22e-05	0.000674	(A) -2,08--0,20	-0.74
PFKFB1	Xp11,21	2.61	1.52	1.27	0.84	1.09	6.23e-05	0.000675	(A) -2,08--0,20	-1.09
LINC00852	3p25,3	4.17	3.44	0.81	0.63	0.73	6.23e-05	0.000675	(A) -2,08--0,20	-0.73
HSPG2	1p36,12	13.45	14.06	0.71	0.47	-0.61	6.24e-05	0.000675	(B) 0,61-1,79	0.61
PSTK	10q26,13	5.34	4.9	0.41	0.46	0.44	6.26e-05	0.000678	(A) -2,08--0,20	-0.44
GPSM2	1p13,3	7.74	8.33	0.65	0.54	-0.6	6.27e-05	0.000678	(B) 0,61-1,79	0.6
ACY3	11q13,2	7.7	6.42	1.13	1.43	1.28	6.27e-05	0.000678	(A) -2,08--0,20	-1.28
C2CD3	11q13,4	8.86	9.21	0.41	0.26	-0.35	6.29e-05	0.000679	(B) 0,61-1,79	0.35
CHRNA10	11p15,4	3.93	3.01	0.88	0.96	0.92	6.3e-05	0.00068	(A) -2,08--0,20	-0.92
CD24	6q21	14.07	13.21	0.94	0.77	0.86	6.3e-05	0.00068	(A) -2,08--0,20	-0.86
TRAPPC5	19p13,2	9.56	8.79	0.73	0.82	0.77	6.31e-05	0.00068	(A) -2,08--0,20	-0.77
NIPAL1	4p12	4.02	5.29	1.37	1.15	-1.26	6.31e-05	0.00068	(B) 0,61-1,79	1.26
SSNA1	9q34,3	10.29	9.75	0.63	0.43	0.54	6.31e-05	0.00068	(A) -2,08--0,20	-0.54
MRAP2	6q14,2	7.71	6.57	1.07	1.22	1.14	6.33e-05	0.000681	(A) -2,08--0,20	-1.14
RAI2	Xp22,13	8.96	8.28	0.69	0.68	0.68	6.39e-05	0.000688	(A) -2,08--0,20	-0.68
ACBD4	17q21,31	8.59	7.98	0.55	0.67	0.61	6.39e-05	0.000688	(A) -2,08--0,20	-0.61
RMND5B	5q35,3	9.16	8.84	0.31	0.34	0.32	6.4e-05	0.000688	(A) -2,08--0,20	-0.32
NUMB	14q24,3	10.69	11.03	0.4	0.26	-0.34	6.42e-05	0.00069	(B) 0,61-1,79	0.34
LRP11	6q25,1	9.79	10.33	0.56	0.51	-0.54	6.42e-05	0.00069	(B) 0,61-1,79	0.54
KCNH8	3p24,3	6.61	4.97	0.89	2.11	1.65	6.43e-05	0.00069	(A) -2,08--0,20	-1.65
GRIK1-AS1	21q21,3	1.99	1.12	0.97	0.74	0.87	6.44e-05	0.000691	(A) -2,08--0,20	-0.87
C2ORF72	2q37,1	8.91	7.51	1.35	1.47	1.4	6.48e-05	0.000695	(A) -2,08--0,20	-1.4
MAPK6	15q21,2	9.73	10.26	0.56	0.49	-0.53	6.49e-05	0.000695	(B) 0,61-1,79	0.53
MYO1A	12q13,3	7.85	5.6	1.82	2.63	2.25	6.49e-05	0.000695	(A) -2,08--0,20	-2.25
PAIP1	5p12	9.71	10.01	0.35	0.23	-0.3	6.51e-05	0.000697	(B) 0,61-1,79	0.3
AKR1C4	10p15,1	4.23	2.41	1.97	1.67	1.82	6.53e-05	0.000698	(A) -2,08--0,20	-1.82
HLTF	3q24	8.99	9.48	0.52	0.45	-0.49	6.53e-05	0.000698	(B) 0,61-1,79	0.49
TPT1	13q14,13	16.3	15.87	0.47	0.39	0.43	6.54e-05	0.000698	(A) -2,08--0,20	-0.43
BICD2	9q22,31	9.44	9.95	0.61	0.37	-0.51	6.57e-05	0.000701	(B) 0,61-1,79	0.51
DNAH3	16p12,3	3.45	4.91	1.48	1.45	-1.45	6.57e-05	0.000701	(B) 0,61-1,79	1.45
TSEN54	17q25,1	9.39	8.84	0.5	0.61	0.55	6.59e-05	0.000704	(A) -2,08--0,20	-0.55
NEDD4	15q21,3	7.73	8.37	0.72	0.56	-0.64	6.6e-05	0.000704	(B) 0,61-1,79	0.64
SLC1A2	11p13	6.05	4.16	2.14	1.6	1.89	6.67e-05	0.000711	(A) -2,08--0,20	-1.89
BTBD7	14q32,12	9.51	9.92	0.49	0.3	-0.41	6.67e-05	0.000711	(B) 0,61-1,79	0.41
ZNF365	10q21,2	6.62	7.92	1.28	1.34	-1.3	6.7e-05	0.000714	(B) 0,61-1,79	1.3
ITPR3	6p21,31	11.65	12.38	0.75	0.72	-0.73	6.74e-05	0.000717	(B) 0,61-1,79	0.73
TTI2	8p12	7.98	7.63	0.33	0.39	0.35	6.77e-05	0.00072	(A) -2,08--0,20	-0.35
RASAL2-AS1	1q25,2	4.23	4.86	0.59	0.67	-0.63	6.8e-05	0.000722	(B) 0,61-1,79	0.63
EXOC5	14q22,3	9.69	10.15	0.52	0.41	-0.47	6.8e-05	0.000722	(B) 0,61-1,79	0.47
RASIP1	19q13,33	8.32	7.53	0.83	0.75	0.79	6.8e-05	0.000722	(A) -2,08--0,20	-0.79
SASS6	1p21,2	6.08	6.65	0.56	0.59	-0.57	6.8e-05	0.000722	(B) 0,61-1,79	0.57
RLF	1p34,2	8.71	9.17	0.55	0.33	-0.46	6.81e-05	0.000723	(B) 0,61-1,79	0.46
DIAPH1	5q31,3	11.89	12.23	0.37	0.3	-0.34	6.82e-05	0.000723	(B) 0,61-1,79	0.34
LAMB1	7q31,1	12.57	13.15	0.59	0.56	-0.57	6.84e-05	0.000724	(B) 0,61-1,79	0.57
PLA2G6	22q13,1	8.51	7.65	0.82	0.93	0.87	6.86e-05	0.000727	(A) -2,08--0,20	-0.87
CNTN2	1q32,1	3.51	2.14	1.6	1.09	1.37	6.87e-05	0.000727	(A) -2,08--0,20	-1.37
BTNL9	5q35,3	7.3	6.08	1.19	1.28	1.22	6.9e-05	0.000729	(A) -2,08--0,20	-1.22
SPAG7	17p13,2	9.91	9.57	0.35	0.33	0.34	6.92e-05	0.000731	(A) -2,08--0,20	-0.34
KLF17	1p34,1	1.4	2.34	0.88	1.02	-0.94	6.95e-05	0.000735	(B) 0,61-1,79	0.94
MBTPS1	16q23,3-q24,1	11.35	11.64	0.3	0.29	-0.29	6.97e-05	0.000736	(B) 0,61-1,79	0.29
OSBPL8	12q21,2	9.93	10.61	0.75	0.62	-0.68	6.98e-05	0.000736	(B) 0,61-1,79	0.68
SRFBP1	5q23,1	7.31	7.8	0.55	0.43	-0.49	6.98e-05	0.000736	(B) 0,61-1,79	0.49
ORAI1	12q24,31	9.15	8.62	0.46	0.6	0.53	6.99e-05	0.000737	(A) -2,08--0,20	-0.53
ZNF44	19p13,2	7.96	7.62	0.31	0.38	0.34	6.99e-05	0.000737	(A) -2,08--0,20	-0.34
ATP5IF1	1p35,3	11	10.44	0.6	0.53	0.56	7e-05	0.000737	(A) -2,08--0,20	-0.56
CCDC178	18q12,1	2.47	1.45	1.09	0.97	1.02	7.01e-05	0.000737	(A) -2,08--0,20	-1.02
MFF	2q36,3	10.33	10.06	0.29	0.26	0.27	7.01e-05	0.000738	(A) -2,08--0,20	-0.27
PSD3	8p22	9.06	9.82	0.78	0.77	-0.77	7.04e-05	0.000741	(B) 0,61-1,79	0.77
CELF1	11p11,2	10.63	10.99	0.45	0.25	-0.37	7.06e-05	0.000742	(B) 0,61-1,79	0.37
SEC24B	4q25	9.74	10.12	0.45	0.3	-0.38	7.07e-05	0.000743	(B) 0,61-1,79	0.38
P2RX1	17p13,2	7.04	5.21	2.15	1.43	1.83	7.09e-05	0.000744	(A) -2,08--0,20	-1.83
TCAF1	7q35	7.23	8.1	1.02	0.68	-0.87	7.1e-05	0.000745	(B) 0,61-1,79	0.87
NTM	11q25	8.7	9.92	1.46	0.94	-1.23	7.11e-05	0.000745	(B) 0,61-1,79	1.23
SPEN-AS1	1p36,21	6.89	6.34	0.48	0.63	0.55	7.11e-05	0.000746	(A) -2,08--0,20	-0.55
SLC2A10	20q13,12	9.22	9.94	0.73	0.71	-0.71	7.13e-05	0.000747	(B) 0,61-1,79	0.71
NDUFB1	14q31,3	9.77	9.23	0.61	0.46	0.54	7.14e-05	0.000747	(A) -2,08--0,20	-0.54
PGAM1	10q24,1	11.6	11.95	0.35	0.35	-0.35	7.15e-05	0.000748	(B) 0,61-1,79	0.35
AP2M1	3q27,1	12.62	12.93	0.3	0.32	-0.31	7.15e-05	0.000748	(B) 0,61-1,79	0.31
MACC1	7p21,1	9.6	10.42	0.79	0.87	-0.82	7.16e-05	0.000748	(B) 0,61-1,79	0.82
LINC02249	15q13,2	1	0.2	1.04	0.31	0.8	7.18e-05	0.000749	(A) -2,08--0,20	-0.8
ANKRD39	2q11,2	7.58	7.19	0.41	0.38	0.39	7.18e-05	0.000749	(A) -2,08--0,20	-0.39
STAU1	20q13,13	11.59	11.88	0.31	0.27	-0.29	7.18e-05	0.000749	(B) 0,61-1,79	0.29
FAM174C	19p13,3	9.79	9.08	0.75	0.68	0.71	7.18e-05	0.000749	(A) -2,08--0,20	-0.71
ANAPC2	9q34,3	9.72	9.3	0.45	0.39	0.42	7.18e-05	0.000749	(A) -2,08--0,20	-0.42
PHLDA1	12q21,2	11.38	12.08	0.67	0.74	-0.69	7.2e-05	0.00075	(B) 0,61-1,79	0.69
PCCA	13q32,3	8.61	8.09	0.55	0.5	0.52	7.25e-05	0.000755	(A) -2,08--0,20	-0.52
SEPTIN2	2q37,3	13.02	13.29	0.24	0.31	-0.28	7.25e-05	0.000755	(B) 0,61-1,79	0.28
EIF3K	19q13,2	11.96	11.54	0.47	0.36	0.41	7.28e-05	0.000757	(A) -2,08--0,20	-0.41
EMP1	12p13,1	11.84	12.8	1.14	0.76	-0.97	7.28e-05	0.000757	(B) 0,61-1,79	0.97
IRF2BP1	19q13,32	9.49	8.91	0.53	0.64	0.58	7.28e-05	0.000757	(A) -2,08--0,20	-0.58
PHPT1	9q34,3	10.68	10.13	0.62	0.48	0.55	7.29e-05	0.000757	(A) -2,08--0,20	-0.55
TMTC3	12q21,32	8.53	9.11	0.53	0.64	-0.58	7.31e-05	0.000759	(B) 0,61-1,79	0.58
NRN1	6p25,1	6.86	5.87	0.91	1.07	0.98	7.34e-05	0.000761	(A) -2,08--0,20	-0.98
SERPINA6	14q32,13	8.19	5.74	2.54	2.44	2.45	7.34e-05	0.000761	(A) -2,08--0,20	-2.45
DYRK2	12q15	9.74	10.19	0.4	0.52	-0.46	7.35e-05	0.000761	(B) 0,61-1,79	0.46
DDC	7p12,2-p12,1	7.27	5.24	1.53	2.45	2.03	7.35e-05	0.000761	(A) -2,08--0,20	-2.03
CYP2R1	11p15,2	8.04	7.55	0.47	0.52	0.49	7.36e-05	0.000763	(A) -2,08--0,20	-0.49
EMC2	8q23,1	9.39	9.75	0.34	0.38	-0.36	7.37e-05	0.000763	(B) 0,61-1,79	0.36
DYNC1LI2	16q22,1	11.38	11.71	0.33	0.34	-0.33	7.37e-05	0.000763	(B) 0,61-1,79	0.33
RNMT	18p11,21	9.5	9.95	0.45	0.46	-0.45	7.39e-05	0.000764	(B) 0,61-1,79	0.45
TXNRD2	22q11,21	9.09	8.63	0.46	0.48	0.46	7.43e-05	0.000768	(A) -2,08--0,20	-0.46
PCDHGA10	5q31,3	4.93	6.44	1.52	1.55	-1.51	7.46e-05	0.00077	(B) 0,61-1,79	1.51
SOX8	16p13,3	7.29	5.78	1.48	1.59	1.51	7.5e-05	0.000774	(A) -2,08--0,20	-1.51
TNNT1	19q13,42	4.31	7.09	2.71	2.93	-2.78	7.5e-05	0.000774	(B) 0,61-1,79	2.78
TMEM266	15q24,2	4.67	3.7	1.13	0.8	0.97	7.54e-05	0.000777	(A) -2,08--0,20	-0.97
KRT80	12q13,13	9.2	10.26	1.09	1.06	-1.06	7.59e-05	0.000782	(B) 0,61-1,79	1.06
RPL35	9q33,3	13.55	12.96	0.67	0.51	0.59	7.63e-05	0.000785	(A) -2,08--0,20	-0.59
EPM2A	6q24,3	6.71	6.16	0.58	0.54	0.55	7.64e-05	0.000787	(A) -2,08--0,20	-0.55
CORIN	4p12	6.14	7.53	1.44	1.41	-1.4	7.65e-05	0.000787	(B) 0,61-1,79	1.4
CATSPER2	15q15,3	5.53	4.71	0.69	0.95	0.82	7.66e-05	0.000788	(A) -2,08--0,20	-0.82
ELF4	Xq26,1	9.57	10.13	0.68	0.39	-0.55	7.67e-05	0.000788	(B) 0,61-1,79	0.55
ILKAP	2q37,3	9.09	8.71	0.4	0.37	0.38	7.71e-05	0.000792	(A) -2,08--0,20	-0.38
TSPY26P	20q11,21	3.64	4.49	1.02	0.63	-0.85	7.73e-05	0.000794	(B) 0,61-1,79	0.85
CLPP	19p13,3	9.82	9.39	0.47	0.41	0.43	7.77e-05	0.000797	(A) -2,08--0,20	-0.43
WASH7P	1p36,33	10.83	10.17	0.63	0.71	0.66	7.77e-05	0.000797	(A) -2,08--0,20	-0.66
CCDC88B	11q13,1	9.75	8.85	1	0.82	0.9	7.78e-05	0.000797	(A) -2,08--0,20	-0.9
RFX8	2q11,2	2.94	4.14	1.17	1.28	-1.2	7.79e-05	0.000798	(B) 0,61-1,79	1.2
KPNA6	1p35,2	10.52	10.84	0.37	0.27	-0.32	7.8e-05	0.000799	(B) 0,61-1,79	0.32
MYH16	7q22,1	2.52	4.42	1.6	2.21	-1.9	7.81e-05	0.000799	(B) 0,61-1,79	1.9
ZFYVE26	14q24,1	9.27	9.61	0.4	0.27	-0.34	7.81e-05	0.000799	(B) 0,61-1,79	0.34
ANGPT2	8p23,1	7.46	8.3	0.88	0.83	-0.84	7.82e-05	0.0008	(B) 0,61-1,79	0.84
NEIL1	15q24,2	7.48	6.45	0.97	1.13	1.03	7.85e-05	0.000802	(A) -2,08--0,20	-1.03
CSNK2A3	11p15,4	7.93	8.71	0.92	0.62	-0.78	7.88e-05	0.000804	(B) 0,61-1,79	0.78
FZD7	2q33,1	8.39	9.19	0.9	0.7	-0.8	7.89e-05	0.000806	(B) 0,61-1,79	0.8
MRPS25	3p25,1	9.87	9.43	0.42	0.47	0.44	7.91e-05	0.000807	(A) -2,08--0,20	-0.44
MRPS9	2q12,1	9.05	8.77	0.26	0.31	0.28	7.91e-05	0.000807	(A) -2,08--0,20	-0.28
AMHR2	12q13,13	3.15	1.41	2.12	1.29	1.75	7.92e-05	0.000808	(A) -2,08--0,20	-1.75
PCP2	19p13,2	3.31	2.16	0.95	1.35	1.15	7.95e-05	0.00081	(A) -2,08--0,20	-1.15
BCDIN3D	12q13,12	7.35	6.88	0.5	0.45	0.47	7.99e-05	0.000814	(A) -2,08--0,20	-0.47
TMEM229A	7q31,32	2.34	1.11	1.45	0.96	1.22	8.01e-05	0.000815	(A) -2,08--0,20	-1.22
MARCHF7	2q24,2	10.25	10.57	0.35	0.32	-0.32	8.03e-05	0.000817	(B) 0,61-1,79	0.32
ALDH1A1	9q21,13	12.16	11.25	0.88	0.97	0.91	8.06e-05	0.000819	(A) -2,08--0,20	-0.91
SKI	1p36,33-p36,32	10.68	11.17	0.59	0.36	-0.49	8.07e-05	0.00082	(B) 0,61-1,79	0.49
SERPINB5	18q21,33	9.15	10.72	1.87	1.22	-1.57	8.08e-05	0.000821	(B) 0,61-1,79	1.57
ADAT1	16q23,1	7.15	7.86	0.82	0.59	-0.7	8.16e-05	0.000828	(B) 0,61-1,79	0.7
IL11RA	9p13,3	7.84	7.17	0.78	0.55	0.67	8.16e-05	0.000828	(A) -2,08--0,20	-0.67
PSMB10	16q22,1	11.16	10.51	0.7	0.63	0.65	8.17e-05	0.000828	(A) -2,08--0,20	-0.65
ZMAT5	22q12,2	8.34	7.92	0.48	0.36	0.42	8.21e-05	0.000831	(A) -2,08--0,20	-0.42
CKAP2	13q14,3	8.03	8.63	0.67	0.56	-0.6	8.21e-05	0.000831	(B) 0,61-1,79	0.6
MYG1	12q13,13	9.85	9.46	0.42	0.38	0.39	8.26e-05	0.000836	(A) -2,08--0,20	-0.39
NANOS1	10q26,11	7.47	6.99	0.52	0.47	0.48	8.26e-05	0.000836	(A) -2,08--0,20	-0.48
BMP8B	1p34,2	6.39	7.35	0.77	1.14	-0.96	8.27e-05	0.000837	(B) 0,61-1,79	0.96
SLCO4C1	5q21,1	4.87	3.39	1.59	1.44	1.49	8.29e-05	0.000838	(A) -2,08--0,20	-1.49
MRPS26	20p13	9.62	9.07	0.6	0.5	0.54	8.33e-05	0.000842	(A) -2,08--0,20	-0.54
DUSP15	20q11,21	4.66	3.73	1	0.9	0.93	8.36e-05	0.000845	(A) -2,08--0,20	-0.93
REXO2	11q23,2	9.81	10.23	0.42	0.44	-0.42	8.37e-05	0.000845	(B) 0,61-1,79	0.42
TGIF1	18p11,31	10.38	10.78	0.41	0.41	-0.4	8.41e-05	0.000848	(B) 0,61-1,79	0.4
ZBTB49	4p16,3	6.79	6.43	0.39	0.34	0.36	8.41e-05	0.000848	(A) -2,08--0,20	-0.36
ZNF839	14q32,31	8.34	7.98	0.34	0.38	0.36	8.42e-05	0.000848	(A) -2,08--0,20	-0.36
RPL36	19p13,3	13.58	12.92	0.76	0.58	0.66	8.47e-05	0.000853	(A) -2,08--0,20	-0.66
SLC6A1	3p25,3	4.59	5.69	1.22	1	-1.09	8.48e-05	0.000854	(B) 0,61-1,79	1.09
PMPCA	9q34,3	10.14	9.8	0.36	0.33	0.34	8.56e-05	0.000861	(A) -2,08--0,20	-0.34
TMEM98	17q11,2	10.8	10.06	0.69	0.82	0.74	8.56e-05	0.000861	(A) -2,08--0,20	-0.74
GLIS2	16p13,3	10.04	10.84	0.97	0.61	-0.8	8.58e-05	0.000862	(B) 0,61-1,79	0.8
PLEKHB1	11q13,4	9.91	8.89	1.04	1.06	1.03	8.59e-05	0.000863	(A) -2,08--0,20	-1.03
SCGB2A1	11q12,3	6.69	5.02	1.69	1.73	1.67	8.6e-05	0.000864	(A) -2,08--0,20	-1.67
CASP14	19p13,12	0.12	2.35	0.49	3.05	-2.23	8.62e-05	0.000865	(B) 0,61-1,79	2.23
DNAJC4	11q13,1	9.82	9.3	0.52	0.55	0.52	8.63e-05	0.000866	(A) -2,08--0,20	-0.52
KCNA7	19q13,33	1.44	3.13	1.43	1.98	-1.69	8.68e-05	0.000871	(B) 0,61-1,79	1.69
SLC12A4	16q22,1	10.12	10.53	0.49	0.33	-0.41	8.69e-05	0.000871	(B) 0,61-1,79	0.41
PHKA2	Xp22,13	9.51	9.08	0.36	0.51	0.43	8.7e-05	0.000872	(A) -2,08--0,20	-0.43
MCFD2	2p21	11.01	11.49	0.54	0.44	-0.48	8.72e-05	0.000873	(B) 0,61-1,79	0.48
TRMT5	14q23,1	8.41	8.68	0.27	0.27	-0.26	8.74e-05	0.000874	(B) 0,61-1,79	0.26
SESN1	6q21	9.38	8.65	0.83	0.67	0.74	8.75e-05	0.000876	(A) -2,08--0,20	-0.74
XPR1	1q25,3	9.75	10.22	0.55	0.4	-0.47	8.78e-05	0.000877	(B) 0,61-1,79	0.47
MIF4GD	17q25,1	8.86	8.44	0.49	0.35	0.42	8.83e-05	0.000882	(A) -2,08--0,20	-0.42
LSM7	19p13,3	9.74	9.04	0.74	0.72	0.71	8.83e-05	0.000882	(A) -2,08--0,20	-0.71
SLC9A6	Xq26,3	8.61	8.96	0.35	0.35	-0.34	8.86e-05	0.000884	(B) 0,61-1,79	0.34
LTC4S	5q35,3	5.48	4.11	1.31	1.52	1.38	8.86e-05	0.000884	(A) -2,08--0,20	-1.38
PMF1	1q22	9.9	9.5	0.44	0.37	0.39	8.88e-05	0.000886	(A) -2,08--0,20	-0.39
STRADB	2q33,1	7.57	7.16	0.43	0.41	0.41	8.89e-05	0.000886	(A) -2,08--0,20	-0.41
SIRT3	11p15,5	9.42	9.07	0.39	0.33	0.35	8.9e-05	0.000887	(A) -2,08--0,20	-0.35
CAMKMT	2p21	6.89	6.4	0.46	0.54	0.49	8.9e-05	0.000887	(A) -2,08--0,20	-0.49
DUSP7	3p21,2	9.45	10.05	0.59	0.64	-0.6	8.94e-05	0.000889	(B) 0,61-1,79	0.6
DRG2	17p11,2	9.45	9.13	0.33	0.33	0.32	8.94e-05	0.000889	(A) -2,08--0,20	-0.32
ZNF564	19p13,2	8.16	7.83	0.25	0.4	0.32	8.94e-05	0.000889	(A) -2,08--0,20	-0.32
LOXL3	2p13,1	6.98	7.81	0.91	0.78	-0.83	8.98e-05	0.000893	(B) 0,61-1,79	0.83
ORMDL3	17q21,1	11.05	10.66	0.44	0.35	0.39	9e-05	0.000894	(A) -2,08--0,20	-0.39
JADE1	4q28,2	10.19	9.64	0.6	0.52	0.55	9.04e-05	0.000897	(A) -2,08--0,20	-0.55
KIF20A	5q31,2	7.13	8.17	1.23	0.84	-1.03	9.05e-05	0.000898	(B) 0,61-1,79	1.03
GSG1	12p13,1	2.13	0.59	2.01	0.76	1.54	9.06e-05	0.000898	(A) -2,08--0,20	-1.54
ATL2	2p22,2-p22,1	9.48	9.9	0.4	0.48	-0.43	9.06e-05	0.000898	(B) 0,61-1,79	0.43
U2AF1L4	19q13,12	7.58	7.04	0.59	0.5	0.53	9.07e-05	0.000898	(A) -2,08--0,20	-0.53
HDHD5-AS1	22q11,1	1.79	1.05	0.84	0.68	0.75	9.07e-05	0.000898	(A) -2,08--0,20	-0.75
PARP4	13q12,12	11.19	11.67	0.52	0.45	-0.47	9.1e-05	0.000901	(B) 0,61-1,79	0.47
LYL1	19p13,13	7.3	6.23	1.22	0.97	1.08	9.12e-05	0.000902	(A) -2,08--0,20	-1.08
PAPSS1	4q25	10.31	10.69	0.42	0.35	-0.38	9.13e-05	0.000902	(B) 0,61-1,79	0.38
TUSC1	9p21,2	8.19	7.69	0.49	0.54	0.5	9.14e-05	0.000904	(A) -2,08--0,20	-0.5
IZUMO4	19p13,3	5.96	4.85	0.91	1.33	1.11	9.16e-05	0.000904	(A) -2,08--0,20	-1.11
SLC38A6	14q23,1	7.14	7.54	0.46	0.34	-0.39	9.18e-05	0.000906	(B) 0,61-1,79	0.39
PMAIP1	18q21,32	7.05	8.01	1.08	0.86	-0.95	9.18e-05	0.000906	(B) 0,61-1,79	0.95
TLNRD1	15q25,1	9.72	9.28	0.44	0.46	0.44	9.2e-05	0.000907	(A) -2,08--0,20	-0.44
RPL24	3q12,3	13.43	12.98	0.55	0.34	0.45	9.21e-05	0.000907	(A) -2,08--0,20	-0.45
ATXN1	6p22,3	9.74	10.25	0.51	0.55	-0.51	9.21e-05	0.000907	(B) 0,61-1,79	0.51
IKZF2	2q34	7.82	8.57	0.77	0.77	-0.75	9.21e-05	0.000907	(B) 0,61-1,79	0.75
ZNF462	9q31,2	7.58	8.29	0.86	0.53	-0.71	9.25e-05	0.00091	(B) 0,61-1,79	0.71
[truncated: 6,808 more rows]

## Sheet: Fig1d
Patient ID	Sample ID	MYOF: mRNA expression z-scores relative to all samples (log RNA Seq V2 RSEM)	stromal score
TCGA-2J-AABV	TCGA-2J-AABV-01	-2.0789	-221.84
TCGA-3A-A9I5	TCGA-3A-A9I5-01	-2.0432	-21.5
TCGA-F2-6880	TCGA-F2-6880-01	-1.6276	-749.3
TCGA-LB-A8F3	TCGA-LB-A8F3-01	-1.5869	-178.06
TCGA-Z5-AAPL	TCGA-Z5-AAPL-01	-0.9777	699.74
TCGA-IB-AAUM	TCGA-IB-AAUM-01	-0.9275	327.52
TCGA-HZ-A8P0	TCGA-HZ-A8P0-01	-0.8891	545.74
TCGA-HZ-A49H	TCGA-HZ-A49H-01	-0.8401	1259.51
TCGA-US-A77J	TCGA-US-A77J-01	-0.8381	1308.9
TCGA-HV-A7OL	TCGA-HV-A7OL-01	-0.8071	194.9
TCGA-Q3-A5QY	TCGA-Q3-A5QY-01	-0.7831	1339.82
TCGA-IB-8126	TCGA-IB-8126-01	-0.6204	1249.91
TCGA-XD-AAUH	TCGA-XD-AAUH-01	-0.6043	1178.39
TCGA-FB-AAQ3	TCGA-FB-AAQ3-01	-0.5994	453.12
TCGA-FB-AAPP	TCGA-FB-AAPP-01	-0.5717	-1843.32
TCGA-2J-AABR	TCGA-2J-AABR-01	-0.5655	911.97
TCGA-XD-AAUI	TCGA-XD-AAUI-01	-0.5373	522.31
TCGA-HZ-A77O	TCGA-HZ-A77O-01	-0.5221	37.03
TCGA-FB-AAPQ	TCGA-FB-AAPQ-01	-0.5065	-53.75
TCGA-FB-AAPY	TCGA-FB-AAPY-01	-0.4991	698.54
TCGA-2L-AAQL	TCGA-2L-AAQL-01	-0.4631	524.98
TCGA-2J-AABK	TCGA-2J-AABK-01	-0.4603	-786.75
TCGA-OE-A75W	TCGA-OE-A75W-01	-0.4349	450.55
TCGA-3A-A9I9	TCGA-3A-A9I9-01	-0.4347	350.24
TCGA-RL-AAAS	TCGA-RL-AAAS-01	-0.4082	1290.83
TCGA-FB-A78T	TCGA-FB-A78T-01	-0.3537	-75.2
TCGA-FB-AAQ6	TCGA-FB-AAQ6-01	-0.332	-307.02
TCGA-2J-AAB9	TCGA-2J-AAB9-01	-0.2835	816.44
TCGA-HV-A5A6	TCGA-HV-A5A6-01	-0.2655	130.18
TCGA-HZ-7920	TCGA-HZ-7920-01	-0.2639	1286.96
TCGA-US-A779	TCGA-US-A779-01	-0.2621	-974.66
TCGA-HZ-7924	TCGA-HZ-7924-01	-0.2586	-24.54
TCGA-HV-A5A5	TCGA-HV-A5A5-01	-0.2332	704.55
TCGA-IB-AAUR	TCGA-IB-AAUR-01	-0.2194	1513.72
TCGA-IB-7649	TCGA-IB-7649-01	-0.213	1282.41
TCGA-3E-AAAY	TCGA-3E-AAAY-01	-0.1979	1036.84
TCGA-HV-AA8X	TCGA-HV-AA8X-01	-0.1779	-513.39
TCGA-HZ-7918	TCGA-HZ-7918-01	-0.1728	1502.23
TCGA-IB-AAUW	TCGA-IB-AAUW-01	-0.1534	760.89
TCGA-HZ-7923	TCGA-HZ-7923-01	-0.1403	1928.1
TCGA-FB-AAQ0	TCGA-FB-AAQ0-01	-0.1193	-431.87
TCGA-FB-AAPU	TCGA-FB-AAPU-01	-0.1143	-881.88
TCGA-HZ-8637	TCGA-HZ-8637-01	-0.0823	1422.03
TCGA-FB-A4P6	TCGA-FB-A4P6-01	-0.0777	698.22
TCGA-F2-7276	TCGA-F2-7276-01	-0.065	1363.03
TCGA-3A-A9IZ	TCGA-3A-A9IZ-01	-0.0618	-146.9
TCGA-Q3-AA2A	TCGA-Q3-AA2A-01	-0.0488	87.59
TCGA-IB-AAUP	TCGA-IB-AAUP-01	-0.044	1461.96
TCGA-FB-A4P5	TCGA-FB-A4P5-01	-0.0311	1399.94
TCGA-HZ-A4BH	TCGA-HZ-A4BH-01	-0.0278	993.58
TCGA-IB-7888	TCGA-IB-7888-01	-0.0246	1779.17
TCGA-XN-A8T3	TCGA-XN-A8T3-01	0.0088	755.68
TCGA-IB-AAUQ	TCGA-IB-AAUQ-01	0.0115	807.84
TCGA-IB-A5ST	TCGA-IB-A5ST-01	0.0121	1499.05
TCGA-3A-A9IX	TCGA-3A-A9IX-01	0.0319	1267.52
TCGA-HV-A5A4	TCGA-HV-A5A4-01	0.0387	662.59
TCGA-2J-AABA	TCGA-2J-AABA-01	0.048	782.36
TCGA-F2-A44H	TCGA-F2-A44H-01	0.0483	1387.23
TCGA-2J-AABF	TCGA-2J-AABF-01	0.0545	912.41
TCGA-2J-AABT	TCGA-2J-AABT-01	0.0566	1139.56
TCGA-US-A77G	TCGA-US-A77G-01	0.0592	-1020.3
TCGA-F2-7273	TCGA-F2-7273-01	0.0782	1722.11
TCGA-FB-A5VM	TCGA-FB-A5VM-01	0.0894	715.16
TCGA-IB-7897	TCGA-IB-7897-01	0.0908	1787.93
TCGA-HZ-8317	TCGA-HZ-8317-01	0.0936	936.08
TCGA-LB-A9Q5	TCGA-LB-A9Q5-01	0.1092	825.59
TCGA-HZ-A8P1	TCGA-HZ-A8P1-01	0.1209	-405.6
TCGA-S4-A8RO	TCGA-S4-A8RO-01	0.1251	15.9
TCGA-IB-7887	TCGA-IB-7887-01	0.126	761.74
TCGA-HZ-A49G	TCGA-HZ-A49G-01	0.1304	1272.1
TCGA-US-A774	TCGA-US-A774-01	0.1323	1182.38
TCGA-IB-A5SO	TCGA-IB-A5SO-01	0.1572	1488.16
TCGA-S4-A8RM	TCGA-S4-A8RM-01	0.1779	-351.15
TCGA-3A-A9I7	TCGA-3A-A9I7-01	0.1969	777.34
TCGA-2L-AAQI	TCGA-2L-AAQI-01	0.2007	22.1
TCGA-XD-AAUG	TCGA-XD-AAUG-01	0.2037	1745.76
TCGA-HV-AA8V	TCGA-HV-AA8V-01	0.2172	1358.25
TCGA-IB-7644	TCGA-IB-7644-01	0.2177	520.38
TCGA-3A-A9IC	TCGA-3A-A9IC-01	0.234	1049.81
TCGA-S4-A8RP	TCGA-S4-A8RP-01	0.2347	732.14
TCGA-IB-7889	TCGA-IB-7889-01	0.2363	809.95
TCGA-IB-7652	TCGA-IB-7652-01	0.2504	1109.95
TCGA-HZ-8003	TCGA-HZ-8003-01	0.2515	1489.9
TCGA-HZ-8002	TCGA-HZ-8002-01	0.3229	1549.4
TCGA-HZ-A49I	TCGA-HZ-A49I-01	0.3321	638.37
TCGA-IB-AAUS	TCGA-IB-AAUS-01	0.3623	2179.19
TCGA-IB-7651	TCGA-IB-7651-01	0.3844	1203.37
TCGA-2L-AAQA	TCGA-2L-AAQA-01	0.3938	-54.04
TCGA-LB-A7SX	TCGA-LB-A7SX-01	0.3988	-673.93
TCGA-3E-AAAZ	TCGA-3E-AAAZ-01	0.4227	517.86
TCGA-HZ-8001	TCGA-HZ-8001-01	0.4308	1715.96
TCGA-2J-AABO	TCGA-2J-AABO-01	0.4361	563.38
TCGA-IB-A7M4	TCGA-IB-A7M4-01	0.4513	-127.11
TCGA-IB-7647	TCGA-IB-7647-01	0.4656	1119.62
TCGA-IB-A5SP	TCGA-IB-A5SP-01	0.4671	-601.89
TCGA-IB-7891	TCGA-IB-7891-01	0.4766	1501.92
TCGA-HZ-7926	TCGA-HZ-7926-01	0.4774	177.79
TCGA-FB-AAPZ	TCGA-FB-AAPZ-01	0.4831	518.01
TCGA-FB-AAPS	TCGA-FB-AAPS-01	0.5029	1952.3
TCGA-IB-AAUU	TCGA-IB-AAUU-01	0.512	263.85
TCGA-PZ-A5RE	TCGA-PZ-A5RE-01	0.5177	773.52
TCGA-IB-7885	TCGA-IB-7885-01	0.5273	1339.98
TCGA-2J-AABU	TCGA-2J-AABU-01	0.5364	484.93
TCGA-3A-A9IH	TCGA-3A-A9IH-01	0.5441	31.63
TCGA-3A-A9IU	TCGA-3A-A9IU-01	0.5529	315.52
TCGA-YB-A89D	TCGA-YB-A89D-01	0.5541	1374.1
TCGA-XD-AAUL	TCGA-XD-AAUL-01	0.5596	818.19
TCGA-IB-AAUN	TCGA-IB-AAUN-01	0.5713	297.65
TCGA-YY-A8LH	TCGA-YY-A8LH-01	0.6057	-1089.47
TCGA-FB-AAQ1	TCGA-FB-AAQ1-01	0.6108	90.81
TCGA-3A-A9J0	TCGA-3A-A9J0-01	0.615	697.4
TCGA-2J-AAB8	TCGA-2J-AAB8-01	0.6368	973.08
TCGA-IB-AAUV	TCGA-IB-AAUV-01	0.6503	2138.93
TCGA-FB-A545	TCGA-FB-A545-01	0.6535	-78.25
TCGA-F2-A44G	TCGA-F2-A44G-01	0.6616	529.5
TCGA-2J-AABE	TCGA-2J-AABE-01	0.6716	768.8
TCGA-H6-8124	TCGA-H6-8124-01	0.6853	247.56
TCGA-F2-A8YN	TCGA-F2-A8YN-01	0.718	410.43
TCGA-IB-A5SQ	TCGA-IB-A5SQ-01	0.7238	1336.34
TCGA-IB-7645	TCGA-IB-7645-01	0.7368	1948.09
TCGA-IB-A6UG	TCGA-IB-A6UG-01	0.7393	-295.19
TCGA-RB-AA9M	TCGA-RB-AA9M-01	0.7467	304.07
TCGA-FB-AAQ2	TCGA-FB-AAQ2-01	0.7938	-542.33
TCGA-IB-A6UF	TCGA-IB-A6UF-01	0.8475	-154.66
TCGA-IB-8127	TCGA-IB-8127-01	0.8486	916.05
TCGA-2L-AAQJ	TCGA-2L-AAQJ-01	0.8493	238.12
TCGA-IB-A5SS	TCGA-IB-A5SS-01	0.8792	1292.69
TCGA-HV-A5A3	TCGA-HV-A5A3-01	0.8853	-204.27
TCGA-2J-AAB6	TCGA-2J-AAB6-01	0.9026	686.23
TCGA-HZ-8636	TCGA-HZ-8636-01	0.9365	1258.79
TCGA-2L-AAQE	TCGA-2L-AAQE-01	0.9548	82.9
TCGA-3A-A9IB	TCGA-3A-A9IB-01	0.9605	1096.64
TCGA-IB-7646	TCGA-IB-7646-01	1.0099	1392.66
TCGA-IB-AAUO	TCGA-IB-AAUO-01	1.0313	-70.23
TCGA-HZ-7919	TCGA-HZ-7919-01	1.0347	607.01
TCGA-HZ-8315	TCGA-HZ-8315-01	1.1576	1250.34
TCGA-F2-A7TX	TCGA-F2-A7TX-01	1.1898	386.08
TCGA-HZ-7925	TCGA-HZ-7925-01	1.2643	1867.15
TCGA-IB-7893	TCGA-IB-7893-01	1.2939	1935.71
TCGA-IB-7890	TCGA-IB-7890-01	1.3085	1678.56
TCGA-M8-A5N4	TCGA-M8-A5N4-01	1.3161	796.3
TCGA-HZ-8005	TCGA-HZ-8005-01	1.3352	1102.94
TCGA-IB-A7LX	TCGA-IB-A7LX-01	1.3906	-297.46
TCGA-HZ-7922	TCGA-HZ-7922-01	1.5921	1391.65
TCGA-L1-A7W4	TCGA-L1-A7W4-01	1.6586	50.69
TCGA-IB-7886	TCGA-IB-7886-01	1.7912	1098.31

## Sheet: Fig1e
Patient ID	Sample ID	MYOF: mRNA expression z-scores relative to all samples (log RNA Seq V2 RSEM)	ABSOLUTE Purity
TCGA-2J-AABV	TCGA-2J-AABV-01	-2.0789	0.11
TCGA-3A-A9I5	TCGA-3A-A9I5-01	-2.0432	0.33
TCGA-F2-6880	TCGA-F2-6880-01	-1.6276	NA
TCGA-LB-A8F3	TCGA-LB-A8F3-01	-1.5869	0.33
TCGA-Z5-AAPL	TCGA-Z5-AAPL-01	-0.9777	0.1
TCGA-IB-AAUM	TCGA-IB-AAUM-01	-0.9275	0.27
TCGA-HZ-A8P0	TCGA-HZ-A8P0-01	-0.8891	0.38
TCGA-HZ-A49H	TCGA-HZ-A49H-01	-0.8401	0.23
TCGA-US-A77J	TCGA-US-A77J-01	-0.8381	NA
TCGA-HV-A7OL	TCGA-HV-A7OL-01	-0.8071	0.37
TCGA-Q3-A5QY	TCGA-Q3-A5QY-01	-0.7831	0.12
TCGA-IB-8126	TCGA-IB-8126-01	-0.6204	0.09
TCGA-XD-AAUH	TCGA-XD-AAUH-01	-0.6043	0.1
TCGA-FB-AAQ3	TCGA-FB-AAQ3-01	-0.5994	0.38
TCGA-FB-AAPP	TCGA-FB-AAPP-01	-0.5717	NA
TCGA-2J-AABR	TCGA-2J-AABR-01	-0.5655	0.09
TCGA-XD-AAUI	TCGA-XD-AAUI-01	-0.5373	0.21
TCGA-HZ-A77O	TCGA-HZ-A77O-01	-0.5221	0.5
TCGA-FB-AAPQ	TCGA-FB-AAPQ-01	-0.5065	0.47
TCGA-FB-AAPY	TCGA-FB-AAPY-01	-0.4991	0.26
TCGA-2L-AAQL	TCGA-2L-AAQL-01	-0.4631	0.38
TCGA-2J-AABK	TCGA-2J-AABK-01	-0.4603	0.2
TCGA-OE-A75W	TCGA-OE-A75W-01	-0.4349	0.57
TCGA-3A-A9I9	TCGA-3A-A9I9-01	-0.4347	0.3
TCGA-RL-AAAS	TCGA-RL-AAAS-01	-0.4082	0.1
TCGA-FB-A78T	TCGA-FB-A78T-01	-0.3537	0.55
TCGA-FB-AAQ6	TCGA-FB-AAQ6-01	-0.332	0.63
TCGA-2J-AAB9	TCGA-2J-AAB9-01	-0.2835
TCGA-HV-A5A6	TCGA-HV-A5A6-01	-0.2655	0.64
TCGA-HZ-7920	TCGA-HZ-7920-01	-0.2639	NA
TCGA-US-A779	TCGA-US-A779-01	-0.2621	0.57
TCGA-HZ-7924	TCGA-HZ-7924-01	-0.2586	NA
TCGA-HV-A5A5	TCGA-HV-A5A5-01	-0.2332	0.13
TCGA-IB-AAUR	TCGA-IB-AAUR-01	-0.2194	0.18
TCGA-IB-7649	TCGA-IB-7649-01	-0.213	0.16
TCGA-3E-AAAY	TCGA-3E-AAAY-01	-0.1979	0.11
TCGA-HV-AA8X	TCGA-HV-AA8X-01	-0.1779	0.63
TCGA-HZ-7918	TCGA-HZ-7918-01	-0.1728	NA
TCGA-IB-AAUW	TCGA-IB-AAUW-01	-0.1534	NA
TCGA-HZ-7923	TCGA-HZ-7923-01	-0.1403	NA
TCGA-FB-AAQ0	TCGA-FB-AAQ0-01	-0.1193	0.67
TCGA-FB-AAPU	TCGA-FB-AAPU-01	-0.1143	0.7
TCGA-HZ-8637	TCGA-HZ-8637-01	-0.0823	0.2
TCGA-FB-A4P6	TCGA-FB-A4P6-01	-0.0777	0.13
TCGA-F2-7276	TCGA-F2-7276-01	-0.065	NA
TCGA-3A-A9IZ	TCGA-3A-A9IZ-01	-0.0618	0.56
TCGA-Q3-AA2A	TCGA-Q3-AA2A-01	-0.0488	0.54
TCGA-IB-AAUP	TCGA-IB-AAUP-01	-0.044	0.15
TCGA-FB-A4P5	TCGA-FB-A4P5-01	-0.0311	0.13
TCGA-HZ-A4BH	TCGA-HZ-A4BH-01	-0.0278	0.31
TCGA-IB-7888	TCGA-IB-7888-01	-0.0246	0.16
TCGA-XN-A8T3	TCGA-XN-A8T3-01	0.0088	0.19
TCGA-IB-AAUQ	TCGA-IB-AAUQ-01	0.0115	0.25
TCGA-IB-A5ST	TCGA-IB-A5ST-01	0.0121	0.1
TCGA-3A-A9IX	TCGA-3A-A9IX-01	0.0319	0.2
TCGA-HV-A5A4	TCGA-HV-A5A4-01	0.0387	0.56
TCGA-2J-AABA	TCGA-2J-AABA-01	0.048	0.34
TCGA-F2-A44H	TCGA-F2-A44H-01	0.0483	0.26
TCGA-2J-AABF	TCGA-2J-AABF-01	0.0545	0.31
TCGA-2J-AABT	TCGA-2J-AABT-01	0.0566	0.25
TCGA-US-A77G	TCGA-US-A77G-01	0.0592	0.42
TCGA-F2-7273	TCGA-F2-7273-01	0.0782	NA
TCGA-FB-A5VM	TCGA-FB-A5VM-01	0.0894	0.28
TCGA-IB-7897	TCGA-IB-7897-01	0.0908	0.16
TCGA-HZ-8317	TCGA-HZ-8317-01	0.0936	0.5
TCGA-LB-A9Q5	TCGA-LB-A9Q5-01	0.1092	0.24
TCGA-HZ-A8P1	TCGA-HZ-A8P1-01	0.1209	0.67
TCGA-S4-A8RO	TCGA-S4-A8RO-01	0.1251	0.68
TCGA-IB-7887	TCGA-IB-7887-01	0.126	0.27
TCGA-HZ-A49G	TCGA-HZ-A49G-01	0.1304	0.15
TCGA-US-A774	TCGA-US-A774-01	0.1323	0.1
TCGA-IB-A5SO	TCGA-IB-A5SO-01	0.1572	0.23
TCGA-S4-A8RM	TCGA-S4-A8RM-01	0.1779	0.64
TCGA-3A-A9I7	TCGA-3A-A9I7-01	0.1969	0.19
TCGA-2L-AAQI	TCGA-2L-AAQI-01	0.2007	0.29
TCGA-XD-AAUG	TCGA-XD-AAUG-01	0.2037	0.11
TCGA-HV-AA8V	TCGA-HV-AA8V-01	0.2172	0.13
TCGA-IB-7644	TCGA-IB-7644-01	0.2177	0.64
TCGA-3A-A9IC	TCGA-3A-A9IC-01	0.234	0.37
TCGA-S4-A8RP	TCGA-S4-A8RP-01	0.2347	0.52
TCGA-IB-7889	TCGA-IB-7889-01	0.2363	0.22
TCGA-IB-7652	TCGA-IB-7652-01	0.2504	0.36
TCGA-HZ-8003	TCGA-HZ-8003-01	0.2515	0.16
TCGA-HZ-8002	TCGA-HZ-8002-01	0.3229	0.18
TCGA-HZ-A49I	TCGA-HZ-A49I-01	0.3321	0.35
TCGA-IB-AAUS	TCGA-IB-AAUS-01	0.3623	0.13
TCGA-IB-7651	TCGA-IB-7651-01	0.3844	0.17
TCGA-2L-AAQA	TCGA-2L-AAQA-01	0.3938	0.6
TCGA-LB-A7SX	TCGA-LB-A7SX-01	0.3988	0.64
TCGA-3E-AAAZ	TCGA-3E-AAAZ-01	0.4227	0.38
TCGA-HZ-8001	TCGA-HZ-8001-01	0.4308	0.15
TCGA-2J-AABO	TCGA-2J-AABO-01	0.4361	0.24
TCGA-IB-A7M4	TCGA-IB-A7M4-01	0.4513	0.44
TCGA-IB-7647	TCGA-IB-7647-01	0.4656	0.24
TCGA-IB-A5SP	TCGA-IB-A5SP-01	0.4671	0.74
TCGA-IB-7891	TCGA-IB-7891-01	0.4766	0.1
TCGA-HZ-7926	TCGA-HZ-7926-01	0.4774	0.16
TCGA-FB-AAPZ	TCGA-FB-AAPZ-01	0.4831	0.68
TCGA-FB-AAPS	TCGA-FB-AAPS-01	0.5029	0.46
TCGA-IB-AAUU	TCGA-IB-AAUU-01	0.512	0.37
TCGA-PZ-A5RE	TCGA-PZ-A5RE-01	0.5177	0.5
TCGA-IB-7885	TCGA-IB-7885-01	0.5273	0.16
TCGA-2J-AABU	TCGA-2J-AABU-01	0.5364	0.52
TCGA-3A-A9IH	TCGA-3A-A9IH-01	0.5441	0.51
TCGA-3A-A9IU	TCGA-3A-A9IU-01	0.5529	0.58
TCGA-YB-A89D	TCGA-YB-A89D-01	0.5541	0.24
TCGA-XD-AAUL	TCGA-XD-AAUL-01	0.5596	0.34
TCGA-IB-AAUN	TCGA-IB-AAUN-01	0.5713	0.56
TCGA-YY-A8LH	TCGA-YY-A8LH-01	0.6057	0.55
TCGA-FB-AAQ1	TCGA-FB-AAQ1-01	0.6108	0.39
TCGA-3A-A9J0	TCGA-3A-A9J0-01	0.615	0.47
TCGA-2J-AAB8	TCGA-2J-AAB8-01	0.6368	0.27
TCGA-IB-AAUV	TCGA-IB-AAUV-01	0.6503	NA
TCGA-FB-A545	TCGA-FB-A545-01	0.6535	0.53
TCGA-F2-A44G	TCGA-F2-A44G-01	0.6616	0.29
TCGA-2J-AABE	TCGA-2J-AABE-01	0.6716	0.38
TCGA-H6-8124	TCGA-H6-8124-01	0.6853	0.7
TCGA-F2-A8YN	TCGA-F2-A8YN-01	0.718	0.57
TCGA-IB-A5SQ	TCGA-IB-A5SQ-01	0.7238	0.15
TCGA-IB-7645	TCGA-IB-7645-01	0.7368	0.21
TCGA-IB-A6UG	TCGA-IB-A6UG-01	0.7393	0.22
TCGA-RB-AA9M	TCGA-RB-AA9M-01	0.7467	0.27
TCGA-FB-AAQ2	TCGA-FB-AAQ2-01	0.7938	0.46
TCGA-IB-A6UF	TCGA-IB-A6UF-01	0.8475	0.58
TCGA-IB-8127	TCGA-IB-8127-01	0.8486	0.35
TCGA-2L-AAQJ	TCGA-2L-AAQJ-01	0.8493	0.44
TCGA-IB-A5SS	TCGA-IB-A5SS-01	0.8792	0.46
TCGA-HV-A5A3	TCGA-HV-A5A3-01	0.8853	0.61
TCGA-2J-AAB6	TCGA-2J-AAB6-01	0.9026	0.54
TCGA-HZ-8636	TCGA-HZ-8636-01	0.9365	0.41
TCGA-2L-AAQE	TCGA-2L-AAQE-01	0.9548	0.53
TCGA-3A-A9IB	TCGA-3A-A9IB-01	0.9605	0.38
TCGA-IB-7646	TCGA-IB-7646-01	1.0099	0.32
TCGA-IB-AAUO	TCGA-IB-AAUO-01	1.0313	0.38
TCGA-HZ-7919	TCGA-HZ-7919-01	1.0347	0.4
TCGA-HZ-8315	TCGA-HZ-8315-01	1.1576	0.27
TCGA-F2-A7TX	TCGA-F2-A7TX-01	1.1898	0.19
TCGA-HZ-7925	TCGA-HZ-7925-01	1.2643	0.24
TCGA-IB-7893	TCGA-IB-7893-01	1.2939	0.21
TCGA-IB-7890	TCGA-IB-7890-01	1.3085	0.36
TCGA-M8-A5N4	TCGA-M8-A5N4-01	1.3161	0.35
TCGA-HZ-8005	TCGA-HZ-8005-01	1.3352	0.36
TCGA-IB-A7LX	TCGA-IB-A7LX-01	1.3906	0.55
TCGA-HZ-7922	TCGA-HZ-7922-01	1.5921	0.37
TCGA-L1-A7W4	TCGA-L1-A7W4-01	1.6586	NA
TCGA-IB-7886	TCGA-IB-7886-01	1.7912	0.51

## Sheet: Fig1f
Patient ID	Sample ID	MYOF: mRNA expression z-scores relative to all samples (log RNA Seq V2 RSEM)	Buffa Hypoxia Score
TCGA-2J-AABV	TCGA-2J-AABV-01	-2.0789	-9
TCGA-3A-A9I5	TCGA-3A-A9I5-01	-2.0432	5
TCGA-F2-6880	TCGA-F2-6880-01	-1.6276	-27
TCGA-LB-A8F3	TCGA-LB-A8F3-01	-1.5869	-13
TCGA-Z5-AAPL	TCGA-Z5-AAPL-01	-0.9777	-25
TCGA-IB-AAUM	TCGA-IB-AAUM-01	-0.9275	-41
TCGA-HZ-A8P0	TCGA-HZ-A8P0-01	-0.8891	-13
TCGA-HZ-A49H	TCGA-HZ-A49H-01	-0.8401	-25
TCGA-US-A77J	TCGA-US-A77J-01	-0.8381	-17
TCGA-HV-A7OL	TCGA-HV-A7OL-01	-0.8071	23
TCGA-Q3-A5QY	TCGA-Q3-A5QY-01	-0.7831	-27
TCGA-IB-8126	TCGA-IB-8126-01	-0.6204	-33
TCGA-XD-AAUH	TCGA-XD-AAUH-01	-0.6043	-35
TCGA-FB-AAQ3	TCGA-FB-AAQ3-01	-0.5994	7
TCGA-FB-AAPP	TCGA-FB-AAPP-01	-0.5717	1
TCGA-2J-AABR	TCGA-2J-AABR-01	-0.5655	-25
TCGA-XD-AAUI	TCGA-XD-AAUI-01	-0.5373	15
TCGA-HZ-A77O	TCGA-HZ-A77O-01	-0.5221	19
TCGA-FB-AAPQ	TCGA-FB-AAPQ-01	-0.5065	7
TCGA-FB-AAPY	TCGA-FB-AAPY-01	-0.4991	-7
TCGA-2L-AAQL	TCGA-2L-AAQL-01	-0.4631	1
TCGA-2J-AABK	TCGA-2J-AABK-01	-0.4603	-15
TCGA-OE-A75W	TCGA-OE-A75W-01	-0.4349	13
TCGA-3A-A9I9	TCGA-3A-A9I9-01	-0.4347	-15
TCGA-RL-AAAS	TCGA-RL-AAAS-01	-0.4082	-21
TCGA-FB-A78T	TCGA-FB-A78T-01	-0.3537	-21
TCGA-FB-AAQ6	TCGA-FB-AAQ6-01	-0.332	-3
TCGA-2J-AAB9	TCGA-2J-AAB9-01	-0.2835	-27
TCGA-HV-A5A6	TCGA-HV-A5A6-01	-0.2655	-1
TCGA-HZ-7920	TCGA-HZ-7920-01	-0.2639	-29
TCGA-US-A779	TCGA-US-A779-01	-0.2621	-9
TCGA-HZ-7924	TCGA-HZ-7924-01	-0.2586	-27
TCGA-HV-A5A5	TCGA-HV-A5A5-01	-0.2332	-27
TCGA-IB-AAUR	TCGA-IB-AAUR-01	-0.2194	-35
TCGA-IB-7649	TCGA-IB-7649-01	-0.213	-29
TCGA-3E-AAAY	TCGA-3E-AAAY-01	-0.1979	-19
TCGA-HV-AA8X	TCGA-HV-AA8X-01	-0.1779	9
TCGA-HZ-7918	TCGA-HZ-7918-01	-0.1728	-23
TCGA-IB-AAUW	TCGA-IB-AAUW-01	-0.1534	-37
TCGA-HZ-7923	TCGA-HZ-7923-01	-0.1403	-39
TCGA-FB-AAQ0	TCGA-FB-AAQ0-01	-0.1193	5
TCGA-FB-AAPU	TCGA-FB-AAPU-01	-0.1143	11
TCGA-HZ-8637	TCGA-HZ-8637-01	-0.0823	-23
TCGA-FB-A4P6	TCGA-FB-A4P6-01	-0.0777	-41
TCGA-F2-7276	TCGA-F2-7276-01	-0.065	-27
TCGA-3A-A9IZ	TCGA-3A-A9IZ-01	-0.0618	19
TCGA-Q3-AA2A	TCGA-Q3-AA2A-01	-0.0488	-9
TCGA-IB-AAUP	TCGA-IB-AAUP-01	-0.044	-33
TCGA-FB-A4P5	TCGA-FB-A4P5-01	-0.0311	-23
TCGA-HZ-A4BH	TCGA-HZ-A4BH-01	-0.0278	-19
TCGA-IB-7888	TCGA-IB-7888-01	-0.0246	-19
TCGA-XN-A8T3	TCGA-XN-A8T3-01	0.0088	-1
TCGA-IB-AAUQ	TCGA-IB-AAUQ-01	0.0115	11
TCGA-IB-A5ST	TCGA-IB-A5ST-01	0.0121	-25
TCGA-3A-A9IX	TCGA-3A-A9IX-01	0.0319	-41
TCGA-HV-A5A4	TCGA-HV-A5A4-01	0.0387	-21
TCGA-2J-AABA	TCGA-2J-AABA-01	0.048	-31
TCGA-F2-A44H	TCGA-F2-A44H-01	0.0483	-31
TCGA-2J-AABF	TCGA-2J-AABF-01	0.0545	-19
TCGA-2J-AABT	TCGA-2J-AABT-01	0.0566	-35
TCGA-US-A77G	TCGA-US-A77G-01	0.0592	-23
TCGA-F2-7273	TCGA-F2-7273-01	0.0782	-29
TCGA-FB-A5VM	TCGA-FB-A5VM-01	0.0894	23
TCGA-IB-7897	TCGA-IB-7897-01	0.0908	-31
TCGA-HZ-8317	TCGA-HZ-8317-01	0.0936	-13
TCGA-LB-A9Q5	TCGA-LB-A9Q5-01	0.1092	-25
TCGA-HZ-A8P1	TCGA-HZ-A8P1-01	0.1209	-17
TCGA-S4-A8RO	TCGA-S4-A8RO-01	0.1251	31
TCGA-IB-7887	TCGA-IB-7887-01	0.126	5
TCGA-HZ-A49G	TCGA-HZ-A49G-01	0.1304	-25
TCGA-US-A774	TCGA-US-A774-01	0.1323	-27
TCGA-IB-A5SO	TCGA-IB-A5SO-01	0.1572	-19
TCGA-S4-A8RM	TCGA-S4-A8RM-01	0.1779	-27
TCGA-3A-A9I7	TCGA-3A-A9I7-01	0.1969	-23
TCGA-2L-AAQI	TCGA-2L-AAQI-01	0.2007	7
TCGA-XD-AAUG	TCGA-XD-AAUG-01	0.2037	-23
TCGA-HV-AA8V	TCGA-HV-AA8V-01	0.2172	-25
TCGA-IB-7644	TCGA-IB-7644-01	0.2177	-21
TCGA-3A-A9IC	TCGA-3A-A9IC-01	0.234	13
TCGA-S4-A8RP	TCGA-S4-A8RP-01	0.2347	-25
TCGA-IB-7889	TCGA-IB-7889-01	0.2363	-9
TCGA-IB-7652	TCGA-IB-7652-01	0.2504	-21
TCGA-HZ-8003	TCGA-HZ-8003-01	0.2515	-35
TCGA-HZ-8002	TCGA-HZ-8002-01	0.3229	-37
TCGA-HZ-A49I	TCGA-HZ-A49I-01	0.3321	-23
TCGA-IB-AAUS	TCGA-IB-AAUS-01	0.3623	-19
TCGA-IB-7651	TCGA-IB-7651-01	0.3844	-15
TCGA-2L-AAQA	TCGA-2L-AAQA-01	0.3938	7
TCGA-LB-A7SX	TCGA-LB-A7SX-01	0.3988	-9
TCGA-3E-AAAZ	TCGA-3E-AAAZ-01	0.4227	-29
TCGA-HZ-8001	TCGA-HZ-8001-01	0.4308	9
TCGA-2J-AABO	TCGA-2J-AABO-01	0.4361	-5
TCGA-IB-A7M4	TCGA-IB-A7M4-01	0.4513	15
TCGA-IB-7647	TCGA-IB-7647-01	0.4656	15
TCGA-IB-A5SP	TCGA-IB-A5SP-01	0.4671	-7
TCGA-IB-7891	TCGA-IB-7891-01	0.4766	-35
TCGA-HZ-7926	TCGA-HZ-7926-01	0.4774	-13
TCGA-FB-AAPZ	TCGA-FB-AAPZ-01	0.4831	1
TCGA-FB-AAPS	TCGA-FB-AAPS-01	0.5029	-15
TCGA-IB-AAUU	TCGA-IB-AAUU-01	0.512	5
TCGA-PZ-A5RE	TCGA-PZ-A5RE-01	0.5177	9
TCGA-IB-7885	TCGA-IB-7885-01	0.5273	21
TCGA-2J-AABU	TCGA-2J-AABU-01	0.5364	17
TCGA-3A-A9IH	TCGA-3A-A9IH-01	0.5441	23
TCGA-3A-A9IU	TCGA-3A-A9IU-01	0.5529	-5
TCGA-YB-A89D	TCGA-YB-A89D-01	0.5541	-7
TCGA-XD-AAUL	TCGA-XD-AAUL-01	0.5596	-19
TCGA-IB-AAUN	TCGA-IB-AAUN-01	0.5713	5
TCGA-YY-A8LH	TCGA-YY-A8LH-01	0.6057	15
TCGA-FB-AAQ1	TCGA-FB-AAQ1-01	0.6108	25
TCGA-3A-A9J0	TCGA-3A-A9J0-01	0.615	21
TCGA-2J-AAB8	TCGA-2J-AAB8-01	0.6368	-23
TCGA-IB-AAUV	TCGA-IB-AAUV-01	0.6503	-21
TCGA-FB-A545	TCGA-FB-A545-01	0.6535	17
TCGA-F2-A44G	TCGA-F2-A44G-01	0.6616	23
TCGA-2J-AABE	TCGA-2J-AABE-01	0.6716	-27
TCGA-H6-8124	TCGA-H6-8124-01	0.6853	17
TCGA-F2-A8YN	TCGA-F2-A8YN-01	0.718	-17
TCGA-IB-A5SQ	TCGA-IB-A5SQ-01	0.7238	-7
TCGA-IB-7645	TCGA-IB-7645-01	0.7368	-15
TCGA-IB-A6UG	TCGA-IB-A6UG-01	0.7393	-15
TCGA-RB-AA9M	TCGA-RB-AA9M-01	0.7467	-25
TCGA-FB-AAQ2	TCGA-FB-AAQ2-01	0.7938	29
TCGA-IB-A6UF	TCGA-IB-A6UF-01	0.8475	15
TCGA-IB-8127	TCGA-IB-8127-01	0.8486	-3
TCGA-2L-AAQJ	TCGA-2L-AAQJ-01	0.8493	-3
TCGA-IB-A5SS	TCGA-IB-A5SS-01	0.8792	21
TCGA-HV-A5A3	TCGA-HV-A5A3-01	0.8853	5
TCGA-2J-AAB6	TCGA-2J-AAB6-01	0.9026	23
TCGA-HZ-8636	TCGA-HZ-8636-01	0.9365	-11
TCGA-2L-AAQE	TCGA-2L-AAQE-01	0.9548	-5
TCGA-3A-A9IB	TCGA-3A-A9IB-01	0.9605	29
TCGA-IB-7646	TCGA-IB-7646-01	1.0099	25
TCGA-IB-AAUO	TCGA-IB-AAUO-01	1.0313	17
TCGA-HZ-7919	TCGA-HZ-7919-01	1.0347	1
TCGA-HZ-8315	TCGA-HZ-8315-01	1.1576	-23
TCGA-F2-A7TX	TCGA-F2-A7TX-01	1.1898	15
TCGA-HZ-7925	TCGA-HZ-7925-01	1.2643	-7
TCGA-IB-7893	TCGA-IB-7893-01	1.2939	17
TCGA-IB-7890	TCGA-IB-7890-01	1.3085	1
TCGA-M8-A5N4	TCGA-M8-A5N4-01	1.3161	-1
TCGA-HZ-8005	TCGA-HZ-8005-01	1.3352	27
TCGA-IB-A7LX	TCGA-IB-A7LX-01	1.3906	9
TCGA-HZ-7922	TCGA-HZ-7922-01	1.5921	-3
TCGA-L1-A7W4	TCGA-L1-A7W4-01	1.6586	31
TCGA-IB-7886	TCGA-IB-7886-01	1.7912	-9

## Sheet: Fig1g
MYOF expression in Moffit dataset
Low	Normal	Activated
3.61	5.927	5.343
3.632	5.09	5.152
3.538	4.944	6.014
5.975	5.278	5.419
5.44	5.512	5.19
4.845	4.966	6.011
5.766	5.917	5.169
5.838	4.609	4.622
5	6.054	4.698
5.616	4.997	4.961
3.688	5.259	5.418
3.796	5.521	5.693
3.443	5.559	5.95
4.725	5.919	6.384
4.46	6.5	5.985
4.101	4.567	5.466
4.684	4.797	4.98
4.352	4.668	5.057
5.246	5.729	4.673
4.956	5.334	6.163
4.118	5.778	5.071
4.809	5.186	5.81
4.166	5.155	4.677
5.468	6.045	6.674
4.709	5.777	5.554
5.351	5.531	5.262
5.918	4.637	6.237
5.471	5.466	5.455
4.842	5.91	5.306
6.408	5.262	6.116
5.439	5.063	5.397
5.038	4.951	5.323
3.957	6.214	5.747
5.723	4.774	5.339
5.926	5.734	5.111
4.647	5.557	4.949
5.083	5.505	4.801
4.845	3.527	5.622
5.068	3.9	5.124
4.769	4.386	5.287
5.067	5.208	5.73
5.505	5.241	5.154
5.028	5.896	6.183
3.419	5.829	5.666
5.614	4.167	6.178
5.245	4.674	5.711
5.125	5.296	5.755
4.332	4.214	5.42
5.198	5.456	5.931
4.157	6.288	4.955
4.518		6.563
4.431		6.227
4.576		6.368
4.334		5.095
5.379		5.085
4.502		4.794
4.382		5.826
		5.99
		5.263
		6.337
		5.919
		6.044
		5.841
		6.332
		6.155
		6.455
		5.396
		5.581
		5.003
		5.964
		5.706
		6.2
		5.921
		5.345
		4.895
		5.905
		6.057
		5.162
		5.411
		5.157
		5.743
		4.93
		4.488
		5.18
		5.147
		5.017
		5.687
		5.97
		5.777
		5.791
		5.245
		5.68
		5.889
		5.64
		5.378
		6.031
		5.482
		5.869
		4.689

## Sheet: Fig1h
Patient ID	Sample ID	MYOF: mRNA expression z-scores relative to all samples (log RNA Seq V2 RSEM)	COL1A1	COL1A2	COL3A1	COL6A3	FN1
TCGA-2J-AABV	TCGA-2J-AABV-01	-2.0789	44458.3	23839.4	22562.2	5664.57	5620.47
TCGA-3A-A9I5	TCGA-3A-A9I5-01	-2.0432	122796	67325.3	67134.5	12633.9	72213.1
TCGA-F2-6880	TCGA-F2-6880-01	-1.6276	4517.95	5422.52	6080.39	3388.77	2667.08
TCGA-LB-A8F3	TCGA-LB-A8F3-01	-1.5869	84060.4	48012.7	47572.1	9013.71	36920.8
TCGA-Z5-AAPL	TCGA-Z5-AAPL-01	-0.9777	39679.2	28733.9	27561.3	9924.79	19804
TCGA-IB-AAUM	TCGA-IB-AAUM-01	-0.9275	49773.5	35298.9	41494.6	13726.9	36686
TCGA-HZ-A8P0	TCGA-HZ-A8P0-01	-0.8891	137673	72716.5	79465.9	32026	71008.3
TCGA-HZ-A49H	TCGA-HZ-A49H-01	-0.8401	114064	79925.2	126377	25473	16988.1
TCGA-US-A77J	TCGA-US-A77J-01	-0.8381	183622	104546	110573	31313	53852.6
TCGA-HV-A7OL	TCGA-HV-A7OL-01	-0.8071	139972	74270.5	55098.6	9780.04	32755.4
TCGA-Q3-A5QY	TCGA-Q3-A5QY-01	-0.7831	143810	86882.7	93748.8	22378.2	56141.9
TCGA-IB-8126	TCGA-IB-8126-01	-0.6204	65174.7	49305.3	54247	21276.4	37156.8
TCGA-XD-AAUH	TCGA-XD-AAUH-01	-0.6043	109128	73566.9	101663	27171.3	24851.6
TCGA-FB-AAQ3	TCGA-FB-AAQ3-01	-0.5994	49430.9	73384.5	96772.7	17730	53889.1
TCGA-FB-AAPP	TCGA-FB-AAPP-01	-0.5717	11773.3	5679.01	6833.59	1541.99	2546.34
TCGA-2J-AABR	TCGA-2J-AABR-01	-0.5655	125041	72496.6	100175	34424.9	58586.3
TCGA-XD-AAUI	TCGA-XD-AAUI-01	-0.5373	97656.8	67678.6	77548.8	25037.6	84179.3
TCGA-HZ-A77O	TCGA-HZ-A77O-01	-0.5221	128464	72135.4	74519	20190.3	87375.1
TCGA-FB-AAPQ	TCGA-FB-AAPQ-01	-0.5065	118480	69770.6	74742.4	20694.1	58409
TCGA-FB-AAPY	TCGA-FB-AAPY-01	-0.4991	90735.1	59072.6	60201.5	19457.2	40904.1
TCGA-2L-AAQL	TCGA-2L-AAQL-01	-0.4631	121929	82374.3	68489.8	11437.5	28439.8
TCGA-2J-AABK	TCGA-2J-AABK-01	-0.4603	19661.7	14886.1	14705.1	4439.38	8700.34
TCGA-OE-A75W	TCGA-OE-A75W-01	-0.4349	208905	108609	88106.3	20561.1	30509.9
TCGA-3A-A9I9	TCGA-3A-A9I9-01	-0.4347	110181	65621.5	54397.7	15709.9	49162
TCGA-RL-AAAS	TCGA-RL-AAAS-01	-0.4082	194308	143667	188320	45271.7	27993
TCGA-FB-A78T	TCGA-FB-A78T-01	-0.3537	50479.4	26970.5	27035.8	9443.2	38738.2
TCGA-FB-AAQ6	TCGA-FB-AAQ6-01	-0.332	78449.8	47446.9	42732.4	11126.8	46032.9
TCGA-2J-AAB9	TCGA-2J-AAB9-01	-0.2835	173907	99159.7	105272	27483.4	83443.7
TCGA-HV-A5A6	TCGA-HV-A5A6-01	-0.2655	186484	120669	131168	26067.5	113865
TCGA-HZ-7920	TCGA-HZ-7920-01	-0.2639	50473.4	57273.4	83685.3	44406.8	27196.1
TCGA-US-A779	TCGA-US-A779-01	-0.2621	19265.2	13364.7	13042.3	2543.67	5617.33
TCGA-HZ-7924	TCGA-HZ-7924-01	-0.2586	17306.5	20538.2	40695.3	16584.8	11488.3
TCGA-HV-A5A5	TCGA-HV-A5A5-01	-0.2332	197175	108647	136727	22202.8	85274.4
TCGA-IB-AAUR	TCGA-IB-AAUR-01	-0.2194	201965	106956	133048	51092	49000
TCGA-IB-7649	TCGA-IB-7649-01	-0.213	91948.9	100775	126718	28818.9	59863.9
TCGA-3E-AAAY	TCGA-3E-AAAY-01	-0.1979	89433.4	68162.8	81095.6	16485.1	35054.6
TCGA-HV-AA8X	TCGA-HV-AA8X-01	-0.1779	76202.7	49996.5	45732.4	11045.6	30631.1
TCGA-HZ-7918	TCGA-HZ-7918-01	-0.1728	101171	106150	154315	41474	108028
TCGA-IB-AAUW	TCGA-IB-AAUW-01	-0.1534	40916.6	30569.4	45158.1	13830.1	12794.3
TCGA-HZ-7923	TCGA-HZ-7923-01	-0.1403	134728	97042.1	99628.6	38156.4	78546.4
TCGA-FB-AAQ0	TCGA-FB-AAQ0-01	-0.1193	62701.9	48407.3	39096.2	12299.9	50613.4
TCGA-FB-AAPU	TCGA-FB-AAPU-01	-0.1143	37735.5	28064.5	27805.8	6814.59	10738.9
TCGA-HZ-8637	TCGA-HZ-8637-01	-0.0823	87745.4	56926.4	96337.8	30962.9	69289.8
TCGA-FB-A4P6	TCGA-FB-A4P6-01	-0.0777	177172	91723.4	103716	26307.9	44604.2
TCGA-F2-7276	TCGA-F2-7276-01	-0.065	165803	117103	173432	49780.6	93998.7
TCGA-3A-A9IZ	TCGA-3A-A9IZ-01	-0.0618	186849	117022	148067	38331.6	116422
TCGA-Q3-AA2A	TCGA-Q3-AA2A-01	-0.0488	100464	50294.9	41201.2	12447	51740.4
TCGA-IB-AAUP	TCGA-IB-AAUP-01	-0.044	274425	169291	231420	51837.1	74631.4
TCGA-FB-A4P5	TCGA-FB-A4P5-01	-0.0311	159460	107808	121952	32566.6	76588.3
TCGA-HZ-A4BH	TCGA-HZ-A4BH-01	-0.0278	185330	110147	140590	29960.2	48656.1
TCGA-IB-7888	TCGA-IB-7888-01	-0.0246	171636	150035	178616	48195.9	67510.7
TCGA-XN-A8T3	TCGA-XN-A8T3-01	0.0088	296890	137589	155457	45237.9	108822
TCGA-IB-AAUQ	TCGA-IB-AAUQ-01	0.0115	227959	143925	151146	33239.2	107126
TCGA-IB-A5ST	TCGA-IB-A5ST-01	0.0121	242336	152993	178095	37273.9	97863
TCGA-3A-A9IX	TCGA-3A-A9IX-01	0.0319	224036	130385	168609	46973.4	56198.9
TCGA-HV-A5A4	TCGA-HV-A5A4-01	0.0387	281635	155902	122153	27952.2	106255
TCGA-2J-AABA	TCGA-2J-AABA-01	0.048	208948	132267	139753	38159.4	65941.4
TCGA-F2-A44H	TCGA-F2-A44H-01	0.0483	404173	240059	258091	56757.3	145277
TCGA-2J-AABF	TCGA-2J-AABF-01	0.0545	117167	72232.1	92934.5	26408.8	54978.3
TCGA-2J-AABT	TCGA-2J-AABT-01	0.0566	93928.7	66630.8	86946.8	27999.4	61362.3
TCGA-US-A77G	TCGA-US-A77G-01	0.0592	16097.7	9753.54	10507.5	2794.16	5074.4
TCGA-F2-7273	TCGA-F2-7273-01	0.0782	166484	114433	168827	70722.6	78471.6
TCGA-FB-A5VM	TCGA-FB-A5VM-01	0.0894	198363	102614	83415.2	19041.2	42697.4
TCGA-IB-7897	TCGA-IB-7897-01	0.0908	83715.6	89642.2	109478	45501.6	49932.1
TCGA-HZ-8317	TCGA-HZ-8317-01	0.0936	146968	89631.2	156383	41658.7	38420.3
TCGA-LB-A9Q5	TCGA-LB-A9Q5-01	0.1092	122309	75078.3	83821	21192.1	73458.8
TCGA-HZ-A8P1	TCGA-HZ-A8P1-01	0.1209	58758.7	30810.8	32044.3	7183.83	26202.4
TCGA-S4-A8RO	TCGA-S4-A8RO-01	0.1251	76750.3	46608.4	53315.4	15713.6	38731.9
TCGA-IB-7887	TCGA-IB-7887-01	0.126	228669	165865	176251	37189.5	162493
TCGA-HZ-A49G	TCGA-HZ-A49G-01	0.1304	139958	84238	92090.8	27084.8	90568.9
TCGA-US-A774	TCGA-US-A774-01	0.1323	323103	205869	223991	53429.9	173490
TCGA-IB-A5SO	TCGA-IB-A5SO-01	0.1572	239287	159747	169331	36953.1	113581
TCGA-S4-A8RM	TCGA-S4-A8RM-01	0.1779	44313.9	29372.6	32365.5	9716.01	19044.9
TCGA-3A-A9I7	TCGA-3A-A9I7-01	0.1969	411386	235927	228275	51367.7	128222
TCGA-2L-AAQI	TCGA-2L-AAQI-01	0.2007	58127.8	40899.5	50868.2	11275.2	25954.2
TCGA-XD-AAUG	TCGA-XD-AAUG-01	0.2037	468951	322436	325503	79441.9	194147
TCGA-HV-AA8V	TCGA-HV-AA8V-01	0.2172	614713	315059	344927	82483.5	248877
TCGA-IB-7644	TCGA-IB-7644-01	0.2177	161263	142937	148303	32243.6	51550.9
TCGA-3A-A9IC	TCGA-3A-A9IC-01	0.234	728587	404905	387705	67840.5	217835
TCGA-S4-A8RP	TCGA-S4-A8RP-01	0.2347	177508	109124	102708	23542.6	74636.8
TCGA-IB-7889	TCGA-IB-7889-01	0.2363	63065.1	58987.2	59003.3	11774.6	32924.2
TCGA-IB-7652	TCGA-IB-7652-01	0.2504	149949	94186.3	127660	23831.2	85661
TCGA-HZ-8003	TCGA-HZ-8003-01	0.2515	185027	123083	138340	45413.7	113868
TCGA-HZ-8002	TCGA-HZ-8002-01	0.3229	141236	135713	181703	61993.2	62949.7
TCGA-HZ-A49I	TCGA-HZ-A49I-01	0.3321	135042	65259.2	78086.1	14925	38782.6
TCGA-IB-AAUS	TCGA-IB-AAUS-01	0.3623	441740	240120	316049	83199.9	209035
TCGA-IB-7651	TCGA-IB-7651-01	0.3844	98035	113392	128807	39066	136522
TCGA-2L-AAQA	TCGA-2L-AAQA-01	0.3938	161626	97875.3	90560.2	29362.6	97489.2
TCGA-LB-A7SX	TCGA-LB-A7SX-01	0.3988	29314.2	20858.2	29182.4	6964.17	15428.5
TCGA-3E-AAAZ	TCGA-3E-AAAZ-01	0.4227	229333	146240	152036	45598	50829.1
TCGA-HZ-8001	TCGA-HZ-8001-01	0.4308	361915	266412	284128	40189.8	68709.6
TCGA-2J-AABO	TCGA-2J-AABO-01	0.4361	280601	218712	204858	52774	124581
TCGA-IB-A7M4	TCGA-IB-A7M4-01	0.4513	82253.6	50774	52874.5	13873.7	47162.1
TCGA-IB-7647	TCGA-IB-7647-01	0.4656	109991	118926	138292	35369.3	94119.7
TCGA-IB-A5SP	TCGA-IB-A5SP-01	0.4671	23682.3	16768.1	20031.3	2949.94	11045.9
TCGA-IB-7891	TCGA-IB-7891-01	0.4766	126823	120568	147018	39197.6	94546.2
TCGA-HZ-7926	TCGA-HZ-7926-01	0.4774	101274	71562.9	92145.3	21647.2	35340.2
TCGA-FB-AAPZ	TCGA-FB-AAPZ-01	0.4831	115501	73052.1	79577.1	23181.8	104772
TCGA-FB-AAPS	TCGA-FB-AAPS-01	0.5029	885336	538135	515746	117527	383816
TCGA-IB-AAUU	TCGA-IB-AAUU-01	0.512	69655.7	52367.7	57614	13748.6	55336.2
TCGA-PZ-A5RE	TCGA-PZ-A5RE-01	0.5177	232807	157546	159178	31021.3	123336
TCGA-IB-7885	TCGA-IB-7885-01	0.5273	449922	263460	256224	61016.7	239015
TCGA-2J-AABU	TCGA-2J-AABU-01	0.5364	263334	160167	145823	38899.6	136122
TCGA-3A-A9IH	TCGA-3A-A9IH-01	0.5441	88094.5	56379.8	51283.7	15998.8	49243.6
TCGA-3A-A9IU	TCGA-3A-A9IU-01	0.5529	193619	110693	123358	34961.8	161821
TCGA-YB-A89D	TCGA-YB-A89D-01	0.5541	333686	210437	218485	44484.6	110240
TCGA-XD-AAUL	TCGA-XD-AAUL-01	0.5596	254320	167005	190703	38226.6	151357
TCGA-IB-AAUN	TCGA-IB-AAUN-01	0.5713	160497	103442	92410.9	30721.8	85933.1
TCGA-YY-A8LH	TCGA-YY-A8LH-01	0.6057	20296.8	12071.4	12559.1	2632.57	8276.93
TCGA-FB-AAQ1	TCGA-FB-AAQ1-01	0.6108	97465.4	37542.3	49640.3	14169.4	29486.9
TCGA-3A-A9J0	TCGA-3A-A9J0-01	0.615	278884	159440	150367	36588.9	154754
TCGA-2J-AAB8	TCGA-2J-AAB8-01	0.6368	350942	226858	206068	48220.9	153125
TCGA-IB-AAUV	TCGA-IB-AAUV-01	0.6503	650665	394351	578216	93303.9	180532
TCGA-FB-A545	TCGA-FB-A545-01	0.6535	226769	139715	130097	38573.1	102594
TCGA-F2-A44G	TCGA-F2-A44G-01	0.6616	190648	138514	137288	35264.3	123862
TCGA-2J-AABE	TCGA-2J-AABE-01	0.6716	339093	183158	170462	37474.3	127871
TCGA-H6-8124	TCGA-H6-8124-01	0.6853	210025	140415	140397	58939.8	231611
TCGA-F2-A8YN	TCGA-F2-A8YN-01	0.718	204709	127819	147251	27433.3	97116.9
TCGA-IB-A5SQ	TCGA-IB-A5SQ-01	0.7238	304794	226210	237649	64625.2	180129
TCGA-IB-7645	TCGA-IB-7645-01	0.7368	184002	158702	181072	47610.4	125346
TCGA-IB-A6UG	TCGA-IB-A6UG-01	0.7393	60916.1	33015.9	39804.1	8864.03	20072.2
TCGA-RB-AA9M	TCGA-RB-AA9M-01	0.7467	94319.7	67526.6	87238.6	19434.3	48245.5
TCGA-FB-AAQ2	TCGA-FB-AAQ2-01	0.7938	66814.8	38893.4	38859	13888.3	40500.2
TCGA-IB-A6UF	TCGA-IB-A6UF-01	0.8475	34758.3	26582.5	46331.5	9525.92	42389.6
TCGA-IB-8127	TCGA-IB-8127-01	0.8486	100769	92207.2	98854.3	28814.9	101664
TCGA-2L-AAQJ	TCGA-2L-AAQJ-01	0.8493	81965.3	56188.6	57544.1	14299.5	39856.9
TCGA-IB-A5SS	TCGA-IB-A5SS-01	0.8792	461393	289851	266772	89314.7	497723
TCGA-HV-A5A3	TCGA-HV-A5A3-01	0.8853	135137	80269.9	78970.3	24840.1	110730
TCGA-2J-AAB6	TCGA-2J-AAB6-01	0.9026	257524	137530	169250	45815.2	149415
TCGA-HZ-8636	TCGA-HZ-8636-01	0.9365	165659	116866	120714	48515.6	220304
TCGA-2L-AAQE	TCGA-2L-AAQE-01	0.9548	125628	71716.4	70340.6	17109.4	46369.3
TCGA-3A-A9IB	TCGA-3A-A9IB-01	0.9605	265591	160224	176681	40005.6	145666
TCGA-IB-7646	TCGA-IB-7646-01	1.0099	204009	219550	247182	59246.7	466842
TCGA-IB-AAUO	TCGA-IB-AAUO-01	1.0313	134874	64001	49205.4	15642.7	29523.4
TCGA-HZ-7919	TCGA-HZ-7919-01	1.0347	88500.8	96962.7	121567	31222.4	80129.5
TCGA-HZ-8315	TCGA-HZ-8315-01	1.1576	122799	109421	122621	34879.6	142285
TCGA-F2-A7TX	TCGA-F2-A7TX-01	1.1898	76239.2	51733.9	54998.7	13888.7	38000.4
TCGA-HZ-7925	TCGA-HZ-7925-01	1.2643	621378	474369	603841	139761	260977
TCGA-IB-7893	TCGA-IB-7893-01	1.2939	509271	567112	720238	172870	646674
TCGA-IB-7890	TCGA-IB-7890-01	1.3085	465836	353613	375750	108434	289511
TCGA-M8-A5N4	TCGA-M8-A5N4-01	1.3161	282150	154490	151377	36792.1	195626
TCGA-HZ-8005	TCGA-HZ-8005-01	1.3352	680535	436888	512389	103070	474354
TCGA-IB-A7LX	TCGA-IB-A7LX-01	1.3906	85259.4	49622.1	51992.5	18910.7	96658.8
TCGA-HZ-7922	TCGA-HZ-7922-01	1.5921	277259	281438	318230	71326.3	301711
TCGA-L1-A7W4	TCGA-L1-A7W4-01	1.6586	133612	82824.7	114673	34072.4	150123
TCGA-IB-7886	TCGA-IB-7886-01	1.7912	136067	149456	182454	38326.3	141330

## Sheet: Fig1j
	OP					GR					RP					MEAN
CASE	Extend 0	Extend 1	Extend 2	Extend 3	SCORE	Extend 0	Extend 1	Extend 2	Extend 3	SCORE	Extend 0	Extend 1	Extend 2	Extend 3	SCORE	Extend 0	Extend 1	Extend 2	Extend 3	SCORE	Event (death = 1)	Time (days)	Low/High	Time (months)
BPTP16/01	10	25	15	50	2.05	10	25	15	50	2.05	10	50	30	10	1.4	10	33.3333	20	36.6667	1.83333	1	592	Low	19.463
BPTP16/02	5	50	40	5	1.45	5	40	50	5	1.55	15	80	5	0	0.9	7	56.6667	31.6667	3.33333	1.5	1	774	Low	25.4466
BPTP16/03	0	0	5	95	2.95	0	0	5	95	2.95	0	5	80	15	2.1	0	1.66667	30	68.3333	2.95	1	681	High	22.389
BPTP16/04	0	0	5	95	2.95	0	0	5	95	2.95	0	15	60	25	2.1	0	5	23.3333	71.6667	2.95	1	364	High	11.9671
BPTP16/05	10	10	10	70	2.4	10	10	20	60	2.3	0	5	15	80	2.75	6.66667	8.33333	15	70	2.35	0	3108	High	102.181
BPTP16/06	0	5	30	65	2.6	0	5	40	55	2.5	0	20	40	40	2.2	0	10	36.6667	53.3333	2.55	1	418	High	13.7425
BPTP16/07	20	20	0	60	2	20	30	10	40	1.7	0	40	20	40	2	13.3333	30	10	46.6667	1.85	1	1037	Low	34.0932
BPTP16/09	0	0	50	50	2.5	0	0	50	50	2.5	0	60	20	20	1.6	0	20	40	40	2.5	1	225	High	7.39726
BPTP16/10	5	15	70	10	1.85	0	5	75	20	2.15	10	80	10	0	1	5	33.3333	51.6667	10	2	1	284	Low	9.33699
BPTP16/11	0	15	60	25	2.1	0	15	60	25	2.1	0	30	60	10	1.8	0	20	60	20	2.1	1	631	Low	20.7452
BPTP16/12	10	10	50	30	2	20	20	40	20	1.6	0	60	40	0	1.4	10	30	43.3333	16.6667	1.8	0	1217	Low	40.011
BPTP16/13	0	30	30	40	2.1	0	30	30	40	2.1	0	10	50	40	2.3	0	23.3333	36.6667	40	2.1	1	907	Low	29.8192
BPTP16/14	5	10	45	40	2.2	0	10	50	40	2.3	5	60	30	15	1.65	3.33333	26.6667	41.6667	31.6667	2.25	1	1481	High	48.6904
BPTP16/15	0	15	15	70	2.55	0	15	15	70	2.55	0	45	45	10	1.65	0	25	25	50	2.55	1	389	High	12.789
BPTP16/17	0	35	0	65	2.3	0	25	10	65	2.4	20	80	0	0	0.8	6.66667	46.6667	3.33333	43.3333	2.35	1	99	High	3.25479
BPTP16/18	0	45	0	55	2.1	0	40	0	60	2.2	0	40	60	0	1.6	0	41.6667	20	38.3333	2.15	1	393	Low	12.9205
BPTP16/19	0	5	10	85	2.8	0	5	10	85	2.8	0	30	50	20	1.9	0	13.3333	23.3333	63.3333	2.8	1	868	High	28.537
BPTP16/21	20	80	0	0	0.8	30	70	0	0	0.7	70	30	0	0	0.3	40	60	0	0	0.75	0	1614	Low	53.063
BPTP16/22	0	0	20	80	2.8	0	0	10	90	2.9	0	20	30	50	2.3	0	6.66667	20	73.3333	2.85	1	144	High	4.73425
BPTP16/23	0	0	60	40	2.4	0	30	50	20	1.9	0	60	40	0	1.4	0	30	50	20	2.15	1	1150	Low	37.8082
BPTP16/24	0	10	35	55	2.45	10	20	35	35	1.95	0	70	30	0	1.3	3.33333	33.3333	33.3333	30	2.2	1	1064	Low	34.9808
BPTP16/25	5	70	20	5	1.25	15	70	15	0	1	0	50	40	10	1.6	6.66667	63.3333	25	5	1.125	0	1370	Low	45.0411
BPTP16/29	0	10	40	50	2.4	0	20	30	50	2.3	0	20	40	40	2.2	0	16.6667	36.6667	46.6667	2.35	1	375	High	12.3288
BPTP16/30	0	0	70	30	2.3	0	0	70	30	2.3	0	30	70	0	1.7	0	10	70	20	2.3	0	424	High	13.9397
BPTP16/32	0	0	10	90	2.9	0	0	10	90	2.9	40	60	0	0	0.6	13.3333	20	6.66667	60	2.9	1	258	High	8.48219
BPTP16/33	0	0	5	95	2.95	0	0	5	95	2.95	0	20	30	50	2.3	0	6.66667	13.3333	80	2.95	0	595	High	19.5616
BPTP16/34	0	5	5	90	2.85	0	0	10	90	2.9	0	20	30	50	2.3	0	8.33333	15	76.6667	2.875	0	69	High	2.26849
BPTP16/35	0	0	10	90	2.9	0	0	10	90	2.9	0	20	50	30	2.1	0	6.66667	23.3333	70	2.9	0	498	High	16.3726
BPTP16/36	0	10	40	50	2.4	0	10	40	50	2.4	0	30	40	30	2	0	16.6667	40	43.3333	2.4	1	559	High	18.3781
BPTP16/37	0	75	5	20	1.45	10	75	5	10	1.15	0	40	50	10	1.7	3.33333	63.3333	20	13.3333	1.3	1	1449	Low	47.6384
BPTP16/39	5	30	10	55	2.15	5	30	10	55	2.15	0	50	40	10	1.6	3.33333	36.6667	20	40	2.15	1	589	Low	19.3644
BPTP16/40	5	70	10	15	1.35	0	55	20	25	1.7	0	50	40	10	1.6	1.66667	58.3333	23.3333	16.6667	1.525	1	514	Low	16.8986
BPTP16/41	0	10	50	40	2.3	15	10	40	35	1.95	0	50	50	0	1.5	5	23.3333	46.6667	25	2.125	1	776	Low	25.5123
BPTP16/42	10	20	40	30	1.9	15	25	50	10	1.55	0	10	60	30	2.2	8.33333	18.3333	50	23.3333	1.725	0	1782	Low	58.5863
BPTP16/43	0	0	5	95	2.95	0	0	5	95	2.95	0	0	30	70	2.7	0	0	13.3333	86.6667	2.95	1	420	High	13.8082
BPTP16/44	0	5	5	90	2.85	0	5	5	90	2.85	0	40	40	20	1.8	0	16.6667	16.6667	66.6667	2.85	1	592	High	19.463
BPTP16/45	5	95	0	0	0.95	20	80	0	0	0.8	20	80	0	0	0.8	15	85	0	0	0.875	0	1393	Low	45.7973
BPTP16/46	5	45	40	10	1.55	5	45	40	10	1.55	0	60	40	0	1.4	3.33333	50	40	6.66667	1.55	1	969	Low	31.8575

## Sheet: Fig1l
	OP					GR					MH					MEAN
CASE	Extend 0	Extend 1	Extend 2	Extend 3	SCORE	Extend 0	Extend 1	Extend 2	Extend 3	SCORE	Extend 0	Extend 1	Extend 2	Extend 3	SCORE	Extend 0	Extend 1	Extend 2	Extend 3	SCORE	Event (death = 1)	Time (days)	Low/High	Time (months)
BPTP16/01	0	10	90	0	1.9	0	0	100	0	2	0	10	90	0	1.9	0	6.66667	93.3333	0	1.93333	1	592	Low	19.5
BPTP16/02	0	20	0	80	2.6	0	20	0	80	2.6	0	10	10	80	2.7	7	16.6667	3.33333	80	2.6	1	774	High	25.4
BPTP16/03	0	0	100	0	2	0	0	100	0	2	0	30	70	0	1.7	0	10	90	0	2	1	681	High	22.4
BPTP16/04	0	0	100	0	2	0	0	90	10	2.1	0	0	100	0	2	0	0	96.6667	3.33333	2.05	1	364	High	12
BPTP16/05	0	0	40	60	2.6	0	0	30	70	2.7	0	10	20	70	2.6	0	3.33333	30	66.6667	2.65	0	3108	High	102.2
BPTP16/06	0	0	100	0	2	0	0	100	0	2	0	20	80	0	1.8	0	6.66667	93.3333	0	2	1	418	High	13.7
BPTP16/07	0	50	50	0	1.5	0	0	0	100	3	0	40	60	0	1.6	0	30	36.6667	33.3333	2.25	1	1037	High	34.1
BPTP16/09	0	30	70	0	1.7	0	80	20	0	1.2	0	80	20	0	1.2	0	63.3333	36.6667	0	1.45	1	225	Low	7.4
BPTP16/10	0	0	0	100	3	0	0	50	50	2.5	0	30	0	70	2.4	0	10	16.6667	73.3333	2.75	1	284	High	9.3
BPTP16/11	0	0	0	100	3	0	0	20	80	2.8	0	0	20	80	2.8	0	0	13.3333	86.6667	2.9	1	631	High	20.7
BPTP16/12	0	0	100	0	2	0	100	0	0	1	0	20	80	0	1.8	0	40	60	0	1.5	0	1217	Low	40
BPTP16/13	0	10	0	90	2.8	0	0	0	100	3	0	10	0	90	2.8	0	6.66667	0	93.3333	2.9	1	907	High	29.8
BPTP16/14	0	33	33	33	1.98	0	50	50	0	1.5	0	33	33	33	1.98	0	38.6667	38.6667	22	1.74	1	1481	Low	48.7
BPTP16/15	0	30	60	10	1.8	0	0	100	0	2	0	30	40	30	2	0	20	66.6667	13.3333	1.9	1	389	Low	12.8
BPTP16/17	0	100	0	0	1	0	100	0	0	1	0	100	0	0	1	0	100	0	0	1	1	99	Low	3.3
BPTP16/18	20	30	50	0	1.3	0	50	50	0	1.5	40	20	40	0	1	20	33.3333	46.6667	0	1.4	1	393	Low	12.9
BPTP16/19	0	50	50	0	1.5	0	0	100	0	2	0	50	50	0	1.5	0	33.3333	66.6667	0	1.75	1	868	Low	28.5
BPTP16/21	90	10	0	0	0.1	75	25	0	0	0.25	90	10	0	0	0.1	85	15	0	0	0.175	0	1614	Low	53.1
BPTP16/22	0	10	0	90	2.8	0	10	80	10	2	0	20	0	80	2.6	0	13.3333	26.6667	60	2.4	1	144	High	4.7
BPTP16/23	0	30	70	0	1.7	0	75	25	0	1.25	0	30	70	0	1.7	0	45	55	0	1.475	1	1150	Low	37.8
BPTP16/24	0	10	90	0	1.9	0	0	100	0	2	0	10	30	60	2.5	0	6.66667	73.3333	20	1.95	1	1064	High	35
BPTP16/25	0	10	90	0	1.9	0	0	50	50	2.5	0	10	0	90	2.8	0	6.66667	46.6667	46.6667	2.2	0	1370	High	45
BPTP16/29	0	20	30	50	2.3	0	20	30	50	2.3	0	40	0	60	2.2	0	26.6667	20	53.3333	2.3	1	375	High	12.3
BPTP16/30	0	50	50	0	1.5	0	60	40	0	1.4	0	50	20	30	1.8	0	53.3333	36.6667	10	1.45	0	424	Low	13.9
BPTP16/32	30	70	0	0	0.7	0	100	0	0	1	70	30	0	0	0.3	33.3333	66.6667	0	0	0.85	1	258	Low	8.5
BPTP16/33	10	20	30	40	2	0	15	50	35	2.2	0	30	40	30	2	3.33333	21.6667	40	35	2.1	0	595	High	19.6
BPTP16/34	0	10	90	0	1.9	0	20	80	0	1.8	0	70	30	0	1.3	0	33.3333	66.6667	0	1.85	0	69	Low	2.3
BPTP16/35	0	0	100	0	2	0	0	85	15	2.15	0	0	10	90	2.9	0	0	65	35	2.075	0	498	High	16.4
BPTP16/36	0	70	30	0	1.3	0	70	30	0	1.3	0	70	30	0	1.3	0	70	30	0	1.3	1	559	Low	18.4
BPTP16/37	0	50	50	0	1.5	0	60	40	0	1.4	0	30	0	70	2.4	0	46.6667	30	23.3333	1.45	1	1449	Low	47.6
BPTP16/39	0	80	20	0	1.2	0	70	30	0	1.3	20	60	20	0	1	6.66667	70	23.3333	0	1.25	1	589	Low	19.4
BPTP16/40	10	80	10	0	1	0	60	40	0	1.4	20	50	10	20	1.3	10	63.3333	20	6.66667	1.2	1	514	Low	16.9
BPTP16/41	0	20	40	40	2.2	0	20	40	40	2.2	0	20	40	40	2.2	0	20	40	40	2.2	1	776	High	25.5
BPTP16/42	90	10	0	0	0.1	80	20	0	0	0.2	90	10	0	0	0.1	86.6667	13.3333	0	0	0.15	0	1782	Low	58.6
BPTP16/43	0	10	80	10	2	0	0	80	20	2.2	0	20	20	60	2.4	0	10	60	30	2.1	1	420	High	13.8
BPTP16/44	0	0	100	0	2	0	0	100	0	2	0	10	70	20	2.1	0	3.33333	90	6.66667	2	1	592	High	19.5
BPTP16/45	0	20	0	80	2.6	15	0	70	15	1.85	10	10	0	80	2.5	8.33333	10	23.3333	58.3333	2.225	0	1393	High	45.8
BPTP16/46	0	10	80	10	2	0	60	40	0	1.4	0	30	50	20	1.9	0	33.3333	56.6667	10	1.7	1	969	Low	31.9
