# Supplementary material for: Targeting myoferlin in ER/Golgi vesicle trafficking reprograms pancreatic cancer-associated fibroblasts
Source: EMBO J. 2025 Oct 8;44(22):6425–65. doi: 10.1038/s44318-025-00570-6 (PMC12623807; doi:10.1038/s44318-025-00570-6)
Supplement: Supplementary file 4 — Source data Fig. 2 [file 44318_2025_570_MOESM4_ESM.zip › Fig2/Numerical_data/Fig2_numerical_data.xlsx]

## Sheet: Fig2b
Normalized MYOF expression accross borad cell types in human PAAD											Cell numbers for MYOF postiive and negative cells
B cells	T and NK	Myeloid	Mast cells	Fibroblasts	Epithelial	Endothelial					B cells	T and NK	Myeloid	Mast cells	Fibroblasts	Epithelial	Endothelial
-3.55427e-05	-3.64327e-05	-3.42144e-05	-3.00263e-05	-3.17427e-05	-4.04328e-05	-1.87164e-05				Positive	71	226	1957	3	678	692	35
-3.37748e-05	-3.45336e-05	-3.25352e-05	-2.66118e-05	-2.94014e-05	-2.85602e-05	-1.78127e-05				Negative	3293	10696	7590	148	787	1253	88
-3.37174e-05	-3.33074e-05	-3.23193e-05	-2.58626e-05	-2.79149e-05	-2.82674e-05	-1.7812e-05
-3.34233e-05	-3.29046e-05	-3.22446e-05	-2.21108e-05	-2.76057e-05	-2.82041e-05	-1.75014e-05
-3.20136e-05	-3.19956e-05	-3.22169e-05	-2.02252e-05	-2.61654e-05	-2.67717e-05	-1.60976e-05
-3.1169e-05	-3.19153e-05	-3.18128e-05	-1.87522e-05	-2.5805e-05	-2.66572e-05	-1.54723e-05
-3.0663e-05	-3.18631e-05	-3.13033e-05	-1.79035e-05	-2.5121e-05	-2.64486e-05	-1.32544e-05
-3.03251e-05	-3.13899e-05	-3.12055e-05	-1.68193e-05	-2.32517e-05	-2.61813e-05	-1.21726e-05
-3.03011e-05	-3.13819e-05	-3.03735e-05	-1.61634e-05	-2.3226e-05	-2.51401e-05	-1.07094e-05
-2.96178e-05	-3.13789e-05	-3.0119e-05	-1.38348e-05	-2.26249e-05	-2.49091e-05	-9.52704e-06
-2.95878e-05	-3.11046e-05	-3.00819e-05	-1.31604e-05	-2.19837e-05	-2.45893e-05	-8.86959e-06
-2.95314e-05	-3.08109e-05	-3.00493e-05	-1.27739e-05	-2.11777e-05	-2.37558e-05	-8.4714e-06
-2.85654e-05	-3.0691e-05	-2.99309e-05	-1.26108e-05	-2.05584e-05	-2.3269e-05	-8.39956e-06
-2.81792e-05	-3.06249e-05	-2.9854e-05	-1.21246e-05	-2.03971e-05	-2.31266e-05	-8.22997e-06
-2.80824e-05	-3.04511e-05	-2.97869e-05	-1.18167e-05	-2.03074e-05	-2.3069e-05	-7.84942e-06
-2.79737e-05	-3.04468e-05	-2.96909e-05	-1.17785e-05	-2.01043e-05	-2.30545e-05	-7.58905e-06
-2.75113e-05	-3.01801e-05	-2.96823e-05	-1.15742e-05	-1.98776e-05	-2.28255e-05	-7.58632e-06
-2.6941e-05	-3.01793e-05	-2.96303e-05	-1.05483e-05	-1.90903e-05	-2.2432e-05	-6.99259e-06
-2.61364e-05	-3.01756e-05	-2.88477e-05	-9.16345e-06	-1.85503e-05	-2.10197e-05	-6.43125e-06
-2.59896e-05	-3.00102e-05	-2.88467e-05	-8.03847e-06	-1.84955e-05	-2.05687e-05	-5.12449e-06
-2.59741e-05	-2.94734e-05	-2.84577e-05	-8.00935e-06	-1.84402e-05	-1.96071e-05	-4.89857e-06
-2.57187e-05	-2.93879e-05	-2.84447e-05	-7.85951e-06	-1.82747e-05	-1.95117e-05	-4.70252e-06
-2.52277e-05	-2.92848e-05	-2.8261e-05	-7.85278e-06	-1.82172e-05	-1.94676e-05	-3.81554e-06
-2.49584e-05	-2.86313e-05	-2.80771e-05	-7.77141e-06	-1.8188e-05	-1.94552e-05	-3.7879e-06
-2.48864e-05	-2.82894e-05	-2.79696e-05	-7.36099e-06	-1.80052e-05	-1.93851e-05	-3.73579e-06
-2.46781e-05	-2.82847e-05	-2.78399e-05	-7.15432e-06	-1.79879e-05	-1.93812e-05	-2.76414e-06
-2.4589e-05	-2.81378e-05	-2.76153e-05	-7.05338e-06	-1.79608e-05	-1.90915e-05	-2.65129e-06
-2.45728e-05	-2.80909e-05	-2.74927e-05	-6.9153e-06	-1.79166e-05	-1.89142e-05	-2.35946e-06
-2.44454e-05	-2.78497e-05	-2.73597e-05	-6.85955e-06	-1.79012e-05	-1.88224e-05	-1.68572e-06
-2.43866e-05	-2.77672e-05	-2.71849e-05	-6.75756e-06	-1.78707e-05	-1.87827e-05	-1.32633e-06
-2.42881e-05	-2.76808e-05	-2.71051e-05	-6.72762e-06	-1.78028e-05	-1.87823e-05	-1.10051e-06
-2.39719e-05	-2.74799e-05	-2.70201e-05	-6.27931e-06	-1.77624e-05	-1.87414e-05	-9.06696e-07
-2.37488e-05	-2.74104e-05	-2.70047e-05	-6.12779e-06	-1.7672e-05	-1.87176e-05	-7.21051e-07
-2.36102e-05	-2.70499e-05	-2.69993e-05	-6.10952e-06	-1.755e-05	-1.85332e-05	-6.87657e-07
-2.34547e-05	-2.70241e-05	-2.69699e-05	-6.10888e-06	-1.75429e-05	-1.85133e-05	-6.32304e-07
-2.32693e-05	-2.70095e-05	-2.68633e-05	-6.09529e-06	-1.7462e-05	-1.84094e-05	-5.39887e-07
-2.313e-05	-2.69282e-05	-2.68293e-05	-5.80144e-06	-1.73552e-05	-1.82568e-05	-5.22804e-07
-2.29596e-05	-2.68982e-05	-2.68089e-05	-5.66023e-06	-1.73173e-05	-1.81651e-05	-4.1052e-07
-2.27337e-05	-2.67464e-05	-2.67582e-05	-5.61605e-06	-1.72985e-05	-1.81048e-05	-2.07646e-07
-2.27184e-05	-2.67096e-05	-2.6557e-05	-5.46736e-06	-1.72533e-05	-1.80341e-05	-2.04756e-07
-2.25145e-05	-2.65646e-05	-2.63939e-05	-5.32328e-06	-1.72499e-05	-1.79406e-05	1.33996e-07
-2.23918e-05	-2.65629e-05	-2.62208e-05	-4.97749e-06	-1.7216e-05	-1.78732e-05	1.45715e-07
-2.22937e-05	-2.65379e-05	-2.60082e-05	-4.85545e-06	-1.63736e-05	-1.78415e-05	2.07368e-07
-2.2286e-05	-2.63808e-05	-2.59098e-05	-4.73009e-06	-1.62802e-05	-1.76908e-05	2.11625e-07
-2.21733e-05	-2.63643e-05	-2.58229e-05	-4.36139e-06	-1.60767e-05	-1.73853e-05	4.04043e-07
-2.20315e-05	-2.63479e-05	-2.58206e-05	-4.10383e-06	-1.60458e-05	-1.72918e-05	5.45179e-07
-2.19665e-05	-2.62585e-05	-2.56238e-05	-3.98064e-06	-1.60083e-05	-1.72827e-05	6.0319e-07
-2.19633e-05	-2.61805e-05	-2.56149e-05	-3.92435e-06	-1.53095e-05	-1.72739e-05	8.59638e-07
-2.16645e-05	-2.6114e-05	-2.55873e-05	-3.34682e-06	-1.53088e-05	-1.71205e-05	9.80546e-07
-2.1492e-05	-2.60509e-05	-2.55382e-05	-3.32953e-06	-1.51214e-05	-1.71039e-05	1.10189e-06
-2.14661e-05	-2.59527e-05	-2.54904e-05	-3.22016e-06	-1.50914e-05	-1.68726e-05	1.45497e-06
-2.13602e-05	-2.59425e-05	-2.53515e-05	-3.07405e-06	-1.50674e-05	-1.68492e-05	1.68636e-06
-2.12565e-05	-2.59345e-05	-2.52614e-05	-3.0199e-06	-1.5028e-05	-1.68376e-05	1.72018e-06
-2.12337e-05	-2.58179e-05	-2.51975e-05	-2.84554e-06	-1.48821e-05	-1.67786e-05	2.00506e-06
-2.12067e-05	-2.57245e-05	-2.50853e-05	-2.76774e-06	-1.48457e-05	-1.67644e-05	3.20958e-06
-2.11563e-05	-2.56854e-05	-2.4991e-05	-2.1901e-06	-1.48091e-05	-1.67339e-05	3.31284e-06
-2.1107e-05	-2.5606e-05	-2.49897e-05	-2.114e-06	-1.47119e-05	-1.66863e-05	3.62091e-06
-2.10913e-05	-2.55381e-05	-2.47668e-05	-1.94864e-06	-1.45353e-05	-1.65169e-05	3.7278e-06
-2.10757e-05	-2.54608e-05	-2.47367e-05	-1.9286e-06	-1.44578e-05	-1.64649e-05	4.03214e-06
-2.10181e-05	-2.53508e-05	-2.46046e-05	-1.83697e-06	-1.43293e-05	-1.64281e-05	4.33644e-06
-2.09619e-05	-2.5244e-05	-2.45979e-05	-1.77815e-06	-1.43139e-05	-1.64165e-05	4.75958e-06
-2.09456e-05	-2.52409e-05	-2.45776e-05	-1.13137e-06	-1.42539e-05	-1.63946e-05	5.39656e-06
-2.09317e-05	-2.51114e-05	-2.45428e-05	-1.05828e-06	-1.42415e-05	-1.62848e-05	5.42325e-06
-2.09262e-05	-2.51058e-05	-2.44537e-05	-1.01565e-06	-1.42276e-05	-1.62296e-05	5.74824e-06
-2.09129e-05	-2.49765e-05	-2.44456e-05	-9.27969e-07	-1.4183e-05	-1.62284e-05	6.07857e-06
-2.0822e-05	-2.48619e-05	-2.44047e-05	-7.31831e-07	-1.41638e-05	-1.62092e-05	6.1737e-06
-2.07299e-05	-2.47962e-05	-2.43127e-05	-4.94188e-07	-1.41598e-05	-1.61988e-05	7.44173e-06
-2.0575e-05	-2.47583e-05	-2.42797e-05	-4.33164e-07	-1.41437e-05	-1.61969e-05	7.87895e-06
-2.04687e-05	-2.46134e-05	-2.41421e-05	-4.16697e-07	-1.40586e-05	-1.61168e-05	8.09206e-06
-2.03884e-05	-2.4576e-05	-2.41416e-05	-3.2883e-07	-1.40315e-05	-1.60662e-05	8.24587e-06
-2.02718e-05	-2.44635e-05	-2.41199e-05	-2.44873e-07	-1.4028e-05	-1.59307e-05	8.74634e-06
-2.02529e-05	-2.44582e-05	-2.41117e-05	-6.48983e-08	-1.39728e-05	-1.5881e-05	9.64284e-06
-2.02428e-05	-2.44386e-05	-2.40417e-05	1.06393e-07	-1.39409e-05	-1.5857e-05	9.67046e-06
-2.01217e-05	-2.43586e-05	-2.40171e-05	1.45961e-07	-1.38946e-05	-1.58411e-05	9.92676e-06
-2.00908e-05	-2.42988e-05	-2.40124e-05	1.96877e-07	-1.38674e-05	-1.57313e-05	1.01035e-05
-2.00882e-05	-2.41656e-05	-2.40109e-05	4.49946e-07	-1.36936e-05	-1.56932e-05	1.08297e-05
-2.00696e-05	-2.41603e-05	-2.39647e-05	7.51089e-07	-1.36556e-05	-1.56663e-05	1.09254e-05
-2.0067e-05	-2.41499e-05	-2.39409e-05	1.19161e-06	-1.35857e-05	-1.56587e-05	1.17776e-05
-2.00435e-05	-2.41072e-05	-2.39209e-05	1.34949e-06	-1.35757e-05	-1.56154e-05	1.24028e-05
-2.00159e-05	-2.40936e-05	-2.38738e-05	1.65405e-06	-1.35707e-05	-1.55735e-05	1.31853e-05
-1.99903e-05	-2.40705e-05	-2.36869e-05	1.88221e-06	-1.35366e-05	-1.55533e-05	1.31858e-05
-1.99324e-05	-2.39809e-05	-2.36369e-05	1.90019e-06	-1.3523e-05	-1.54449e-05	1.40783e-05
-1.99311e-05	-2.39486e-05	-2.35522e-05	2.17058e-06	-1.35048e-05	-1.53789e-05	1.5027e-05
-1.9929e-05	-2.39293e-05	-2.35046e-05	2.42304e-06	-1.34857e-05	-1.52529e-05	1.51876e-05
-1.99029e-05	-2.39199e-05	-2.32978e-05	2.96951e-06	-1.33705e-05	-1.51548e-05	1.52794e-05
-1.98993e-05	-2.38794e-05	-2.3271e-05	3.0424e-06	-1.31959e-05	-1.51546e-05	1.73233e-05
-1.98941e-05	-2.3865e-05	-2.3138e-05	3.25398e-06	-1.29683e-05	-1.51479e-05	2.02418e-05
-1.98742e-05	-2.38304e-05	-2.30841e-05	3.28131e-06	-1.29275e-05	-1.51399e-05	2.22215e-05
-1.98604e-05	-2.38301e-05	-2.30806e-05	3.43519e-06	-1.28171e-05	-1.50999e-05	0.557042
-1.98189e-05	-2.38227e-05	-2.30529e-05	3.54961e-06	-1.27551e-05	-1.50655e-05	0.680171
-1.97948e-05	-2.38171e-05	-2.30261e-05	3.64021e-06	-1.26938e-05	-1.50267e-05	0.707408
-1.96435e-05	-2.3797e-05	-2.30204e-05	3.69617e-06	-1.24618e-05	-1.49262e-05	0.733471
-1.95933e-05	-2.37799e-05	-2.30035e-05	3.90914e-06	-1.2321e-05	-1.48844e-05	0.768356
-1.95281e-05	-2.37752e-05	-2.29984e-05	4.32964e-06	-1.21161e-05	-1.48767e-05	0.779801
-1.95064e-05	-2.37389e-05	-2.29849e-05	4.40516e-06	-1.20928e-05	-1.47418e-05	0.844114
-1.95054e-05	-2.37354e-05	-2.29535e-05	4.44012e-06	-1.20815e-05	-1.47367e-05	0.884217
-1.94991e-05	-2.36575e-05	-2.29452e-05	4.57936e-06	-1.20517e-05	-1.47344e-05	1.00352
-1.9497e-05	-2.36365e-05	-2.29275e-05	4.78158e-06	-1.19789e-05	-1.45891e-05	1.06349
-1.94705e-05	-2.35363e-05	-2.29158e-05	4.82164e-06	-1.19633e-05	-1.4577e-05	1.10087
-1.94385e-05	-2.35337e-05	-2.27899e-05	4.8246e-06	-1.19296e-05	-1.45065e-05	1.14158
-1.93145e-05	-2.34905e-05	-2.26993e-05	4.85941e-06	-1.19227e-05	-1.44682e-05	1.1556
-1.9277e-05	-2.34827e-05	-2.25849e-05	5.2024e-06	-1.18114e-05	-1.44284e-05	1.16345
-1.92495e-05	-2.33664e-05	-2.25538e-05	5.33329e-06	-1.16969e-05	-1.4357e-05	1.19921
-1.92458e-05	-2.33497e-05	-2.24211e-05	5.44362e-06	-1.16548e-05	-1.43409e-05	1.22473
-1.91879e-05	-2.33203e-05	-2.23695e-05	6.05294e-06	-1.16071e-05	-1.42911e-05	1.23665
-1.91737e-05	-2.32438e-05	-2.23684e-05	6.3934e-06	-1.15054e-05	-1.42521e-05	1.26467
-1.91516e-05	-2.32155e-05	-2.23212e-05	6.4015e-06	-1.14839e-05	-1.41707e-05	1.30912
-1.91241e-05	-2.32139e-05	-2.23126e-05	6.43009e-06	-1.14752e-05	-1.41169e-05	1.31995
-1.90841e-05	-2.317e-05	-2.22658e-05	6.70048e-06	-1.14644e-05	-1.40751e-05	1.34656
-1.90628e-05	-2.31284e-05	-2.21993e-05	7.16923e-06	-1.12687e-05	-1.39513e-05	1.4702
-1.90546e-05	-2.30302e-05	-2.21602e-05	7.20749e-06	-1.11784e-05	-1.38265e-05	1.53938
-1.9038e-05	-2.30174e-05	-2.21598e-05	7.38853e-06	-1.08879e-05	-1.37426e-05	1.55303
-1.88865e-05	-2.29727e-05	-2.21492e-05	7.43535e-06	-1.08499e-05	-1.37141e-05	1.66375
-1.88707e-05	-2.29687e-05	-2.20972e-05	7.50818e-06	-1.07057e-05	-1.36684e-05	1.66616
-1.88216e-05	-2.29625e-05	-2.20305e-05	7.60561e-06	-1.06509e-05	-1.35679e-05	1.6693
-1.87873e-05	-2.29449e-05	-2.20127e-05	7.6124e-06	-1.06254e-05	-1.34116e-05	1.82633
-1.87586e-05	-2.29307e-05	-2.19244e-05	7.65968e-06	-1.06176e-05	-1.34079e-05	1.89841
-1.87498e-05	-2.29297e-05	-2.18981e-05	7.67586e-06	-1.06112e-05	-1.3359e-05	2.03745
-1.87052e-05	-2.28858e-05	-2.18883e-05	7.9311e-06	-1.06046e-05	-1.32932e-05	2.09414
-1.86466e-05	-2.28805e-05	-2.18804e-05	8.614e-06	-1.04942e-05	-1.32597e-05	2.26237
-1.86015e-05	-2.28481e-05	-2.18655e-05	8.88378e-06	-1.04408e-05	-1.32423e-05	2.35711
-1.857e-05	-2.28335e-05	-2.18315e-05	8.92148e-06	-1.03828e-05	-1.32362e-05	2.55981
-1.85213e-05	-2.28316e-05	-2.17763e-05	9.07193e-06	-1.03084e-05	-1.31029e-05	2.75694
-1.84458e-05	-2.27781e-05	-2.17238e-05	9.81107e-06	-1.03033e-05	-1.30319e-05
-1.83967e-05	-2.27778e-05	-2.17025e-05	9.9417e-06	-1.03e-05	-1.30293e-05
-1.83901e-05	-2.26178e-05	-2.16769e-05	1.02096e-05	-1.02809e-05	-1.29817e-05
-1.83444e-05	-2.26102e-05	-2.16316e-05	1.04266e-05	-1.02367e-05	-1.29757e-05
-1.82997e-05	-2.26018e-05	-2.16305e-05	1.04841e-05	-1.00902e-05	-1.29661e-05
-1.82663e-05	-2.25621e-05	-2.16146e-05	1.13813e-05	-1.00556e-05	-1.29364e-05
-1.82181e-05	-2.25342e-05	-2.16018e-05	1.18499e-05	-9.74844e-06	-1.29297e-05
-1.82112e-05	-2.24324e-05	-2.15998e-05	1.1912e-05	-9.69797e-06	-1.2867e-05
-1.81658e-05	-2.24245e-05	-2.15685e-05	1.19785e-05	-9.68721e-06	-1.26943e-05
-1.81572e-05	-2.2417e-05	-2.15179e-05	1.25848e-05	-9.6596e-06	-1.26719e-05
-1.81025e-05	-2.23717e-05	-2.15123e-05	1.26648e-05	-9.6329e-06	-1.25389e-05
-1.79311e-05	-2.23248e-05	-2.14086e-05	1.28337e-05	-9.58173e-06	-1.25019e-05
-1.79176e-05	-2.23081e-05	-2.13997e-05	1.33414e-05	-9.57144e-06	-1.25012e-05
-1.78879e-05	-2.22826e-05	-2.13837e-05	1.33434e-05	-9.51551e-06	-1.24731e-05
-1.78806e-05	-2.22725e-05	-2.13796e-05	1.38989e-05	-9.49113e-06	-1.24185e-05
-1.78578e-05	-2.22572e-05	-2.13638e-05	1.40646e-05	-9.45306e-06	-1.23712e-05
-1.78565e-05	-2.2246e-05	-2.13491e-05	1.41659e-05	-9.44863e-06	-1.23621e-05
-1.78017e-05	-2.21964e-05	-2.13436e-05	1.46596e-05	-9.43328e-06	-1.23471e-05
-1.77641e-05	-2.21885e-05	-2.13373e-05	1.5146e-05	-9.39564e-06	-1.22403e-05
-1.77639e-05	-2.21765e-05	-2.13363e-05	1.6964e-05	-9.3852e-06	-1.22175e-05
-1.76216e-05	-2.21713e-05	-2.13292e-05	1.76638e-05	-9.3233e-06	-1.21801e-05
-1.7588e-05	-2.21215e-05	-2.13104e-05	1.92252e-05	-9.29507e-06	-1.21549e-05
-1.75235e-05	-2.21002e-05	-2.12918e-05	2.0236e-05	-9.29038e-06	-1.2097e-05
-1.74879e-05	-2.20804e-05	-2.12143e-05	2.37236e-05	-9.15173e-06	-1.20813e-05
-1.74063e-05	-2.20648e-05	-2.11877e-05	2.53992e-05	-9.13847e-06	-1.20656e-05
-1.7406e-05	-2.20584e-05	-2.11801e-05	0.654742	-9.08443e-06	-1.20106e-05
-1.73739e-05	-2.20104e-05	-2.10893e-05	0.724178	-8.98687e-06	-1.20096e-05
-1.73489e-05	-2.19999e-05	-2.10843e-05	1.03561	-8.95961e-06	-1.19972e-05
-1.73282e-05	-2.19984e-05	-2.09828e-05		-8.90663e-06	-1.19689e-05
-1.73086e-05	-2.19755e-05	-2.09619e-05		-8.86053e-06	-1.1895e-05
-1.72628e-05	-2.19677e-05	-2.0914e-05		-8.85696e-06	-1.18589e-05
-1.7248e-05	-2.19548e-05	-2.08874e-05		-8.81934e-06	-1.18503e-05
-1.72132e-05	-2.19462e-05	-2.08809e-05		-8.80614e-06	-1.18414e-05
-1.71094e-05	-2.19402e-05	-2.08435e-05		-8.65162e-06	-1.18094e-05
-1.70905e-05	-2.19279e-05	-2.07668e-05		-8.63533e-06	-1.17405e-05
-1.70479e-05	-2.18717e-05	-2.07513e-05		-8.61941e-06	-1.17288e-05
-1.70362e-05	-2.18056e-05	-2.07364e-05		-8.57066e-06	-1.16138e-05
-1.70162e-05	-2.18025e-05	-2.07331e-05		-8.55326e-06	-1.14802e-05
-1.7009e-05	-2.17341e-05	-2.07128e-05		-8.48579e-06	-1.14136e-05
-1.69995e-05	-2.17315e-05	-2.06986e-05		-8.48002e-06	-1.13919e-05
-1.69465e-05	-2.17244e-05	-2.06837e-05		-8.44168e-06	-1.13255e-05
-1.69142e-05	-2.17075e-05	-2.06654e-05		-8.39404e-06	-1.1311e-05
-1.6801e-05	-2.16665e-05	-2.06353e-05		-8.36895e-06	-1.12949e-05
-1.67962e-05	-2.16548e-05	-2.05753e-05		-8.34525e-06	-1.12882e-05
-1.67886e-05	-2.16201e-05	-2.04801e-05		-8.3178e-06	-1.1262e-05
-1.67832e-05	-2.15761e-05	-2.0426e-05		-8.21708e-06	-1.12173e-05
-1.67133e-05	-2.15696e-05	-2.0422e-05		-8.18074e-06	-1.1197e-05
-1.67057e-05	-2.15679e-05	-2.03119e-05		-8.04764e-06	-1.11908e-05
-1.66988e-05	-2.15548e-05	-2.03104e-05		-8.02017e-06	-1.11801e-05
-1.66423e-05	-2.15079e-05	-2.02757e-05		-8.01683e-06	-1.11492e-05
-1.66319e-05	-2.15004e-05	-2.02442e-05		-7.9077e-06	-1.11339e-05
-1.6611e-05	-2.14657e-05	-2.02401e-05		-7.88523e-06	-1.1121e-05
-1.65991e-05	-2.14244e-05	-2.02105e-05		-7.74768e-06	-1.10887e-05
-1.65749e-05	-2.13908e-05	-2.02089e-05		-7.7443e-06	-1.10816e-05
-1.65542e-05	-2.13876e-05	-2.01594e-05		-7.74099e-06	-1.10598e-05
-1.64981e-05	-2.1324e-05	-2.00945e-05		-7.73101e-06	-1.09332e-05
-1.64255e-05	-2.13092e-05	-2.00385e-05		-7.63458e-06	-1.09232e-05
-1.64016e-05	-2.13042e-05	-1.99778e-05		-7.55428e-06	-1.08817e-05
-1.63792e-05	-2.12995e-05	-1.99778e-05		-7.52311e-06	-1.08756e-05
-1.63632e-05	-2.12867e-05	-1.99761e-05		-7.47703e-06	-1.08479e-05
-1.63012e-05	-2.12826e-05	-1.99544e-05		-7.47664e-06	-1.08267e-05
-1.62784e-05	-2.12799e-05	-1.99502e-05		-7.46406e-06	-1.06961e-05
-1.62562e-05	-2.12214e-05	-1.99489e-05		-7.43878e-06	-1.06808e-05
-1.62417e-05	-2.12134e-05	-1.99437e-05		-7.42346e-06	-1.05823e-05
-1.62052e-05	-2.11999e-05	-1.99389e-05		-7.40587e-06	-1.05681e-05
-1.6167e-05	-2.11983e-05	-1.99014e-05		-7.40576e-06	-1.05299e-05
-1.61276e-05	-2.11977e-05	-1.98973e-05		-7.30271e-06	-1.05295e-05
-1.61152e-05	-2.11946e-05	-1.98915e-05		-7.29562e-06	-1.04749e-05
-1.60668e-05	-2.11917e-05	-1.98685e-05		-7.23737e-06	-1.04485e-05
-1.60409e-05	-2.11768e-05	-1.9863e-05		-7.04205e-06	-1.04321e-05
-1.60352e-05	-2.11726e-05	-1.98305e-05		-7.01155e-06	-1.04247e-05
-1.60179e-05	-2.11603e-05	-1.98301e-05		-6.98694e-06	-1.04087e-05
-1.59647e-05	-2.1132e-05	-1.98227e-05		-6.81564e-06	-1.04048e-05
-1.59556e-05	-2.11025e-05	-1.98028e-05		-6.63139e-06	-1.03706e-05
-1.59179e-05	-2.10925e-05	-1.97986e-05		-6.58007e-06	-1.0333e-05
-1.58687e-05	-2.10775e-05	-1.97487e-05		-6.5655e-06	-1.02751e-05
-1.58418e-05	-2.10478e-05	-1.96741e-05		-6.56282e-06	-1.01779e-05
-1.58182e-05	-2.1039e-05	-1.96596e-05		-6.5374e-06	-1.01393e-05
-1.58038e-05	-2.10312e-05	-1.96455e-05		-6.53286e-06	-1.00898e-05
-1.57913e-05	-2.10212e-05	-1.964e-05		-6.44632e-06	-1.00825e-05
-1.57875e-05	-2.09853e-05	-1.96173e-05		-6.28912e-06	-1.00742e-05
-1.57568e-05	-2.09852e-05	-1.9615e-05		-6.27076e-06	-1.00434e-05
-1.57216e-05	-2.09757e-05	-1.96145e-05		-6.26574e-06	-1.00174e-05
-1.57205e-05	-2.09728e-05	-1.95958e-05		-6.26194e-06	-9.90384e-06
-1.57141e-05	-2.09613e-05	-1.95863e-05		-6.23032e-06	-9.88394e-06
-1.57054e-05	-2.09289e-05	-1.95711e-05		-6.2202e-06	-9.86711e-06
-1.56847e-05	-2.09003e-05	-1.95664e-05		-6.17705e-06	-9.73259e-06
-1.56785e-05	-2.08963e-05	-1.95488e-05		-6.14897e-06	-9.7032e-06
-1.56785e-05	-2.08384e-05	-1.95288e-05		-6.12454e-06	-9.67725e-06
-1.56226e-05	-2.08281e-05	-1.95278e-05		-5.98518e-06	-9.67076e-06
-1.56107e-05	-2.08158e-05	-1.94978e-05		-5.95914e-06	-9.65539e-06
-1.55957e-05	-2.07708e-05	-1.9466e-05		-5.91265e-06	-9.64967e-06
-1.55793e-05	-2.07496e-05	-1.93992e-05		-5.90171e-06	-9.63248e-06
-1.5569e-05	-2.07339e-05	-1.93838e-05		-5.90151e-06	-9.61095e-06
-1.55583e-05	-2.07139e-05	-1.93784e-05		-5.88199e-06	-9.57398e-06
-1.55389e-05	-2.06674e-05	-1.9377e-05		-5.8796e-06	-9.54119e-06
-1.55102e-05	-2.06614e-05	-1.93254e-05		-5.8577e-06	-9.53924e-06
-1.545e-05	-2.06453e-05	-1.93164e-05		-5.85393e-06	-9.50874e-06
-1.52946e-05	-2.06111e-05	-1.92879e-05		-5.85019e-06	-9.48856e-06
-1.52898e-05	-2.06023e-05	-1.92824e-05		-5.81519e-06	-9.47288e-06
-1.52252e-05	-2.05701e-05	-1.92745e-05		-5.7952e-06	-9.41385e-06
-1.52135e-05	-2.05088e-05	-1.92371e-05		-5.69943e-06	-9.38417e-06
-1.51943e-05	-2.05087e-05	-1.92202e-05		-5.66107e-06	-9.37985e-06
-1.51447e-05	-2.05059e-05	-1.92122e-05		-5.61946e-06	-9.37493e-06
-1.51275e-05	-2.04765e-05	-1.92115e-05		-5.54846e-06	-9.34496e-06
-1.51122e-05	-2.04727e-05	-1.91971e-05		-5.53539e-06	-9.33623e-06
-1.50852e-05	-2.04692e-05	-1.91788e-05		-5.50786e-06	-9.32374e-06
-1.50828e-05	-2.04537e-05	-1.9154e-05		-5.4814e-06	-9.31927e-06
-1.5023e-05	-2.04501e-05	-1.91269e-05		-5.41183e-06	-9.31615e-06
-1.50126e-05	-2.04429e-05	-1.90965e-05		-5.33935e-06	-9.31253e-06
-1.50091e-05	-2.0434e-05	-1.9087e-05		-5.30923e-06	-9.30071e-06
-1.4983e-05	-2.03982e-05	-1.90789e-05		-5.25108e-06	-9.29296e-06
-1.4949e-05	-2.03961e-05	-1.90375e-05		-5.22863e-06	-9.2359e-06
-1.49485e-05	-2.03863e-05	-1.9026e-05		-5.13602e-06	-9.23334e-06
-1.49368e-05	-2.03837e-05	-1.90211e-05		-5.11149e-06	-9.22703e-06
-1.48941e-05	-2.03786e-05	-1.90191e-05		-4.93806e-06	-9.19613e-06
-1.48515e-05	-2.03599e-05	-1.90184e-05		-4.79226e-06	-9.16168e-06
-1.48159e-05	-2.03338e-05	-1.90124e-05		-4.78559e-06	-9.0896e-06
-1.47963e-05	-2.03316e-05	-1.89919e-05		-4.77277e-06	-9.05422e-06
-1.47747e-05	-2.02936e-05	-1.89872e-05		-4.74344e-06	-9.0538e-06
-1.47728e-05	-2.02705e-05	-1.89514e-05		-4.72628e-06	-9.0409e-06
-1.47573e-05	-2.02664e-05	-1.89408e-05		-4.66682e-06	-8.98291e-06
-1.47467e-05	-2.02513e-05	-1.89362e-05		-4.58602e-06	-8.91243e-06
-1.47146e-05	-2.02468e-05	-1.89207e-05		-4.56245e-06	-8.86627e-06
-1.47043e-05	-2.02366e-05	-1.88695e-05		-4.52264e-06	-8.76966e-06
-1.46936e-05	-2.02267e-05	-1.8869e-05		-4.45924e-06	-8.6999e-06
-1.46766e-05	-2.02014e-05	-1.88522e-05		-4.4516e-06	-8.68514e-06
-1.46729e-05	-2.01903e-05	-1.88189e-05		-4.44887e-06	-8.67327e-06
-1.46006e-05	-2.01849e-05	-1.88074e-05		-4.44749e-06	-8.62547e-06
-1.45965e-05	-2.0175e-05	-1.8802e-05		-4.44659e-06	-8.52216e-06
-1.45915e-05	-2.01735e-05	-1.87782e-05		-4.37702e-06	-8.50897e-06
-1.45539e-05	-2.0172e-05	-1.87755e-05		-4.33931e-06	-8.50258e-06
-1.45427e-05	-2.01709e-05	-1.87641e-05		-4.336e-06	-8.49596e-06
-1.45294e-05	-2.01649e-05	-1.87466e-05		-4.28395e-06	-8.4888e-06
-1.45223e-05	-2.01632e-05	-1.86806e-05		-4.22173e-06	-8.47914e-06
-1.4516e-05	-2.01488e-05	-1.86616e-05		-4.18247e-06	-8.45873e-06
-1.45139e-05	-2.01456e-05	-1.86488e-05		-4.17785e-06	-8.40631e-06
-1.44916e-05	-2.01074e-05	-1.86446e-05		-4.14927e-06	-8.3347e-06
-1.44882e-05	-2.01068e-05	-1.8644e-05		-4.117e-06	-8.32304e-06
-1.4447e-05	-2.00782e-05	-1.86215e-05		-4.05879e-06	-8.28206e-06
-1.44127e-05	-2.0044e-05	-1.86193e-05		-4.01802e-06	-8.18358e-06
-1.43918e-05	-2.00262e-05	-1.85991e-05		-4.00948e-06	-8.17691e-06
-1.43766e-05	-2.00145e-05	-1.85817e-05		-3.98612e-06	-8.14573e-06
-1.43383e-05	-2.00093e-05	-1.85799e-05		-3.95309e-06	-8.1414e-06
-1.43363e-05	-2.00043e-05	-1.85753e-05		-3.95033e-06	-8.1274e-06
-1.43065e-05	-1.99889e-05	-1.85716e-05		-3.7845e-06	-8.12267e-06
-1.42548e-05	-1.99792e-05	-1.85544e-05		-3.70157e-06	-8.11869e-06
-1.42379e-05	-1.99615e-05	-1.85441e-05		-3.62596e-06	-8.09438e-06
-1.42238e-05	-1.99411e-05	-1.85002e-05		-3.59843e-06	-8.05234e-06
-1.42187e-05	-1.99213e-05	-1.84867e-05		-3.57729e-06	-8.03003e-06
-1.42001e-05	-1.98761e-05	-1.84704e-05		-3.47989e-06	-7.98477e-06
-1.41776e-05	-1.98694e-05	-1.84664e-05		-3.4635e-06	-7.9517e-06
-1.41681e-05	-1.98558e-05	-1.84421e-05		-3.42066e-06	-7.93252e-06
-1.41396e-05	-1.98002e-05	-1.84344e-05		-3.40925e-06	-7.91681e-06
-1.41333e-05	-1.97789e-05	-1.84308e-05		-3.40788e-06	-7.86295e-06
-1.41271e-05	-1.97725e-05	-1.84195e-05		-3.3837e-06	-7.85546e-06
-1.40957e-05	-1.97336e-05	-1.83809e-05		-3.38031e-06	-7.82578e-06
-1.40762e-05	-1.97208e-05	-1.83641e-05		-3.32488e-06	-7.81466e-06
-1.40561e-05	-1.97127e-05	-1.83366e-05		-3.30823e-06	-7.79504e-06
-1.40226e-05	-1.96602e-05	-1.83209e-05		-3.22438e-06	-7.78967e-06
-1.39971e-05	-1.96442e-05	-1.83087e-05		-3.19282e-06	-7.78893e-06
-1.39753e-05	-1.96398e-05	-1.82794e-05		-3.13426e-06	-7.73993e-06
-1.39672e-05	-1.96133e-05	-1.82478e-05		-3.06056e-06	-7.6947e-06
-1.39244e-05	-1.96107e-05	-1.82261e-05		-3.049e-06	-7.6763e-06
-1.39023e-05	-1.95898e-05	-1.82224e-05		-3.01784e-06	-7.60693e-06
-1.38886e-05	-1.95877e-05	-1.81879e-05		-2.98456e-06	-7.59646e-06
-1.386e-05	-1.95395e-05	-1.81737e-05		-2.96116e-06	-7.55853e-06
-1.38201e-05	-1.95099e-05	-1.81732e-05		-2.94358e-06	-7.55693e-06
-1.37918e-05	-1.95072e-05	-1.8158e-05		-2.9423e-06	-7.51663e-06
-1.37646e-05	-1.94847e-05	-1.81334e-05		-2.92158e-06	-7.51215e-06
-1.37571e-05	-1.94427e-05	-1.81169e-05		-2.89684e-06	-7.50529e-06
-1.37511e-05	-1.94238e-05	-1.81106e-05		-2.8745e-06	-7.42202e-06
-1.37379e-05	-1.93783e-05	-1.80962e-05		-2.85151e-06	-7.41371e-06
-1.37364e-05	-1.93686e-05	-1.80682e-05		-2.81668e-06	-7.41299e-06
-1.3735e-05	-1.93422e-05	-1.80532e-05		-2.76161e-06	-7.38067e-06
-1.37342e-05	-1.93339e-05	-1.80422e-05		-2.75549e-06	-7.37608e-06
-1.37283e-05	-1.93208e-05	-1.80116e-05		-2.73598e-06	-7.37584e-06
-1.37022e-05	-1.9319e-05	-1.80043e-05		-2.72652e-06	-7.34875e-06
-1.36973e-05	-1.92944e-05	-1.79969e-05		-2.71798e-06	-7.30194e-06
-1.3664e-05	-1.92813e-05	-1.79862e-05		-2.6981e-06	-7.2735e-06
-1.36625e-05	-1.92804e-05	-1.79666e-05		-2.68362e-06	-7.26775e-06
-1.36361e-05	-1.92774e-05	-1.79595e-05		-2.65353e-06	-7.25352e-06
-1.36252e-05	-1.92617e-05	-1.79438e-05		-2.62904e-06	-7.219e-06
-1.36212e-05	-1.92528e-05	-1.79392e-05		-2.60779e-06	-7.20431e-06
-1.36199e-05	-1.92352e-05	-1.79285e-05		-2.60774e-06	-7.16445e-06
-1.36175e-05	-1.92056e-05	-1.79231e-05		-2.58982e-06	-7.15343e-06
-1.35871e-05	-1.91703e-05	-1.79185e-05		-2.5645e-06	-7.14746e-06
-1.35837e-05	-1.9169e-05	-1.79136e-05		-2.54798e-06	-7.12691e-06
-1.35312e-05	-1.91371e-05	-1.78432e-05		-2.51273e-06	-7.12652e-06
-1.35308e-05	-1.91282e-05	-1.78215e-05		-2.45593e-06	-7.09927e-06
-1.35231e-05	-1.90856e-05	-1.78138e-05		-2.38737e-06	-7.08419e-06
-1.35109e-05	-1.90679e-05	-1.78104e-05		-2.36597e-06	-7.08298e-06
-1.34962e-05	-1.90485e-05	-1.77795e-05		-2.34942e-06	-7.08038e-06
-1.3481e-05	-1.90468e-05	-1.77728e-05		-2.34491e-06	-7.03353e-06
-1.34775e-05	-1.90388e-05	-1.77697e-05		-2.28515e-06	-6.98445e-06
-1.34596e-05	-1.9035e-05	-1.7763e-05		-2.26514e-06	-6.98301e-06
-1.34402e-05	-1.90343e-05	-1.77622e-05		-2.21847e-06	-6.98049e-06
-1.34353e-05	-1.9032e-05	-1.77506e-05		-2.07294e-06	-6.9793e-06
-1.34004e-05	-1.90298e-05	-1.77396e-05		-2.03483e-06	-6.95125e-06
-1.33606e-05	-1.901e-05	-1.77296e-05		-2.03378e-06	-6.95067e-06
-1.33566e-05	-1.89656e-05	-1.77136e-05		-2.0312e-06	-6.93928e-06
-1.33259e-05	-1.89277e-05	-1.76947e-05		-2.02515e-06	-6.91767e-06
-1.33149e-05	-1.89157e-05	-1.76859e-05		-1.96466e-06	-6.90953e-06
-1.33134e-05	-1.89121e-05	-1.76562e-05		-1.94138e-06	-6.85662e-06
-1.33083e-05	-1.89014e-05	-1.75834e-05		-1.88542e-06	-6.8562e-06
-1.32937e-05	-1.88906e-05	-1.7529e-05		-1.80437e-06	-6.82993e-06
-1.32347e-05	-1.88563e-05	-1.75209e-05		-1.77618e-06	-6.8223e-06
-1.32301e-05	-1.88283e-05	-1.75132e-05		-1.74245e-06	-6.78816e-06
-1.31953e-05	-1.88067e-05	-1.7491e-05		-1.70105e-06	-6.77897e-06
-1.31849e-05	-1.87962e-05	-1.74834e-05		-1.67352e-06	-6.76661e-06
-1.31782e-05	-1.87899e-05	-1.74784e-05		-1.67073e-06	-6.76248e-06
-1.3175e-05	-1.87863e-05	-1.7469e-05		-1.57639e-06	-6.7346e-06
-1.31644e-05	-1.87846e-05	-1.74506e-05		-1.57533e-06	-6.73408e-06
-1.314e-05	-1.87795e-05	-1.74355e-05		-1.56872e-06	-6.73316e-06
-1.3129e-05	-1.87659e-05	-1.74334e-05		-1.45416e-06	-6.67721e-06
-1.3115e-05	-1.87646e-05	-1.74286e-05		-1.38642e-06	-6.67476e-06
-1.31138e-05	-1.87598e-05	-1.73738e-05		-1.35088e-06	-6.66332e-06
-1.31131e-05	-1.87575e-05	-1.73735e-05		-1.34814e-06	-6.63775e-06
-1.30929e-05	-1.87379e-05	-1.7373e-05		-1.29414e-06	-6.62593e-06
-1.30924e-05	-1.87267e-05	-1.73411e-05		-1.25972e-06	-6.61715e-06
-1.30747e-05	-1.87209e-05	-1.73371e-05		-1.25963e-06	-6.6093e-06
-1.30519e-05	-1.87089e-05	-1.73215e-05		-1.24433e-06	-6.59728e-06
-1.30517e-05	-1.86893e-05	-1.72737e-05		-1.22846e-06	-6.52678e-06
-1.30489e-05	-1.86888e-05	-1.72474e-05		-1.22157e-06	-6.48058e-06
-1.30467e-05	-1.86747e-05	-1.72413e-05		-1.17162e-06	-6.44277e-06
-1.30387e-05	-1.86604e-05	-1.72346e-05		-1.14528e-06	-6.43144e-06
-1.30379e-05	-1.86581e-05	-1.72235e-05		-1.08783e-06	-6.37246e-06
-1.29742e-05	-1.86486e-05	-1.71952e-05		-1.08196e-06	-6.36165e-06
-1.29653e-05	-1.86318e-05	-1.71932e-05		-1.03595e-06	-6.35842e-06
-1.29237e-05	-1.86301e-05	-1.71914e-05		-1.02514e-06	-6.33095e-06
-1.29169e-05	-1.86296e-05	-1.71752e-05		-9.45074e-07	-6.32883e-06
-1.29122e-05	-1.85932e-05	-1.71681e-05		-9.35615e-07	-6.32699e-06
-1.28885e-05	-1.85639e-05	-1.71397e-05		-9.26473e-07	-6.2843e-06
-1.28501e-05	-1.85173e-05	-1.71367e-05		-8.60707e-07	-6.2831e-06
-1.2796e-05	-1.85156e-05	-1.71338e-05		-8.42526e-07	-6.27366e-06
-1.27942e-05	-1.8505e-05	-1.71137e-05		-8.30202e-07	-6.24319e-06
-1.27851e-05	-1.84768e-05	-1.71137e-05		-7.61097e-07	-6.2225e-06
-1.27685e-05	-1.8464e-05	-1.70782e-05		-7.56719e-07	-6.21659e-06
-1.26679e-05	-1.84498e-05	-1.70765e-05		-7.49545e-07	-6.21168e-06
-1.2601e-05	-1.84473e-05	-1.70438e-05		-7.02415e-07	-6.21155e-06
-1.25998e-05	-1.84194e-05	-1.70387e-05		-6.68177e-07	-6.19938e-06
-1.25832e-05	-1.84157e-05	-1.70256e-05		-6.56218e-07	-6.19355e-06
-1.25791e-05	-1.83976e-05	-1.69905e-05		-6.56139e-07	-6.1792e-06
-1.24931e-05	-1.83887e-05	-1.69708e-05		-6.33952e-07	-6.17518e-06
-1.24914e-05	-1.83821e-05	-1.69616e-05		-6.2115e-07	-6.08129e-06
-1.24359e-05	-1.83742e-05	-1.69091e-05		-6.15357e-07	-6.02296e-06
-1.24015e-05	-1.83716e-05	-1.69074e-05		-6.03317e-07	-6.01473e-06
-1.23994e-05	-1.83688e-05	-1.68991e-05		-6.03156e-07	-5.97713e-06
-1.23852e-05	-1.83629e-05	-1.68714e-05		-5.99467e-07	-5.95406e-06
-1.23805e-05	-1.83602e-05	-1.68698e-05		-5.82708e-07	-5.94295e-06
-1.23767e-05	-1.83185e-05	-1.6835e-05		-5.7723e-07	-5.91546e-06
-1.23727e-05	-1.83178e-05	-1.68312e-05		-5.31135e-07	-5.896e-06
-1.23671e-05	-1.82826e-05	-1.6829e-05		-5.23352e-07	-5.87164e-06
-1.23517e-05	-1.82788e-05	-1.68165e-05		-4.64188e-07	-5.86799e-06
-1.23012e-05	-1.82777e-05	-1.68101e-05		-4.43747e-07	-5.82355e-06
-1.22578e-05	-1.82611e-05	-1.6806e-05		-4.11895e-07	-5.77119e-06
-1.22567e-05	-1.8258e-05	-1.67916e-05		-3.9838e-07	-5.74351e-06
-1.22545e-05	-1.82548e-05	-1.67808e-05		-3.78695e-07	-5.7259e-06
-1.22524e-05	-1.824e-05	-1.67548e-05		-2.9456e-07	-5.71192e-06
-1.21949e-05	-1.82374e-05	-1.67482e-05		-1.97268e-07	-5.66568e-06
-1.2191e-05	-1.82174e-05	-1.67393e-05		-1.88329e-07	-5.65164e-06
-1.21806e-05	-1.81912e-05	-1.66993e-05		-1.69501e-07	-5.6414e-06
-1.21643e-05	-1.8166e-05	-1.66826e-05		-5.83504e-08	-5.62824e-06
-1.21501e-05	-1.81197e-05	-1.6671e-05		-2.43278e-08	-5.60647e-06
-1.20909e-05	-1.81116e-05	-1.6663e-05		3.90324e-09	-5.58904e-06
-1.20659e-05	-1.81062e-05	-1.66328e-05		4.58818e-09	-5.54174e-06
-1.20558e-05	-1.80965e-05	-1.66302e-05		1.04496e-08	-5.53486e-06
-1.20412e-05	-1.80441e-05	-1.66283e-05		6.89671e-08	-5.52447e-06
-1.2034e-05	-1.80409e-05	-1.65948e-05		9.05947e-08	-5.51783e-06
-1.20087e-05	-1.80332e-05	-1.65774e-05		9.91062e-08	-5.48984e-06
-1.1985e-05	-1.80184e-05	-1.65747e-05		1.24501e-07	-5.36601e-06
-1.19676e-05	-1.80183e-05	-1.65742e-05		1.55502e-07	-5.35947e-06
-1.19245e-05	-1.79792e-05	-1.65691e-05		1.57525e-07	-5.33247e-06
-1.19e-05	-1.7964e-05	-1.6566e-05		1.98315e-07	-5.29195e-06
-1.18856e-05	-1.7932e-05	-1.65577e-05		2.21152e-07	-5.25525e-06
-1.18796e-05	-1.79109e-05	-1.6529e-05		2.53511e-07	-5.24054e-06
-1.18768e-05	-1.79077e-05	-1.65219e-05		2.5381e-07	-5.1451e-06
-1.18472e-05	-1.78957e-05	-1.65023e-05		3.27523e-07	-5.13479e-06
-1.18401e-05	-1.78873e-05	-1.64973e-05		3.34991e-07	-5.04559e-06
-1.18057e-05	-1.78832e-05	-1.64946e-05		3.37804e-07	-5.00933e-06
-1.17828e-05	-1.78628e-05	-1.64806e-05		3.73734e-07	-4.98317e-06
-1.17796e-05	-1.78492e-05	-1.64787e-05		3.74152e-07	-4.96843e-06
-1.17506e-05	-1.78339e-05	-1.64632e-05		3.75172e-07	-4.936e-06
-1.17342e-05	-1.78246e-05	-1.64456e-05		3.76714e-07	-4.91824e-06
-1.16939e-05	-1.78131e-05	-1.64442e-05		4.13423e-07	-4.91515e-06
-1.16899e-05	-1.78079e-05	-1.64352e-05		4.26469e-07	-4.90491e-06
-1.16673e-05	-1.78063e-05	-1.64342e-05		4.4369e-07	-4.85423e-06
-1.16634e-05	-1.78038e-05	-1.64305e-05		4.46756e-07	-4.85378e-06
-1.16107e-05	-1.77902e-05	-1.64284e-05		4.59176e-07	-4.78515e-06
-1.15966e-05	-1.77842e-05	-1.64199e-05		4.71786e-07	-4.76078e-06
-1.15798e-05	-1.77552e-05	-1.63916e-05		5.33901e-07	-4.723e-06
-1.15794e-05	-1.77513e-05	-1.63812e-05		5.38749e-07	-4.69059e-06
-1.15565e-05	-1.77512e-05	-1.6339e-05		5.62651e-07	-4.67944e-06
-1.1533e-05	-1.77337e-05	-1.63153e-05		5.71736e-07	-4.67706e-06
-1.15282e-05	-1.77278e-05	-1.62992e-05		5.72882e-07	-4.65545e-06
-1.15193e-05	-1.76795e-05	-1.626e-05		6.36471e-07	-4.64365e-06
-1.15034e-05	-1.76737e-05	-1.62486e-05		7.52124e-07	-4.62177e-06
-1.15008e-05	-1.7673e-05	-1.62438e-05		7.61133e-07	-4.61224e-06
-1.14818e-05	-1.76455e-05	-1.6239e-05		7.98432e-07	-4.58236e-06
-1.1475e-05	-1.76316e-05	-1.62357e-05		8.11499e-07	-4.55399e-06
-1.14718e-05	-1.76119e-05	-1.62265e-05		8.21587e-07	-4.53038e-06
-1.14546e-05	-1.76116e-05	-1.62254e-05		8.39211e-07	-4.50105e-06
-1.14501e-05	-1.75991e-05	-1.62017e-05		8.64751e-07	-4.49343e-06
-1.1441e-05	-1.75429e-05	-1.61313e-05		8.66006e-07	-4.4828e-06
-1.14337e-05	-1.75353e-05	-1.61238e-05		8.99333e-07	-4.47596e-06
-1.14107e-05	-1.75323e-05	-1.61038e-05		9.28971e-07	-4.44926e-06
-1.1409e-05	-1.75162e-05	-1.60854e-05		9.42854e-07	-4.41008e-06
-1.13875e-05	-1.74678e-05	-1.60823e-05		9.99137e-07	-4.37803e-06
-1.13554e-05	-1.74574e-05	-1.60566e-05		1.00285e-06	-4.26276e-06
-1.13467e-05	-1.74387e-05	-1.60392e-05		1.01146e-06	-4.24364e-06
-1.13459e-05	-1.74364e-05	-1.60386e-05		1.01216e-06	-4.23383e-06
-1.13066e-05	-1.74205e-05	-1.60328e-05		1.0156e-06	-4.21702e-06
-1.1299e-05	-1.74082e-05	-1.60304e-05		1.01633e-06	-4.19847e-06
-1.12951e-05	-1.74028e-05	-1.60263e-05		1.04451e-06	-4.19168e-06
-1.12949e-05	-1.74024e-05	-1.60255e-05		1.0506e-06	-4.09729e-06
-1.12806e-05	-1.73944e-05	-1.60229e-05		1.07775e-06	-4.01708e-06
-1.12654e-05	-1.73912e-05	-1.60002e-05		1.08001e-06	-3.99548e-06
-1.1254e-05	-1.73902e-05	-1.59946e-05		1.12652e-06	-3.97105e-06
-1.12405e-05	-1.7381e-05	-1.59655e-05		1.1499e-06	-3.92497e-06
-1.12273e-05	-1.73773e-05	-1.59607e-05		1.16315e-06	-3.90954e-06
-1.12184e-05	-1.73617e-05	-1.59583e-05		1.16696e-06	-3.89937e-06
-1.12061e-05	-1.73589e-05	-1.59459e-05		1.19789e-06	-3.87422e-06
-1.119e-05	-1.73563e-05	-1.59439e-05		1.36224e-06	-3.83337e-06
-1.11872e-05	-1.7353e-05	-1.59435e-05		1.37015e-06	-3.79648e-06
-1.11862e-05	-1.73421e-05	-1.59417e-05		1.42431e-06	-3.74559e-06
-1.11699e-05	-1.73185e-05	-1.59166e-05		1.47532e-06	-3.67017e-06
-1.11324e-05	-1.72658e-05	-1.5879e-05		1.56064e-06	-3.54664e-06
-1.11238e-05	-1.72626e-05	-1.58722e-05		1.60214e-06	-3.52069e-06
-1.11069e-05	-1.72615e-05	-1.58622e-05		1.637e-06	-3.4535e-06
-1.10822e-05	-1.72594e-05	-1.58619e-05		1.63903e-06	-3.44841e-06
-1.10737e-05	-1.72487e-05	-1.58532e-05		1.66438e-06	-3.44277e-06
-1.10669e-05	-1.7235e-05	-1.5851e-05		1.68962e-06	-3.43154e-06
-1.10614e-05	-1.72182e-05	-1.58501e-05		1.7167e-06	-3.38366e-06
-1.10537e-05	-1.71946e-05	-1.58413e-05		1.71761e-06	-3.36449e-06
-1.10495e-05	-1.71841e-05	-1.58412e-05		1.73927e-06	-3.34484e-06
-1.10491e-05	-1.71833e-05	-1.5836e-05		1.75262e-06	-3.31532e-06
-1.10249e-05	-1.7183e-05	-1.58258e-05		1.75835e-06	-3.30512e-06
-1.10245e-05	-1.71767e-05	-1.58137e-05		1.82208e-06	-3.30385e-06
-1.10112e-05	-1.71701e-05	-1.58105e-05		1.89284e-06	-3.28602e-06
-1.10003e-05	-1.71687e-05	-1.57919e-05		1.90759e-06	-3.26311e-06
-1.09978e-05	-1.71597e-05	-1.57741e-05		1.93166e-06	-3.24408e-06
-1.09847e-05	-1.71592e-05	-1.57716e-05		1.93178e-06	-3.24184e-06
-1.09342e-05	-1.71557e-05	-1.57689e-05		1.95587e-06	-3.24005e-06
-1.09185e-05	-1.71557e-05	-1.57672e-05		2.02732e-06	-3.2387e-06
-1.09046e-05	-1.71542e-05	-1.5761e-05		2.049e-06	-3.23755e-06
-1.08718e-05	-1.71537e-05	-1.57571e-05		2.06129e-06	-3.23397e-06
-1.08504e-05	-1.71487e-05	-1.57499e-05		2.06982e-06	-3.19669e-06
-1.08211e-05	-1.71354e-05	-1.57486e-05		2.07007e-06	-3.17454e-06
-1.07823e-05	-1.71318e-05	-1.57438e-05		2.07406e-06	-3.1634e-06
-1.07663e-05	-1.71259e-05	-1.57397e-05		2.07802e-06	-3.15075e-06
-1.07598e-05	-1.71129e-05	-1.57364e-05		2.08125e-06	-3.14021e-06
-1.07366e-05	-1.71114e-05	-1.569e-05		2.08208e-06	-3.1345e-06
-1.07365e-05	-1.71079e-05	-1.56878e-05		2.09529e-06	-3.11531e-06
-1.07272e-05	-1.70998e-05	-1.56708e-05		2.11698e-06	-3.06561e-06
-1.07105e-05	-1.70985e-05	-1.56599e-05		2.12794e-06	-3.05849e-06
-1.06975e-05	-1.70937e-05	-1.56435e-05		2.13324e-06	-3.00343e-06
-1.06923e-05	-1.70838e-05	-1.56427e-05		2.15406e-06	-2.93914e-06
-1.06855e-05	-1.70649e-05	-1.56352e-05		2.25977e-06	-2.9285e-06
-1.0685e-05	-1.70492e-05	-1.5608e-05		2.30094e-06	-2.9193e-06
-1.06723e-05	-1.70465e-05	-1.56024e-05		2.30615e-06	-2.79734e-06
-1.06621e-05	-1.70308e-05	-1.55962e-05		2.33856e-06	-2.7659e-06
-1.06617e-05	-1.70254e-05	-1.55893e-05		2.35647e-06	-2.73e-06
-1.06608e-05	-1.70176e-05	-1.55854e-05		2.36327e-06	-2.72724e-06
-1.06464e-05	-1.70146e-05	-1.55761e-05		2.3759e-06	-2.72574e-06
-1.0619e-05	-1.69972e-05	-1.55717e-05		2.39236e-06	-2.7208e-06
-1.06129e-05	-1.69957e-05	-1.55608e-05		2.41934e-06	-2.70209e-06
-1.05982e-05	-1.6985e-05	-1.55492e-05		2.43165e-06	-2.69689e-06
-1.05816e-05	-1.69762e-05	-1.55387e-05		2.49644e-06	-2.68885e-06
-1.05793e-05	-1.69627e-05	-1.55154e-05		2.56705e-06	-2.57523e-06
-1.05707e-05	-1.69527e-05	-1.55131e-05		2.59451e-06	-2.54107e-06
-1.05692e-05	-1.69354e-05	-1.55124e-05		2.64185e-06	-2.5354e-06
-1.05595e-05	-1.69107e-05	-1.55039e-05		2.71467e-06	-2.51423e-06
-1.0558e-05	-1.69002e-05	-1.54989e-05		2.72472e-06	-2.50408e-06
-1.05372e-05	-1.68971e-05	-1.54892e-05		2.75693e-06	-2.4533e-06
-1.05266e-05	-1.68944e-05	-1.54816e-05		2.81821e-06	-2.44539e-06
-1.05202e-05	-1.68925e-05	-1.54642e-05		2.86143e-06	-2.39062e-06
-1.04931e-05	-1.68924e-05	-1.54616e-05		2.86461e-06	-2.38612e-06
-1.0486e-05	-1.68801e-05	-1.545e-05		2.89666e-06	-2.35759e-06
-1.047e-05	-1.68779e-05	-1.54365e-05		2.89944e-06	-2.34624e-06
-1.0464e-05	-1.68725e-05	-1.54183e-05		2.90727e-06	-2.33721e-06
-1.04389e-05	-1.687e-05	-1.54128e-05		2.92363e-06	-2.3196e-06
-1.04299e-05	-1.68579e-05	-1.53939e-05		2.97808e-06	-2.30037e-06
-1.04266e-05	-1.68539e-05	-1.53929e-05		2.98619e-06	-2.28969e-06
-1.04065e-05	-1.68538e-05	-1.53763e-05		3.04154e-06	-2.2577e-06
-1.04063e-05	-1.68374e-05	-1.53706e-05		3.07231e-06	-2.24514e-06
-1.04063e-05	-1.6835e-05	-1.53486e-05		3.10608e-06	-2.24303e-06
-1.04033e-05	-1.68318e-05	-1.53373e-05		3.10773e-06	-2.20179e-06
-1.03749e-05	-1.68248e-05	-1.53215e-05		3.12568e-06	-2.19254e-06
-1.03499e-05	-1.68219e-05	-1.53178e-05		3.1527e-06	-2.17404e-06
-1.03471e-05	-1.68184e-05	-1.53149e-05		3.21937e-06	-2.12764e-06
-1.03363e-05	-1.68129e-05	-1.53117e-05		3.2278e-06	-2.12426e-06
-1.03281e-05	-1.68017e-05	-1.53018e-05		3.24674e-06	-2.11353e-06
-1.03269e-05	-1.67873e-05	-1.52821e-05		3.31434e-06	-2.10734e-06
-1.0297e-05	-1.6785e-05	-1.5279e-05		3.35164e-06	-2.10246e-06
-1.02143e-05	-1.67764e-05	-1.52623e-05		3.37025e-06	-2.08711e-06
-1.02099e-05	-1.67674e-05	-1.52552e-05		3.46949e-06	-2.07429e-06
-1.02021e-05	-1.67605e-05	-1.52549e-05		3.47542e-06	-2.04231e-06
-1.01792e-05	-1.67446e-05	-1.52528e-05		3.48426e-06	-1.98794e-06
-1.01622e-05	-1.6742e-05	-1.52335e-05		3.54205e-06	-1.98706e-06
-1.01606e-05	-1.67411e-05	-1.51947e-05		3.56934e-06	-1.97864e-06
-1.01576e-05	-1.67259e-05	-1.51918e-05		3.63306e-06	-1.94045e-06
-1.01469e-05	-1.67236e-05	-1.51865e-05		3.64052e-06	-1.89089e-06
-1.01156e-05	-1.67198e-05	-1.51689e-05		3.69361e-06	-1.88259e-06
-1.00915e-05	-1.67075e-05	-1.51616e-05		3.7073e-06	-1.87867e-06
-1.00801e-05	-1.6703e-05	-1.5121e-05		3.7408e-06	-1.86123e-06
-1.00775e-05	-1.67003e-05	-1.51162e-05		3.78648e-06	-1.8602e-06
-1.00769e-05	-1.6689e-05	-1.5108e-05		3.79979e-06	-1.85378e-06
-1.00386e-05	-1.66887e-05	-1.51075e-05		3.81455e-06	-1.84349e-06
-1.00228e-05	-1.66744e-05	-1.50498e-05		3.83588e-06	-1.84154e-06
-1.00176e-05	-1.66696e-05	-1.50156e-05		3.85048e-06	-1.83762e-06
-1.0017e-05	-1.66627e-05	-1.49894e-05		3.88558e-06	-1.83581e-06
-1.00158e-05	-1.66609e-05	-1.49784e-05		3.90747e-06	-1.82617e-06
-1.00003e-05	-1.66561e-05	-1.49602e-05		3.90981e-06	-1.81846e-06
-9.99711e-06	-1.66449e-05	-1.49437e-05		3.92891e-06	-1.79885e-06
-9.97408e-06	-1.66444e-05	-1.49414e-05		3.93259e-06	-1.73875e-06
-9.92493e-06	-1.66434e-05	-1.49277e-05		4.00755e-06	-1.72101e-06
-9.92193e-06	-1.66365e-05	-1.49068e-05		4.12954e-06	-1.71289e-06
-9.89361e-06	-1.66316e-05	-1.48753e-05		4.18008e-06	-1.70707e-06
-9.89195e-06	-1.66263e-05	-1.48605e-05		4.20576e-06	-1.65224e-06
-9.88596e-06	-1.66207e-05	-1.48577e-05		4.21234e-06	-1.62738e-06
-9.87645e-06	-1.66065e-05	-1.4854e-05		4.23041e-06	-1.60759e-06
-9.869e-06	-1.66024e-05	-1.48493e-05		4.25281e-06	-1.59712e-06
-9.86523e-06	-1.65668e-05	-1.48464e-05		4.33962e-06	-1.58076e-06
-9.86162e-06	-1.6554e-05	-1.48257e-05		4.38488e-06	-1.5411e-06
-9.85889e-06	-1.65481e-05	-1.48203e-05		4.41574e-06	-1.53761e-06
-9.85519e-06	-1.65432e-05	-1.47993e-05		4.42408e-06	-1.53578e-06
-9.84189e-06	-1.65358e-05	-1.47955e-05		4.44127e-06	-1.50509e-06
-9.84168e-06	-1.65248e-05	-1.4779e-05		4.588e-06	-1.48e-06
-9.83042e-06	-1.64974e-05	-1.47706e-05		4.62293e-06	-1.45972e-06
-9.82822e-06	-1.64892e-05	-1.47667e-05		4.7478e-06	-1.42617e-06
-9.80594e-06	-1.64862e-05	-1.47531e-05		4.75439e-06	-1.40845e-06
-9.79702e-06	-1.64746e-05	-1.47502e-05		4.76916e-06	-1.40084e-06
-9.77661e-06	-1.64674e-05	-1.47471e-05		4.77001e-06	-1.39855e-06
-9.76528e-06	-1.64625e-05	-1.47202e-05		4.77849e-06	-1.39549e-06
-9.74384e-06	-1.64595e-05	-1.47111e-05		4.7998e-06	-1.38584e-06
-9.72941e-06	-1.64364e-05	-1.47074e-05		4.86112e-06	-1.38017e-06
-9.71672e-06	-1.6433e-05	-1.47045e-05		4.87913e-06	-1.37048e-06
-9.70091e-06	-1.64175e-05	-1.46966e-05		4.88265e-06	-1.35158e-06
-9.69686e-06	-1.64076e-05	-1.46848e-05		4.94671e-06	-1.33264e-06
-9.6886e-06	-1.64064e-05	-1.46649e-05		4.9565e-06	-1.32976e-06
-9.6885e-06	-1.64032e-05	-1.46523e-05		4.9735e-06	-1.31938e-06
-9.68314e-06	-1.63926e-05	-1.46506e-05		4.98525e-06	-1.29644e-06
-9.65391e-06	-1.63905e-05	-1.46363e-05		5.00219e-06	-1.28049e-06
-9.6463e-06	-1.63765e-05	-1.4632e-05		5.06821e-06	-1.26547e-06
-9.63819e-06	-1.63699e-05	-1.46297e-05		5.08704e-06	-1.26025e-06
-9.63714e-06	-1.63674e-05	-1.46018e-05		5.08786e-06	-1.25065e-06
-9.62744e-06	-1.63596e-05	-1.45947e-05		5.08998e-06	-1.24401e-06
-9.61566e-06	-1.63595e-05	-1.45883e-05		5.16219e-06	-1.23858e-06
-9.61268e-06	-1.63559e-05	-1.45681e-05		5.21998e-06	-1.21629e-06
-9.59243e-06	-1.63552e-05	-1.4566e-05		5.27795e-06	-1.2144e-06
-9.58789e-06	-1.6346e-05	-1.45615e-05		5.3182e-06	-1.21437e-06
-9.56749e-06	-1.63459e-05	-1.45447e-05		5.32821e-06	-1.18532e-06
-9.56285e-06	-1.63458e-05	-1.45271e-05		5.36869e-06	-1.09788e-06
-9.56212e-06	-1.63444e-05	-1.45234e-05		5.43936e-06	-1.0774e-06
-9.55069e-06	-1.63388e-05	-1.45222e-05		5.4612e-06	-1.07453e-06
-9.51367e-06	-1.63369e-05	-1.45157e-05		5.48617e-06	-1.07308e-06
-9.50204e-06	-1.6333e-05	-1.44901e-05		5.56646e-06	-1.06592e-06
-9.48653e-06	-1.63304e-05	-1.44615e-05		5.61908e-06	-1.05506e-06
-9.47811e-06	-1.63294e-05	-1.44277e-05		5.63894e-06	-1.01464e-06
-9.45406e-06	-1.63239e-05	-1.44268e-05		5.71764e-06	-1.00184e-06
-9.44117e-06	-1.62954e-05	-1.44219e-05		5.72781e-06	-9.88745e-07
-9.43256e-06	-1.62904e-05	-1.44202e-05		5.75558e-06	-9.35706e-07
-9.42749e-06	-1.62721e-05	-1.44151e-05		5.79119e-06	-9.18143e-07
-9.4238e-06	-1.62556e-05	-1.44082e-05		5.91197e-06	-9.01028e-07
-9.41933e-06	-1.62529e-05	-1.43923e-05		5.94009e-06	-8.71951e-07
-9.4017e-06	-1.62421e-05	-1.43755e-05		5.95372e-06	-8.55693e-07
-9.38117e-06	-1.62416e-05	-1.43707e-05		6.01461e-06	-8.37628e-07
-9.36777e-06	-1.62352e-05	-1.43468e-05		6.03458e-06	-8.34611e-07
-9.34562e-06	-1.62223e-05	-1.43383e-05		6.05964e-06	-7.95624e-07
-9.33958e-06	-1.62214e-05	-1.43329e-05		6.12904e-06	-7.73716e-07
-9.33458e-06	-1.62098e-05	-1.4326e-05		6.17438e-06	-7.16222e-07
-9.31305e-06	-1.61998e-05	-1.4302e-05		6.18965e-06	-7.08826e-07
-9.30747e-06	-1.61987e-05	-1.42847e-05		6.20395e-06	-6.9186e-07
-9.30684e-06	-1.61927e-05	-1.42645e-05		6.27388e-06	-6.85538e-07
-9.28026e-06	-1.61669e-05	-1.42612e-05		6.27795e-06	-6.78427e-07
-9.27395e-06	-1.61637e-05	-1.42606e-05		6.30659e-06	-6.62314e-07
-9.26773e-06	-1.61593e-05	-1.42484e-05		6.33796e-06	-6.46575e-07
-9.24713e-06	-1.61555e-05	-1.42465e-05		6.39113e-06	-6.18207e-07
-9.2234e-06	-1.6155e-05	-1.42432e-05		6.39356e-06	-5.75534e-07
-9.21998e-06	-1.61494e-05	-1.42238e-05		6.40813e-06	-5.56274e-07
-9.197e-06	-1.61473e-05	-1.42083e-05		6.48136e-06	-5.43742e-07
-9.19542e-06	-1.61457e-05	-1.42046e-05		6.48167e-06	-5.33285e-07
-9.18547e-06	-1.61431e-05	-1.41992e-05		6.61503e-06	-5.31759e-07
-9.17654e-06	-1.61386e-05	-1.41906e-05		6.78633e-06	-5.26345e-07
-9.17466e-06	-1.61358e-05	-1.41725e-05		6.85243e-06	-5.18888e-07
-9.15096e-06	-1.6115e-05	-1.41676e-05		6.89272e-06	-5.04059e-07
-9.14137e-06	-1.61084e-05	-1.41477e-05		7.06146e-06	-4.72394e-07
-9.12418e-06	-1.61033e-05	-1.41393e-05		7.12987e-06	-4.35831e-07
-9.12366e-06	-1.6089e-05	-1.41382e-05		7.17832e-06	-4.18043e-07
-9.11357e-06	-1.60806e-05	-1.4089e-05		7.23633e-06	-4.17503e-07
-9.08803e-06	-1.60773e-05	-1.40858e-05		7.28264e-06	-4.05267e-07
-9.08487e-06	-1.60648e-05	-1.40817e-05		7.33447e-06	-3.69836e-07
-9.06747e-06	-1.60609e-05	-1.40563e-05		7.35969e-06	-2.96539e-07
-9.06205e-06	-1.60496e-05	-1.40493e-05		7.3843e-06	-2.93707e-07
-9.06155e-06	-1.60297e-05	-1.40492e-05		7.47089e-06	-2.85285e-07
-9.05851e-06	-1.60256e-05	-1.40459e-05		7.49645e-06	-2.85082e-07
-9.02425e-06	-1.60254e-05	-1.40384e-05		7.53132e-06	-2.81982e-07
-9.01778e-06	-1.60169e-05	-1.40301e-05		7.57119e-06	-2.79218e-07
-9.01463e-06	-1.60135e-05	-1.4028e-05		7.60232e-06	-2.34262e-07
-8.9715e-06	-1.6006e-05	-1.40247e-05		7.61863e-06	-2.05131e-07
-8.96433e-06	-1.59933e-05	-1.40242e-05		7.64849e-06	-1.63756e-07
-8.90195e-06	-1.59884e-05	-1.40238e-05		7.65077e-06	-1.53491e-07
-8.87837e-06	-1.59853e-05	-1.40036e-05		7.6838e-06	-1.38154e-07
-8.86287e-06	-1.59847e-05	-1.40018e-05		7.72399e-06	-1.3636e-07
-8.83724e-06	-1.59794e-05	-1.39926e-05		7.7607e-06	-1.19086e-07
-8.83288e-06	-1.59766e-05	-1.3969e-05		7.76561e-06	-1.13085e-07
-8.83171e-06	-1.59668e-05	-1.39568e-05		7.77143e-06	-8.88354e-08
-8.80849e-06	-1.59665e-05	-1.39529e-05		7.84092e-06	-8.69232e-08
-8.80838e-06	-1.59594e-05	-1.39455e-05		7.88672e-06	-8.44442e-08
-8.80426e-06	-1.59572e-05	-1.39415e-05		8.08048e-06	-5.91553e-08
-8.78536e-06	-1.59539e-05	-1.39358e-05		8.0812e-06	-5.90729e-08
-8.78152e-06	-1.59411e-05	-1.39271e-05		8.1785e-06	-2.11539e-08
-8.76565e-06	-1.59373e-05	-1.39222e-05		8.18314e-06	-1.65936e-08
-8.76189e-06	-1.59256e-05	-1.39196e-05		8.28269e-06	-1.58204e-08
-8.75921e-06	-1.59158e-05	-1.39189e-05		8.33136e-06	7.90574e-09
-8.752e-06	-1.59056e-05	-1.39018e-05		8.41144e-06	2.79081e-08
-8.74945e-06	-1.58825e-05	-1.3878e-05		8.41399e-06	3.3122e-08
-8.74123e-06	-1.58686e-05	-1.38727e-05		8.44792e-06	4.58713e-08
-8.69956e-06	-1.58526e-05	-1.38608e-05		8.44918e-06	7.75723e-08
-8.68814e-06	-1.58517e-05	-1.38533e-05		8.46391e-06	1.00114e-07
-8.67483e-06	-1.58444e-05	-1.38526e-05		8.48795e-06	1.86362e-07
-8.667e-06	-1.58392e-05	-1.3836e-05		8.52539e-06	1.90967e-07
-8.64542e-06	-1.58363e-05	-1.38212e-05		8.58847e-06	2.10621e-07
-8.62408e-06	-1.58148e-05	-1.38176e-05		8.58868e-06	2.22354e-07
-8.59506e-06	-1.58147e-05	-1.38155e-05		8.61042e-06	2.3509e-07
-8.58076e-06	-1.58038e-05	-1.38126e-05		8.61064e-06	2.48197e-07
-8.57428e-06	-1.58015e-05	-1.38037e-05		8.62841e-06	2.68647e-07
-8.55051e-06	-1.57953e-05	-1.37948e-05		8.66185e-06	2.81047e-07
-8.54342e-06	-1.57895e-05	-1.37829e-05		8.69021e-06	2.90115e-07
-8.54018e-06	-1.57889e-05	-1.37789e-05		8.78059e-06	3.0421e-07
-8.51519e-06	-1.57845e-05	-1.37737e-05		8.80536e-06	3.09209e-07
-8.50352e-06	-1.57803e-05	-1.37241e-05		8.86112e-06	3.10374e-07
-8.47711e-06	-1.57797e-05	-1.37199e-05		8.91106e-06	3.12503e-07
-8.47417e-06	-1.57709e-05	-1.3716e-05		8.93554e-06	3.15752e-07
-8.46202e-06	-1.5769e-05	-1.37067e-05		9.0239e-06	3.2239e-07
-8.46197e-06	-1.57636e-05	-1.36953e-05		9.06075e-06	3.34063e-07
-8.4456e-06	-1.57633e-05	-1.36947e-05		9.20977e-06	3.423e-07
-8.4243e-06	-1.57377e-05	-1.36867e-05		9.21376e-06	3.86838e-07
-8.41696e-06	-1.5701e-05	-1.36845e-05		9.23691e-06	4.10907e-07
-8.40061e-06	-1.57007e-05	-1.36821e-05		9.27864e-06	4.1415e-07
-8.38692e-06	-1.5687e-05	-1.36708e-05		9.4194e-06	4.37999e-07
-8.37566e-06	-1.56854e-05	-1.36679e-05		9.45176e-06	4.43582e-07
-8.34657e-06	-1.5675e-05	-1.36554e-05		9.51159e-06	4.58228e-07
-8.33039e-06	-1.56711e-05	-1.36548e-05		9.61371e-06	4.63775e-07
-8.32553e-06	-1.56483e-05	-1.36532e-05		9.64288e-06	4.72618e-07
-8.31836e-06	-1.5638e-05	-1.36515e-05		9.68107e-06	4.81635e-07
-8.31603e-06	-1.56353e-05	-1.36435e-05		9.71286e-06	4.83895e-07
-8.31377e-06	-1.56275e-05	-1.36433e-05		9.77535e-06	5.1259e-07
-8.31317e-06	-1.56225e-05	-1.36413e-05		9.79294e-06	5.23821e-07
-8.3118e-06	-1.56166e-05	-1.36375e-05		9.84487e-06	5.50519e-07
-8.30749e-06	-1.56129e-05	-1.36301e-05		9.86081e-06	5.55427e-07
-8.2915e-06	-1.56127e-05	-1.36171e-05		9.86154e-06	5.89991e-07
-8.28889e-06	-1.56107e-05	-1.36035e-05		9.91206e-06	6.11937e-07
-8.27299e-06	-1.56056e-05	-1.36016e-05		9.92371e-06	6.1462e-07
-8.27078e-06	-1.56024e-05	-1.36016e-05		9.94077e-06	6.28646e-07
-8.24323e-06	-1.56012e-05	-1.35926e-05		9.98012e-06	6.46397e-07
-8.24222e-06	-1.5598e-05	-1.35904e-05		1.00169e-05	6.67737e-07
-8.24189e-06	-1.55824e-05	-1.35891e-05		1.01383e-05	6.83557e-07
-8.24019e-06	-1.55782e-05	-1.35798e-05		1.03607e-05	6.93349e-07
-8.23502e-06	-1.55763e-05	-1.35781e-05		1.03811e-05	7.2124e-07
-8.22308e-06	-1.55653e-05	-1.35683e-05		1.04005e-05	7.28904e-07
-8.21018e-06	-1.55621e-05	-1.35626e-05		1.04518e-05	7.35908e-07
-8.20699e-06	-1.55601e-05	-1.35591e-05		1.04827e-05	7.38274e-07
-8.19282e-06	-1.55524e-05	-1.35554e-05		1.05543e-05	7.67959e-07
-8.18426e-06	-1.55448e-05	-1.355e-05		1.05856e-05	8.55957e-07
-8.16538e-06	-1.55413e-05	-1.3543e-05		1.06192e-05	8.56346e-07
-8.13406e-06	-1.55235e-05	-1.35384e-05		1.06478e-05	8.84402e-07
-8.1124e-06	-1.55209e-05	-1.35211e-05		1.06608e-05	8.90153e-07
-8.11003e-06	-1.55158e-05	-1.34985e-05		1.06663e-05	8.97951e-07
-8.09725e-06	-1.54964e-05	-1.34798e-05		1.08488e-05	9.03363e-07
-8.06475e-06	-1.54825e-05	-1.34749e-05		1.08874e-05	9.14211e-07
-8.06298e-06	-1.5468e-05	-1.34526e-05		1.11217e-05	9.2244e-07
-8.04269e-06	-1.54615e-05	-1.34228e-05		1.11828e-05	9.3555e-07
-8.03193e-06	-1.54604e-05	-1.34168e-05		1.11846e-05	9.53524e-07
-7.9994e-06	-1.54594e-05	-1.34135e-05		1.13019e-05	9.95285e-07
-7.99515e-06	-1.54533e-05	-1.33877e-05		1.13206e-05	1.00819e-06
-7.96919e-06	-1.5453e-05	-1.3386e-05		1.14153e-05	1.0173e-06
-7.96558e-06	-1.54527e-05	-1.3356e-05		1.14198e-05	1.02414e-06
-7.95824e-06	-1.54256e-05	-1.33547e-05		1.15136e-05	1.02917e-06
-7.94498e-06	-1.54103e-05	-1.33412e-05		1.15145e-05	1.036e-06
-7.94126e-06	-1.54038e-05	-1.3331e-05		1.15353e-05	1.03601e-06
-7.92549e-06	-1.5392e-05	-1.33306e-05		1.16465e-05	1.04507e-06
-7.92134e-06	-1.53883e-05	-1.33225e-05		1.16469e-05	1.07808e-06
-7.90975e-06	-1.53589e-05	-1.33159e-05		1.16691e-05	1.09207e-06
-7.89317e-06	-1.53352e-05	-1.33024e-05		1.1699e-05	1.0929e-06
-7.88533e-06	-1.53286e-05	-1.32993e-05		1.1743e-05	1.10494e-06
-7.88125e-06	-1.53251e-05	-1.32844e-05		1.17471e-05	1.14086e-06
-7.87154e-06	-1.53127e-05	-1.32789e-05		1.18752e-05	1.18019e-06
-7.85066e-06	-1.53031e-05	-1.32639e-05		1.1959e-05	1.26155e-06
-7.8419e-06	-1.52824e-05	-1.32538e-05		1.19709e-05	1.27254e-06
-7.83839e-06	-1.5281e-05	-1.32525e-05		1.21757e-05	1.27818e-06
-7.81763e-06	-1.52785e-05	-1.3249e-05		1.22029e-05	1.34147e-06
-7.81364e-06	-1.52725e-05	-1.3248e-05		1.22387e-05	1.34148e-06
-7.7682e-06	-1.52667e-05	-1.32473e-05		1.22665e-05	1.34387e-06
-7.76714e-06	-1.52647e-05	-1.32417e-05		1.23989e-05	1.34452e-06
-7.74888e-06	-1.5254e-05	-1.32286e-05		1.24363e-05	1.35543e-06
-7.74778e-06	-1.52416e-05	-1.3228e-05		1.24611e-05	1.36642e-06
-7.71075e-06	-1.52347e-05	-1.32166e-05		1.25466e-05	1.38689e-06
-7.69902e-06	-1.523e-05	-1.32103e-05		1.26571e-05	1.39511e-06
-7.68727e-06	-1.52283e-05	-1.31849e-05		1.27377e-05	1.41964e-06
-7.65431e-06	-1.52269e-05	-1.31833e-05		1.28301e-05	1.47913e-06
-7.64445e-06	-1.52119e-05	-1.31786e-05		1.29758e-05	1.484e-06
-7.64043e-06	-1.52082e-05	-1.31682e-05		1.30001e-05	1.51514e-06
-7.5988e-06	-1.51957e-05	-1.31633e-05		1.31091e-05	1.51535e-06
-7.5949e-06	-1.51745e-05	-1.31396e-05		1.31442e-05	1.5608e-06
-7.58366e-06	-1.5157e-05	-1.31396e-05		1.34152e-05	1.56189e-06
-7.57611e-06	-1.51288e-05	-1.31364e-05		1.34727e-05	1.56598e-06
-7.5642e-06	-1.51167e-05	-1.31252e-05		1.36339e-05	1.60317e-06
-7.54814e-06	-1.5106e-05	-1.31151e-05		1.36489e-05	1.63615e-06
-7.54363e-06	-1.50915e-05	-1.3111e-05		1.39186e-05	1.64342e-06
-7.54133e-06	-1.50904e-05	-1.30892e-05		1.3919e-05	1.64858e-06
-7.52915e-06	-1.50789e-05	-1.30759e-05		1.40707e-05	1.65193e-06
-7.52517e-06	-1.50778e-05	-1.30678e-05		1.41285e-05	1.67954e-06
-7.51611e-06	-1.50758e-05	-1.30631e-05		1.41394e-05	1.73624e-06
-7.51244e-06	-1.50552e-05	-1.30573e-05		1.44396e-05	1.76206e-06
-7.50308e-06	-1.50508e-05	-1.30455e-05		1.4692e-05	1.77149e-06
-7.49903e-06	-1.50433e-05	-1.30382e-05		1.47055e-05	1.78637e-06
-7.48197e-06	-1.50359e-05	-1.30346e-05		1.49295e-05	1.79266e-06
-7.46516e-06	-1.50322e-05	-1.30321e-05		1.51891e-05	1.79595e-06
-7.43749e-06	-1.50207e-05	-1.30279e-05		1.51925e-05	1.80362e-06
-7.43152e-06	-1.50162e-05	-1.30278e-05		1.52032e-05	1.82133e-06
-7.40814e-06	-1.50126e-05	-1.30233e-05		1.52561e-05	1.90974e-06
-7.39912e-06	-1.50076e-05	-1.30231e-05		1.54342e-05	1.90994e-06
-7.39802e-06	-1.50032e-05	-1.30214e-05		1.56318e-05	1.91551e-06
-7.39733e-06	-1.50022e-05	-1.30089e-05		1.57302e-05	1.92566e-06
-7.39439e-06	-1.49963e-05	-1.29963e-05		1.61586e-05	1.97019e-06
-7.39249e-06	-1.49914e-05	-1.29929e-05		1.645e-05	1.97619e-06
-7.38632e-06	-1.49833e-05	-1.29808e-05		1.65063e-05	1.99074e-06
-7.38541e-06	-1.49793e-05	-1.29784e-05		1.65566e-05	1.99539e-06
-7.38165e-06	-1.4972e-05	-1.29671e-05		1.65696e-05	2.0248e-06
-7.36873e-06	-1.4971e-05	-1.29533e-05		1.69362e-05	2.05061e-06
-7.36316e-06	-1.49662e-05	-1.29509e-05		1.7087e-05	2.07075e-06
-7.35501e-06	-1.49646e-05	-1.29507e-05		1.70873e-05	2.07695e-06
-7.35246e-06	-1.49504e-05	-1.295e-05		1.74022e-05	2.155e-06
-7.3371e-06	-1.49452e-05	-1.29473e-05		1.75951e-05	2.16212e-06
-7.33182e-06	-1.49376e-05	-1.29469e-05		1.76037e-05	2.16875e-06
-7.29988e-06	-1.49363e-05	-1.29463e-05		1.7629e-05	2.18733e-06
-7.29913e-06	-1.49355e-05	-1.29256e-05		1.76683e-05	2.19035e-06
-7.29846e-06	-1.49296e-05	-1.29203e-05		1.78702e-05	2.20799e-06
-7.29682e-06	-1.49223e-05	-1.29178e-05		1.78814e-05	2.21441e-06
-7.29217e-06	-1.49135e-05	-1.29128e-05		1.80698e-05	2.22904e-06
-7.28239e-06	-1.4913e-05	-1.29013e-05		1.81762e-05	2.27899e-06
-7.27296e-06	-1.49026e-05	-1.28989e-05		1.895e-05	2.284e-06
-7.27086e-06	-1.48974e-05	-1.28968e-05		1.89836e-05	2.34539e-06
-7.26705e-06	-1.48953e-05	-1.28937e-05		1.90208e-05	2.35186e-06
-7.26607e-06	-1.48803e-05	-1.2888e-05		1.92873e-05	2.37341e-06
-7.26161e-06	-1.48632e-05	-1.28828e-05		1.95123e-05	2.37774e-06
-7.21643e-06	-1.48584e-05	-1.28782e-05		2.02182e-05	2.37823e-06
-7.21432e-06	-1.48577e-05	-1.28736e-05		2.02321e-05	2.39157e-06
-7.2014e-06	-1.48363e-05	-1.28709e-05		2.08065e-05	2.40714e-06
-7.19894e-06	-1.48321e-05	-1.28568e-05		2.13662e-05	2.44291e-06
-7.19804e-06	-1.48213e-05	-1.28432e-05		2.16638e-05	2.46177e-06
-7.17901e-06	-1.48179e-05	-1.28347e-05		2.17847e-05	2.49982e-06
-7.17586e-06	-1.48049e-05	-1.28302e-05		2.17878e-05	2.52895e-06
-7.16077e-06	-1.47979e-05	-1.28245e-05		2.19879e-05	2.53239e-06
-7.14699e-06	-1.47977e-05	-1.28116e-05		2.20479e-05	2.53528e-06
-7.13297e-06	-1.47831e-05	-1.28088e-05		2.23901e-05	2.56096e-06
-7.13283e-06	-1.47778e-05	-1.28014e-05		2.27352e-05	2.59938e-06
-7.10298e-06	-1.47684e-05	-1.27806e-05		2.27626e-05	2.61636e-06
-7.08744e-06	-1.47387e-05	-1.27802e-05		2.3357e-05	2.61659e-06
-7.08143e-06	-1.47339e-05	-1.27792e-05		2.49394e-05	2.61974e-06
-7.07444e-06	-1.47304e-05	-1.27777e-05		2.49933e-05	2.65255e-06
-7.07343e-06	-1.47187e-05	-1.27758e-05		2.62537e-05	2.67297e-06
-7.06147e-06	-1.47115e-05	-1.27753e-05		2.82689e-05	2.68674e-06
-7.03635e-06	-1.47089e-05	-1.27688e-05		0.221294	2.72784e-06
-7.03396e-06	-1.47044e-05	-1.27579e-05		0.22298	2.74501e-06
-7.00354e-06	-1.47e-05	-1.27434e-05		0.325379	2.76661e-06
-6.99729e-06	-1.4685e-05	-1.2739e-05		0.348178	2.81339e-06
-6.99593e-06	-1.46772e-05	-1.27359e-05		0.368638	2.84857e-06
-6.96902e-06	-1.46749e-05	-1.27266e-05		0.37836	2.85097e-06
-6.93106e-06	-1.46689e-05	-1.27262e-05		0.379054	2.88243e-06
-6.92304e-06	-1.46654e-05	-1.27113e-05		0.381791	2.93812e-06
-6.92292e-06	-1.46603e-05	-1.2706e-05		0.387455	2.94654e-06
-6.91499e-06	-1.46547e-05	-1.26967e-05		0.391603	2.967e-06
-6.90927e-06	-1.46285e-05	-1.26914e-05		0.399034	2.97869e-06
-6.9031e-06	-1.46193e-05	-1.26876e-05		0.399628	2.98947e-06
-6.88879e-06	-1.46173e-05	-1.26856e-05		0.408127	2.99944e-06
-6.88268e-06	-1.46029e-05	-1.26814e-05		0.41166	3.00646e-06
-6.86096e-06	-1.45935e-05	-1.26806e-05		0.422556	3.07627e-06
-6.84668e-06	-1.45921e-05	-1.26743e-05		0.426623	3.08354e-06
-6.8459e-06	-1.45902e-05	-1.26576e-05		0.433188	3.08504e-06
-6.82573e-06	-1.45896e-05	-1.26438e-05		0.435067	3.09716e-06
-6.81219e-06	-1.4577e-05	-1.26335e-05		0.435704	3.13542e-06
-6.80058e-06	-1.45745e-05	-1.26335e-05		0.436379	3.14594e-06
-6.79715e-06	-1.45722e-05	-1.26145e-05		0.441067	3.15826e-06
-6.77162e-06	-1.45613e-05	-1.26052e-05		0.445939	3.16446e-06
-6.76548e-06	-1.45428e-05	-1.25931e-05		0.451465	3.17437e-06
-6.74776e-06	-1.45373e-05	-1.25821e-05		0.452409	3.17708e-06
-6.73843e-06	-1.45363e-05	-1.25658e-05		0.456159	3.22785e-06
-6.71531e-06	-1.45332e-05	-1.25613e-05		0.456774	3.29456e-06
-6.69979e-06	-1.45222e-05	-1.25578e-05		0.458442	3.36909e-06
-6.67666e-06	-1.45221e-05	-1.25546e-05		0.463033	3.37258e-06
-6.67636e-06	-1.45179e-05	-1.25384e-05		0.467018	3.47443e-06
-6.66873e-06	-1.4517e-05	-1.25372e-05		0.46854	3.48591e-06
-6.66635e-06	-1.4515e-05	-1.25349e-05		0.468982	3.4869e-06
-6.66566e-06	-1.451e-05	-1.25206e-05		0.471758	3.541e-06
-6.65137e-06	-1.45065e-05	-1.25166e-05		0.472346	3.54558e-06
-6.64705e-06	-1.45054e-05	-1.2512e-05		0.472469	3.57535e-06
-6.64413e-06	-1.44936e-05	-1.25075e-05		0.473051	3.59072e-06
-6.62855e-06	-1.44723e-05	-1.25023e-05		0.474512	3.59674e-06
-6.60772e-06	-1.44519e-05	-1.24944e-05		0.474921	3.60168e-06
-6.59678e-06	-1.44367e-05	-1.24874e-05		0.475204	3.60573e-06
-6.5953e-06	-1.44181e-05	-1.24847e-05		0.475871	3.61374e-06
-6.58056e-06	-1.44156e-05	-1.24816e-05		0.476691	3.61451e-06
-6.57895e-06	-1.4398e-05	-1.24777e-05		0.477105	3.63638e-06
-6.57343e-06	-1.43977e-05	-1.24736e-05		0.482602	3.64479e-06
-6.56976e-06	-1.43835e-05	-1.2464e-05		0.491461	3.65651e-06
-6.55925e-06	-1.4379e-05	-1.24631e-05		0.491905	3.66204e-06
-6.55613e-06	-1.43684e-05	-1.24556e-05		0.494699	3.67414e-06
-6.54329e-06	-1.43612e-05	-1.24546e-05		0.495001	3.71664e-06
-6.53797e-06	-1.4358e-05	-1.24422e-05		0.498946	3.75155e-06
-6.53578e-06	-1.43428e-05	-1.24285e-05		0.499119	3.76212e-06
-6.49258e-06	-1.43357e-05	-1.2428e-05		0.500468	3.79491e-06
-6.49096e-06	-1.43341e-05	-1.24147e-05		0.501032	3.88276e-06
-6.48909e-06	-1.43261e-05	-1.24133e-05		0.501193	3.95685e-06
-6.48277e-06	-1.43257e-05	-1.24091e-05		0.503101	3.96327e-06
-6.48131e-06	-1.43153e-05	-1.24057e-05		0.505292	3.96911e-06
-6.4648e-06	-1.43136e-05	-1.24045e-05		0.506678	4.05337e-06
-6.46062e-06	-1.43134e-05	-1.23954e-05		0.508101	4.12082e-06
-6.45744e-06	-1.43117e-05	-1.23788e-05		0.508644	4.17315e-06
-6.456e-06	-1.42938e-05	-1.23779e-05		0.509258	4.20626e-06
-6.4386e-06	-1.42884e-05	-1.23704e-05		0.511014	4.25054e-06
-6.43271e-06	-1.42665e-05	-1.23629e-05		0.513594	4.27178e-06
-6.41935e-06	-1.42626e-05	-1.23404e-05		0.517337	4.2873e-06
-6.41706e-06	-1.42623e-05	-1.2336e-05		0.524508	4.34534e-06
-6.41484e-06	-1.42273e-05	-1.23341e-05		0.525721	4.40754e-06
-6.40978e-06	-1.42248e-05	-1.23324e-05		0.526628	4.45756e-06
-6.40581e-06	-1.42233e-05	-1.23282e-05		0.527336	4.46489e-06
-6.39531e-06	-1.42185e-05	-1.23276e-05		0.527816	4.49296e-06
-6.39339e-06	-1.42172e-05	-1.23133e-05		0.53146	4.50072e-06
-6.38934e-06	-1.42166e-05	-1.23131e-05		0.531778	4.51023e-06
-6.38315e-06	-1.42115e-05	-1.2307e-05		0.535981	4.52107e-06
-6.38125e-06	-1.42106e-05	-1.22896e-05		0.538254	4.57749e-06
-6.37927e-06	-1.42086e-05	-1.22884e-05		0.538774	4.60232e-06
-6.37045e-06	-1.41891e-05	-1.22865e-05		0.541764	4.63357e-06
-6.36124e-06	-1.41883e-05	-1.22851e-05		0.542848	4.67737e-06
-6.334e-06	-1.41842e-05	-1.22806e-05		0.543492	4.7077e-06
-6.32096e-06	-1.41841e-05	-1.22798e-05		0.545063	4.72388e-06
-6.31696e-06	-1.41777e-05	-1.22776e-05		0.5453	4.74145e-06
-6.30893e-06	-1.4176e-05	-1.2266e-05		0.545769	4.7735e-06
-6.29931e-06	-1.41672e-05	-1.22656e-05		0.545833	4.78058e-06
-6.27705e-06	-1.41604e-05	-1.22628e-05		0.548748	4.79247e-06
-6.24613e-06	-1.41587e-05	-1.22542e-05		0.549045	4.79703e-06
-6.22598e-06	-1.41519e-05	-1.22538e-05		0.550084	4.80885e-06
-6.21303e-06	-1.41393e-05	-1.22509e-05		0.550142	4.81196e-06
-6.19562e-06	-1.41338e-05	-1.22492e-05		0.550654	4.8187e-06
-6.19017e-06	-1.41317e-05	-1.22347e-05		0.554499	4.82325e-06
-6.18945e-06	-1.41284e-05	-1.22184e-05		0.555688	4.8595e-06
-6.17735e-06	-1.41273e-05	-1.21986e-05		0.557014	4.8891e-06
-6.17473e-06	-1.41193e-05	-1.21909e-05		0.558172	4.903e-06
-6.156e-06	-1.41177e-05	-1.21901e-05		0.558345	4.93443e-06
-6.1542e-06	-1.41127e-05	-1.21791e-05		0.559451	4.9519e-06
-6.14128e-06	-1.41079e-05	-1.21538e-05		0.559521	4.97692e-06
-6.09048e-06	-1.41047e-05	-1.2129e-05		0.559684	4.98508e-06
-6.05289e-06	-1.4102e-05	-1.21096e-05		0.560181	4.99238e-06
-6.05219e-06	-1.40965e-05	-1.21053e-05		0.56252	5.00041e-06
-6.03881e-06	-1.40953e-05	-1.21041e-05		0.562986	5.00296e-06
-6.02027e-06	-1.40931e-05	-1.20932e-05		0.564795	5.01862e-06
-6.00836e-06	-1.4093e-05	-1.20906e-05		0.567316	5.03769e-06
-6.0047e-06	-1.40927e-05	-1.20873e-05		0.571899	5.04479e-06
-5.99553e-06	-1.40902e-05	-1.20721e-05		0.573843	5.05575e-06
-5.99182e-06	-1.40785e-05	-1.20654e-05		0.574827	5.0621e-06
-5.98829e-06	-1.40785e-05	-1.20644e-05		0.575638	5.0674e-06
-5.98705e-06	-1.40732e-05	-1.20566e-05		0.57949	5.06829e-06
-5.98524e-06	-1.40702e-05	-1.20472e-05		0.58003	5.11927e-06
-5.96868e-06	-1.40697e-05	-1.20405e-05		0.581426	5.12154e-06
-5.95506e-06	-1.40691e-05	-1.204e-05		0.589893	5.1248e-06
-5.94959e-06	-1.40648e-05	-1.20253e-05		0.589989	5.19418e-06
-5.94736e-06	-1.40635e-05	-1.20179e-05		0.590766	5.2036e-06
-5.94593e-06	-1.40578e-05	-1.20006e-05		0.592519	5.20402e-06
-5.9446e-06	-1.40559e-05	-1.19978e-05		0.594571	5.21811e-06
-5.93888e-06	-1.40442e-05	-1.19938e-05		0.598165	5.22104e-06
-5.93512e-06	-1.40436e-05	-1.19884e-05		0.599312	5.26532e-06
-5.92601e-06	-1.40404e-05	-1.19772e-05		0.599396	5.26638e-06
-5.91707e-06	-1.40261e-05	-1.19743e-05		0.599461	5.26958e-06
-5.90509e-06	-1.40225e-05	-1.19695e-05		0.600401	5.27319e-06
-5.90102e-06	-1.40205e-05	-1.19648e-05		0.601001	5.28411e-06
-5.89883e-06	-1.39939e-05	-1.19608e-05		0.602532	5.3906e-06
-5.87334e-06	-1.39912e-05	-1.19529e-05		0.604355	5.42793e-06
-5.86641e-06	-1.39856e-05	-1.19404e-05		0.60528	5.45962e-06
-5.86322e-06	-1.39749e-05	-1.1939e-05		0.606041	5.49953e-06
-5.86113e-06	-1.39709e-05	-1.19346e-05		0.607766	5.50895e-06
-5.85634e-06	-1.39705e-05	-1.19317e-05		0.615018	5.51074e-06
-5.81565e-06	-1.39417e-05	-1.19316e-05		0.615938	5.54197e-06
-5.803e-06	-1.3941e-05	-1.19247e-05		0.616372	5.55744e-06
-5.79896e-06	-1.39302e-05	-1.19234e-05		0.619822	5.57234e-06
-5.79235e-06	-1.39271e-05	-1.19077e-05		0.62434	5.6018e-06
-5.78555e-06	-1.39269e-05	-1.19049e-05		0.626386	5.60681e-06
-5.77985e-06	-1.39236e-05	-1.18934e-05		0.628262	5.64321e-06
-5.77856e-06	-1.38943e-05	-1.18826e-05		0.629376	5.6984e-06
-5.76935e-06	-1.38899e-05	-1.18817e-05		0.632741	5.71473e-06
-5.75987e-06	-1.38887e-05	-1.18614e-05		0.638632	5.78019e-06
-5.75215e-06	-1.38848e-05	-1.18603e-05		0.638714	5.78089e-06
-5.74389e-06	-1.38825e-05	-1.18567e-05		0.639373	5.81057e-06
-5.72632e-06	-1.38768e-05	-1.18413e-05		0.640684	5.83577e-06
-5.72566e-06	-1.38703e-05	-1.18316e-05		0.641632	5.88091e-06
-5.71542e-06	-1.3867e-05	-1.18165e-05		0.643781	5.88203e-06
-5.71122e-06	-1.38466e-05	-1.18105e-05		0.644032	5.88607e-06
-5.69688e-06	-1.38248e-05	-1.18097e-05		0.647451	5.8972e-06
-5.69627e-06	-1.38171e-05	-1.18091e-05		0.647496	5.90927e-06
-5.69498e-06	-1.38081e-05	-1.18009e-05		0.65072	5.91006e-06
-5.69203e-06	-1.38015e-05	-1.17707e-05		0.652745	5.91662e-06
-5.69119e-06	-1.37988e-05	-1.17693e-05		0.65328	5.92125e-06
-5.68455e-06	-1.37969e-05	-1.17605e-05		0.654439	5.97821e-06
-5.65326e-06	-1.37851e-05	-1.1759e-05		0.656389	6.00031e-06
-5.64635e-06	-1.37765e-05	-1.17422e-05		0.657016	6.00397e-06
-5.64094e-06	-1.37723e-05	-1.17393e-05		0.657962	6.02144e-06
-5.63757e-06	-1.37683e-05	-1.17359e-05		0.662527	6.03826e-06
-5.6196e-06	-1.37639e-05	-1.17249e-05		0.662926	6.09762e-06
-5.61862e-06	-1.37454e-05	-1.17176e-05		0.664709	6.10168e-06
-5.60339e-06	-1.3743e-05	-1.17121e-05		0.665308	6.10947e-06
-5.60213e-06	-1.37326e-05	-1.17074e-05		0.665485	6.16015e-06
-5.59489e-06	-1.37114e-05	-1.16914e-05		0.666079	6.17473e-06
-5.56587e-06	-1.37071e-05	-1.16882e-05		0.668627	6.21012e-06
-5.55646e-06	-1.37043e-05	-1.16825e-05		0.669767	6.26227e-06
-5.55115e-06	-1.37042e-05	-1.16774e-05		0.67188	6.27539e-06
-5.55113e-06	-1.37001e-05	-1.16598e-05		0.673157	6.28205e-06
-5.53759e-06	-1.36828e-05	-1.16541e-05		0.675151	6.32669e-06
-5.53022e-06	-1.36607e-05	-1.16491e-05		0.677328	6.33123e-06
-5.52685e-06	-1.36569e-05	-1.16473e-05		0.682559	6.33213e-06
-5.51714e-06	-1.36545e-05	-1.16444e-05		0.683048	6.3785e-06
-5.48815e-06	-1.36485e-05	-1.16421e-05		0.683345	6.41669e-06
-5.45767e-06	-1.36391e-05	-1.16273e-05		0.686423	6.44182e-06
-5.44689e-06	-1.3637e-05	-1.16265e-05		0.687455	6.47628e-06
-5.44449e-06	-1.36346e-05	-1.16209e-05		0.687866	6.49684e-06
-5.42866e-06	-1.36312e-05	-1.16123e-05		0.688004	6.50199e-06
-5.42481e-06	-1.36227e-05	-1.15997e-05		0.690296	6.54295e-06
-5.41798e-06	-1.36221e-05	-1.15939e-05		0.691104	6.5443e-06
-5.4169e-06	-1.36133e-05	-1.15829e-05		0.691242	6.57039e-06
-5.41543e-06	-1.3608e-05	-1.15752e-05		0.691563	6.57147e-06
-5.40236e-06	-1.36068e-05	-1.1575e-05		0.693046	6.62534e-06
-5.38517e-06	-1.36044e-05	-1.15741e-05		0.695955	6.65512e-06
-5.38325e-06	-1.36001e-05	-1.15662e-05		0.697323	6.65807e-06
-5.36915e-06	-1.35951e-05	-1.15592e-05		0.697526	6.67559e-06
-5.36501e-06	-1.35941e-05	-1.15432e-05		0.700141	6.69027e-06
-5.36239e-06	-1.35834e-05	-1.1525e-05		0.700775	6.70498e-06
-5.35863e-06	-1.35802e-05	-1.15226e-05		0.702892	6.71646e-06
-5.35844e-06	-1.35772e-05	-1.15153e-05		0.703556	6.80137e-06
-5.35114e-06	-1.35728e-05	-1.1498e-05		0.707804	6.83286e-06
-5.33796e-06	-1.35724e-05	-1.14977e-05		0.708452	6.85966e-06
-5.32833e-06	-1.35625e-05	-1.14872e-05		0.70951	6.9204e-06
-5.3223e-06	-1.35582e-05	-1.14848e-05		0.713902	6.92676e-06
-5.31228e-06	-1.35521e-05	-1.14823e-05		0.713927	6.94733e-06
-5.31074e-06	-1.35344e-05	-1.14762e-05		0.714725	6.94829e-06
-5.29477e-06	-1.35313e-05	-1.14681e-05		0.717093	6.96083e-06
-5.2857e-06	-1.35267e-05	-1.14599e-05		0.717195	6.97626e-06
-5.28179e-06	-1.35245e-05	-1.1459e-05		0.718677	6.9914e-06
-5.27572e-06	-1.35217e-05	-1.14585e-05		0.71982	7.02062e-06
-5.27108e-06	-1.35203e-05	-1.14555e-05		0.719925	7.07408e-06
-5.26696e-06	-1.34921e-05	-1.14513e-05		0.722376	7.08522e-06
-5.25979e-06	-1.34859e-05	-1.14157e-05		0.724846	7.12662e-06
-5.25534e-06	-1.34833e-05	-1.14132e-05		0.734455	7.13397e-06
-5.24988e-06	-1.34803e-05	-1.14022e-05		0.73576	7.13534e-06
-5.21788e-06	-1.34755e-05	-1.14e-05		0.736283	7.14345e-06
-5.21116e-06	-1.34643e-05	-1.13994e-05		0.737119	7.19118e-06
-5.19239e-06	-1.34625e-05	-1.13889e-05		0.737532	7.19332e-06
-5.1867e-06	-1.34591e-05	-1.13704e-05		0.738192	7.19469e-06
-5.18384e-06	-1.34579e-05	-1.13659e-05		0.739293	7.25204e-06
-5.17868e-06	-1.34524e-05	-1.13586e-05		0.740857	7.29495e-06
-5.16714e-06	-1.34445e-05	-1.13539e-05		0.7424	7.34024e-06
-5.1669e-06	-1.34382e-05	-1.13488e-05		0.743263	7.36754e-06
-5.16567e-06	-1.34369e-05	-1.13437e-05		0.743662	7.47064e-06
-5.14788e-06	-1.3428e-05	-1.13433e-05		0.74501	7.47873e-06
-5.1107e-06	-1.34149e-05	-1.13416e-05		0.748185	7.48232e-06
-5.10175e-06	-1.34077e-05	-1.13356e-05		0.748412	7.48247e-06
-5.09747e-06	-1.33958e-05	-1.1332e-05		0.752984	7.50015e-06
-5.08334e-06	-1.33947e-05	-1.13282e-05		0.754095	7.51336e-06
-5.08154e-06	-1.33903e-05	-1.13096e-05		0.755336	7.5516e-06
-5.08067e-06	-1.33857e-05	-1.13045e-05		0.756815	7.55601e-06
-5.07848e-06	-1.33837e-05	-1.13014e-05		0.758377	7.55614e-06
-5.06424e-06	-1.33834e-05	-1.12948e-05		0.759909	7.56289e-06
-5.04372e-06	-1.33692e-05	-1.12859e-05		0.760403	7.60607e-06
-5.04e-06	-1.33625e-05	-1.12844e-05		0.762777	7.63836e-06
-5.01618e-06	-1.33624e-05	-1.12771e-05		0.765166	7.64734e-06
-5.00288e-06	-1.33557e-05	-1.12729e-05		0.768903	7.77389e-06
-4.99569e-06	-1.33527e-05	-1.12725e-05		0.772801	7.78067e-06
-4.94614e-06	-1.33482e-05	-1.12717e-05		0.775057	7.79833e-06
-4.93523e-06	-1.33419e-05	-1.12694e-05		0.775742	7.83071e-06
-4.93228e-06	-1.33414e-05	-1.12619e-05		0.777215	7.85641e-06
-4.92996e-06	-1.33378e-05	-1.1249e-05		0.780327	7.86557e-06
-4.92079e-06	-1.33346e-05	-1.12429e-05		0.78237	7.93449e-06
-4.91164e-06	-1.33253e-05	-1.12416e-05		0.782958	7.9594e-06
-4.91091e-06	-1.33217e-05	-1.12341e-05		0.78322	7.97435e-06
-4.89029e-06	-1.3318e-05	-1.1232e-05		0.784369	8.04685e-06
-4.88754e-06	-1.33092e-05	-1.12158e-05		0.784771	8.14535e-06
-4.88632e-06	-1.3299e-05	-1.12119e-05		0.786594	8.16591e-06
-4.88509e-06	-1.32949e-05	-1.12023e-05		0.788419	8.17566e-06
-4.88099e-06	-1.32943e-05	-1.11911e-05		0.790316	8.19046e-06
-4.88006e-06	-1.32915e-05	-1.11827e-05		0.794473	8.20102e-06
-4.86934e-06	-1.32881e-05	-1.11718e-05		0.802216	8.24567e-06
-4.86323e-06	-1.32866e-05	-1.1162e-05		0.803163	8.27553e-06
-4.86071e-06	-1.32835e-05	-1.11464e-05		0.803713	8.30089e-06
-4.85867e-06	-1.32821e-05	-1.11373e-05		0.808565	8.32689e-06
-4.85611e-06	-1.32623e-05	-1.11304e-05		0.808893	8.36326e-06
-4.85481e-06	-1.32532e-05	-1.11138e-05		0.809951	8.3732e-06
-4.85316e-06	-1.32492e-05	-1.11116e-05		0.813261	8.39612e-06
-4.84866e-06	-1.3248e-05	-1.11111e-05		0.815051	8.40912e-06
-4.84595e-06	-1.32446e-05	-1.11086e-05		0.816461	8.44517e-06
-4.83684e-06	-1.32441e-05	-1.11043e-05		0.818188	8.44867e-06
-4.83672e-06	-1.32417e-05	-1.11037e-05		0.819687	8.66213e-06
-4.83233e-06	-1.32416e-05	-1.10971e-05		0.820514	8.67294e-06
-4.82679e-06	-1.32283e-05	-1.10854e-05		0.825454	8.68581e-06
-4.82671e-06	-1.32273e-05	-1.10787e-05		0.827308	8.69598e-06
-4.80715e-06	-1.32223e-05	-1.10667e-05		0.829767	8.7162e-06
-4.79684e-06	-1.32221e-05	-1.10623e-05		0.83007	8.7723e-06
-4.79625e-06	-1.3216e-05	-1.10534e-05		0.831062	8.79115e-06
-4.77727e-06	-1.32072e-05	-1.10533e-05		0.833809	8.85915e-06
-4.76713e-06	-1.32064e-05	-1.10496e-05		0.834623	8.91747e-06
-4.75835e-06	-1.32033e-05	-1.10495e-05		0.83515	8.9583e-06
-4.75179e-06	-1.31945e-05	-1.10462e-05		0.835253	8.97691e-06
-4.74861e-06	-1.31883e-05	-1.10345e-05		0.840278	9.03566e-06
-4.74614e-06	-1.31876e-05	-1.10339e-05		0.841566	9.04293e-06
-4.7387e-06	-1.31556e-05	-1.10332e-05		0.842913	9.15133e-06
-4.73772e-06	-1.31524e-05	-1.10314e-05		0.844272	9.18482e-06
-4.7367e-06	-1.31282e-05	-1.10294e-05		0.850815	9.19031e-06
-4.73546e-06	-1.312e-05	-1.10285e-05		0.85116	9.19095e-06
-4.73241e-06	-1.31097e-05	-1.10237e-05		0.85195	9.19138e-06
-4.72954e-06	-1.30984e-05	-1.10229e-05		0.854738	9.20412e-06
-4.72925e-06	-1.3092e-05	-1.10173e-05		0.854852	9.21545e-06
-4.72147e-06	-1.30806e-05	-1.10143e-05		0.85542	9.22441e-06
-4.70969e-06	-1.30782e-05	-1.10108e-05		0.858198	9.23683e-06
-4.70434e-06	-1.30668e-05	-1.1007e-05		0.859521	9.32848e-06
-4.69444e-06	-1.30656e-05	-1.09932e-05		0.860465	9.33661e-06
-4.69283e-06	-1.30613e-05	-1.09897e-05		0.860661	9.36257e-06
-4.68957e-06	-1.30569e-05	-1.0985e-05		0.862528	9.36827e-06
-4.68654e-06	-1.3051e-05	-1.09842e-05		0.864727	9.37698e-06
-4.67254e-06	-1.30496e-05	-1.09836e-05		0.864964	9.41481e-06
-4.66812e-06	-1.30446e-05	-1.09817e-05		0.869536	9.44309e-06
-4.66495e-06	-1.30427e-05	-1.0976e-05		0.869982	9.45924e-06
-4.66487e-06	-1.30343e-05	-1.09711e-05		0.870745	9.48006e-06
-4.65992e-06	-1.30194e-05	-1.09701e-05		0.874631	9.50257e-06
-4.65414e-06	-1.30177e-05	-1.0967e-05		0.87694	9.55222e-06
-4.65022e-06	-1.30155e-05	-1.09616e-05		0.877624	9.55742e-06
-4.63075e-06	-1.30144e-05	-1.09519e-05		0.880343	9.71852e-06
-4.6239e-06	-1.301e-05	-1.09455e-05		0.881465	9.73396e-06
-4.62311e-06	-1.29967e-05	-1.0938e-05		0.88808	9.7463e-06
-4.6216e-06	-1.2991e-05	-1.09359e-05		0.893436	9.75121e-06
-4.61907e-06	-1.29835e-05	-1.09331e-05		0.893531	9.76631e-06
-4.61339e-06	-1.29762e-05	-1.0931e-05		0.895196	9.79042e-06
-4.61175e-06	-1.2975e-05	-1.09251e-05		0.896872	9.84718e-06
-4.60764e-06	-1.29698e-05	-1.09233e-05		0.897589	9.85023e-06
-4.60309e-06	-1.29658e-05	-1.09128e-05		0.899064	9.89833e-06
-4.58685e-06	-1.29602e-05	-1.09036e-05		0.900027	9.8992e-06
-4.58393e-06	-1.29572e-05	-1.08858e-05		0.903231	9.93422e-06
-4.57999e-06	-1.29539e-05	-1.08775e-05		0.905489	1.00448e-05
-4.55055e-06	-1.2947e-05	-1.08755e-05		0.907624	1.00684e-05
-4.54101e-06	-1.29438e-05	-1.08737e-05		0.910017	1.01434e-05
-4.53966e-06	-1.294e-05	-1.08676e-05		0.910721	1.01435e-05
-4.5323e-06	-1.29393e-05	-1.08584e-05		0.914467	1.01471e-05
-4.52973e-06	-1.29359e-05	-1.08574e-05		0.914818	1.0169e-05
-4.52821e-06	-1.29355e-05	-1.0856e-05		0.914907	1.01782e-05
-4.50413e-06	-1.29313e-05	-1.08556e-05		0.915628	1.02e-05
-4.49733e-06	-1.29209e-05	-1.08508e-05		0.92065	1.02002e-05
-4.49353e-06	-1.29181e-05	-1.08504e-05		0.921959	1.02017e-05
-4.48215e-06	-1.29152e-05	-1.08462e-05		0.922249	1.02096e-05
-4.47327e-06	-1.29083e-05	-1.08446e-05		0.92325	1.02689e-05
-4.46573e-06	-1.28922e-05	-1.08294e-05		0.923805	1.02727e-05
-4.46407e-06	-1.28916e-05	-1.08287e-05		0.92425	1.02747e-05
-4.46093e-06	-1.28869e-05	-1.08244e-05		0.925294	1.0293e-05
-4.45768e-06	-1.28824e-05	-1.08191e-05		0.926288	1.02955e-05
-4.44427e-06	-1.288e-05	-1.0818e-05		0.926871	1.03168e-05
-4.43725e-06	-1.28797e-05	-1.08094e-05		0.929138	1.04e-05
-4.43405e-06	-1.28788e-05	-1.08084e-05		0.930629	1.04072e-05
-4.41924e-06	-1.28756e-05	-1.07976e-05		0.932598	1.04535e-05
-4.41654e-06	-1.28651e-05	-1.07974e-05		0.934295	1.04859e-05
-4.41107e-06	-1.28579e-05	-1.07956e-05		0.934351	1.05045e-05
-4.39914e-06	-1.28558e-05	-1.0794e-05		0.93466	1.05212e-05
-4.38964e-06	-1.28487e-05	-1.07923e-05		0.935213	1.06044e-05
-4.3762e-06	-1.28446e-05	-1.07895e-05		0.936524	1.06096e-05
-4.3716e-06	-1.28427e-05	-1.0786e-05		0.936679	1.06259e-05
-4.36174e-06	-1.28424e-05	-1.07798e-05		0.936919	1.06566e-05
-4.35781e-06	-1.2841e-05	-1.0773e-05		0.938213	1.07546e-05
-4.34898e-06	-1.2836e-05	-1.07705e-05		0.941477	1.07573e-05
-4.34533e-06	-1.28237e-05	-1.077e-05		0.943222	1.07579e-05
-4.33897e-06	-1.28196e-05	-1.07665e-05		0.943523	1.08415e-05
-4.32004e-06	-1.27903e-05	-1.0757e-05		0.95218	1.08441e-05
-4.313e-06	-1.27773e-05	-1.07554e-05		0.953783	1.08749e-05
-4.30484e-06	-1.2775e-05	-1.07251e-05		0.955854	1.09176e-05
-4.30197e-06	-1.27729e-05	-1.07246e-05		0.955901	1.09189e-05
-4.29896e-06	-1.27645e-05	-1.07218e-05		0.955904	1.09293e-05
-4.28263e-06	-1.2763e-05	-1.07196e-05		0.960163	1.09572e-05
-4.27159e-06	-1.27597e-05	-1.07191e-05		0.960523	1.10137e-05
-4.26459e-06	-1.27565e-05	-1.07178e-05		0.961321	1.10571e-05
-4.2621e-06	-1.27544e-05	-1.07172e-05		0.962242	1.11155e-05
-4.22256e-06	-1.27507e-05	-1.07022e-05		0.962909	1.11359e-05
-4.21365e-06	-1.27454e-05	-1.06935e-05		0.963069	1.11426e-05
-4.2051e-06	-1.27334e-05	-1.06919e-05		0.963168	1.11729e-05
-4.20508e-06	-1.27298e-05	-1.06898e-05		0.96411	1.11767e-05
-4.18792e-06	-1.2729e-05	-1.0689e-05		0.967495	1.12029e-05
-4.17942e-06	-1.27256e-05	-1.06775e-05		0.968186	1.12161e-05
-4.17581e-06	-1.27206e-05	-1.06718e-05		0.969704	1.12687e-05
-4.16751e-06	-1.2713e-05	-1.06681e-05		0.971971	1.1269e-05
-4.16272e-06	-1.27126e-05	-1.06613e-05		0.972617	1.12912e-05
-4.14807e-06	-1.2703e-05	-1.06476e-05		0.973747	1.13012e-05
-4.13327e-06	-1.26991e-05	-1.06462e-05		0.974936	1.13615e-05
-4.126e-06	-1.26954e-05	-1.06353e-05		0.977243	1.13972e-05
-4.11893e-06	-1.26903e-05	-1.06302e-05		0.97932	1.15109e-05
-4.10798e-06	-1.2661e-05	-1.06138e-05		0.981316	1.15698e-05
-4.10686e-06	-1.26567e-05	-1.06125e-05		0.981978	1.15962e-05
-4.1003e-06	-1.26567e-05	-1.06092e-05		0.982819	1.16107e-05
-4.08684e-06	-1.26543e-05	-1.0597e-05		0.989782	1.17254e-05
-4.07052e-06	-1.26523e-05	-1.05892e-05		0.991842	1.17357e-05
-4.06455e-06	-1.26484e-05	-1.05715e-05		0.992938	1.1804e-05
-4.06238e-06	-1.26424e-05	-1.05664e-05		0.996557	1.19321e-05
-4.04573e-06	-1.2637e-05	-1.05539e-05		1.00062	1.20088e-05
-4.03237e-06	-1.26354e-05	-1.05462e-05		1.00063	1.21153e-05
-4.03184e-06	-1.2629e-05	-1.05456e-05		1.00149	1.21495e-05
-4.02629e-06	-1.26045e-05	-1.0544e-05		1.00263	1.21511e-05
-4.02139e-06	-1.25864e-05	-1.05349e-05		1.00377	1.22976e-05
-4.01412e-06	-1.25713e-05	-1.05299e-05		1.00609	1.23189e-05
-4.01382e-06	-1.25663e-05	-1.05288e-05		1.0069	1.23441e-05
-4.01015e-06	-1.25647e-05	-1.05245e-05		1.01632	1.23632e-05
-4.00504e-06	-1.25637e-05	-1.05138e-05		1.01891	1.23884e-05
-4.00031e-06	-1.25522e-05	-1.05067e-05		1.02165	1.24213e-05
-3.97808e-06	-1.25489e-05	-1.05024e-05		1.02382	1.2517e-05
-3.97383e-06	-1.25469e-05	-1.0493e-05		1.02934	1.25949e-05
-3.96306e-06	-1.25461e-05	-1.04887e-05		1.03141	1.26166e-05
-3.93699e-06	-1.25319e-05	-1.04884e-05		1.03222	1.26184e-05
-3.93625e-06	-1.25294e-05	-1.0471e-05		1.03348	1.26514e-05
-3.92759e-06	-1.25207e-05	-1.04533e-05		1.03421	1.26643e-05
-3.92225e-06	-1.25182e-05	-1.0452e-05		1.03703	1.2689e-05
-3.92115e-06	-1.25079e-05	-1.04478e-05		1.03719	1.26959e-05
-3.91108e-06	-1.2505e-05	-1.04388e-05		1.0372	1.27316e-05
-3.90753e-06	-1.24963e-05	-1.04366e-05		1.03856	1.27353e-05
-3.90622e-06	-1.24912e-05	-1.04295e-05		1.04049	1.27477e-05
-3.90191e-06	-1.24885e-05	-1.04224e-05		1.04338	1.27698e-05
-3.89443e-06	-1.2486e-05	-1.0418e-05		1.04348	1.28745e-05
-3.87894e-06	-1.24852e-05	-1.04077e-05		1.04401	1.2937e-05
-3.86537e-06	-1.24832e-05	-1.0399e-05		1.04545	1.29911e-05
-3.86236e-06	-1.24421e-05	-1.03799e-05		1.04861	1.30164e-05
-3.85764e-06	-1.24325e-05	-1.03797e-05		1.04945	1.30311e-05
-3.84487e-06	-1.24317e-05	-1.03752e-05		1.0506	1.30733e-05
-3.84455e-06	-1.24267e-05	-1.03745e-05		1.05878	1.30842e-05
-3.8274e-06	-1.24232e-05	-1.03601e-05		1.05896	1.31246e-05
-3.81614e-06	-1.24169e-05	-1.03588e-05		1.06126	1.31356e-05
-3.81108e-06	-1.24123e-05	-1.03573e-05		1.06529	1.3148e-05
-3.80804e-06	-1.24089e-05	-1.03557e-05		1.06673	1.32159e-05
-3.80171e-06	-1.24089e-05	-1.03557e-05		1.06756	1.33463e-05
-3.7996e-06	-1.24073e-05	-1.03504e-05		1.06849	1.34058e-05
-3.79871e-06	-1.24023e-05	-1.03368e-05		1.06973	1.34172e-05
-3.79631e-06	-1.23933e-05	-1.03359e-05		1.07099	1.34653e-05
-3.78306e-06	-1.2393e-05	-1.03315e-05		1.07247	1.35031e-05
-3.77973e-06	-1.23914e-05	-1.0321e-05		1.07264	1.35317e-05
-3.77037e-06	-1.23876e-05	-1.03191e-05		1.07318	1.35437e-05
-3.75807e-06	-1.23825e-05	-1.03162e-05		1.07352	1.36503e-05
-3.75657e-06	-1.23669e-05	-1.03128e-05		1.07382	1.36736e-05
-3.75639e-06	-1.23573e-05	-1.03073e-05		1.07404	1.36779e-05
-3.75173e-06	-1.23507e-05	-1.02972e-05		1.08117	1.38127e-05
-3.74119e-06	-1.23453e-05	-1.02909e-05		1.08259	1.39026e-05
-3.74018e-06	-1.23427e-05	-1.02876e-05		1.08553	1.39214e-05
-3.72084e-06	-1.2338e-05	-1.02817e-05		1.08562	1.39693e-05
-3.71437e-06	-1.23281e-05	-1.02653e-05		1.08697	1.41723e-05
-3.70653e-06	-1.23254e-05	-1.02603e-05		1.09126	1.42219e-05
-3.70501e-06	-1.23239e-05	-1.02592e-05		1.09554	1.44575e-05
-3.69884e-06	-1.22989e-05	-1.0258e-05		1.09608	1.44846e-05
-3.66226e-06	-1.22958e-05	-1.02507e-05		1.09748	1.46817e-05
-3.66023e-06	-1.22923e-05	-1.025e-05		1.10075	1.4763e-05
-3.65972e-06	-1.22913e-05	-1.02389e-05		1.10083	1.49193e-05
-3.65723e-06	-1.22794e-05	-1.02353e-05		1.10201	1.49334e-05
-3.64812e-06	-1.22774e-05	-1.02247e-05		1.10249	1.50119e-05
-3.62738e-06	-1.22769e-05	-1.02214e-05		1.10352	1.50399e-05
-3.61959e-06	-1.22768e-05	-1.02166e-05		1.10383	1.51232e-05
-3.61116e-06	-1.22751e-05	-1.02065e-05		1.10621	1.52335e-05
-3.58971e-06	-1.22733e-05	-1.02023e-05		1.10627	1.5399e-05
-3.5794e-06	-1.22732e-05	-1.01982e-05		1.10655	1.54695e-05
-3.5793e-06	-1.2264e-05	-1.01923e-05		1.10722	1.54702e-05
-3.57295e-06	-1.2264e-05	-1.01889e-05		1.10784	1.55368e-05
-3.5684e-06	-1.22601e-05	-1.01782e-05		1.11034	1.55769e-05
-3.56829e-06	-1.22558e-05	-1.0169e-05		1.11158	1.56025e-05
-3.56601e-06	-1.22554e-05	-1.01645e-05		1.11253	1.56647e-05
-3.55395e-06	-1.22475e-05	-1.01608e-05		1.11461	1.56926e-05
-3.54616e-06	-1.22369e-05	-1.01562e-05		1.11807	1.60407e-05
-3.54085e-06	-1.2236e-05	-1.01552e-05		1.1185	1.63136e-05
-3.54019e-06	-1.22338e-05	-1.01364e-05		1.12224	1.63295e-05
-3.53594e-06	-1.22261e-05	-1.0133e-05		1.1284	1.66874e-05
-3.53555e-06	-1.2224e-05	-1.01311e-05		1.12842	1.67241e-05
-3.52914e-06	-1.2216e-05	-1.01228e-05		1.12961	1.67637e-05
-3.52898e-06	-1.22151e-05	-1.01208e-05		1.12993	1.68689e-05
-3.5186e-06	-1.22133e-05	-1.01204e-05		1.13223	1.68895e-05
-3.51467e-06	-1.22131e-05	-1.01093e-05		1.13309	1.70414e-05
-3.51118e-06	-1.22082e-05	-1.01053e-05		1.13358	1.70748e-05
-3.50215e-06	-1.22081e-05	-1.00841e-05		1.13506	1.72685e-05
-3.49698e-06	-1.21965e-05	-1.00529e-05		1.13512	1.73586e-05
-3.4853e-06	-1.21941e-05	-1.00477e-05		1.14125	1.73723e-05
-3.45672e-06	-1.21939e-05	-1.00472e-05		1.14361	1.75586e-05
-3.44531e-06	-1.21905e-05	-1.00244e-05		1.14644	1.76031e-05
-3.44303e-06	-1.21882e-05	-1.00197e-05		1.14712	1.76173e-05
-3.43587e-06	-1.21847e-05	-1.00185e-05		1.15008	1.78293e-05
-3.41907e-06	-1.21812e-05	-1.00103e-05		1.15484	1.78788e-05
-3.40962e-06	-1.21775e-05	-1.0004e-05		1.15555	1.78847e-05
-3.40636e-06	-1.2177e-05	-9.99897e-06		1.15609	1.79714e-05
-3.38083e-06	-1.21768e-05	-9.99528e-06		1.15691	1.81419e-05
-3.37928e-06	-1.21708e-05	-9.99357e-06		1.16124	1.81761e-05
-3.37515e-06	-1.21634e-05	-9.99172e-06		1.16185	1.84442e-05
-3.37374e-06	-1.21574e-05	-9.98891e-06		1.16669	1.86844e-05
-3.36336e-06	-1.2151e-05	-9.97826e-06		1.1696	1.87887e-05
-3.36311e-06	-1.21499e-05	-9.97802e-06		1.17086	1.88147e-05
-3.35573e-06	-1.21227e-05	-9.96814e-06		1.1731	1.89312e-05
-3.3543e-06	-1.21152e-05	-9.95933e-06		1.18039	1.89361e-05
-3.34383e-06	-1.21149e-05	-9.9566e-06		1.1809	1.91836e-05
-3.34209e-06	-1.211e-05	-9.95454e-06		1.18102	1.94492e-05
-3.33761e-06	-1.21053e-05	-9.9453e-06		1.1811	1.95408e-05
-3.33749e-06	-1.20974e-05	-9.9376e-06		1.18293	1.97553e-05
-3.32016e-06	-1.20964e-05	-9.93586e-06		1.18531	1.98123e-05
-3.29763e-06	-1.20932e-05	-9.93002e-06		1.1857	1.98782e-05
-3.29385e-06	-1.20929e-05	-9.92931e-06		1.18625	1.99013e-05
-3.29125e-06	-1.20908e-05	-9.92927e-06		1.18767	2.01023e-05
-3.28469e-06	-1.20878e-05	-9.92693e-06		1.18973	2.01179e-05
-3.28359e-06	-1.20866e-05	-9.9165e-06		1.19388	2.01309e-05
-3.27759e-06	-1.20836e-05	-9.91373e-06		1.19485	2.02362e-05
-3.27733e-06	-1.2082e-05	-9.912e-06		1.19895	2.02557e-05
-3.26633e-06	-1.2077e-05	-9.90704e-06		1.19996	2.08307e-05
-3.26445e-06	-1.20734e-05	-9.90216e-06		1.20132	2.10897e-05
-3.2635e-06	-1.20715e-05	-9.9013e-06		1.20132	2.15102e-05
-3.25234e-06	-1.20698e-05	-9.87084e-06		1.20425	2.19531e-05
-3.22967e-06	-1.20604e-05	-9.86675e-06		1.20926	2.27164e-05
-3.2172e-06	-1.20566e-05	-9.84698e-06		1.21175	2.29479e-05
-3.20937e-06	-1.20557e-05	-9.84626e-06		1.2133	2.30962e-05
-3.2008e-06	-1.20528e-05	-9.84531e-06		1.21331	2.31435e-05
-3.19917e-06	-1.20489e-05	-9.82339e-06		1.21498	2.31798e-05
-3.19597e-06	-1.20413e-05	-9.82158e-06		1.21703	2.38776e-05
-3.12919e-06	-1.20231e-05	-9.81981e-06		1.21921	2.39286e-05
-3.12914e-06	-1.20231e-05	-9.81829e-06		1.22479	2.42657e-05
-3.12842e-06	-1.20177e-05	-9.80688e-06		1.22588	2.5e-05
-3.12205e-06	-1.20158e-05	-9.79043e-06		1.22883	2.56356e-05
-3.09908e-06	-1.20154e-05	-9.78955e-06		1.23037	2.57742e-05
-3.09706e-06	-1.20151e-05	-9.78489e-06		1.23809	2.60126e-05
-3.08824e-06	-1.20122e-05	-9.78221e-06		1.23983	2.60177e-05
-3.08702e-06	-1.2009e-05	-9.77574e-06		1.24196	2.65386e-05
-3.06639e-06	-1.20048e-05	-9.77078e-06		1.2462	2.69338e-05
-3.06333e-06	-1.20023e-05	-9.7648e-06		1.24778	0.213669
-3.06246e-06	-1.19999e-05	-9.76294e-06		1.2552	0.244818
-3.01298e-06	-1.19996e-05	-9.76146e-06		1.25638	0.270629
-3.00839e-06	-1.19953e-05	-9.76139e-06		1.26509	0.272502
-3.00452e-06	-1.19871e-05	-9.74472e-06		1.26669	0.277108
-2.98999e-06	-1.1983e-05	-9.74403e-06		1.27178	0.277165
-2.97471e-06	-1.19711e-05	-9.74388e-06		1.27184	0.311056
-2.97388e-06	-1.1968e-05	-9.73757e-06		1.27369	0.316943
-2.96857e-06	-1.19674e-05	-9.73191e-06		1.27443	0.319452
-2.9643e-06	-1.19649e-05	-9.73001e-06		1.27976	0.322534
-2.95707e-06	-1.19543e-05	-9.72585e-06		1.28196	0.333971
-2.95026e-06	-1.1946e-05	-9.72267e-06		1.28341	0.336994
-2.94696e-06	-1.19445e-05	-9.71462e-06		1.28949	0.338438
-2.93826e-06	-1.19433e-05	-9.71392e-06		1.28986	0.342229
-2.91141e-06	-1.19318e-05	-9.69908e-06		1.29077	0.347878
-2.90822e-06	-1.19254e-05	-9.68243e-06		1.29176	0.351097
-2.88401e-06	-1.1924e-05	-9.68154e-06		1.29356	0.353797
-2.88379e-06	-1.19112e-05	-9.67064e-06		1.29417	0.356792
-2.87503e-06	-1.18981e-05	-9.66381e-06		1.29546	0.361234
-2.87102e-06	-1.18932e-05	-9.6621e-06		1.29638	0.36124
-2.8665e-06	-1.18828e-05	-9.66015e-06		1.29838	0.366436
-2.85874e-06	-1.188e-05	-9.65876e-06		1.2985	0.370185
-2.85538e-06	-1.18724e-05	-9.65674e-06		1.30055	0.378279
-2.84968e-06	-1.18709e-05	-9.65127e-06		1.30467	0.380102
-2.84066e-06	-1.18598e-05	-9.64732e-06		1.30522	0.381651
-2.83779e-06	-1.18585e-05	-9.645e-06		1.30868	0.389015
-2.83591e-06	-1.18555e-05	-9.64358e-06		1.31011	0.389763
-2.83129e-06	-1.1851e-05	-9.64264e-06		1.31551	0.391384
-2.82912e-06	-1.18434e-05	-9.64143e-06		1.31699	0.39157
-2.82323e-06	-1.18331e-05	-9.63649e-06		1.31888	0.39234
-2.81117e-06	-1.1831e-05	-9.63422e-06		1.31993	0.39245
-2.8051e-06	-1.18269e-05	-9.61733e-06		1.32325	0.394017
-2.80271e-06	-1.18243e-05	-9.59098e-06		1.3237	0.396242
-2.79765e-06	-1.18227e-05	-9.58444e-06		1.32507	0.396589
-2.78576e-06	-1.18225e-05	-9.58202e-06		1.32517	0.3977
-2.78234e-06	-1.18216e-05	-9.57757e-06		1.32567	0.398366
-2.77924e-06	-1.18216e-05	-9.57737e-06		1.32607	0.398572
-2.77064e-06	-1.18191e-05	-9.57172e-06		1.32608	0.398867
-2.76313e-06	-1.18186e-05	-9.5625e-06		1.33083	0.399606
-2.75648e-06	-1.18097e-05	-9.54851e-06		1.3314	0.400828
-2.75626e-06	-1.18068e-05	-9.54586e-06		1.33228	0.407201
-2.74922e-06	-1.1799e-05	-9.54139e-06		1.3359	0.408643
-2.74761e-06	-1.17869e-05	-9.54041e-06		1.33996	0.410915
-2.74631e-06	-1.17785e-05	-9.53872e-06		1.34151	0.419803
-2.74389e-06	-1.17751e-05	-9.53646e-06		1.34529	0.42128
-2.74198e-06	-1.17631e-05	-9.53292e-06		1.34878	0.422639
-2.73353e-06	-1.17578e-05	-9.52988e-06		1.35824	0.423011
-2.73212e-06	-1.17562e-05	-9.51942e-06		1.3589	0.428373
-2.73114e-06	-1.17517e-05	-9.51896e-06		1.3598	0.429206
-2.72497e-06	-1.17508e-05	-9.51203e-06		1.36665	0.431942
-2.7215e-06	-1.17463e-05	-9.5106e-06		1.36787	0.4331
-2.7197e-06	-1.17416e-05	-9.50964e-06		1.36842	0.4412
-2.71923e-06	-1.17364e-05	-9.5093e-06		1.37287	0.446333
-2.719e-06	-1.17318e-05	-9.50403e-06		1.37433	0.446577
-2.71861e-06	-1.17286e-05	-9.48992e-06		1.37737	0.450841
-2.71612e-06	-1.17221e-05	-9.48678e-06		1.38868	0.450848
-2.69598e-06	-1.17144e-05	-9.48211e-06		1.39022	0.452033
-2.68313e-06	-1.17103e-05	-9.47858e-06		1.40001	0.452554
-2.68291e-06	-1.17099e-05	-9.4769e-06		1.40325	0.455597
-2.6704e-06	-1.17046e-05	-9.46732e-06		1.40371	0.456468
-2.66159e-06	-1.16987e-05	-9.46697e-06		1.40473	0.456749
-2.64018e-06	-1.16968e-05	-9.46515e-06		1.4072	0.456943
-2.63525e-06	-1.16878e-05	-9.45841e-06		1.41013	0.460495
-2.62491e-06	-1.16813e-05	-9.45433e-06		1.41547	0.463218
-2.62447e-06	-1.1681e-05	-9.44173e-06		1.41588	0.466508
-2.60345e-06	-1.16784e-05	-9.43707e-06		1.41789	0.466615
-2.60219e-06	-1.16723e-05	-9.43427e-06		1.42003	0.467844
-2.59084e-06	-1.16712e-05	-9.43009e-06		1.42124	0.468954
-2.579e-06	-1.16634e-05	-9.42966e-06		1.4223	0.469997
-2.5742e-06	-1.1656e-05	-9.4295e-06		1.42472	0.473433
-2.5731e-06	-1.16508e-05	-9.42064e-06		1.42963	0.475412
-2.57069e-06	-1.16502e-05	-9.41769e-06		1.43241	0.479411
-2.54686e-06	-1.16411e-05	-9.41692e-06		1.43647	0.48013
-2.54469e-06	-1.16266e-05	-9.41229e-06		1.43695	0.480573
-2.5382e-06	-1.16249e-05	-9.40982e-06		1.43704	0.484853
-2.51098e-06	-1.16177e-05	-9.39808e-06		1.43851	0.490282
-2.50914e-06	-1.16174e-05	-9.3905e-06		1.44272	0.490488
-2.4989e-06	-1.1617e-05	-9.38778e-06		1.44568	0.491817
-2.49127e-06	-1.16154e-05	-9.38257e-06		1.44914	0.492927
-2.48986e-06	-1.16146e-05	-9.37489e-06		1.45278	0.498964
-2.48483e-06	-1.16099e-05	-9.37425e-06		1.45347	0.499729
-2.47741e-06	-1.16008e-05	-9.36751e-06		1.46224	0.501271
-2.46122e-06	-1.15946e-05	-9.36595e-06		1.46302	0.503175
-2.45786e-06	-1.15942e-05	-9.36254e-06		1.46982	0.504309
-2.42567e-06	-1.15932e-05	-9.35335e-06		1.47045	0.510061
-2.42052e-06	-1.15916e-05	-9.34836e-06		1.47382	0.510626
-2.40967e-06	-1.15912e-05	-9.3429e-06		1.47413	0.514918
-2.40286e-06	-1.15912e-05	-9.34157e-06		1.4831	0.515852
-2.36583e-06	-1.15868e-05	-9.34087e-06		1.48416	0.520333
-2.36438e-06	-1.15787e-05	-9.32966e-06		1.4872	0.524379
-2.34239e-06	-1.15779e-05	-9.32579e-06		1.48903	0.524686
-2.34169e-06	-1.15738e-05	-9.32028e-06		1.49279	0.52478
-2.33543e-06	-1.15673e-05	-9.28682e-06		1.49422	0.525543
-2.31877e-06	-1.15669e-05	-9.28429e-06		1.50657	0.527809
-2.31484e-06	-1.15592e-05	-9.2812e-06		1.50676	0.529552
-2.30652e-06	-1.15573e-05	-9.28104e-06		1.51144	0.529665
-2.28449e-06	-1.15423e-05	-9.27322e-06		1.512	0.530033
-2.276e-06	-1.15404e-05	-9.26638e-06		1.51428	0.5308
-2.27404e-06	-1.15347e-05	-9.26597e-06		1.51848	0.539031
-2.26798e-06	-1.15304e-05	-9.26458e-06		1.51863	0.541525
-2.25581e-06	-1.15229e-05	-9.26272e-06		1.52094	0.542465
-2.25148e-06	-1.15226e-05	-9.262e-06		1.52726	0.544187
-2.23405e-06	-1.15214e-05	-9.26006e-06		1.52768	0.544494
-2.22684e-06	-1.15195e-05	-9.24996e-06		1.53146	0.548118
-2.22478e-06	-1.15086e-05	-9.24235e-06		1.53895	0.549157
-2.22475e-06	-1.1506e-05	-9.24078e-06		1.53953	0.550484
-2.21761e-06	-1.15042e-05	-9.23359e-06		1.54294	0.552021
-2.21657e-06	-1.15009e-05	-9.23235e-06		1.54811	0.561287
-2.18266e-06	-1.14955e-05	-9.22956e-06		1.54966	0.561584
-2.18069e-06	-1.1492e-05	-9.22924e-06		1.55163	0.563997
-2.17484e-06	-1.14918e-05	-9.22666e-06		1.55377	0.565444
-2.16178e-06	-1.14867e-05	-9.22319e-06		1.5635	0.570542
-2.15609e-06	-1.14831e-05	-9.22135e-06		1.56639	0.570948
-2.15272e-06	-1.14786e-05	-9.20895e-06		1.57411	0.582529
-2.14362e-06	-1.14775e-05	-9.19626e-06		1.57758	0.583587
-2.1417e-06	-1.14609e-05	-9.18749e-06		1.58018	0.584214
-2.13809e-06	-1.14543e-05	-9.18747e-06		1.58711	0.584471
-2.13603e-06	-1.14536e-05	-9.18209e-06		1.60815	0.585417
-2.13519e-06	-1.14445e-05	-9.17616e-06		1.6084	0.587021
-2.12948e-06	-1.1436e-05	-9.16768e-06		1.61588	0.587857
-2.11794e-06	-1.1431e-05	-9.16547e-06		1.61608	0.594428
-2.10749e-06	-1.14306e-05	-9.16293e-06		1.62384	0.594923
-2.10544e-06	-1.14186e-05	-9.16199e-06		1.62678	0.595204
-2.09778e-06	-1.14133e-05	-9.15982e-06		1.62693	0.595229
-2.09657e-06	-1.14083e-05	-9.15783e-06		1.63485	0.597914
-2.08724e-06	-1.14064e-05	-9.15434e-06		1.64177	0.598211
-2.0729e-06	-1.14037e-05	-9.14459e-06		1.64595	0.598404
-2.04778e-06	-1.14017e-05	-9.14455e-06		1.65034	0.59976
-2.04731e-06	-1.13918e-05	-9.13662e-06		1.65069	0.600498
-2.04582e-06	-1.13882e-05	-9.13129e-06		1.65775	0.602023
-2.01913e-06	-1.1383e-05	-9.12288e-06		1.65992	0.603421
-1.98452e-06	-1.13523e-05	-9.10725e-06		1.66382	0.608239
-1.98227e-06	-1.13514e-05	-9.1034e-06		1.66633	0.618988
-1.95987e-06	-1.13453e-05	-9.09049e-06		1.67571	0.619472
-1.94706e-06	-1.13446e-05	-9.08146e-06		1.67633	0.620288
-1.94559e-06	-1.13428e-05	-9.0769e-06		1.68645	0.621103
-1.93571e-06	-1.13418e-05	-9.07622e-06		1.70206	0.622209
-1.9317e-06	-1.13391e-05	-9.07282e-06		1.70393	0.622498
-1.92997e-06	-1.13382e-05	-9.06894e-06		1.70491	0.623675
-1.91242e-06	-1.13374e-05	-9.06847e-06		1.70509	0.624522
-1.91138e-06	-1.13336e-05	-9.06297e-06		1.70631	0.624546
-1.89576e-06	-1.13321e-05	-9.06183e-06		1.70656	0.624622
-1.88816e-06	-1.13312e-05	-9.05671e-06		1.70717	0.625801
-1.8841e-06	-1.13174e-05	-9.05193e-06		1.72242	0.62582
-1.87283e-06	-1.13138e-05	-9.03775e-06		1.72767	0.626254
-1.86982e-06	-1.13126e-05	-9.03542e-06		1.73981	0.629742
-1.86669e-06	-1.13092e-05	-9.02753e-06		1.74552	0.631097
-1.86642e-06	-1.12927e-05	-9.02196e-06		1.75362	0.633494
-1.85031e-06	-1.12923e-05	-9.01734e-06		1.7568	0.641656
-1.84465e-06	-1.12919e-05	-9.01501e-06		1.76357	0.641672
-1.84103e-06	-1.12898e-05	-9.00195e-06		1.76539	0.644067
-1.84081e-06	-1.12829e-05	-8.99941e-06		1.77041	0.645882
-1.81896e-06	-1.12818e-05	-8.99647e-06		1.78483	0.6465
-1.81893e-06	-1.12815e-05	-8.99263e-06		1.78733	0.647197
-1.81827e-06	-1.12811e-05	-8.99235e-06		1.79566	0.648972
-1.81725e-06	-1.12782e-05	-8.99071e-06		1.7972	0.65002
-1.81214e-06	-1.12735e-05	-8.9902e-06		1.79909	0.651033
-1.80992e-06	-1.1269e-05	-8.97731e-06		1.81094	0.654187
-1.80857e-06	-1.12644e-05	-8.97031e-06		1.82208	0.65448
-1.80378e-06	-1.12635e-05	-8.96338e-06		1.82617	0.655368
-1.80377e-06	-1.12616e-05	-8.9537e-06		1.82765	0.659531
-1.77217e-06	-1.1257e-05	-8.95288e-06		1.83101	0.660266
-1.76304e-06	-1.1254e-05	-8.93967e-06		1.86157	0.660667
-1.76102e-06	-1.12533e-05	-8.9365e-06		1.88653	0.664255
-1.75882e-06	-1.12385e-05	-8.93145e-06		1.88677	0.666921
-1.75542e-06	-1.12257e-05	-8.92802e-06		1.88788	0.667296
-1.75526e-06	-1.12247e-05	-8.92129e-06		1.89879	0.667712
-1.75515e-06	-1.12186e-05	-8.91849e-06		1.90098	0.668235
-1.75295e-06	-1.12182e-05	-8.91672e-06		1.9015	0.669278
-1.73629e-06	-1.12144e-05	-8.91424e-06		1.92245	0.670343
-1.73555e-06	-1.12142e-05	-8.91188e-06		1.92246	0.671677
-1.72938e-06	-1.1211e-05	-8.90571e-06		1.93356	0.673974
-1.72913e-06	-1.12089e-05	-8.90241e-06		1.93411	0.67524
-1.72751e-06	-1.11958e-05	-8.90219e-06		1.94712	0.677247
-1.72305e-06	-1.11934e-05	-8.90074e-06		1.98803	0.677737
-1.71386e-06	-1.11903e-05	-8.88366e-06		1.98805	0.67795
-1.70652e-06	-1.11855e-05	-8.87412e-06		2.00731	0.683302
-1.69663e-06	-1.1179e-05	-8.8732e-06		2.03382	0.684958
-1.69658e-06	-1.11741e-05	-8.86798e-06		2.05299	0.685633
-1.68583e-06	-1.11723e-05	-8.85714e-06		2.09278	0.686546
-1.67373e-06	-1.11704e-05	-8.8558e-06		2.10969	0.686658
-1.64303e-06	-1.11661e-05	-8.85508e-06		2.10977	0.68722
-1.63358e-06	-1.11659e-05	-8.85061e-06		2.1136	0.688497
-1.61795e-06	-1.11646e-05	-8.85016e-06		2.13516	0.689108
-1.60938e-06	-1.11638e-05	-8.85002e-06		2.1394	0.691064
-1.60193e-06	-1.11599e-05	-8.84892e-06		2.16407	0.694265
-1.56789e-06	-1.11576e-05	-8.84024e-06		2.19156	0.695726
-1.5506e-06	-1.11558e-05	-8.83301e-06		2.1975	0.698958
-1.54055e-06	-1.11531e-05	-8.83195e-06		2.20905	0.701187
-1.5267e-06	-1.11503e-05	-8.82853e-06		2.22103	0.702374
-1.50769e-06	-1.11462e-05	-8.82358e-06		2.27954	0.702541
-1.4765e-06	-1.11388e-05	-8.82062e-06		2.31247	0.703447
-1.44608e-06	-1.11366e-05	-8.81261e-06		2.31247	0.704532
-1.44607e-06	-1.11345e-05	-8.80247e-06		2.3442	0.704901
-1.44245e-06	-1.11312e-05	-8.79287e-06		2.347	0.705068
-1.42839e-06	-1.11285e-05	-8.78563e-06		2.38758	0.706226
-1.42396e-06	-1.11202e-05	-8.78362e-06		2.38939	0.708233
-1.42111e-06	-1.11167e-05	-8.78213e-06		2.3991	0.708544
-1.41575e-06	-1.11151e-05	-8.77664e-06		2.46113	0.710066
-1.40094e-06	-1.11144e-05	-8.75215e-06		2.47996	0.710337
-1.39775e-06	-1.11101e-05	-8.74898e-06		2.48198	0.711448
-1.39748e-06	-1.11083e-05	-8.74454e-06		2.48781	0.71554
-1.3847e-06	-1.11079e-05	-8.74293e-06		2.51789	0.717736
-1.37531e-06	-1.11027e-05	-8.74219e-06		2.54669	0.717813
-1.36751e-06	-1.10972e-05	-8.73923e-06		2.55869	0.718541
-1.36125e-06	-1.10959e-05	-8.73821e-06		2.5824	0.719167
-1.35938e-06	-1.10953e-05	-8.73582e-06		2.59195	0.721061
-1.32826e-06	-1.10942e-05	-8.73499e-06		2.63213	0.72454
-1.31661e-06	-1.10886e-05	-8.72928e-06		2.68649	0.724674
-1.31006e-06	-1.10869e-05	-8.72311e-06		2.90695	0.727969
-1.29896e-06	-1.10835e-05	-8.71973e-06		2.97332	0.728027
-1.28558e-06	-1.10831e-05	-8.70863e-06		2.9984	0.735422
-1.26005e-06	-1.1082e-05	-8.70592e-06			0.736043
-1.25349e-06	-1.10816e-05	-8.69771e-06			0.737526
-1.24569e-06	-1.10784e-05	-8.69743e-06			0.738501
-1.24551e-06	-1.10741e-05	-8.69742e-06			0.739709
-1.24076e-06	-1.10651e-05	-8.69486e-06			0.74175
-1.23946e-06	-1.10601e-05	-8.69272e-06			0.741777
-1.23076e-06	-1.10565e-05	-8.69155e-06			0.744209
-1.21869e-06	-1.10512e-05	-8.68976e-06			0.745405
-1.21228e-06	-1.10488e-05	-8.68476e-06			0.745941
-1.19145e-06	-1.10445e-05	-8.6838e-06			0.746967
-1.17779e-06	-1.1042e-05	-8.68102e-06			0.748971
-1.17724e-06	-1.10404e-05	-8.67895e-06			0.749736
-1.14642e-06	-1.1031e-05	-8.67318e-06			0.749961
-1.12805e-06	-1.10262e-05	-8.6704e-06			0.750866
-1.11418e-06	-1.10218e-05	-8.66959e-06			0.751004
-1.11213e-06	-1.102e-05	-8.66875e-06			0.753337
-1.11037e-06	-1.10199e-05	-8.66762e-06			0.754141
-1.10441e-06	-1.10181e-05	-8.64391e-06			0.755237
-1.08585e-06	-1.10137e-05	-8.62732e-06			0.758467
-1.08215e-06	-1.10119e-05	-8.62201e-06			0.759699
-1.06563e-06	-1.10108e-05	-8.62042e-06			0.760813
-1.06377e-06	-1.10011e-05	-8.61373e-06			0.760971
-1.06125e-06	-1.0996e-05	-8.60995e-06			0.765258
-1.04744e-06	-1.09948e-05	-8.60901e-06			0.768603
-1.02891e-06	-1.09943e-05	-8.59371e-06			0.771752
-1.02141e-06	-1.09942e-05	-8.58999e-06			0.772483
-1.00824e-06	-1.09941e-05	-8.58422e-06			0.774238
-1.00391e-06	-1.09909e-05	-8.58282e-06			0.774978
-9.95615e-07	-1.09869e-05	-8.57809e-06			0.776618
-9.91303e-07	-1.09777e-05	-8.57803e-06			0.77669
-9.82662e-07	-1.09651e-05	-8.57797e-06			0.777227
-9.80723e-07	-1.09649e-05	-8.57699e-06			0.778404
-9.57257e-07	-1.09548e-05	-8.56497e-06			0.78031
-9.51142e-07	-1.09544e-05	-8.54875e-06			0.781047
-9.49238e-07	-1.09469e-05	-8.54387e-06			0.781282
-9.46538e-07	-1.09451e-05	-8.53672e-06			0.782308
-9.34063e-07	-1.09437e-05	-8.53658e-06			0.784765
-9.27022e-07	-1.0941e-05	-8.53377e-06			0.786214
-9.15306e-07	-1.09408e-05	-8.53335e-06			0.787062
-9.10252e-07	-1.09296e-05	-8.52694e-06			0.791111
-9.0865e-07	-1.09256e-05	-8.51108e-06			0.79131
-9.08616e-07	-1.0925e-05	-8.51097e-06			0.794341
-8.9843e-07	-1.09246e-05	-8.50908e-06			0.796626
-8.92709e-07	-1.09222e-05	-8.50878e-06			0.797932
-8.79313e-07	-1.09219e-05	-8.49937e-06			0.798042
-8.78837e-07	-1.0918e-05	-8.49531e-06			0.799217
-8.67352e-07	-1.09159e-05	-8.49095e-06			0.801526
-8.62605e-07	-1.09052e-05	-8.48553e-06			0.803151
-8.60964e-07	-1.08973e-05	-8.48353e-06			0.803934
-8.54488e-07	-1.08906e-05	-8.48013e-06			0.804152
-8.44613e-07	-1.08865e-05	-8.4727e-06			0.80576
-8.43649e-07	-1.08852e-05	-8.46958e-06			0.806514
-8.37807e-07	-1.08852e-05	-8.4669e-06			0.806572
-8.34119e-07	-1.08787e-05	-8.45811e-06			0.808516
-8.06699e-07	-1.08757e-05	-8.45223e-06			0.808744
-7.74185e-07	-1.0874e-05	-8.45096e-06			0.810296
-7.66247e-07	-1.08734e-05	-8.44502e-06			0.814564
-7.60725e-07	-1.08652e-05	-8.44381e-06			0.8155
-7.59997e-07	-1.08608e-05	-8.43501e-06			0.816127
-7.59853e-07	-1.08551e-05	-8.43053e-06			0.823916
-7.51839e-07	-1.08435e-05	-8.42871e-06			0.827858
-7.50086e-07	-1.08368e-05	-8.42856e-06			0.829267
-7.46672e-07	-1.08341e-05	-8.42492e-06			0.830453
-7.45908e-07	-1.08308e-05	-8.41607e-06			0.835504
-7.24036e-07	-1.08305e-05	-8.40443e-06			0.836692
-7.17229e-07	-1.08301e-05	-8.39933e-06			0.838264
-7.06877e-07	-1.08133e-05	-8.39779e-06			0.838387
-6.89717e-07	-1.08068e-05	-8.3938e-06			0.840203
-6.86935e-07	-1.0804e-05	-8.38701e-06			0.842541
-6.86649e-07	-1.0802e-05	-8.38431e-06			0.842618
-6.81285e-07	-1.07995e-05	-8.37863e-06			0.844696
-6.76914e-07	-1.0799e-05	-8.37105e-06			0.846305
-6.58871e-07	-1.07965e-05	-8.36948e-06			0.847052
-6.5817e-07	-1.07932e-05	-8.36865e-06			0.847152
-6.54058e-07	-1.07841e-05	-8.36449e-06			0.84821
-6.52996e-07	-1.07819e-05	-8.36334e-06			0.849207
-6.36591e-07	-1.07741e-05	-8.36144e-06			0.850731
-6.35255e-07	-1.07694e-05	-8.35933e-06			0.850878
-6.30915e-07	-1.07691e-05	-8.35753e-06			0.851415
-6.20781e-07	-1.07683e-05	-8.35206e-06			0.852126
-6.19711e-07	-1.07681e-05	-8.34997e-06			0.852444
-6.18722e-07	-1.07668e-05	-8.34679e-06			0.854106
-6.14131e-07	-1.07649e-05	-8.34592e-06			0.85452
-6.10506e-07	-1.07483e-05	-8.34494e-06			0.855464
-5.99876e-07	-1.0745e-05	-8.33998e-06			0.85826
-5.78063e-07	-1.074e-05	-8.33298e-06			0.858271
-5.54363e-07	-1.07375e-05	-8.33089e-06			0.862673
-5.50354e-07	-1.07352e-05	-8.32423e-06			0.865012
-5.39967e-07	-1.07341e-05	-8.31922e-06			0.867456
-5.38397e-07	-1.07337e-05	-8.31682e-06			0.871072
-5.36712e-07	-1.07318e-05	-8.31478e-06			0.872248
-5.35637e-07	-1.07288e-05	-8.30972e-06			0.873336
-5.27094e-07	-1.07125e-05	-8.30307e-06			0.876519
-5.10107e-07	-1.07118e-05	-8.30291e-06			0.876743
-4.98981e-07	-1.0708e-05	-8.30141e-06			0.877923
-4.69886e-07	-1.07009e-05	-8.29843e-06			0.882213
-4.58125e-07	-1.06955e-05	-8.29629e-06			0.882827
-4.48161e-07	-1.06949e-05	-8.29164e-06			0.88321
-4.46891e-07	-1.06899e-05	-8.2908e-06			0.886821
-4.46851e-07	-1.06865e-05	-8.2882e-06			0.88717
-4.40903e-07	-1.06813e-05	-8.28116e-06			0.889162
-4.30319e-07	-1.06807e-05	-8.2799e-06			0.891693
-4.29475e-07	-1.06805e-05	-8.27967e-06			0.89395
-4.17821e-07	-1.06754e-05	-8.27792e-06			0.896406
-4.16646e-07	-1.06645e-05	-8.27201e-06			0.90029
-4.1282e-07	-1.06639e-05	-8.27104e-06			0.900741
-4.10911e-07	-1.0659e-05	-8.26877e-06			0.903243
-4.10716e-07	-1.0657e-05	-8.26643e-06			0.906705
-4.07507e-07	-1.06548e-05	-8.26498e-06			0.907605
-3.90248e-07	-1.06411e-05	-8.25289e-06			0.908238
-3.88396e-07	-1.06381e-05	-8.24848e-06			0.908921
-3.82441e-07	-1.06371e-05	-8.2469e-06			0.911084
-3.75494e-07	-1.06314e-05	-8.24089e-06			0.913662
-3.73959e-07	-1.06245e-05	-8.23959e-06			0.914562
-3.59173e-07	-1.06239e-05	-8.23847e-06			0.91535
-3.55725e-07	-1.06146e-05	-8.23275e-06			0.91841
-3.5297e-07	-1.06146e-05	-8.23215e-06			0.919593
-3.52371e-07	-1.06097e-05	-8.22957e-06			0.920056
-3.44605e-07	-1.0605e-05	-8.22332e-06			0.927071
-3.38336e-07	-1.05988e-05	-8.212e-06			0.929053
-3.37876e-07	-1.05976e-05	-8.21001e-06			0.931695
-3.16269e-07	-1.05974e-05	-8.2061e-06			0.932766
-3.0659e-07	-1.05924e-05	-8.20052e-06			0.93325
-2.94449e-07	-1.05845e-05	-8.19898e-06			0.936401
-2.87493e-07	-1.05715e-05	-8.19889e-06			0.938322
-2.80496e-07	-1.05711e-05	-8.16978e-06			0.94099
-2.69955e-07	-1.05701e-05	-8.15915e-06			0.942307
-2.60264e-07	-1.05691e-05	-8.15874e-06			0.944615
-2.38835e-07	-1.05684e-05	-8.15812e-06			0.947463
-2.36514e-07	-1.05675e-05	-8.15589e-06			0.950517
-2.22607e-07	-1.05649e-05	-8.15327e-06			0.950719
-2.21203e-07	-1.05603e-05	-8.14958e-06			0.954064
-2.09706e-07	-1.05576e-05	-8.14385e-06			0.954183
-1.98935e-07	-1.05503e-05	-8.13898e-06			0.954272
-1.90897e-07	-1.0545e-05	-8.13344e-06			0.955417
-1.83498e-07	-1.05428e-05	-8.13077e-06			0.959676
-1.70262e-07	-1.05406e-05	-8.12325e-06			0.959909
-1.66559e-07	-1.0537e-05	-8.11862e-06			0.960677
-1.50244e-07	-1.05347e-05	-8.11183e-06			0.962058
-1.36425e-07	-1.05218e-05	-8.10782e-06			0.964269
-1.28297e-07	-1.05208e-05	-8.09444e-06			0.966858
-1.24169e-07	-1.05097e-05	-8.09436e-06			0.967475
-1.19079e-07	-1.0508e-05	-8.09192e-06			0.968953
-1.15174e-07	-1.05022e-05	-8.09174e-06			0.971324
-1.14082e-07	-1.04985e-05	-8.09087e-06			0.971396
-1.11002e-07	-1.04928e-05	-8.08856e-06			0.972318
-1.08663e-07	-1.04926e-05	-8.08583e-06			0.972768
-1.08541e-07	-1.04914e-05	-8.08091e-06			0.973088
-9.0367e-08	-1.04896e-05	-8.0808e-06			0.981859
-8.55895e-08	-1.04765e-05	-8.07814e-06			0.984395
-8.33047e-08	-1.04721e-05	-8.07728e-06			0.98653
-7.49056e-08	-1.04705e-05	-8.06513e-06			0.990359
-4.81853e-08	-1.04694e-05	-8.06469e-06			0.997866
-4.81568e-08	-1.04692e-05	-8.06363e-06			0.998661
-4.10379e-08	-1.04662e-05	-8.06048e-06			1.00116
-3.36131e-08	-1.04606e-05	-8.04881e-06			1.00151
-2.6081e-08	-1.04589e-05	-8.04294e-06			1.00277
-1.82261e-08	-1.04567e-05	-8.04259e-06			1.00345
-9.96575e-09	-1.04538e-05	-8.03746e-06			1.00529
5.47489e-09	-1.045e-05	-8.02986e-06			1.00615
1.98449e-08	-1.04449e-05	-8.02874e-06			1.00869
2.31244e-08	-1.04414e-05	-8.01834e-06			1.01443
3.45912e-08	-1.04368e-05	-8.01184e-06			1.01937
4.45401e-08	-1.04313e-05	-8.00818e-06			1.01997
4.91392e-08	-1.04312e-05	-8.00649e-06			1.02016
5.1494e-08	-1.04236e-05	-8.00483e-06			1.02164
6.98075e-08	-1.04194e-05	-8.00381e-06			1.02725
7.62205e-08	-1.04174e-05	-8.00282e-06			1.02796
7.95175e-08	-1.04142e-05	-7.99916e-06			1.0283
8.3006e-08	-1.04138e-05	-7.99506e-06			1.03281
8.59201e-08	-1.04099e-05	-7.99371e-06			1.0338
1.04077e-07	-1.04087e-05	-7.98654e-06			1.03403
1.19568e-07	-1.04058e-05	-7.98473e-06			1.03432
1.2513e-07	-1.04033e-05	-7.97675e-06			1.03891
1.38085e-07	-1.03963e-05	-7.96029e-06			1.03963
1.46539e-07	-1.03929e-05	-7.95255e-06			1.04046
1.56473e-07	-1.03917e-05	-7.95078e-06			1.04188
1.58395e-07	-1.03913e-05	-7.9506e-06			1.04376
1.73713e-07	-1.03912e-05	-7.94556e-06			1.051
1.7432e-07	-1.03848e-05	-7.94231e-06			1.05219
1.83721e-07	-1.03839e-05	-7.93593e-06			1.05378
2.00692e-07	-1.03838e-05	-7.9247e-06			1.05402
2.03751e-07	-1.03811e-05	-7.92218e-06			1.05475
2.04057e-07	-1.03782e-05	-7.92119e-06			1.05486
2.05633e-07	-1.03761e-05	-7.91808e-06			1.05965
2.0853e-07	-1.03755e-05	-7.91249e-06			1.06263
2.13294e-07	-1.03734e-05	-7.91236e-06			1.06585
2.14587e-07	-1.03692e-05	-7.91115e-06			1.06723
2.18262e-07	-1.03687e-05	-7.90006e-06			1.06936
2.19121e-07	-1.03561e-05	-7.89703e-06			1.06993
2.27776e-07	-1.03558e-05	-7.89554e-06			1.07136
2.56459e-07	-1.03465e-05	-7.89142e-06			1.07445
2.57074e-07	-1.03443e-05	-7.88507e-06			1.07848
2.59036e-07	-1.03436e-05	-7.88399e-06			1.07862
2.81552e-07	-1.03397e-05	-7.87828e-06			1.07897
3.13365e-07	-1.03387e-05	-7.8711e-06			1.08049
3.50194e-07	-1.0335e-05	-7.86628e-06			1.08072
3.52275e-07	-1.03305e-05	-7.85931e-06			1.0815
3.59135e-07	-1.03267e-05	-7.85695e-06			1.08702
3.63556e-07	-1.03253e-05	-7.8562e-06			1.08964
3.66061e-07	-1.03222e-05	-7.84888e-06			1.09461
3.66643e-07	-1.03129e-05	-7.84828e-06			1.09982
3.70569e-07	-1.03102e-05	-7.84803e-06			1.10022
3.78925e-07	-1.03032e-05	-7.8467e-06			1.10169
3.84305e-07	-1.03013e-05	-7.84647e-06			1.10519
3.85617e-07	-1.02968e-05	-7.83489e-06			1.10696
3.90116e-07	-1.02942e-05	-7.82565e-06			1.1087
3.91651e-07	-1.02921e-05	-7.82339e-06			1.11203
4.02431e-07	-1.02901e-05	-7.81785e-06			1.11902
4.106e-07	-1.0289e-05	-7.81704e-06			1.11978
4.35186e-07	-1.02868e-05	-7.81524e-06			1.12042
4.36195e-07	-1.02864e-05	-7.81438e-06			1.12113
4.64326e-07	-1.02831e-05	-7.81273e-06			1.12208
4.70903e-07	-1.02828e-05	-7.80498e-06			1.12236
4.74249e-07	-1.0275e-05	-7.7971e-06			1.13237
4.74888e-07	-1.02666e-05	-7.78351e-06			1.13423
4.79932e-07	-1.02651e-05	-7.78242e-06			1.13446
4.87068e-07	-1.02647e-05	-7.78234e-06			1.1377
4.87918e-07	-1.02636e-05	-7.76473e-06			1.13799
4.94335e-07	-1.02513e-05	-7.76422e-06			1.14377
4.947e-07	-1.02503e-05	-7.76303e-06			1.1439
4.96083e-07	-1.02496e-05	-7.7615e-06			1.14405
5.08095e-07	-1.02487e-05	-7.74187e-06			1.1445
5.11592e-07	-1.0247e-05	-7.74157e-06			1.14963
5.14414e-07	-1.02452e-05	-7.74113e-06			1.1517
5.24878e-07	-1.02425e-05	-7.73833e-06			1.15812
5.26157e-07	-1.02418e-05	-7.73575e-06			1.1582
5.26336e-07	-1.02404e-05	-7.72108e-06			1.16255
5.26968e-07	-1.0221e-05	-7.72081e-06			1.16337
5.28501e-07	-1.02091e-05	-7.70997e-06			1.16417
5.28805e-07	-1.01897e-05	-7.70975e-06			1.16701
5.32381e-07	-1.01886e-05	-7.70577e-06			1.16891
5.3508e-07	-1.01807e-05	-7.70532e-06			1.16985
5.41567e-07	-1.01781e-05	-7.69217e-06			1.17047
5.41709e-07	-1.0176e-05	-7.69094e-06			1.17101
5.51297e-07	-1.01672e-05	-7.69023e-06			1.17569
5.56273e-07	-1.01663e-05	-7.68992e-06			1.1769
5.57703e-07	-1.0155e-05	-7.68648e-06			1.17829
5.65273e-07	-1.01539e-05	-7.68335e-06			1.17986
5.67266e-07	-1.01431e-05	-7.67624e-06			1.18263
6.31011e-07	-1.0142e-05	-7.67367e-06			1.18533
6.33001e-07	-1.01405e-05	-7.6591e-06			1.18864
6.36886e-07	-1.01356e-05	-7.65736e-06			1.18949
6.51148e-07	-1.01305e-05	-7.65485e-06			1.19655
6.54664e-07	-1.01293e-05	-7.65196e-06			1.1984
6.55413e-07	-1.01229e-05	-7.64852e-06			1.2004
6.59272e-07	-1.01168e-05	-7.6406e-06			1.20418
6.59526e-07	-1.01131e-05	-7.63707e-06			1.20508
6.64045e-07	-1.01106e-05	-7.63539e-06			1.20857
6.77176e-07	-1.01e-05	-7.6271e-06			1.20869
6.95582e-07	-1.00991e-05	-7.62266e-06			1.20945
6.98124e-07	-1.00991e-05	-7.61326e-06			1.20963
7.00221e-07	-1.00973e-05	-7.6097e-06			1.21142
7.07142e-07	-1.0095e-05	-7.59546e-06			1.21249
7.18791e-07	-1.00902e-05	-7.58549e-06			1.21428
7.21266e-07	-1.00879e-05	-7.58496e-06			1.21549
7.21896e-07	-1.00857e-05	-7.57612e-06			1.21656
7.30787e-07	-1.00851e-05	-7.57451e-06			1.21884
7.32453e-07	-1.00849e-05	-7.56197e-06			1.21929
7.35578e-07	-1.00837e-05	-7.55176e-06			1.22262
7.42141e-07	-1.00835e-05	-7.54719e-06			1.22371
7.49303e-07	-1.00719e-05	-7.54167e-06			1.22422
7.53931e-07	-1.007e-05	-7.53003e-06			1.22491
7.64059e-07	-1.00699e-05	-7.52972e-06			1.2259
7.70983e-07	-1.00674e-05	-7.52618e-06			1.22944
7.96425e-07	-1.00666e-05	-7.52574e-06			1.23502
8.08882e-07	-1.00632e-05	-7.50449e-06			1.23588
8.14563e-07	-1.00597e-05	-7.49562e-06			1.23725
8.1942e-07	-1.00568e-05	-7.49489e-06			1.23726
8.22329e-07	-1.00512e-05	-7.49106e-06			1.24059
8.25016e-07	-1.00503e-05	-7.48762e-06			1.24263
8.29625e-07	-1.00479e-05	-7.48417e-06			1.24338
8.36177e-07	-1.00477e-05	-7.47555e-06			1.24443
8.3852e-07	-1.00431e-05	-7.45647e-06			1.24632
8.53323e-07	-1.00381e-05	-7.45336e-06			1.24848
8.60355e-07	-1.00323e-05	-7.45235e-06			1.24939
8.6413e-07	-1.00321e-05	-7.44472e-06			1.25099
8.64968e-07	-1.00319e-05	-7.43752e-06			1.25116
8.78399e-07	-1.00318e-05	-7.42987e-06			1.2536
8.82414e-07	-1.00281e-05	-7.42537e-06			1.25401
8.8714e-07	-1.00229e-05	-7.42451e-06			1.25617
8.98329e-07	-1.00205e-05	-7.42289e-06			1.25725
9.03014e-07	-1.00084e-05	-7.42268e-06			1.26341
9.03382e-07	-1.0008e-05	-7.40951e-06			1.26359
9.10936e-07	-1.00053e-05	-7.40703e-06			1.26633
9.17759e-07	-1.00048e-05	-7.40703e-06			1.26649
9.18209e-07	-1.00044e-05	-7.40616e-06			1.26667
9.30176e-07	-9.99484e-06	-7.40371e-06			1.26945
9.37571e-07	-9.99257e-06	-7.40011e-06			1.27249
9.41355e-07	-9.9925e-06	-7.39926e-06			1.27544
9.42051e-07	-9.99162e-06	-7.39815e-06			1.27592
9.5333e-07	-9.99109e-06	-7.39714e-06			1.27807
9.57293e-07	-9.99029e-06	-7.39111e-06			1.27929
9.6391e-07	-9.98843e-06	-7.38727e-06			1.27957
9.75788e-07	-9.98739e-06	-7.3848e-06			1.28235
9.79552e-07	-9.98204e-06	-7.37667e-06			1.28334
9.81157e-07	-9.97537e-06	-7.37455e-06			1.28663
9.83068e-07	-9.96639e-06	-7.37434e-06			1.28823
9.95492e-07	-9.95915e-06	-7.36837e-06			1.29258
9.95886e-07	-9.95737e-06	-7.36014e-06			1.29265
9.97952e-07	-9.95366e-06	-7.35645e-06			1.29712
1.0071e-06	-9.95099e-06	-7.35564e-06			1.29946
1.00998e-06	-9.94739e-06	-7.35471e-06			1.30161
1.01543e-06	-9.94513e-06	-7.34234e-06			1.30345
1.01974e-06	-9.94475e-06	-7.34234e-06			1.30849
1.02075e-06	-9.93816e-06	-7.34201e-06			1.30956
1.0235e-06	-9.9328e-06	-7.34178e-06			1.31005
1.02682e-06	-9.92994e-06	-7.33597e-06			1.31078
1.03236e-06	-9.92452e-06	-7.33541e-06			1.31153
1.03633e-06	-9.92354e-06	-7.33157e-06			1.31163
1.04474e-06	-9.91977e-06	-7.31987e-06			1.31787
1.05577e-06	-9.91204e-06	-7.31578e-06			1.31923
1.05877e-06	-9.91059e-06	-7.31086e-06			1.32114
1.06313e-06	-9.90504e-06	-7.30148e-06			1.32141
1.06374e-06	-9.89549e-06	-7.29092e-06			1.3269
1.07098e-06	-9.89522e-06	-7.28429e-06			1.32881
1.08073e-06	-9.89195e-06	-7.28352e-06			1.32975
1.10138e-06	-9.88993e-06	-7.28329e-06			1.33054
1.12638e-06	-9.87319e-06	-7.27912e-06			1.33345
1.13362e-06	-9.87273e-06	-7.27518e-06			1.33482
1.13445e-06	-9.87216e-06	-7.27473e-06			1.33571
1.13736e-06	-9.87132e-06	-7.27432e-06			1.33808
1.13978e-06	-9.86763e-06	-7.26799e-06			1.33882
1.14247e-06	-9.86567e-06	-7.26679e-06			1.33903
1.1528e-06	-9.86209e-06	-7.26557e-06			1.33917
1.15577e-06	-9.85337e-06	-7.26319e-06			1.33986
1.16108e-06	-9.85289e-06	-7.26202e-06			1.34411
1.16559e-06	-9.85275e-06	-7.2609e-06			1.35399
1.177e-06	-9.85148e-06	-7.25568e-06			1.35736
1.20152e-06	-9.84844e-06	-7.25286e-06			1.35867
1.2049e-06	-9.84721e-06	-7.25201e-06			1.36363
1.21002e-06	-9.84555e-06	-7.25117e-06			1.36374
1.21594e-06	-9.83308e-06	-7.2378e-06			1.36854
1.21676e-06	-9.83032e-06	-7.21494e-06			1.37235
1.22344e-06	-9.82542e-06	-7.20154e-06			1.3727
1.25153e-06	-9.82289e-06	-7.19794e-06			1.37293
1.25304e-06	-9.81715e-06	-7.19651e-06			1.37722
1.27275e-06	-9.81508e-06	-7.19605e-06			1.37832
1.2748e-06	-9.8119e-06	-7.19592e-06			1.37893
1.27503e-06	-9.80344e-06	-7.19561e-06			1.38031
1.29111e-06	-9.7985e-06	-7.19447e-06			1.38233
1.30193e-06	-9.7968e-06	-7.1879e-06			1.38455
1.32859e-06	-9.79506e-06	-7.18732e-06			1.38513
1.3465e-06	-9.79304e-06	-7.17992e-06			1.38569
1.35864e-06	-9.79293e-06	-7.17741e-06			1.3932
1.36471e-06	-9.78896e-06	-7.17702e-06			1.3934
1.37486e-06	-9.78471e-06	-7.16876e-06			1.39492
1.37523e-06	-9.78426e-06	-7.16389e-06			1.40194
1.38942e-06	-9.78371e-06	-7.15321e-06			1.40662
1.42901e-06	-9.78302e-06	-7.14419e-06			1.40931
1.43507e-06	-9.78299e-06	-7.13732e-06			1.412
1.44423e-06	-9.77547e-06	-7.13612e-06			1.4139
1.45118e-06	-9.77248e-06	-7.13551e-06			1.41848
1.46673e-06	-9.76552e-06	-7.13383e-06			1.4192
1.49645e-06	-9.75537e-06	-7.13294e-06			1.4312
1.50195e-06	-9.75527e-06	-7.12137e-06			1.43338
1.50198e-06	-9.75373e-06	-7.11826e-06			1.43388
1.50687e-06	-9.73673e-06	-7.10566e-06			1.43428
1.50875e-06	-9.73528e-06	-7.10418e-06			1.43741
1.51456e-06	-9.73485e-06	-7.10108e-06			1.43802
1.51645e-06	-9.73394e-06	-7.09897e-06			1.44453
1.51947e-06	-9.73368e-06	-7.09655e-06			1.45038
1.52643e-06	-9.73245e-06	-7.09233e-06			1.4592
1.52738e-06	-9.72422e-06	-7.08968e-06			1.45932
1.53935e-06	-9.72393e-06	-7.08736e-06			1.46943
1.54065e-06	-9.72178e-06	-7.08516e-06			1.47999
1.54375e-06	-9.71899e-06	-7.08357e-06			1.48006
1.54907e-06	-9.71862e-06	-7.08245e-06			1.48455
1.55542e-06	-9.71385e-06	-7.08166e-06			1.49012
1.5636e-06	-9.71379e-06	-7.0763e-06			1.49649
1.57217e-06	-9.70552e-06	-7.07382e-06			1.5107
1.58028e-06	-9.69808e-06	-7.07298e-06			1.51156
1.59043e-06	-9.69661e-06	-7.06653e-06			1.51454
1.61338e-06	-9.69616e-06	-7.06495e-06			1.51691
1.62246e-06	-9.68897e-06	-7.06449e-06			1.5388
1.62966e-06	-9.6878e-06	-7.0614e-06			1.54213
1.65045e-06	-9.68545e-06	-7.05878e-06			1.54638
1.66241e-06	-9.68182e-06	-7.05714e-06			1.5545
1.70236e-06	-9.67283e-06	-7.04729e-06			1.55916
1.71007e-06	-9.67239e-06	-7.03874e-06			1.5622
1.72905e-06	-9.66956e-06	-7.0245e-06			1.56757
1.73081e-06	-9.66774e-06	-7.02047e-06			1.5697
1.73175e-06	-9.66709e-06	-7.0067e-06			1.57078
1.74173e-06	-9.66078e-06	-7.0015e-06			1.57971
1.7602e-06	-9.65407e-06	-7.00049e-06			1.58279
1.76418e-06	-9.65371e-06	-6.99306e-06			1.59299
1.77548e-06	-9.64988e-06	-6.99008e-06			1.59394
1.77564e-06	-9.64891e-06	-6.98743e-06			1.59784
1.77845e-06	-9.64873e-06	-6.98607e-06			1.59864
1.77885e-06	-9.645e-06	-6.98441e-06			1.59927
1.79205e-06	-9.64195e-06	-6.98386e-06			1.60053
1.79407e-06	-9.63973e-06	-6.97532e-06			1.60293
1.79629e-06	-9.63564e-06	-6.97073e-06			1.6175
1.79658e-06	-9.6342e-06	-6.965e-06			1.6201
1.80178e-06	-9.62758e-06	-6.95769e-06			1.62172
1.80269e-06	-9.62347e-06	-6.94972e-06			1.62332
1.80997e-06	-9.62034e-06	-6.94681e-06			1.62563
1.81299e-06	-9.61953e-06	-6.94516e-06			1.63462
1.81625e-06	-9.61888e-06	-6.94002e-06			1.63554
1.81811e-06	-9.61623e-06	-6.93678e-06			1.63854
1.83011e-06	-9.61588e-06	-6.93519e-06			1.64292
1.83155e-06	-9.61235e-06	-6.92863e-06			1.64795
1.87664e-06	-9.61e-06	-6.92461e-06			1.65837
1.88658e-06	-9.6056e-06	-6.92444e-06			1.65891
1.90331e-06	-9.60108e-06	-6.92425e-06			1.66036
1.91806e-06	-9.59806e-06	-6.92275e-06			1.661
1.92205e-06	-9.59698e-06	-6.92127e-06			1.66793
1.92569e-06	-9.5917e-06	-6.92062e-06			1.67071
1.92685e-06	-9.58594e-06	-6.91745e-06			1.67669
1.92718e-06	-9.58208e-06	-6.91713e-06			1.67846
1.92777e-06	-9.57602e-06	-6.9056e-06			1.67989
1.9365e-06	-9.57502e-06	-6.90383e-06			1.68022
1.95176e-06	-9.57114e-06	-6.89834e-06			1.70226
1.95706e-06	-9.57114e-06	-6.89528e-06			1.71001
1.96698e-06	-9.57042e-06	-6.8879e-06			1.71149
1.96764e-06	-9.56939e-06	-6.88694e-06			1.71908
1.96901e-06	-9.5679e-06	-6.87251e-06			1.72369
1.97979e-06	-9.56557e-06	-6.86988e-06			1.72388
1.99849e-06	-9.56309e-06	-6.86808e-06			1.72526
2.03205e-06	-9.56087e-06	-6.86217e-06			1.73493
2.04255e-06	-9.55935e-06	-6.86006e-06			1.73879
2.05031e-06	-9.55844e-06	-6.85889e-06			1.7418
2.07177e-06	-9.55673e-06	-6.85573e-06			1.75662
2.08237e-06	-9.55469e-06	-6.85338e-06			1.77109
2.10698e-06	-9.55389e-06	-6.85285e-06			1.77376
2.10826e-06	-9.55194e-06	-6.85087e-06			1.77717
2.12934e-06	-9.55125e-06	-6.84473e-06			1.78199
2.12978e-06	-9.54803e-06	-6.83992e-06			1.7872
2.13109e-06	-9.54523e-06	-6.83922e-06			1.7968
2.15163e-06	-9.53523e-06	-6.82582e-06			1.8082
2.16224e-06	-9.53406e-06	-6.82396e-06			1.81152
2.20743e-06	-9.53312e-06	-6.82339e-06			1.81634
2.20996e-06	-9.53036e-06	-6.81226e-06			1.81678
2.21067e-06	-9.5261e-06	-6.81215e-06			1.81936
2.21294e-06	-9.51984e-06	-6.80715e-06			1.83248
2.21382e-06	-9.51117e-06	-6.79978e-06			1.83318
2.22047e-06	-9.50622e-06	-6.78688e-06			1.83735
2.22069e-06	-9.50052e-06	-6.78644e-06			1.86429
2.23121e-06	-9.49458e-06	-6.78566e-06			1.86449
2.23521e-06	-9.4826e-06	-6.78339e-06			1.87568
2.23699e-06	-9.4822e-06	-6.78231e-06			1.88409
2.24267e-06	-9.47912e-06	-6.77181e-06			1.88598
2.25608e-06	-9.47514e-06	-6.76749e-06			1.89199
2.2799e-06	-9.47021e-06	-6.76554e-06			1.8989
2.29292e-06	-9.46826e-06	-6.76137e-06			1.90375
2.29335e-06	-9.46261e-06	-6.75296e-06			1.91427
2.30281e-06	-9.46057e-06	-6.74723e-06			1.91897
2.32022e-06	-9.45547e-06	-6.73881e-06			1.93756
2.32236e-06	-9.45412e-06	-6.73643e-06			1.94143
2.35757e-06	-9.45119e-06	-6.73478e-06			1.97083
2.35788e-06	-9.43536e-06	-6.72346e-06			1.97543
2.37401e-06	-9.43356e-06	-6.71213e-06			1.98995
2.3773e-06	-9.42808e-06	-6.69874e-06			2.04856
2.37784e-06	-9.42372e-06	-6.68143e-06			2.05035
2.39843e-06	-9.42125e-06	-6.6804e-06			2.08595
2.40896e-06	-9.41942e-06	-6.6651e-06			2.09777
2.4091e-06	-9.41752e-06	-6.64606e-06			2.09999
2.41664e-06	-9.4063e-06	-6.62626e-06			2.10406
2.42936e-06	-9.40593e-06	-6.61331e-06			2.12618
2.44694e-06	-9.40349e-06	-6.6093e-06			2.13989
2.45068e-06	-9.39977e-06	-6.60594e-06			2.15511
2.46023e-06	-9.39904e-06	-6.60459e-06			2.16789
2.47096e-06	-9.39648e-06	-6.6039e-06			2.19214
2.49619e-06	-9.38626e-06	-6.59741e-06			2.21254
2.49708e-06	-9.38528e-06	-6.59671e-06			2.22544
2.49819e-06	-9.37505e-06	-6.59648e-06			2.26007
2.5054e-06	-9.37489e-06	-6.59449e-06			2.29167
2.50565e-06	-9.37218e-06	-6.58503e-06			2.29636
2.51174e-06	-9.37112e-06	-6.58469e-06			2.30837
2.51254e-06	-9.3626e-06	-6.58107e-06			2.35449
2.51281e-06	-9.36021e-06	-6.57975e-06			2.38975
2.51482e-06	-9.3599e-06	-6.57218e-06			2.48599
2.51529e-06	-9.3564e-06	-6.57132e-06			2.55596
2.52633e-06	-9.3545e-06	-6.55309e-06			2.57087
2.52662e-06	-9.33995e-06	-6.54076e-06			2.61836
2.52675e-06	-9.33993e-06	-6.5383e-06			2.64177
2.53289e-06	-9.33757e-06	-6.53747e-06			2.6601
2.54043e-06	-9.3361e-06	-6.53249e-06			2.66074
2.54235e-06	-9.33503e-06	-6.53208e-06			2.99811
2.54433e-06	-9.33236e-06	-6.52729e-06			3.25227
2.56165e-06	-9.33e-06	-6.518e-06
2.56879e-06	-9.32915e-06	-6.50199e-06
2.57048e-06	-9.32908e-06	-6.50155e-06
2.57583e-06	-9.3237e-06	-6.49625e-06
2.58412e-06	-9.31772e-06	-6.49534e-06
2.59366e-06	-9.31752e-06	-6.49185e-06
2.59597e-06	-9.3158e-06	-6.49166e-06
2.61736e-06	-9.31433e-06	-6.49116e-06
2.6305e-06	-9.30372e-06	-6.49058e-06
2.65534e-06	-9.30139e-06	-6.48805e-06
2.66906e-06	-9.30035e-06	-6.48673e-06
2.67126e-06	-9.29189e-06	-6.47709e-06
2.67882e-06	-9.28893e-06	-6.46677e-06
2.69332e-06	-9.28672e-06	-6.46458e-06
2.70003e-06	-9.28493e-06	-6.45911e-06
2.70451e-06	-9.28337e-06	-6.45542e-06
2.71265e-06	-9.26989e-06	-6.4548e-06
2.73376e-06	-9.26693e-06	-6.45299e-06
2.73695e-06	-9.26059e-06	-6.45084e-06
2.73841e-06	-9.25672e-06	-6.4464e-06
2.75183e-06	-9.24977e-06	-6.44413e-06
2.76978e-06	-9.24113e-06	-6.44206e-06
2.77603e-06	-9.23739e-06	-6.43424e-06
2.7814e-06	-9.23242e-06	-6.42793e-06
2.78585e-06	-9.23183e-06	-6.427e-06
2.79228e-06	-9.2314e-06	-6.42665e-06
2.79414e-06	-9.21897e-06	-6.42525e-06
2.79469e-06	-9.21842e-06	-6.41616e-06
2.80434e-06	-9.21604e-06	-6.41502e-06
2.80937e-06	-9.21346e-06	-6.41395e-06
2.81278e-06	-9.20744e-06	-6.41052e-06
2.82191e-06	-9.20719e-06	-6.40525e-06
2.82208e-06	-9.20669e-06	-6.40513e-06
2.82946e-06	-9.20651e-06	-6.39981e-06
2.83589e-06	-9.20463e-06	-6.39903e-06
2.84288e-06	-9.20277e-06	-6.39816e-06
2.87645e-06	-9.20245e-06	-6.39519e-06
2.87645e-06	-9.20079e-06	-6.39457e-06
2.88849e-06	-9.19533e-06	-6.39242e-06
2.898e-06	-9.19479e-06	-6.39154e-06
2.90769e-06	-9.19064e-06	-6.38882e-06
2.91143e-06	-9.18748e-06	-6.38851e-06
2.91658e-06	-9.18541e-06	-6.38611e-06
2.92155e-06	-9.17135e-06	-6.37802e-06
2.9226e-06	-9.16725e-06	-6.37227e-06
2.93018e-06	-9.16535e-06	-6.37224e-06
2.93121e-06	-9.16456e-06	-6.36789e-06
2.94887e-06	-9.15916e-06	-6.35947e-06
2.96294e-06	-9.15473e-06	-6.35928e-06
2.96585e-06	-9.14632e-06	-6.35895e-06
2.96782e-06	-9.14498e-06	-6.35743e-06
2.96945e-06	-9.14089e-06	-6.35676e-06
2.97314e-06	-9.13827e-06	-6.34959e-06
[truncated: 8,924 more rows]

## Sheet: Fig2c
Normalized MYOF expression accross human CAF subclusters
myCAF	iCAF	apCAF
-2.55382e-05	-2.99309e-05	-2.59425e-05
-2.44047e-05	-2.65646e-05	-2.45428e-05
-2.42881e-05	-2.19279e-05	-1.90546e-05
-2.29297e-05	-1.76316e-05	-1.7812e-05
-2.20648e-05	-1.7373e-05	-1.57797e-05
-2.18883e-05	-1.66263e-05	-1.01886e-05
-2.18315e-05	-1.64456e-05	-9.60108e-06
-2.17025e-05	-1.30668e-05	-8.87679e-06
-2.13602e-05	-1.22081e-05	-8.43053e-06
-2.07139e-05	-1.19433e-05	-7.02439e-06
-2.03338e-05	-1.11079e-05	-6.13672e-06
-2.01074e-05	-1.03387e-05	-4.92877e-06
-2.00093e-05	-7.84888e-06	-4.26589e-06
-1.98301e-05	-7.58921e-06	-4.04637e-06
-1.95933e-05	-7.27292e-06	-3.62738e-06
-1.92813e-05	-6.15606e-06	-2.73646e-06
-1.92617e-05	-5.49537e-06	-1.2235e-06
-1.92458e-05	-5.29386e-06	1.57413e-06
-1.90841e-05	-4.34617e-06	3.33777e-06
-1.80441e-05	-4.31446e-06	4.09163e-06
-1.78131e-05	-4.25519e-06	6.43009e-06
-1.74506e-05	-3.9655e-06	9.20729e-06
-1.62298e-05	-3.41673e-06	9.62609e-06
-1.5687e-05	-3.14021e-06	9.69545e-06
-1.56127e-05	-2.71764e-06	0.221283
-1.54533e-05	-1.95657e-06	0.399029
-1.51167e-05	-7.09622e-07	0.408111
-1.50852e-05	-5.39967e-07	0.505279
-1.46966e-05	8.85219e-07	0.538783
-1.45965e-05	1.33869e-06	0.683068
-1.44901e-05	1.52764e-06	0.808576
-1.41883e-05	3.83847e-06	1.37287
-1.38886e-05	4.04268e-06	2.10968
-1.38825e-05	4.5545e-06
-1.386e-05	6.11997e-06
-1.37646e-05	8.13195e-06
-1.37639e-05	1.0351e-05
-1.36212e-05	1.15735e-05
-1.34579e-05	1.38852e-05
-1.30382e-05	1.43986e-05
-1.30231e-05	1.47679e-05
-1.29967e-05	1.80938e-05
-1.2177e-05	1.90904e-05
-1.2129e-05	2.01842e-05
-1.20654e-05	2.04996e-05
-1.20122e-05	2.21206e-05
-1.18165e-05	2.28665e-05
-1.1799e-05	0.426619
-1.16813e-05	0.433184
-1.1681e-05	0.441092
-1.13433e-05	0.445928
-1.12182e-05	0.46304
-1.11646e-05	0.500469
-1.11388e-05	0.513567
-1.11304e-05	0.545292
-1.09711e-05	0.555696
-1.09616e-05	0.579471
-1.08973e-05	0.599334
-1.07976e-05	0.600373
-1.06813e-05	0.709514
-1.05988e-05	0.724821
-1.05845e-05	0.748189
-1.05637e-05	0.762768
-1.0333e-05	0.775024
-1.03253e-05	0.784781
-1.00835e-05	0.79032
-1.00318e-05	0.83463
-9.9925e-06	0.850831
-9.95933e-06	0.851943
-9.73394e-06	0.858182
-9.5917e-06	0.86252
-9.46261e-06	0.881453
-9.42372e-06	0.89343
-9.31305e-06	0.914914
-9.08803e-06	0.915614
-8.75737e-06	0.929148
-8.71927e-06	0.943509
-8.67318e-06	0.952176
-8.60793e-06	0.964135
-8.57251e-06	0.969714
-8.56563e-06	0.973737
-8.44893e-06	1.00062
-8.19825e-06	1.00063
-8.00649e-06	1.00376
-7.77369e-06	1.00609
-7.72082e-06	1.02165
-7.68395e-06	1.06528
-7.50533e-06	1.06756
-7.46516e-06	1.07246
-7.38441e-06	1.08118
-7.28717e-06	1.09125
-7.23797e-06	1.10384
-7.2257e-06	1.10655
-7.05821e-06	1.1146
-7.00354e-06	1.1336
-6.89632e-06	1.14362
-6.87597e-06	1.18039
-6.71415e-06	1.19994
-6.68833e-06	1.20926
-6.57343e-06	1.21331
-6.5429e-06	1.22883
-6.50284e-06	1.23038
-6.31923e-06	1.24196
-6.29343e-06	1.25641
-6.26973e-06	1.26509
-6.26575e-06	1.31891
-6.16153e-06	1.32369
-6.14897e-06	1.33995
-6.03387e-06	1.36669
-6.02554e-06	1.36788
-5.99182e-06	1.38868
-5.98518e-06	1.41788
-5.97483e-06	1.42472
-5.73477e-06	1.43646
-5.71018e-06	1.51428
-5.68186e-06	1.53953
-5.64698e-06	1.57758
-5.47074e-06	1.62679
-5.35588e-06	1.64178
-5.28644e-06	1.65776
-5.27108e-06	1.66634
-5.1265e-06	1.78482
-5.09765e-06	1.82618
-5.07848e-06	1.92245
-5.04217e-06	1.93354
-4.91164e-06	2.00732
-4.87258e-06	2.13939
-4.85435e-06	2.31245
-4.76174e-06	2.347
-4.6973e-06	2.99839
-4.66484e-06
-4.66116e-06
-4.33169e-06
-4.32895e-06
-4.30469e-06
-4.22256e-06
-4.16323e-06
-4.13869e-06
-4.12945e-06
-4.08934e-06
-3.94872e-06
-3.83284e-06
-3.77672e-06
-3.76347e-06
-3.7043e-06
-3.47828e-06
-3.42805e-06
-3.33585e-06
-3.25727e-06
-3.23545e-06
-3.2295e-06
-3.22902e-06
-3.20399e-06
-3.18991e-06
-3.17382e-06
-3.12933e-06
-3.06639e-06
-2.92245e-06
-2.88123e-06
-2.84253e-06
-2.81528e-06
-2.78789e-06
-2.78543e-06
-2.77047e-06
-2.70387e-06
-2.63797e-06
-2.59563e-06
-2.55608e-06
-2.48614e-06
-2.48536e-06
-2.48483e-06
-2.47024e-06
-2.43519e-06
-2.2919e-06
-2.28434e-06
-2.27069e-06
-2.23811e-06
-2.21098e-06
-2.20655e-06
-2.196e-06
-2.18175e-06
-2.06126e-06
-1.98124e-06
-1.93571e-06
-1.91722e-06
-1.78326e-06
-1.74018e-06
-1.5734e-06
-1.57187e-06
-1.49697e-06
-1.46473e-06
-1.43903e-06
-1.38467e-06
-1.26212e-06
-1.24406e-06
-1.20897e-06
-1.10415e-06
-1.08783e-06
-1.04744e-06
-9.65727e-07
-9.0865e-07
-9.01864e-07
-8.41081e-07
-7.97143e-07
-7.34583e-07
-7.33766e-07
-7.20615e-07
-6.46069e-07
-6.27141e-07
-6.03156e-07
-5.24695e-07
-3.65322e-07
-3.54146e-07
-2.94449e-07
-2.50926e-07
-1.32163e-07
-2.40669e-09
2.6062e-08
2.77219e-08
1.34963e-07
2.53359e-07
2.72184e-07
3.24008e-07
3.89909e-07
4.13832e-07
4.18946e-07
5.10063e-07
5.3571e-07
5.46326e-07
7.49552e-07
7.61366e-07
8.15438e-07
8.48981e-07
8.96423e-07
8.98329e-07
9.08113e-07
9.33933e-07
9.64789e-07
1.04659e-06
1.05514e-06
1.07775e-06
1.08073e-06
1.10138e-06
1.13014e-06
1.18107e-06
1.37256e-06
1.4329e-06
1.51456e-06
1.51947e-06
1.6156e-06
1.63375e-06
1.64714e-06
1.66114e-06
1.67174e-06
1.69802e-06
1.74726e-06
1.79004e-06
1.79658e-06
1.80244e-06
1.81447e-06
1.88193e-06
1.91738e-06
2.04954e-06
2.04959e-06
2.05999e-06
2.10698e-06
2.13448e-06
2.23521e-06
2.44364e-06
2.45179e-06
2.61468e-06
2.64868e-06
2.65625e-06
2.71674e-06
2.73695e-06
2.90524e-06
2.94692e-06
3.01053e-06
3.14795e-06
3.2331e-06
3.25225e-06
3.34503e-06
3.37838e-06
3.39787e-06
3.47183e-06
3.70294e-06
3.79676e-06
3.92741e-06
3.95224e-06
4.0648e-06
4.21644e-06
4.28366e-06
4.31565e-06
4.32818e-06
4.46041e-06
4.52139e-06
4.56003e-06
4.67831e-06
4.83457e-06
4.87968e-06
4.92505e-06
5.08786e-06
5.26907e-06
5.46115e-06
5.55699e-06
5.62452e-06
5.73154e-06
5.73752e-06
5.79631e-06
5.80996e-06
5.81824e-06
5.87716e-06
5.90014e-06
5.99811e-06
6.0043e-06
6.04986e-06
6.08275e-06
6.10679e-06
6.18984e-06
6.23518e-06
6.3595e-06
6.3934e-06
6.42899e-06
6.49684e-06
6.51126e-06
6.53204e-06
6.55648e-06
6.63229e-06
6.64391e-06
6.79289e-06
6.84206e-06
6.8762e-06
7.18136e-06
7.19666e-06
7.23613e-06
7.3799e-06
7.44173e-06
7.47873e-06
7.549e-06
7.61863e-06
7.63097e-06
7.63825e-06
7.65968e-06
7.77959e-06
7.92284e-06
7.95956e-06
7.98585e-06
8.02499e-06
8.24074e-06
8.31238e-06
8.35079e-06
8.90356e-06
8.98362e-06
9.05064e-06
9.12047e-06
9.13763e-06
9.14775e-06
9.16282e-06
9.20453e-06
9.31033e-06
9.33388e-06
9.39801e-06
9.44775e-06
9.50652e-06
9.51313e-06
1.0099e-05
1.01687e-05
1.02914e-05
1.04475e-05
1.04528e-05
1.05222e-05
1.05222e-05
1.0633e-05
1.08577e-05
1.08951e-05
1.11286e-05
1.11339e-05
1.11497e-05
1.16629e-05
1.1797e-05
1.18805e-05
1.20067e-05
1.23413e-05
1.2389e-05
1.23915e-05
1.24649e-05
1.25024e-05
1.28248e-05
1.29771e-05
1.30336e-05
1.33491e-05
1.35316e-05
1.35375e-05
1.36292e-05
1.37291e-05
1.38158e-05
1.39111e-05
1.40486e-05
1.42219e-05
1.42934e-05
1.43242e-05
1.47481e-05
1.47684e-05
1.47917e-05
1.51152e-05
1.52049e-05
1.53328e-05
1.53741e-05
1.54737e-05
1.5611e-05
1.59741e-05
1.62016e-05
1.66189e-05
1.671e-05
1.72333e-05
1.77401e-05
1.77704e-05
1.82763e-05
1.90518e-05
1.9345e-05
1.94523e-05
2.01989e-05
2.22276e-05
2.6235e-05
2.7272e-05
3.2112e-05
3.4953e-05
0.222981
0.325337
0.348185
0.368641
0.379088
0.381801
0.391595
0.399593
0.411663
0.422547
0.435038
0.435715
0.436358
0.451465
0.452417
0.456164
0.456779
0.458421
0.46701
0.468535
0.468966
0.472348
0.472496
0.473056
0.474511
0.474931
0.475856
0.476682
0.477106
0.482599
0.491463
0.4919
0.494673
0.495002
0.498943
0.49912
0.501043
0.501198
0.503094
0.506677
0.508108
0.508659
0.509257
0.511008
0.517321
0.524534
0.525713
0.526632
0.527318
0.527804
0.531479
0.531781
0.535982
0.53826
0.541795
0.542852
0.54349
0.545074
0.545806
0.545817
0.548761
0.549079
0.550102
0.550164
0.550652
0.55452
0.557016
0.558182
0.558376
0.559442
0.559526
0.55969
0.560187
0.562535
0.563
0.564803
0.567308
0.571877
0.574834
0.575635
0.580028
0.58142
0.589904
0.589987
0.590746
0.592508
0.594599
0.599395
0.599468
0.600987
0.602514
0.605275
0.606061
0.607762
0.615006
0.615945
0.61982
0.62434
0.6264
0.628266
0.629375
0.632732
0.638635
0.638728
0.640698
0.641667
0.643797
0.644048
0.647467
0.647476
0.650732
0.652751
0.653266
0.654429
0.656392
0.657018
0.657945
0.662526
0.662932
0.664718
0.665317
0.665502
0.666078
0.668643
0.669752
0.671891
0.673164
0.677348
0.682575
0.68335
0.687449
0.687873
0.687988
0.691101
0.691244
0.691548
0.693032
0.695963
0.697543
0.700135
0.702877
0.707821
0.708441
0.713922
0.717122
0.718705
0.719838
0.719927
0.734462
0.735763
0.737141
0.737521
0.738212
0.740881
0.742399
0.743266
0.743666
0.748405
0.754088
0.756826
0.758389
0.759888
0.760402
0.765178
0.775723
0.777212
0.782959
0.783215
0.784368
0.786586
0.788413
0.794488
0.802202
0.803175
0.808895
0.809963
0.813237
0.81505
0.816482
0.818205
0.819716
0.820496
0.82542
0.827324
0.829775
0.830074
0.835146
0.835253
0.841559
0.844271
0.851167
0.854754
0.854826
0.855414
0.859519
0.860461
0.860665
0.864721
0.864978
0.869531
0.869971
0.87076
0.874629
0.876905
0.877624
0.888092
0.893517
0.895202
0.896874
0.897598
0.899054
0.900017
0.907603
0.91001
0.910709
0.914471
0.914821
0.923252
0.923806
0.924256
0.925312
0.926279
0.932602
0.934262
0.934373
0.934646
0.935206
0.936526
0.936679
0.936933
0.938224
0.941461
0.943224
0.953787
0.955845
0.955906
0.955907
0.960535
0.961313
0.962229
0.962899
0.963061
0.963164
0.967497
0.971949
0.972623
0.974934
0.977245
0.979312
0.981319
0.989764
0.991829
0.992933
0.99657
1.0015
1.00263
1.00687
1.01633
1.03141
1.03224
1.03348
1.03422
1.0372
1.03721
1.04049
1.04338
1.04349
1.04402
1.0486
1.05061
1.05878
1.05897
1.06847
1.06973
1.07262
1.07318
1.07351
1.07384
1.08262
1.0855
1.0856
1.08693
1.09555
1.09609
1.09748
1.10076
1.10081
1.10202
1.10251
1.10353
1.1062
1.10627
1.10722
1.10782
1.11806
1.1185
1.12221
1.1284
1.12842
1.12962
1.12991
1.13505
1.13511
1.14127
1.14644
1.15011
1.15555
1.15609
1.15692
1.16126
1.16671
1.16961
1.17084
1.17309
1.1809
1.18104
1.1811
1.18569
1.18625
1.18767
1.18974
1.19894
1.20132
1.20133
1.20423
1.21329
1.21498
1.21703
1.21918
1.22478
1.22589
1.23984
1.24621
1.24779
1.25521
1.27177
1.27183
1.27368
1.27443
1.27973
1.2834
1.29077
1.29177
1.29355
1.29416
1.29547
1.29638
1.29839
1.29851
1.30056
1.30467
1.30867
1.31009
1.31551
1.31701
1.31993
1.32517
1.32568
1.32607
1.32607
1.33084
1.33138
1.3323
1.3359
1.34153
1.34528
1.35824
1.35888
1.3598
1.36841
1.3774
1.3902
1.40003
1.40371
1.40473
1.41012
1.41546
1.41587
1.42128
1.42231
1.42959
1.43695
1.43701
1.43851
1.44271
1.44565
1.45275
1.45349
1.463
1.46979
1.47045
1.47414
1.48309
1.48906
1.4928
1.4942
1.50677
1.51143
1.51199
1.51848
1.51862
1.52726
1.53892
1.54966
1.55162
1.55377
1.5635
1.56639
1.57411
1.58019
1.5871
1.60816
1.60839
1.62385
1.62694
1.63487
1.64594
1.65034
1.65068
1.65992
1.66381
1.67569
1.67632
1.68647
1.70393
1.70493
1.70508
1.7063
1.70654
1.73981
1.74551
1.7568
1.76358
1.76537
1.77041
1.78734
1.79566
1.7972
1.7991
1.81093
1.82209
1.82765
1.83101
1.86157
1.88651
1.88678
1.88789
1.89878
1.90099
1.92245
1.93408
1.94712
2.0338
2.05299
2.09278
2.10979
2.13517
2.16407
2.19155
2.19752
2.20904
2.22105
2.27952
2.31246
2.38759
2.38939
2.46114
2.47997
2.48197
2.48782
2.55869
2.59195
2.63212
2.68648
2.90695
2.97333

## Sheet: Fig2d
Normalized MYOF expression accross human CAF subclusters
ENG+	ENG-
-5.65e-06	0.550164
4.04e-06	2.22105
-1.06e-06	6.33e-06
-2.79e-06	1.51e-05
-2.84e-06	-9.47e-07
1.20129	2.02e-05
1.32e-05	-6.27e-07
-3.07e-06	1.3e-05
1.44566	2.29e-05
1.65994	-1.39e-05
0.600416	1.10249
1.14643	6.36e-06
1.24198	-2.66e-05
-6.4e-06	-1.78e-05
1.04e-05	1.4385
1.16126	-2.57e-06
1.93407	2.59196
2.4878	1.30055
-8.51e-06	-6.09e-06
3.61e-07	-2.41e-05
1.51863	2.06e-06
-1.37e-05	1.10384
1.10655	-7.27e-06
-4.31e-06	-8.11e-06
6.56e-06	1.44e-05
0.50528	2.00732
0.579498	6.43e-06
8.98e-07	2.77e-06
1.85e-06	0.65073
1.53955	8.98e-07
3.36e-06	1.03221
7.21e-06	2.85e-06
-1.04e-05	-3.67e-06
-9.02e-07	0.545305
-5.43e-06	-7.27e-06
5.81e-06	0.589905
7.68e-06	0.893451
4.64e-06	9.21e-06
-8.86e-06	0.900022
0.458451	-9.54e-06
0.42663	-1.1e-05
0.786584	0.606063
0.545066	8.22e-06
6.12e-06	-4.76e-06
0.762778	-1.11e-05
1.57757	-8.61e-06
0.495005	0.709503
0.683082	-1.46e-05
6.5e-06	1.00063
0.559705	6.53e-06
1.2e-05	1.04e-05
0.555691	1.85e-05
0.222967	1.62694
1.06e-06	1.00609
0.441079	-3.82e-06
1.88e-06	-1.47e-05
1.3237	-9.97e-06
0.66609	0.835249
1.5635	1.18038
0.671891	1.06527
0.550072	1.44e-05
-5.13e-06	2.34699
2.7e-05	0.567319
0.433165	-4.14e-06
1.37e-06	0.44595
1.00374	-4.33e-06
1.25e-06	-1.06e-05
1.1146	-4.07e-07
-6.14e-06	1.82618
0.790296	0.538783
0.691553	1.29e-05
1.32609	-1.76e-06
0.436367	-1.07e-05
1.15557	0.669749
-1.1e-05	-3.63e-06
-1.17e-06	5.9e-06
0.742405	0.969707
-4.7e-06	1.03719
-5.25e-07	-1.45e-05
1.31888	1.51e-06
1.33591	2.10968
1.03347	1.67634
0.554507	0.619821
1.27441	-1.34e-05
0.783226	7.01e-06
-4.68e-06	1.27183
1.89877	1.51427
0.961309	2.53e-06
0.759884	1.09e-05
1.43e-05	0.914919
1.10628	1.82e-05
1.4223	-2e-05
1.19995	1.17e-05
1.00062	-7.06e-06
8.37e-06	-6.46e-06
1.12963	1.6084
0.850827	-8.41e-07
1.09127	3.74e-07
6.43e-06	-1.32e-06
0.808581	0.859535
1.08119	1.22882
-2.79e-06	-1.74e-06
1.35889	1.7063
-1.59e-05	1.25521
-3.45e-06	9.48e-06
-1.29e-05	1.18767
0.500449	1.14362
0.914827	-3.91e-06
0.972624	1.07352
3.34e-06	1.317
1.36789	9.98e-06
0.834612	1.26e-05
0.973738	0.953788
-1.05e-05	1.20928
0.411648	1.02e-05
0.491491	-2.67e-07
0.748211	0.827304
4.96e-06	-1.1e-05
0.408114	1.9e-06
1.64177	1.3e-05
0.851938	1.35979
0.724832	-7.38e-06
0.952166	4.66e-07
1.51142	1.13509
5.16e-06	-3.83e-06
1.48904	0.91564
1.48311	3.84e-06
-1.2e-05	2.55868
1.35e-05	1.09556
0.754095	1.1222
-7.29e-06	2.63213
0.545811	4.58e-07
7.04e-06	0.506675
1.45277	1.36667
-1.2e-05	-1.66e-05
0.92915	1.23036
1.09748	0.862516
1.04349	2.46e-05
0.775737	-8.18e-06
2.68648	1.66632
-3.97e-06	4.46e-06
1.31e-05	1.78481
4.7e-06	1.24781
0.784754	-1.24e-06
1.29357	2.20904
1.21499	0.782965
1.43648	-4.62e-08
0.702894	1.15608
3.48e-06	1.55164
0.482596	-5.79e-07
0.718684	0.468543
0.66863	9.93e-06
9.73e-07	-3.35e-07
-1.63e-05	-1.03e-05
1.21705	0.825441
7.35e-06	1.10721
0.399024	1.49421
-7.1e-07	-8.25e-06
-7.59e-06	1.33082
-6.31e-06	0.740867
1.13505	7.47e-06
0.575634	-4.26e-06
0.605268	-7.72e-06
1.40371	1.53e-06
1.33231	1.31551
1.89e-06	-1.31e-05
5.1e-07	-5.27e-06
1.81e-05	0.855424
1.18627	2.75e-06
3.16e-07	0.818209
0.221299	0.325341
0.86045	1.81092
-7.68e-06	1.19e-05
0.936528	1.1731
-4.35e-06	-1.58e-05
0.963047	0.476673
0.784384	-1.53e-06
8.73e-07	-2.43e-06
1.29178	0.594583
0.517343	2.48199
0.876921	1.0015
7.33e-06	0.474943
-4.53e-06	1.1336
0.535975	1.79e-05
0.558192	2.03382
-8.49e-06	-1.08e-05
0.468959	0.788412
0.693044	5.98e-06
1.89e-05	1.74552
-1.39e-05	1.1e-05
3.49e-06	4.42e-06
-1.64e-05	2.41e-06
1.45e-05	0.527824
1.1667	4.91e-07
-1.11e-05	0.456764
0.803186	2.09277
4.86e-06	6.56e-06
1.04862	1.48e-05
-2.18e-06	1.58015
-3.05e-06	1.06756
1.4e-05	1.02163
0.558351	-7.77e-06
3.2e-06	1.10073
-3.02e-06	0.688006
0.974925	1.52e-05
0.77504	-1.45e-05
1.1062	8.88e-06
9.31e-06	5.31e-07
1.42125	2.02e-05
1.4179	-1.55e-05
-5.78e-06	8.9e-06
-7.02e-06	0.835131
1.09608	-1.3e-05
1.20131	-2.51e-06
-6.32e-06	0.841551
1.78734	1.62e-05
1.08695	0.615944
0.626388	0.851167
0.854752	0.665298
4.38e-06	1.45349
1.53e-06	0.924233
-1.65e-06	0.756808
-5.29e-06	0.527333
-4.71e-06	0.820488
0.451466	0.456156
-2.07e-05	0.531779
0.874639	0.737527
1.44e-05	2.19751
0.508662	1.7398
3.35e-06	-1.44e-05
1.79721	2.7e-06
0.562526	-7.21e-07
9.51e-06	0.910019
-5.85e-06	0.657007
3.21e-06	0.599405
1.17084	0.738208
0.713923	1.07264
5.46e-06	-1.22e-05
0.93436	1.11e-05
0.474518	1.76539
0.541776	1.34529
0.601021	1.12991
0.647486	1.12839
8.14e-06	-1.12e-05
0.531478	-2.74e-06
0.472474	-6.46e-07
1.18091	0.69112
0.981323	1.16963
-9.06e-08	0.808895
-1.46e-05	0.498938
0.819685	0.935217
1.43e-06	3.01e-06
-4.91e-06	0.809974
1.41546	0.602506
0.559538	1.07316
1.32567	-2.01e-05
-1.56e-05	-6.71e-06
-5.36e-06	2.46112
1.11852	-2.2e-06
1.46301	0.90763
1.08563	0.557054
0.638727	-1.74e-05
1.70654	-1.46e-05
-1.12e-07	0.979319
1.44273	0.971958
9.15e-06	1.65068
1.34152	0.68787
-7.2e-06	1.19894
0.34817	1.54e-05
0.629358	1.7049
-9.67e-06	0.590751
8.36e-06	1.75679
-4.13e-06	1.27976
0.794472	0.473034
1.47414	0.581425
2.24e-05	2.73e-06
0.960549	0.499118
1.51199	2.07e-06
-3.57e-06	-8.92e-06
1.53e-05	0.989775
-3.82e-07	0.69125
1.28343	0.472354
0.599318	0.962885
0.936969	-5.73e-06
9.2e-06	6.64e-06
0.6647	0.589984
3.7e-06	0.615004
-1.9e-05	1.03143
0.501198	1.5741
1.24e-05	2.90695
1.62e-06	1.29417
-7.05e-06	7.28e-06
1.18976	1.55376
1.10081	5.95e-06
-2.28e-06	1.62383
0.62433	-3.12e-07
1.29639	0.895189
0.564791	1.43703
-6.25e-06	0.864973
8.15e-07	0.955907
1.38e-05	0.435713
-1.56e-05	1.27177
3.25e-06	1.03421
0.926274	-1.12e-05
-1.53e-05	1.40003
0.632752	1.41588
1.29547	0.996574
1.04402	-6.16e-06
9.67e-06	-1.17e-05
7.88e-07	1.18572
1.82765	1.32608
-7.34e-07	1.8221
0.57188	1.88653
0.677328	6.64e-06
-1.57e-06	-7.46e-06
1.41011	0.719827
1.43696	-3.76e-06
-8.07e-07	0.60776
0.494706	-1.17e-05
5.36e-07	0.64376
-4.35e-06	0.549071
0.735751	2.47998
4.06e-06	1.65e-06
1.33997	0.923802
0.934257	1.16e-06
-2.34e-08	1.94712
-1.26e-06	1.66382
-2.49e-06	1.90095
1.06848	0.695949
0.647483	-1.03e-05
4.22e-06	1.30868
9.88e-06	1.33138
8.36e-06	1.79e-06
-1.62e-05	0.938228
8.64e-06	1.18111
1.70392	-5.88e-06
1.58708	2.10977
1.04051	1.62e-06
0.592527	1.64593
-6.55e-06	0.941448
1.11806	2.053
3.53e-06	0.910719
0.829795	0.802209
1.14127	2.16408
-6.27e-06	0.638624
3.95e-06	1.40473
0.830083	1.04338
-4.33e-06	1.60817
3.68e-06	0.71993
0.513592	0.381794
0.509255	-8.74e-06
0.743272	0.599476
1.25642	-2.01e-05
-7.77e-06	1.30468
1.07247	4.98e-07
-9.13e-06	1.02e-05
0.899059	7.24e-06
0.682576	0.816445
-1.93e-05	-2.56e-06
-3.02e-05	-1.11e-05
8.31e-06	1.19e-05
1.15011	2.19155
8.45e-06	1.56639
0.844261	1.35824
5.64e-06	2.31246
1.3e-05	-1.3e-07
0.463023	0.45241
-6.07e-06	-6.1e-06
2.27951	1.29841
-1.29e-05	1.92245
1.2462	-8.2e-06
0.508107	1.91e-05
1.56e-05	1.08555
2.66e-06	0.683344
1.08e-05	0.545793
2.11e-06	5.05e-06
0.665477	-1.03e-05
1.05062	-1.63e-06
0.543506	1.28e-05
4.89e-06	0.99293
-1.74e-06	-4.34e-06
-1.22e-05	0.955857
6.46e-06	2.16e-06
0.66292	0.707804
-1.23e-05	1.08261
2.44e-06	-1.61e-05
-1.33e-05	4.02e-06
1.32518	-2.48e-06
1.77041	-6.08e-06
1.2e-05	0.860665
0.391592	1.51848
-5.75e-06	-3.42e-06
-3.57e-06	-1.17e-05
-8.78e-06	2.13516
1.06972	5.29e-06
0.641652	8.35e-06
0.743651	-7.26e-06
-5.08e-06	1.65034
-8.01e-06	1.71e-05
0.864715	1.42e-05
1.21331	1.73e-05
-3.26e-06	1.93e-05
-1.01e-05	-1.81e-07
0.869526	1.0163
0.662517	1.81e-06
0.466998	3.5e-05
1.73e-05	9.16e-06
0.758375	-6.03e-06
-4.87e-06	-3.7e-06
1.37e-05	1.53893
-3.78e-06	-4.33e-06
3.29e-06	1.39023
1.42e-05	5.24e-06
-1.07e-05	1.67571
-6.97e-06	3.77e-06
1.50675	-5.97e-06
0.653281	7.99e-06
1.31993	2.1394
0.870755	1.65776
0.967485	-1.23e-05
-6.54e-06	-1.67e-05
9.71e-06	-2.06e-06
0.881462	1.47047
1.3774	2.31245
0.893508	0.888096
0.777234	1.62677
-5.33e-06	0.991837
-2.76e-06	6.93e-07
2.9e-06	1.38868
0.654424	1.92245
1.42961	1.10355
0.644021	-1.32e-05
0.943225	-7.24e-06
1.75e-06	4.22e-06
-2.28e-05	4.84e-08
1.46981	1.12842
1.21329	1.51e-05
-1.91e-07	0.748415
-7.97e-07	1.83101
0.963154	-4.48e-06
1.07381	0.43503
1.00687	2.38939
0.640704
-1.88e-06
0.87763
0.574815
0.538251
1.68649
0.503094
0.955913
1.13e-06
-3.2e-06
0.656406
2.6e-06
9.31e-06
0.869981
-1.07e-05
1.86154
1.14e-06
1.10201
6.89e-06
0.526631
0.813261
0.91446
1.31e-05
5.01e-06
1.67e-05
0.923249
-2.21e-05
1.49277
0.897585
0.977282
0.399593
-2.36e-06
-2.6e-06
1.22479
0.580015
0.628266
0.92531
-1.31e-07
-1.32e-07
7.76e-06
0.962213
1.42473
1.2985
0.511002
7.24e-06
0.562983
1.05878
0.815046
-1.23e-05
0.687439
0.652735
5.57e-06
4.21e-06
0.550645
8.8e-06
0.379075
2.02e-06
0.932584
1.37e-05
1.03721
0.936679
-1.57e-06
0.854836
0.422539
1.36e-05
9.61e-06
0.737116
1.21918
1.72e-05
-7.77e-06
-1.3e-05
1.05898
1.87e-06
-1.92e-06
1.46e-05
0.943529
1.7e-06
1.2e-05
2.73e-05
9.42e-06
9.65e-07
2.18e-05
-2.96e-05
1.1e-06
2.13e-06
-1.56e-05
0.657956
0.8582
5.24e-06
1.20426
0.765169
0.542867
-6.94e-06
0.477116
-6.12e-06
0.55944
9.44e-06
-9.46e-06
1.10782
1.93356
3.48e-06
0.548767
6.08e-06
0.525711
0.475833
-8.76e-06
-2.14e-05
2.38758
0.734452
1.24e-05
3.48e-08
-1.24e-05
0.708446
0.560152
1.22589
2.97333
2.9984
1.37289
1.70506
1.21e-05
1.3e-05
1.00265
0.717114
1.63e-06
-8.88e-06
1.68e-05
-1.93e-05
-8.34e-06
0.673153
-1.61e-05
6e-06
5.33e-06
1.88678
0.896871
1.15691
-3.91e-06
1.01e-05
1.52726
-1.63e-05
1.25e-05
1.05e-05
7.64e-06
1.06e-05
1.06e-05
5.83e-06
-9.87e-06
0.697543
1.31009
1.65e-06
1.88786
-8.48e-06
1.79566
8.7e-06
-5.44e-06
1.79907
8.44e-07
1.36841
0.93466
1.76359
0.760402
0.368647
-1.03e-05
2.89e-06
0.700148
1.54966
0.501039
-1.1e-05
-9e-06
-1.26e-05
0.491864
1.18104
6.6e-06
0.524522
0.964103
3.99e-06
1.29077
6.19e-06
1.23984
1.63488
1.66e-05
1.27368
1.2651

## Sheet: Fig2f
Normalized Myof expression across murine CAF clusters
myCAF lineage
c4 (ntFib)	c1 (eCAF)	c2 (TGFß CAF)
-3.13899e-05	-3.19956e-05	-3.23193e-05
-3.00102e-05	-2.8261e-05	-3.13789e-05
-2.71849e-05	-2.78497e-05	-2.96823e-05
-2.70047e-05	-2.63939e-05	-2.94014e-05
-2.69993e-05	-2.63479e-05	-2.92848e-05
-2.69699e-05	-2.62208e-05	-2.56238e-05
-2.65646e-05	-2.59098e-05	-2.54904e-05
-2.5121e-05	-2.55382e-05	-2.47367e-05
-2.44047e-05	-2.47583e-05	-2.43127e-05
-2.42797e-05	-2.45428e-05	-2.39293e-05
-2.41421e-05	-2.40936e-05	-2.35522e-05
-2.39486e-05	-2.36869e-05	-2.35046e-05
-2.3269e-05	-2.32438e-05	-2.313e-05
-2.25538e-05	-2.31284e-05	-2.29984e-05
-2.22725e-05	-2.30302e-05	-2.29275e-05
-2.19402e-05	-2.27778e-05	-2.28335e-05
-2.19279e-05	-2.21492e-05	-2.27781e-05
-2.18883e-05	-2.21108e-05	-2.21602e-05
-2.16316e-05	-2.20648e-05	-2.20804e-05
-2.16146e-05	-2.18315e-05	-2.19677e-05
-2.1132e-05	-2.17238e-05	-2.19244e-05
-2.07339e-05	-2.15685e-05	-2.18804e-05
-2.07331e-05	-2.13876e-05	-2.17639e-05
-2.00093e-05	-2.13638e-05	-2.17244e-05
-1.99761e-05	-2.11563e-05	-2.15079e-05
-1.92879e-05	-2.10843e-05	-2.14086e-05
-1.92352e-05	-2.10478e-05	-2.13908e-05
-1.91269e-05	-2.09852e-05	-2.12799e-05
-1.90915e-05	-2.08874e-05	-2.08809e-05
-1.87795e-05	-2.07668e-05	-2.07128e-05
-1.87755e-05	-2.07513e-05	-2.06353e-05
-1.86446e-05	-2.05088e-05	-2.05089e-05
-1.83809e-05	-2.04501e-05	-2.0434e-05
-1.82478e-05	-2.00782e-05	-2.01488e-05
-1.82174e-05	-2.0067e-05	-2.01074e-05
-1.81824e-05	-2.00174e-05	-2.00435e-05
-1.81572e-05	-1.98993e-05	-1.93992e-05
-1.79969e-05	-1.98973e-05	-1.9377e-05
-1.78131e-05	-1.98301e-05	-1.93164e-05
-1.74506e-05	-1.96596e-05	-1.92824e-05
-1.71039e-05	-1.96398e-05	-1.92371e-05
-1.70825e-05	-1.9319e-05	-1.87466e-05
-1.68714e-05	-1.92458e-05	-1.87267e-05
-1.68248e-05	-1.87827e-05	-1.85544e-05
-1.66316e-05	-1.87782e-05	-1.8505e-05
-1.66263e-05	-1.87575e-05	-1.83976e-05
-1.65948e-05	-1.87164e-05	-1.82794e-05
-1.65358e-05	-1.86616e-05	-1.82663e-05
-1.64456e-05	-1.86466e-05	-1.82261e-05
-1.6239e-05	-1.86301e-05	-1.80441e-05
-1.62298e-05	-1.84082e-05	-1.79438e-05
-1.59572e-05	-1.83716e-05	-1.78873e-05
-1.595e-05	-1.78127e-05	-1.78063e-05
-1.59459e-05	-1.7763e-05	-1.77506e-05
-1.57689e-05	-1.77296e-05	-1.76947e-05
-1.56878e-05	-1.75014e-05	-1.75457e-05
-1.55893e-05	-1.7381e-05	-1.75209e-05
-1.55824e-05	-1.73773e-05	-1.74024e-05
-1.55608e-05	-1.73738e-05	-1.73371e-05
-1.55154e-05	-1.73617e-05	-1.71129e-05
-1.55039e-05	-1.72474e-05	-1.71079e-05
-1.54594e-05	-1.7183e-05	-1.70176e-05
-1.52283e-05	-1.71487e-05	-1.70089e-05
-1.49963e-05	-1.71367e-05	-1.68374e-05
-1.49363e-05	-1.71137e-05	-1.67605e-05
-1.4913e-05	-1.71087e-05	-1.6703e-05
-1.48605e-05	-1.70838e-05	-1.64892e-05
-1.48179e-05	-1.68971e-05	-1.63946e-05
-1.4779e-05	-1.66561e-05	-1.62265e-05
-1.47691e-05	-1.65481e-05	-1.60255e-05
-1.47292e-05	-1.65432e-05	-1.60083e-05
-1.47044e-05	-1.64507e-05	-1.59884e-05
-1.45353e-05	-1.64342e-05	-1.58363e-05
-1.44901e-05	-1.64165e-05	-1.56275e-05
-1.43977e-05	-1.63458e-05	-1.56154e-05
-1.42273e-05	-1.63369e-05	-1.56056e-05
-1.42233e-05	-1.62352e-05	-1.55717e-05
-1.41992e-05	-1.61669e-05	-1.55653e-05
-1.40691e-05	-1.61084e-05	-1.54533e-05
-1.40459e-05	-1.60609e-05	-1.5281e-05
-1.4028e-05	-1.57672e-05	-1.52667e-05
-1.40018e-05	-1.57377e-05	-1.50508e-05
-1.3969e-05	-1.57313e-05	-1.50076e-05
-1.38727e-05	-1.56483e-05	-1.49338e-05
-1.38703e-05	-1.56127e-05	-1.48159e-05
-1.38064e-05	-1.55209e-05	-1.47667e-05
-1.37042e-05	-1.55158e-05	-1.47417e-05
-1.36828e-05	-1.54964e-05	-1.47367e-05
-1.36554e-05	-1.52552e-05	-1.45615e-05
-1.36312e-05	-1.52416e-05	-1.45139e-05
-1.36212e-05	-1.523e-05	-1.45065e-05
-1.36001e-05	-1.51214e-05	-1.44711e-05
-1.35313e-05	-1.51162e-05	-1.4413e-05
-1.33624e-05	-1.50162e-05	-1.4379e-05
-1.32538e-05	-1.49793e-05	-1.42612e-05
-1.32064e-05	-1.49223e-05	-1.42086e-05
-1.31849e-05	-1.48584e-05	-1.41127e-05
-1.31364e-05	-1.47831e-05	-1.4102e-05
-1.30668e-05	-1.47115e-05	-1.40492e-05
-1.30455e-05	-1.47089e-05	-1.39822e-05
-1.30214e-05	-1.46908e-05	-1.39302e-05
-1.30089e-05	-1.46749e-05	-1.38886e-05
-1.294e-05	-1.4632e-05	-1.38608e-05
-1.28558e-05	-1.46285e-05	-1.37789e-05
-1.2836e-05	-1.45447e-05	-1.36035e-05
-1.28088e-05	-1.45363e-05	-1.35521e-05
-1.26806e-05	-1.43136e-05	-1.35416e-05
-1.26108e-05	-1.42847e-05	-1.34833e-05
-1.25166e-05	-1.42645e-05	-1.34798e-05
-1.24185e-05	-1.41891e-05	-1.33834e-05
-1.23825e-05	-1.41774e-05	-1.32949e-05
-1.23453e-05	-1.41284e-05	-1.32943e-05
-1.22733e-05	-1.40732e-05	-1.32473e-05
-1.22558e-05	-1.39939e-05	-1.32362e-05
-1.22475e-05	-1.39865e-05	-1.32286e-05
-1.21438e-05	-1.39749e-05	-1.32283e-05
-1.20721e-05	-1.39529e-05	-1.31524e-05
-1.20654e-05	-1.39358e-05	-1.31524e-05
-1.20566e-05	-1.39269e-05	-1.30293e-05
-1.20179e-05	-1.3836e-05	-1.30279e-05
-1.20122e-05	-1.37765e-05	-1.29784e-05
-1.19616e-05	-1.37686e-05	-1.29463e-05
-1.1895e-05	-1.37639e-05	-1.29203e-05
-1.18503e-05	-1.37326e-05	-1.286e-05
-1.18091e-05	-1.36821e-05	-1.27784e-05
-1.17103e-05	-1.36532e-05	-1.25864e-05
-1.16813e-05	-1.36375e-05	-1.25237e-05
-1.15939e-05	-1.36068e-05	-1.24546e-05
-1.15741e-05	-1.36016e-05	-1.22492e-05
-1.15673e-05	-1.35891e-05	-1.2236e-05
-1.15662e-05	-1.34135e-05	-1.2151e-05
-1.15592e-05	-1.33857e-05	-1.21499e-05
-1.15086e-05	-1.3359e-05	-1.20405e-05
-1.14107e-05	-1.33419e-05	-1.20177e-05
-1.13174e-05	-1.32676e-05	-1.1946e-05
-1.12717e-05	-1.32441e-05	-1.19318e-05
-1.12173e-05	-1.32221e-05	-1.19112e-05
-1.12158e-05	-1.30427e-05	-1.18589e-05
-1.11934e-05	-1.30231e-05	-1.18516e-05
-1.11758e-05	-1.29602e-05	-1.18434e-05
-1.11388e-05	-1.29507e-05	-1.18316e-05
-1.11079e-05	-1.28869e-05	-1.18216e-05
-1.10869e-05	-1.28797e-05	-1.18165e-05
-1.10119e-05	-1.28487e-05	-1.18009e-05
-1.10108e-05	-1.28251e-05	-1.17828e-05
-1.09978e-05	-1.2775e-05	-1.17745e-05
-1.09711e-05	-1.2763e-05	-1.17046e-05
-1.0941e-05	-1.27597e-05	-1.16939e-05
-1.0856e-05	-1.27126e-05	-1.16541e-05
-1.07965e-05	-1.26954e-05	-1.16473e-05
-1.07683e-05	-1.26288e-05	-1.16107e-05
-1.07366e-05	-1.25522e-05	-1.1506e-05
-1.07196e-05	-1.2512e-05	-1.14848e-05
-1.05649e-05	-1.25075e-05	-1.14802e-05
-1.05637e-05	-1.25019e-05	-1.1475e-05
-1.04368e-05	-1.24816e-05	-1.14513e-05
-1.04312e-05	-1.24267e-05	-1.14083e-05
-1.03797e-05	-1.24091e-05	-1.13882e-05
-1.03761e-05	-1.23276e-05	-1.13433e-05
-1.03436e-05	-1.2216e-05	-1.13334e-05
-1.03359e-05	-1.21901e-05	-1.13255e-05
-1.02647e-05	-1.21053e-05	-1.13138e-05
-1.0176e-05	-1.2097e-05	-1.12818e-05
-1.01608e-05	-1.20413e-05	-1.12705e-05
-1.01405e-05	-1.1983e-05	-1.11558e-05
-1.00825e-05	-1.19543e-05	-1.11138e-05
-1.007e-05	-1.18243e-05	-1.08858e-05
-1.00321e-05	-1.18068e-05	-1.08843e-05
-9.99357e-06	-1.17578e-05	-1.08462e-05
-9.96639e-06	-1.17144e-05	-1.08316e-05
-9.92693e-06	-1.16987e-05	-1.0783e-05
-9.91977e-06	-1.16825e-05	-1.077e-05
-9.84626e-06	-1.1681e-05	-1.07191e-05
-9.80688e-06	-1.16784e-05	-1.07094e-05
-9.71385e-06	-1.16634e-05	-1.06961e-05
-9.65127e-06	-1.1617e-05	-1.06855e-05
-9.58173e-06	-1.1498e-05	-1.06211e-05
-9.53872e-06	-1.14918e-05	-1.06112e-05
-9.53523e-06	-1.14445e-05	-1.05988e-05
-9.43009e-06	-1.1311e-05	-1.05816e-05
-9.33757e-06	-1.12829e-05	-1.05692e-05
-9.32028e-06	-1.12694e-05	-1.05245e-05
-9.27322e-06	-1.1232e-05	-1.05067e-05
-9.09049e-06	-1.11984e-05	-1.0471e-05
-9.08157e-06	-1.11202e-05	-1.04224e-05
-9.0806e-06	-1.10886e-05	-1.04048e-05
-9.0769e-06	-1.10262e-05	-1.03839e-05
-9.07622e-06	-1.1022e-05	-1.03811e-05
-9.07282e-06	-1.10143e-05	-1.03601e-05
-9.06183e-06	-1.10137e-05	-1.03267e-05
-9.03612e-06	-1.08973e-05	-1.03253e-05
-9.00828e-06	-1.08556e-05	-1.02817e-05
-8.90219e-06	-1.07995e-05	-1.025e-05
-8.87412e-06	-1.07554e-05	-1.02452e-05
-8.85002e-06	-1.06645e-05	-1.01675e-05
-8.80247e-06	-1.0657e-05	-1.01562e-05
-8.76904e-06	-1.0558e-05	-1.01431e-05
-8.75737e-06	-1.05503e-05	-1.00503e-05
-8.7383e-06	-1.05462e-05	-1.00228e-05
-8.71927e-06	-1.05349e-05	-9.99597e-06
-8.69272e-06	-1.04589e-05	-9.95454e-06
-8.67679e-06	-1.04174e-05	-9.89195e-06
-8.63652e-06	-1.04037e-05	-9.87273e-06
-8.60793e-06	-1.04033e-05	-9.83042e-06
-8.53658e-06	-1.03782e-05	-9.79293e-06
-8.48816e-06	-1.03504e-05	-9.78371e-06
-8.45385e-06	-1.03102e-05	-9.76294e-06
-8.36307e-06	-1.0258e-05	-9.75527e-06
-8.30291e-06	-1.01781e-05	-9.61888e-06
-8.29843e-06	-1.0155e-05	-9.57885e-06
-8.27201e-06	-1.01311e-05	-9.55389e-06
-8.2369e-06	-1.01228e-05	-9.4906e-06
-8.20473e-06	-1.01e-05	-9.45841e-06
-8.1838e-06	-1.00661e-05	-9.43328e-06
-8.13898e-06	-1.00205e-05	-9.40982e-06
-8.13282e-06	-1.00197e-05	-9.3336e-06
-8.12385e-06	-9.9925e-06	-9.31615e-06
-8.11393e-06	-9.98843e-06	-9.2812e-06
-8.08303e-06	-9.97802e-06	-9.24078e-06
-8.0808e-06	-9.97537e-06	-9.20744e-06
-8.04024e-06	-9.95933e-06	-9.18747e-06
-8.00282e-06	-9.92493e-06	-9.17135e-06
-7.97508e-06	-9.84296e-06	-9.14333e-06
-7.84888e-06	-9.81829e-06	-9.13827e-06
-7.83839e-06	-9.79506e-06	-9.12307e-06
-7.82565e-06	-9.78299e-06	-9.08331e-06
-7.81785e-06	-9.71862e-06	-8.98291e-06
-7.77369e-06	-9.65371e-06	-8.85061e-06
-7.77352e-06	-9.645e-06	-8.80614e-06
-7.68395e-06	-9.63564e-06	-8.80213e-06
-7.64502e-06	-9.60108e-06	-8.78213e-06
-7.57797e-06	-9.57757e-06	-8.63533e-06
-7.42346e-06	-9.52704e-06	-8.62201e-06
-7.38067e-06	-9.48992e-06	-8.59578e-06
-7.37608e-06	-9.46261e-06	-8.57699e-06
-7.2257e-06	-9.44173e-06	-8.57251e-06
-7.13294e-06	-9.41769e-06	-8.55358e-06
-7.0763e-06	-9.38417e-06	-8.54387e-06
-7.05821e-06	-9.33623e-06	-8.50916e-06
-7.02631e-06	-9.32579e-06	-8.49531e-06
-7.02439e-06	-9.28104e-06	-8.4714e-06
-6.99881e-06	-9.23183e-06	-8.46306e-06
-6.96902e-06	-9.22135e-06	-8.46108e-06
-6.92275e-06	-9.143e-06	-8.43778e-06
-6.9056e-06	-9.05193e-06	-8.39779e-06
-6.87597e-06	-9.00195e-06	-8.3765e-06
-6.86217e-06	-8.92642e-06	-8.2061e-06
-6.82659e-06	-8.88366e-06	-8.19898e-06
-6.66541e-06	-8.88139e-06	-8.179e-06
-6.58503e-06	-8.88084e-06	-8.17691e-06
-6.52838e-06	-8.82535e-06	-8.14996e-06
-6.45744e-06	-8.82062e-06	-8.13406e-06
-6.42525e-06	-8.81927e-06	-8.11183e-06
-6.41502e-06	-8.77374e-06	-8.03622e-06
-6.41052e-06	-8.74646e-06	-8.00958e-06
-6.37045e-06	-8.74293e-06	-7.99916e-06
-6.30732e-06	-8.73821e-06	-7.92912e-06
-6.3069e-06	-8.67318e-06	-7.91236e-06
-6.27366e-06	-8.66959e-06	-7.86295e-06
-6.16413e-06	-8.66953e-06	-7.81106e-06
-6.15606e-06	-8.61373e-06	-7.69094e-06
-6.13672e-06	-8.57809e-06	-7.65211e-06
-6.11767e-06	-8.53437e-06	-7.57726e-06
-6.08974e-06	-8.50897e-06	-7.55853e-06
-6.06247e-06	-8.44893e-06	-7.52915e-06
-6.02296e-06	-8.44891e-06	-7.52116e-06
-6.02285e-06	-8.4456e-06	-7.50999e-06
-6.00058e-06	-8.4376e-06	-7.50343e-06
-6.00027e-06	-8.43646e-06	-7.49489e-06
-5.98983e-06	-8.39956e-06	-7.48197e-06
-5.91796e-06	-8.39696e-06	-7.43749e-06
-5.91546e-06	-8.38999e-06	-7.39815e-06
-5.84109e-06	-8.38701e-06	-7.38632e-06
-5.8388e-06	-8.38095e-06	-7.3848e-06
-5.83871e-06	-8.34494e-06	-7.37667e-06
-5.80614e-06	-8.33998e-06	-7.36445e-06
-5.76275e-06	-8.31682e-06	-7.36316e-06
-5.75331e-06	-8.29164e-06	-7.36014e-06
-5.69306e-06	-8.2799e-06	-7.29562e-06
-5.65203e-06	-8.24797e-06	-7.29092e-06
-5.64698e-06	-8.22957e-06	-7.20071e-06
-5.62872e-06	-8.21708e-06	-7.19336e-06
-5.58583e-06	-8.09174e-06	-7.16445e-06
-5.57024e-06	-8.09087e-06	-7.16141e-06
-5.56116e-06	-8.08091e-06	-7.11271e-06
-5.5562e-06	-8.07375e-06	-7.07382e-06
-5.52788e-06	-8.06469e-06	-7.02122e-06
-5.52662e-06	-8.06363e-06	-6.93519e-06
-5.51334e-06	-8.06203e-06	-6.92062e-06
-5.49537e-06	-8.06048e-06	-6.91503e-06
-5.47282e-06	-8.05566e-06	-6.89106e-06
-5.43325e-06	-8.04294e-06	-6.86096e-06
-5.42829e-06	-7.92974e-06	-6.84827e-06
-5.37445e-06	-7.92524e-06	-6.82437e-06
-5.33492e-06	-7.91681e-06	-6.82365e-06
-5.27437e-06	-7.89317e-06	-6.81357e-06
-5.27324e-06	-7.88783e-06	-6.78566e-06
-5.25646e-06	-7.88507e-06	-6.73643e-06
-5.22816e-06	-7.8562e-06	-6.72762e-06
-4.92154e-06	-7.85546e-06	-6.69874e-06
-4.91515e-06	-7.84647e-06	-6.66884e-06
-4.87459e-06	-7.84e-06	-6.66873e-06
-4.85435e-06	-7.82634e-06	-6.65425e-06
-4.8535e-06	-7.81972e-06	-6.64575e-06
-4.85007e-06	-7.78351e-06	-6.53747e-06
-4.84291e-06	-7.77141e-06	-6.52729e-06
-4.77336e-06	-7.76473e-06	-6.50944e-06
-4.76174e-06	-7.74157e-06	-6.50186e-06
-4.75034e-06	-7.64043e-06	-6.43835e-06
-4.72628e-06	-7.61733e-06	-6.42884e-06
-4.70787e-06	-7.61573e-06	-6.35431e-06
-4.6973e-06	-7.58632e-06	-6.33859e-06
-4.67845e-06	-7.5685e-06	-6.32944e-06
-4.66682e-06	-7.55693e-06	-6.29343e-06
-4.66116e-06	-7.54719e-06	-6.28019e-06
-4.62287e-06	-7.52972e-06	-6.26283e-06
-4.61021e-06	-7.51969e-06	-6.22428e-06
-4.56442e-06	-7.50004e-06	-6.21126e-06
-4.5323e-06	-7.48162e-06	-6.19913e-06
-4.52903e-06	-7.46997e-06	-6.12779e-06
-4.50105e-06	-7.46516e-06	-6.1246e-06
-4.49886e-06	-7.4613e-06	-6.12454e-06
-4.46729e-06	-7.42289e-06	-6.1232e-06
-4.45658e-06	-7.42268e-06	-6.10341e-06
-4.44684e-06	-7.34234e-06	-6.09888e-06
-4.43828e-06	-7.30017e-06	-6.09314e-06
-4.38906e-06	-7.27432e-06	-6.09208e-06
-4.33169e-06	-7.27429e-06	-6.0769e-06
-4.31446e-06	-7.2438e-06	-6.02527e-06
-4.30018e-06	-7.24085e-06	-6.01614e-06
-4.26245e-06	-7.22857e-06	-6.01235e-06
-4.25519e-06	-7.17992e-06	-6.00836e-06
-4.25255e-06	-7.16876e-06	-6.00172e-06
-4.21435e-06	-7.13336e-06	-5.98757e-06
-4.21166e-06	-7.08736e-06	-5.92187e-06
-4.16323e-06	-7.07298e-06	-5.87104e-06
-4.13869e-06	-7.05878e-06	-5.82355e-06
-4.06215e-06	-7.05618e-06	-5.82177e-06
-4.05879e-06	-7.05237e-06	-5.77292e-06
-4.04804e-06	-7.01155e-06	-5.75224e-06
-3.98902e-06	-7.00354e-06	-5.72591e-06
-3.93213e-06	-6.99259e-06	-5.70368e-06
-3.90965e-06	-6.98607e-06	-5.59359e-06
-3.90875e-06	-6.98345e-06	-5.59297e-06
-3.83489e-06	-6.92863e-06	-5.58904e-06
-3.83284e-06	-6.9153e-06	-5.58434e-06
-3.82334e-06	-6.90245e-06	-5.57185e-06
-3.78704e-06	-6.78231e-06	-5.52347e-06
-3.76127e-06	-6.68143e-06	-5.50274e-06
-3.74559e-06	-6.67721e-06	-5.46533e-06
-3.70723e-06	-6.67284e-06	-5.44689e-06
-3.7043e-06	-6.66332e-06	-5.43593e-06
-3.67235e-06	-6.63367e-06	-5.38305e-06
-3.66098e-06	-6.63218e-06	-5.35114e-06
-3.64751e-06	-6.60296e-06	-5.33716e-06
-3.61525e-06	-6.59801e-06	-5.31228e-06
-3.61057e-06	-6.5953e-06	-5.29697e-06
-3.60075e-06	-6.53719e-06	-5.26566e-06
-3.57082e-06	-6.47708e-06	-5.23287e-06
-3.55605e-06	-6.46913e-06	-5.19493e-06
-3.51513e-06	-6.40196e-06	-5.18733e-06
-3.46891e-06	-6.39995e-06	-5.18159e-06
-3.41673e-06	-6.39816e-06	-5.17969e-06
-3.40636e-06	-6.38125e-06	-5.1451e-06
-3.37687e-06	-6.37977e-06	-5.11931e-06
-3.36311e-06	-6.36789e-06	-5.09821e-06
-3.3474e-06	-6.33641e-06	-5.0909e-06
-3.34276e-06	-6.3309e-06	-5.08282e-06
-3.33749e-06	-6.31799e-06	-5.07848e-06
-3.28984e-06	-6.2831e-06	-5.06587e-06
-3.25668e-06	-6.25995e-06	-5.06464e-06
-3.21211e-06	-6.24585e-06	-5.01156e-06
-3.18729e-06	-6.23851e-06	-5.01038e-06
-3.1866e-06	-6.20086e-06	-4.97293e-06
-3.1667e-06	-6.19173e-06	-4.94919e-06
-3.11547e-06	-6.15436e-06	-4.90654e-06
-3.1143e-06	-6.13254e-06	-4.86966e-06
-3.11068e-06	-6.10953e-06	-4.86323e-06
-3.10698e-06	-6.09493e-06	-4.84864e-06
-3.10462e-06	-6.06989e-06	-4.81102e-06
-3.08938e-06	-6.03881e-06	-4.80715e-06
-3.06424e-06	-6.03387e-06	-4.78512e-06
-3.0187e-06	-6.03006e-06	-4.78454e-06
-3.00343e-06	-6.02554e-06	-4.74893e-06
-2.98754e-06	-6.01797e-06	-4.74415e-06
-2.91954e-06	-6.0084e-06	-4.7367e-06
-2.8745e-06	-5.97471e-06	-4.72925e-06
-2.84253e-06	-5.95441e-06	-4.71227e-06
-2.83017e-06	-5.92149e-06	-4.68393e-06
-2.81419e-06	-5.89883e-06	-4.58587e-06
-2.79257e-06	-5.88494e-06	-4.58436e-06
-2.78789e-06	-5.85506e-06	-4.57134e-06
-2.77564e-06	-5.85019e-06	-4.5528e-06
-2.7731e-06	-5.83017e-06	-4.5474e-06
-2.76431e-06	-5.81569e-06	-4.52253e-06
-2.75287e-06	-5.77963e-06	-4.52195e-06
-2.72388e-06	-5.76935e-06	-4.49039e-06
-2.71764e-06	-5.74961e-06	-4.48132e-06
-2.70247e-06	-5.73602e-06	-4.46908e-06
-2.69351e-06	-5.7229e-06	-4.4581e-06
-2.68666e-06	-5.7173e-06	-4.43299e-06
-2.68305e-06	-5.71018e-06	-4.38047e-06
-2.57269e-06	-5.7036e-06	-4.35375e-06
-2.56065e-06	-5.6935e-06	-4.34533e-06
-2.55518e-06	-5.69088e-06	-4.32272e-06
-2.50065e-06	-5.65326e-06	-4.32058e-06
-2.45852e-06	-5.64775e-06	-4.31123e-06
-2.45688e-06	-5.6001e-06	-4.27935e-06
-2.32012e-06	-5.5619e-06	-4.27712e-06
-2.31327e-06	-5.54174e-06	-4.27105e-06
-2.26548e-06	-5.53397e-06	-4.25684e-06
-2.2577e-06	-5.52766e-06	-4.20508e-06
-2.24221e-06	-5.51253e-06	-4.20362e-06
-2.18175e-06	-5.47123e-06	-4.19847e-06
-2.1714e-06	-5.47074e-06	-4.19826e-06
-2.1703e-06	-5.44449e-06	-4.18171e-06
-2.1264e-06	-5.44355e-06	-4.12599e-06
-2.12597e-06	-5.40609e-06	-4.117e-06
-2.08665e-06	-5.3967e-06	-4.09581e-06
-2.05099e-06	-5.32432e-06	-4.07835e-06
-2.01945e-06	-5.31076e-06	-4.06268e-06
-1.98702e-06	-5.29304e-06	-4.04637e-06
-1.90816e-06	-5.27572e-06	-3.97105e-06
-1.89212e-06	-5.27475e-06	-3.96273e-06
-1.89155e-06	-5.26515e-06	-3.94144e-06
-1.87334e-06	-5.14269e-06	-3.85764e-06
-1.85558e-06	-5.13304e-06	-3.82965e-06
-1.83047e-06	-5.1148e-06	-3.81554e-06
-1.82757e-06	-5.1004e-06	-3.80171e-06
-1.81866e-06	-5.06098e-06	-3.7804e-06
-1.77862e-06	-5.0485e-06	-3.76235e-06
-1.77119e-06	-5.01667e-06	-3.6744e-06
-1.75526e-06	-5.00333e-06	-3.66996e-06
-1.7299e-06	-4.98781e-06	-3.6502e-06
-1.71975e-06	-4.96058e-06	-3.61609e-06
-1.71826e-06	-4.95579e-06	-3.55425e-06
-1.71564e-06	-4.94102e-06	-3.53594e-06
-1.66261e-06	-4.92829e-06	-3.47901e-06
-1.65086e-06	-4.91356e-06	-3.46429e-06
-1.64004e-06	-4.91164e-06	-3.45109e-06
-1.53358e-06	-4.91091e-06	-3.44779e-06
-1.47076e-06	-4.90938e-06	-3.44484e-06
-1.46473e-06	-4.90813e-06	-3.43589e-06
-1.46194e-06	-4.89363e-06	-3.43587e-06
-1.44296e-06	-4.8848e-06	-3.35749e-06
-1.39153e-06	-4.86828e-06	-3.34634e-06
-1.38564e-06	-4.86414e-06	-3.23545e-06
-1.37759e-06	-4.85551e-06	-3.2256e-06
-1.33321e-06	-4.85316e-06	-3.22114e-06
-1.29967e-06	-4.8459e-06	-3.19669e-06
-1.23706e-06	-4.82845e-06	-3.19424e-06
-1.22561e-06	-4.77175e-06	-3.16513e-06
-1.2235e-06	-4.76284e-06	-3.15303e-06
-1.20468e-06	-4.73066e-06	-3.15165e-06
-1.1732e-06	-4.73062e-06	-3.14021e-06
-1.17231e-06	-4.68878e-06	-3.13193e-06
-1.13959e-06	-4.67706e-06	-2.89456e-06
-1.13787e-06	-4.60093e-06	-2.8675e-06
-1.11369e-06	-4.58141e-06	-2.86164e-06
-1.10056e-06	-4.57956e-06	-2.84796e-06
-1.09537e-06	-4.56257e-06	-2.84205e-06
-1.08595e-06	-4.54404e-06	-2.8188e-06
-1.06992e-06	-4.52986e-06	-2.79324e-06
-1.05828e-06	-4.51812e-06	-2.76792e-06
-9.4659e-07	-4.50085e-06	-2.76406e-06
-9.35615e-07	-4.49733e-06	-2.72724e-06
-9.0865e-07	-4.4573e-06	-2.72522e-06
-8.72647e-07	-4.45353e-06	-2.7208e-06
-8.61378e-07	-4.44934e-06	-2.68885e-06
-8.61073e-07	-4.44161e-06	-2.67341e-06
-8.41081e-07	-4.43946e-06	-2.65683e-06
-8.00494e-07	-4.3548e-06	-2.63797e-06
-7.73567e-07	-4.3536e-06	-2.6163e-06
-7.34583e-07	-4.33931e-06	-2.58196e-06
-6.9186e-07	-4.32895e-06	-2.57592e-06
-6.87908e-07	-4.32705e-06	-2.564e-06
-6.87636e-07	-4.30651e-06	-2.54209e-06
-6.80446e-07	-4.2805e-06	-2.52526e-06
-5.7892e-07	-4.27703e-06	-2.52277e-06
-5.75534e-07	-4.26589e-06	-2.52031e-06
-5.56904e-07	-4.2651e-06	-2.50128e-06
-5.38397e-07	-4.19508e-06	-2.50017e-06
-5.22804e-07	-4.18836e-06	-2.47741e-06
-4.1282e-07	-4.18607e-06	-2.43519e-06
-3.67245e-07	-4.18147e-06	-2.4118e-06
-3.34875e-07	-4.17864e-06	-2.36909e-06
-3.29584e-07	-4.16793e-06	-2.35887e-06
-2.97595e-07	-4.12863e-06	-2.34486e-06
-2.87898e-07	-4.11287e-06	-2.33543e-06
-2.79661e-07	-4.08934e-06	-2.22801e-06
-2.79218e-07	-4.07628e-06	-2.20179e-06
-2.67175e-07	-4.0398e-06	-2.18266e-06
-2.52063e-07	-3.9997e-06	-2.17861e-06
-2.27647e-07	-3.94102e-06	-2.14451e-06
-2.20457e-07	-3.94079e-06	-2.10212e-06
-2.14271e-07	-3.93874e-06	-2.06795e-06
-1.70699e-07	-3.91914e-06	-1.91808e-06
-1.59039e-07	-3.90191e-06	-1.89818e-06
-1.31677e-07	-3.90171e-06	-1.89089e-06
-7.6497e-08	-3.8988e-06	-1.82381e-06
-5.17139e-08	-3.82778e-06	-1.81868e-06
-2.40669e-09	-3.81605e-06	-1.81846e-06
6.28841e-10	-3.80063e-06	-1.78377e-06
2.1884e-08	-3.75745e-06	-1.72313e-06
4.83794e-08	-3.71688e-06	-1.71987e-06
7.03258e-08	-3.70061e-06	-1.71801e-06
1.34963e-07	-3.62847e-06	-1.71498e-06
1.61878e-07	-3.60444e-06	-1.71119e-06
1.90967e-07	-3.59619e-06	-1.68714e-06
1.9404e-07	-3.56907e-06	-1.68175e-06
3.10374e-07	-3.56604e-06	-1.66983e-06
3.15732e-07	-3.56601e-06	-1.65665e-06
3.24008e-07	-3.55889e-06	-1.65224e-06
3.61226e-07	-3.5475e-06	-1.637e-06
3.73397e-07	-3.52752e-06	-1.60403e-06
3.89909e-07	-3.52652e-06	-1.60264e-06
4.3722e-07	-3.4793e-06	-1.59072e-06
4.58036e-07	-3.44277e-06	-1.58098e-06
4.65639e-07	-3.4389e-06	-1.50538e-06
4.90669e-07	-3.42881e-06	-1.49333e-06
5.10063e-07	-3.42805e-06	-1.44666e-06
5.15238e-07	-3.41907e-06	-1.42617e-06
5.16878e-07	-3.37374e-06	-1.41612e-06
5.30704e-07	-3.37025e-06	-1.40084e-06
5.45179e-07	-3.34267e-06	-1.36751e-06
5.46326e-07	-3.32628e-06	-1.35801e-06
5.69537e-07	-3.31386e-06	-1.33621e-06
6.09666e-07	-3.28756e-06	-1.31938e-06
6.66759e-07	-3.27955e-06	-1.28056e-06
6.85643e-07	-3.27638e-06	-1.24406e-06
7.15462e-07	-3.24805e-06	-1.18587e-06
7.78393e-07	-3.24639e-06	-1.17146e-06
7.99826e-07	-3.2249e-06	-1.15128e-06
8.48981e-07	-3.22003e-06	-1.10958e-06
8.66574e-07	-3.20792e-06	-1.09807e-06
8.67372e-07	-3.19315e-06	-1.07216e-06
8.73191e-07	-3.17382e-06	-1.02761e-06
8.78399e-07	-3.16473e-06	-1.02514e-06
8.84402e-07	-3.12094e-06	-1.00184e-06
8.85219e-07	-3.11674e-06	-9.7972e-07
8.98329e-07	-3.07405e-06	-9.7574e-07
9.73405e-07	-3.06639e-06	-9.69993e-07
9.83954e-07	-3.04597e-06	-9.51716e-07
1.0001e-06	-3.04471e-06	-9.46538e-07
1.036e-06	-3.02687e-06	-9.29191e-07
1.07948e-06	-3.01892e-06	-9.12833e-07
1.08073e-06	-2.9659e-06	-8.80759e-07
1.08275e-06	-2.94948e-06	-8.72555e-07
1.08331e-06	-2.93914e-06	-8.58557e-07
1.09207e-06	-2.91243e-06	-8.1882e-07
1.09233e-06	-2.91082e-06	-8.00248e-07
1.13353e-06	-2.90937e-06	-7.6022e-07
1.15984e-06	-2.87097e-06	-7.56838e-07
1.19161e-06	-2.84836e-06	-7.55554e-07
1.24095e-06	-2.843e-06	-7.29177e-07
1.24702e-06	-2.82017e-06	-7.00861e-07
1.25967e-06	-2.81668e-06	-6.86986e-07
1.27988e-06	-2.80904e-06	-6.54058e-07
1.28821e-06	-2.79434e-06	-6.42334e-07
1.34765e-06	-2.75562e-06	-6.32304e-07
1.36577e-06	-2.70216e-06	-6.15149e-07
1.37113e-06	-2.69232e-06	-6.04166e-07
1.37256e-06	-2.66032e-06	-5.95413e-07
1.37354e-06	-2.61009e-06	-5.88005e-07
1.51231e-06	-2.59649e-06	-5.8159e-07
1.51456e-06	-2.59414e-06	-5.74526e-07
1.52608e-06	-2.57338e-06	-5.58099e-07
1.52764e-06	-2.57314e-06	-5.52073e-07
1.57413e-06	-2.53991e-06	-5.49872e-07
1.60972e-06	-2.50914e-06	-5.33031e-07
1.67954e-06	-2.506e-06	-5.24264e-07
1.69292e-06	-2.48483e-06	-4.94718e-07
1.69802e-06	-2.47427e-06	-4.35237e-07
1.78345e-06	-2.47024e-06	-4.33164e-07
1.79004e-06	-2.45976e-06	-3.83539e-07
1.80244e-06	-2.43809e-06	-3.82441e-07
1.81447e-06	-2.43064e-06	-3.78316e-07
1.85231e-06	-2.41816e-06	-3.67804e-07
1.85587e-06	-2.41019e-06	-2.81982e-07
1.86265e-06	-2.36655e-06	-2.24147e-07
1.87475e-06	-2.36156e-06	-2.21779e-07
1.88193e-06	-2.34942e-06	-2.08367e-07
1.90019e-06	-2.31877e-06	-1.96537e-07
1.91738e-06	-2.31661e-06	-1.60779e-07
1.93998e-06	-2.30326e-06	-1.10028e-07
1.97019e-06	-2.28434e-06	-8.71314e-08
1.97632e-06	-2.28343e-06	-6.71994e-08
1.97951e-06	-2.2808e-06	-4.38813e-08
1.99953e-06	-2.26289e-06	-2.47036e-08
2.04959e-06	-2.24467e-06	3.28377e-09
2.05999e-06	-2.23521e-06	3.48194e-08
2.07645e-06	-2.23242e-06	3.9154e-08
2.17568e-06	-2.21098e-06	7.42563e-08
2.19465e-06	-2.20372e-06	9.30519e-08
2.22581e-06	-2.18701e-06	9.33637e-08
2.33738e-06	-2.15147e-06	1.35392e-07
2.36377e-06	-2.14473e-06	2.63703e-07
2.42851e-06	-2.12911e-06	2.8277e-07
2.45713e-06	-2.114e-06	2.93167e-07
2.4934e-06	-2.10749e-06	3.09209e-07
2.52612e-06	-2.10246e-06	3.12503e-07
2.57921e-06	-2.08724e-06	3.68655e-07
2.61468e-06	-2.08711e-06	4.51051e-07
2.64323e-06	-2.05393e-06	4.51799e-07
2.65545e-06	-2.05046e-06	5.04798e-07
2.71526e-06	-2.04472e-06	5.3571e-07
2.73695e-06	-2.02921e-06	5.50233e-07
2.7486e-06	-1.96598e-06	5.51297e-07
2.75183e-06	-1.92866e-06	5.65069e-07
2.75457e-06	-1.91242e-06	5.74531e-07
2.76289e-06	-1.90235e-06	6.01979e-07
2.83822e-06	-1.876e-06	6.23733e-07
2.92218e-06	-1.86894e-06	6.28943e-07
2.94198e-06	-1.86174e-06	6.30574e-07
2.98275e-06	-1.84154e-06	6.38319e-07
2.98291e-06	-1.83189e-06	6.44444e-07
3.08504e-06	-1.80824e-06	6.59526e-07
3.10035e-06	-1.7838e-06	6.61512e-07
3.13769e-06	-1.78326e-06	7.06082e-07
3.1604e-06	-1.77833e-06	7.34841e-07
3.22003e-06	-1.76304e-06	7.71917e-07
3.28555e-06	-1.75542e-06	7.74396e-07
3.29397e-06	-1.75439e-06	7.86676e-07
3.30947e-06	-1.75362e-06	8.15438e-07
3.32263e-06	-1.75014e-06	8.44163e-07
3.32512e-06	-1.74594e-06	8.49956e-07
3.33777e-06	-1.73888e-06	9.10936e-07
3.34603e-06	-1.72101e-06	9.27347e-07
3.38641e-06	-1.68498e-06	9.32121e-07
3.47183e-06	-1.67711e-06	9.3555e-07
3.48784e-06	-1.61039e-06	9.63962e-07
3.5301e-06	-1.60759e-06	9.77701e-07
3.54936e-06	-1.5734e-06	9.7827e-07
3.56883e-06	-1.54412e-06	1.00118e-06
3.58552e-06	-1.54029e-06	1.00472e-06
3.59762e-06	-1.53086e-06	1.03145e-06
3.63128e-06	-1.45868e-06	1.04203e-06
3.68807e-06	-1.44607e-06	1.05566e-06
3.734e-06	-1.37445e-06	1.06773e-06
3.74484e-06	-1.36941e-06	1.07775e-06
3.75614e-06	-1.34633e-06	1.0929e-06
3.7583e-06	-1.34359e-06	1.11574e-06
3.79561e-06	-1.26541e-06	1.11991e-06
3.79768e-06	-1.26025e-06	1.18107e-06
3.83847e-06	-1.24259e-06	1.21916e-06
3.88558e-06	-1.23804e-06	1.24035e-06
3.99669e-06	-1.2224e-06	1.27818e-06
4.08812e-06	-1.21638e-06	1.31353e-06
4.10599e-06	-1.204e-06	1.31782e-06
4.22306e-06	-1.19145e-06	1.32025e-06
4.27893e-06	-1.18334e-06	1.34146e-06
4.28366e-06	-1.12184e-06	1.34148e-06
4.31134e-06	-1.11992e-06	1.36044e-06
4.31565e-06	-1.10422e-06	1.37015e-06
4.38397e-06	-1.10051e-06	1.41767e-06
4.39103e-06	-1.08335e-06	1.4485e-06
4.42013e-06	-1.08151e-06	1.47422e-06
4.46462e-06	-1.07453e-06	1.47621e-06
4.48577e-06	-1.04744e-06	1.47771e-06
4.51749e-06	-1.04161e-06	1.48473e-06
4.5465e-06	-9.96068e-07	1.51514e-06
4.60097e-06	-9.65727e-07	1.54763e-06
4.62986e-06	-9.53452e-07	1.59786e-06
4.63768e-06	-9.46075e-07	1.60214e-06
4.66756e-06	-8.99069e-07	1.61879e-06
4.70393e-06	-8.84859e-07	1.6214e-06
4.77549e-06	-8.66061e-07	1.67732e-06
4.78496e-06	-8.37628e-07	1.68305e-06
4.8292e-06	-8.30812e-07	1.68392e-06
4.83194e-06	-8.08988e-07	1.70237e-06
4.84279e-06	-7.97143e-07	1.72832e-06
4.84817e-06	-7.80193e-07	1.75284e-06
4.92654e-06	-7.36612e-07	1.76074e-06
4.94656e-06	-7.16673e-07	1.76101e-06
4.9562e-06	-7.16222e-07	1.80185e-06
5.00586e-06	-6.87657e-07	1.83018e-06
5.04962e-06	-6.85731e-07	1.83159e-06
5.06516e-06	-6.82107e-07	1.84918e-06
5.07011e-06	-6.6205e-07	1.87664e-06
5.13539e-06	-6.47714e-07	1.88221e-06
5.14568e-06	-6.00201e-07	1.89129e-06
5.14702e-06	-5.85536e-07	1.9002e-06
5.15668e-06	-5.69889e-07	1.9038e-06
5.23696e-06	-5.43742e-07	1.92374e-06
5.23808e-06	-5.12838e-07	1.9365e-06
5.41063e-06	-4.82892e-07	1.95134e-06
5.41973e-06	-4.75952e-07	1.95739e-06
5.42065e-06	-4.68524e-07	2.0367e-06
5.54197e-06	-4.1052e-07	2.049e-06
5.57346e-06	-3.87452e-07	2.05955e-06
5.58236e-06	-3.77459e-07	2.07167e-06
5.60469e-06	-3.54146e-07	2.07968e-06
5.60654e-06	-3.37745e-07	2.09159e-06
5.65559e-06	-3.12354e-07	2.0933e-06
5.67621e-06	-3.1177e-07	2.10818e-06
5.72208e-06	-2.11091e-07	2.15104e-06
5.73752e-06	-1.91408e-07	2.15439e-06
5.75853e-06	-1.86475e-07	2.16522e-06
5.78006e-06	-1.72287e-07	2.18548e-06
5.80996e-06	-1.59662e-07	2.19984e-06
5.82972e-06	-1.29965e-07	2.22488e-06
5.86362e-06	-1.22603e-07	2.22904e-06
5.90014e-06	-1.06663e-07	2.27991e-06
5.90244e-06	-9.05648e-08	2.32167e-06
5.9104e-06	-5.75845e-08	2.33864e-06
5.94796e-06	-5.70083e-08	2.35186e-06
5.94928e-06	-4.81568e-08	2.39445e-06
6.05858e-06	-4.62077e-08	2.39679e-06
6.07106e-06	-2.45627e-08	2.40263e-06
6.07857e-06	4.29354e-09	2.45398e-06
6.09241e-06	1.80081e-08	2.45467e-06
6.10509e-06	2.37076e-08	2.45874e-06
6.1737e-06	3.96133e-08	2.47257e-06
6.20714e-06	5.41042e-08	2.53718e-06
6.30818e-06	7.6706e-08	2.627e-06
6.35514e-06	1.04077e-07	2.65212e-06
6.3856e-06	1.10497e-07	2.67363e-06
6.3871e-06	1.25086e-07	2.67862e-06
6.40716e-06	1.56473e-07	2.69913e-06
6.43009e-06	1.81491e-07	2.71029e-06
6.45138e-06	1.88161e-07	2.71188e-06
6.47628e-06	1.99316e-07	2.71192e-06
6.47677e-06	2.03381e-07	2.71674e-06
6.4988e-06	2.05217e-07	2.75772e-06
6.50349e-06	2.24023e-07	2.75973e-06
6.54057e-06	2.30691e-07	2.77606e-06
6.55648e-06	2.45042e-07	2.81061e-06
6.59156e-06	2.60755e-07	2.82011e-06
6.5964e-06	2.85958e-07	2.86836e-06
6.61364e-06	3.00992e-07	2.87909e-06
6.63877e-06	3.13426e-07	2.8968e-06
6.64391e-06	3.29695e-07	2.91477e-06
6.65694e-06	3.31621e-07	2.94081e-06
6.70498e-06	3.3323e-07	2.94561e-06
6.77249e-06	3.40442e-07	2.99163e-06
6.82138e-06	3.43106e-07	3.05094e-06
6.92023e-06	3.45387e-07	3.05675e-06
6.9233e-06	3.79169e-07	3.06986e-06
7.03608e-06	3.97331e-07	3.09819e-06
7.09558e-06	4.18671e-07	3.11142e-06
7.09757e-06	4.20019e-07	3.13344e-06
7.13397e-06	4.25487e-07	3.23572e-06
7.1357e-06	4.44658e-07	3.24205e-06
7.14189e-06	4.62178e-07	3.25106e-06
7.17483e-06	4.66174e-07	3.268e-06
7.18796e-06	4.83895e-07	3.27802e-06
7.20878e-06	4.8943e-07	3.27862e-06
7.24174e-06	4.90516e-07	3.27872e-06
7.29189e-06	5.02814e-07	3.28131e-06
7.34721e-06	5.27154e-07	3.28947e-06
7.34829e-06	5.33065e-07	3.29456e-06
7.39841e-06	5.3508e-07	3.33298e-06
7.40891e-06	5.44444e-07	3.34068e-06
7.44221e-06	5.58594e-07	3.40866e-06
7.54169e-06	5.65368e-07	3.5064e-06
7.58163e-06	5.81112e-07	3.51422e-06
7.60242e-06	5.83013e-07	3.5151e-06
7.6057e-06	6.11937e-07	3.52036e-06
7.66675e-06	6.32747e-07	3.541e-06
7.68179e-06	6.60478e-07	3.54339e-06
7.69866e-06	6.96854e-07	3.62547e-06
7.69866e-06	7.2124e-07	3.68829e-06
7.69974e-06	7.28904e-07	3.69542e-06
7.71235e-06	7.49552e-07	3.70753e-06
7.75054e-06	7.60344e-07	3.73429e-06
7.79681e-06	7.67391e-07	3.74092e-06
7.81008e-06	7.88124e-07	3.74955e-06
7.89643e-06	8.08882e-07	3.75154e-06
7.95732e-06	8.1284e-07	3.75157e-06
7.95956e-06	8.17273e-07	3.76236e-06
7.97932e-06	8.43985e-07	3.79384e-06
7.98984e-06	8.59638e-07	3.79695e-06
8.11425e-06	8.67138e-07	3.86456e-06
8.13195e-06	8.6743e-07	3.88295e-06
8.15408e-06	8.93504e-07	3.89239e-06
8.26189e-06	8.96423e-07	3.92284e-06
8.27899e-06	9.31161e-07	4.03214e-06
8.36619e-06	9.46466e-07	4.04319e-06
8.41632e-06	9.59751e-07	4.11594e-06
8.46438e-06	9.60847e-07	4.12076e-06
8.50809e-06	9.61141e-07	4.18704e-06
8.54957e-06	9.71941e-07	4.18809e-06
8.58202e-06	9.82897e-07	4.20339e-06
8.58703e-06	1.01293e-06	4.21644e-06
8.62398e-06	1.10138e-06	4.23257e-06
8.62563e-06	1.10481e-06	4.28018e-06
8.64766e-06	1.11533e-06	4.29423e-06
8.95566e-06	1.12383e-06	4.31162e-06
8.95685e-06	1.14109e-06	4.3474e-06
8.99696e-06	1.16315e-06	4.41082e-06
9.1503e-06	1.17861e-06	4.41341e-06
9.17748e-06	1.18947e-06	4.45756e-06
9.19095e-06	1.19396e-06	4.46337e-06
9.20167e-06	1.21259e-06	4.46489e-06
9.20453e-06	1.22908e-06	4.50646e-06
9.20729e-06	1.27183e-06	4.55495e-06
9.21545e-06	1.27275e-06	4.57178e-06
9.25881e-06	1.29347e-06	4.57363e-06
9.31033e-06	1.31043e-06	4.57936e-06
9.40071e-06	1.33165e-06	4.5906e-06
9.41924e-06	1.33217e-06	4.60501e-06
9.47612e-06	1.38689e-06	4.62275e-06
9.47952e-06	1.39513e-06	4.63202e-06
9.5108e-06	1.40159e-06	4.65886e-06
9.54742e-06	1.4051e-06	4.67354e-06
9.55245e-06	1.41509e-06	4.69451e-06
9.55614e-06	1.41573e-06	4.75404e-06
9.57784e-06	1.49107e-06	4.77352e-06
9.79042e-06	1.49629e-06	4.78058e-06
9.79591e-06	1.55356e-06	4.78158e-06
9.80463e-06	1.58547e-06	4.80885e-06
9.84444e-06	1.59816e-06	4.82233e-06
9.85747e-06	1.60658e-06	4.82893e-06
9.87472e-06	1.6156e-06	4.83085e-06
9.87653e-06	1.61751e-06	4.85941e-06
9.88816e-06	1.6198e-06	4.92505e-06
9.98069e-06	1.62059e-06	4.95058e-06
1.00672e-05	1.62659e-06	4.9519e-06
1.01035e-05	1.63216e-06	4.97951e-06
1.01687e-05	1.64e-06	4.9931e-06
1.01886e-05	1.655e-06	5.01085e-06
1.02289e-05	1.66114e-06	5.02011e-06
1.02436e-05	1.69413e-06	5.03354e-06
1.03111e-05	1.70473e-06	5.04479e-06
1.03499e-05	1.72018e-06	5.11387e-06
1.03547e-05	1.73481e-06	5.12286e-06
1.04859e-05	1.73624e-06	5.128e-06
1.0633e-05	1.77782e-06	5.14428e-06
1.06336e-05	1.79037e-06	5.24171e-06
1.06658e-05	1.79525e-06	5.24271e-06
1.07809e-05	1.81718e-06	5.27095e-06
1.08146e-05	1.87613e-06	5.27155e-06
1.08241e-05	1.89541e-06	5.27209e-06
1.08415e-05	1.93896e-06	5.28105e-06
1.08577e-05	1.99539e-06	5.30105e-06
1.1071e-05	2.01978e-06	5.31769e-06
1.1103e-05	2.02009e-06	5.35418e-06
1.14547e-05	2.02542e-06	5.41714e-06
1.1459e-05	2.03368e-06	5.42131e-06
1.15735e-05	2.0648e-06	5.43092e-06
1.16499e-05	2.07066e-06	5.50895e-06
1.16543e-05	2.0914e-06	5.52103e-06
1.17699e-05	2.09721e-06	5.52848e-06
1.17962e-05	2.10698e-06	5.59917e-06
1.19781e-05	2.12673e-06	5.74594e-06
1.2015e-05	2.13412e-06	5.76705e-06
1.20696e-05	2.15275e-06	5.83577e-06
1.21379e-05	2.18101e-06	5.86828e-06
1.21467e-05	2.20544e-06	5.87267e-06
1.21589e-05	2.20596e-06	5.88091e-06
1.22175e-05	2.23435e-06	5.90941e-06
1.23567e-05	2.23521e-06	5.91662e-06
1.23664e-05	2.29763e-06	5.93746e-06
1.23915e-05	2.29863e-06	5.93816e-06
1.23965e-05	2.30575e-06	5.99054e-06
1.24093e-05	2.33795e-06	6.02052e-06
1.24573e-05	2.37823e-06	6.04986e-06
1.24886e-05	2.44432e-06	6.07743e-06
1.25024e-05	2.48748e-06	6.09345e-06
1.27303e-05	2.48764e-06	6.10002e-06
1.27333e-05	2.50578e-06	6.13287e-06
1.27579e-05	2.53267e-06	6.1919e-06
1.28494e-05	2.59451e-06	6.28807e-06
1.28961e-05	2.59962e-06	6.29191e-06
1.29707e-05	2.60863e-06	6.32585e-06
1.30254e-05	2.62233e-06	6.33765e-06
1.30487e-05	2.6293e-06	6.39828e-06
1.30998e-05	2.63552e-06	6.46774e-06
1.31356e-05	2.64136e-06	6.47546e-06
1.31407e-05	2.64868e-06	6.59092e-06
1.32311e-05	2.65255e-06	6.61159e-06
1.32634e-05	2.66887e-06	6.62711e-06
1.34058e-05	2.67403e-06	6.6601e-06
1.34443e-05	2.71497e-06	6.71512e-06
1.34871e-05	2.72217e-06	6.74328e-06
1.35931e-05	2.7682e-06	6.77168e-06
1.36736e-05	2.79108e-06	6.8255e-06
1.38158e-05	2.80297e-06	6.83392e-06
1.38852e-05	2.80429e-06	6.88513e-06
1.39702e-05	2.84825e-06	6.94494e-06
1.39743e-05	2.863e-06	6.94829e-06
1.40241e-05	2.89641e-06	6.94906e-06
1.40897e-05	2.91865e-06	6.97626e-06
1.41048e-05	2.92105e-06	7.02142e-06
1.41394e-05	2.92632e-06	7.03698e-06
1.4239e-05	2.92786e-06	7.03757e-06
1.42917e-05	2.93296e-06	7.07233e-06
1.43242e-05	2.93812e-06	7.14472e-06
1.43986e-05	2.97785e-06	7.25648e-06
1.44187e-05	2.98219e-06	7.25674e-06
1.45061e-05	2.99118e-06	7.31488e-06
1.45087e-05	2.99768e-06	7.32152e-06
1.45525e-05	3.0098e-06	7.32674e-06
1.46003e-05	3.01482e-06	7.35464e-06
1.46196e-05	3.04322e-06	7.46613e-06
1.46817e-05	3.06312e-06	7.48424e-06
1.47679e-05	3.07689e-06	7.4959e-06
1.47705e-05	3.09181e-06	7.53431e-06
1.48026e-05	3.10578e-06	7.54013e-06
1.4823e-05	3.10608e-06	7.55601e-06
1.49032e-05	3.11808e-06	7.57832e-06
1.50067e-05	3.12568e-06	7.63825e-06
1.50399e-05	3.12684e-06	7.65572e-06
1.50493e-05	3.14665e-06	7.69281e-06
1.51017e-05	3.16446e-06	7.70921e-06
1.51132e-05	3.17224e-06	7.72845e-06
1.51271e-05	3.17946e-06	7.74366e-06
1.51659e-05	3.18039e-06	7.77143e-06
1.52049e-05	3.19744e-06	7.78194e-06
1.52642e-05	3.2045e-06	7.79088e-06
1.52794e-05	3.2331e-06	7.85439e-06
1.52852e-05	3.23572e-06	7.86616e-06
1.52952e-05	3.24771e-06	7.90791e-06
1.54911e-05	3.28096e-06	7.92018e-06
1.55327e-05	3.28286e-06	7.99627e-06
1.56084e-05	3.2864e-06	8.01879e-06
1.56874e-05	3.29328e-06	8.02463e-06
1.57573e-05	3.31284e-06	8.03816e-06
1.58146e-05	3.32948e-06	8.0877e-06
1.61151e-05	3.34948e-06	8.09665e-06
1.62844e-05	3.35193e-06	8.11254e-06
1.64125e-05	3.36303e-06	8.11973e-06
1.66296e-05	3.36646e-06	8.14173e-06
1.6809e-05	3.38436e-06	8.17569e-06
1.70969e-05	3.40465e-06	8.21526e-06
1.72799e-05	3.41668e-06	8.21773e-06
1.74402e-05	3.45179e-06	8.23528e-06
1.76052e-05	3.47303e-06	8.33443e-06
1.78466e-05	3.48314e-06	8.36218e-06
1.78534e-05	3.488e-06	8.36282e-06
1.78944e-05	3.49269e-06	8.3727e-06
1.81076e-05	3.57052e-06	8.39612e-06
1.81833e-05	3.6176e-06	8.40055e-06
1.84848e-05	3.62481e-06	8.42229e-06
1.8865e-05	3.6459e-06	8.42667e-06
1.88699e-05	3.6537e-06	8.44143e-06
1.88912e-05	3.65838e-06	8.44867e-06
1.8922e-05	3.66231e-06	8.45394e-06
1.89312e-05	3.71109e-06	8.46313e-06
1.89519e-05	3.74235e-06	8.47997e-06
1.90299e-05	3.76973e-06	8.53258e-06
1.90796e-05	3.76981e-06	8.58265e-06
1.9314e-05	3.77745e-06	8.63896e-06
1.95447e-05	3.80472e-06	8.64797e-06
1.96361e-05	3.82249e-06	8.6649e-06
1.99862e-05	3.85752e-06	8.66808e-06
2.01159e-05	3.85983e-06	8.67294e-06
2.01842e-05	3.86654e-06	8.68405e-06
2.04996e-05	3.87391e-06	8.72683e-06
2.05359e-05	3.87865e-06	8.79993e-06
2.05954e-05	3.88512e-06	8.8018e-06
2.06035e-05	3.89613e-06	8.82659e-06
2.16395e-05	3.94696e-06	8.87566e-06
2.16454e-05	3.95033e-06	8.93108e-06
2.21206e-05	3.95224e-06	9.0172e-06
2.22215e-05	3.95772e-06	9.01968e-06
2.22276e-05	3.96691e-06	9.08194e-06
2.24142e-05	3.99634e-06	9.08873e-06
2.24621e-05	3.99959e-06	9.16032e-06
2.25061e-05	4.00451e-06	9.23493e-06
2.28665e-05	4.0247e-06	9.23691e-06
2.29466e-05	4.02793e-06	9.27487e-06
2.35261e-05	4.03009e-06	9.31585e-06
2.3696e-05	4.03728e-06	9.35824e-06
2.42216e-05	4.06204e-06	9.44309e-06
2.45959e-05	4.07034e-06	9.45082e-06
2.49627e-05	4.08007e-06	9.52127e-06
2.57545e-05	4.12082e-06	9.53094e-06
2.5854e-05	4.12645e-06	9.53961e-06
2.63735e-05	4.12954e-06	9.5561e-06
2.70189e-05	4.15845e-06	9.57874e-06
0.264531	4.18253e-06	9.61488e-06
0.314648	4.20452e-06	9.62609e-06
0.563987	4.21084e-06	9.6287e-06
0.57135	4.21197e-06	9.62905e-06
0.599769	4.22522e-06	9.64102e-06
0.608209	4.23503e-06	9.66755e-06
0.620827	4.2612e-06	9.67046e-06
0.639777	4.27178e-06	9.69243e-06
0.648935	4.30786e-06	9.69545e-06
0.652905	4.33617e-06	9.71164e-06
0.67166	4.36906e-06	9.71828e-06
0.672024	4.38916e-06	9.72739e-06
0.689172	4.39804e-06	9.91852e-06
0.69993	4.40829e-06	9.94195e-06
0.704178	4.42863e-06	1.00017e-05
0.715958	4.42954e-06	1.02096e-05
0.716594	4.43501e-06	1.02182e-05
0.717029	4.4679e-06	1.02185e-05
0.721185	4.49786e-06	1.02761e-05
0.722591	4.50349e-06	1.03087e-05
0.732044	4.53278e-06	1.03248e-05
0.748503	4.54069e-06	1.03506e-05
0.761051	4.54092e-06	1.04601e-05
0.764463	4.60837e-06	1.04731e-05
0.768843	4.61802e-06	1.04994e-05
0.768866	4.63248e-06	1.05963e-05
0.77485	4.63326e-06	1.06298e-05
0.774914	4.6898e-06	1.06631e-05
0.778594	4.71571e-06	1.06795e-05
0.782823	4.74677e-06	1.07553e-05
0.787634	4.79247e-06	1.07573e-05
0.809601	4.81119e-06	1.09227e-05
0.81198	4.81196e-06	1.09254e-05
0.81239	4.82164e-06	1.09624e-05
0.813288	4.85762e-06	1.09832e-05
0.815885	4.87968e-06	1.10108e-05
0.821642	4.89457e-06	1.11576e-05
0.822062	4.90964e-06	1.12202e-05
0.825489	4.91287e-06	1.12687e-05
0.827098	4.94143e-06	1.12912e-05
0.835445	4.96998e-06	1.13211e-05
0.838936	4.98525e-06	1.13585e-05
0.840426	5.05152e-06	1.14198e-05
0.841986	5.05905e-06	1.1427e-05
0.852511	5.07414e-06	1.15698e-05
0.856478	5.15881e-06	1.1594e-05
0.85662	5.22104e-06	1.16486e-05
0.856631	5.25724e-06	1.1699e-05
0.859519	5.26958e-06	1.17831e-05
0.861102	5.28209e-06	1.19172e-05
0.864412	5.29401e-06	1.1959e-05
0.872282	5.29727e-06	1.2095e-05
0.875539	5.32999e-06	1.22207e-05
0.879969	5.33106e-06	1.23105e-05
0.8847	5.35e-06	1.23604e-05
0.884885	5.36291e-06	1.23666e-05
0.885631	5.36623e-06	1.23753e-05
0.885797	5.3906e-06	1.23837e-05
0.885878	5.40313e-06	1.23896e-05
0.891799	5.4111e-06	1.24363e-05
0.899241	5.42793e-06	1.25228e-05
0.902792	5.51877e-06	1.25578e-05
0.905334	5.57234e-06	1.25862e-05
0.90983	5.70656e-06	1.26514e-05
0.928769	5.71332e-06	1.2801e-05
0.930335	5.73154e-06	1.28768e-05
0.931169	5.73408e-06	1.29114e-05
0.931845	5.78141e-06	1.29248e-05
0.934928	5.78915e-06	1.29862e-05
0.939837	5.79631e-06	1.30158e-05
0.939927	5.81792e-06	1.3129e-05
0.94014	5.85216e-06	1.31438e-05
0.944425	5.8882e-06	1.32103e-05
0.945668	5.89228e-06	1.32159e-05
0.946816	5.8972e-06	1.33169e-05
0.951962	5.90988e-06	1.35278e-05
0.958585	5.91337e-06	1.35395e-05
0.962555	5.91631e-06	1.3622e-05
0.965256	5.96014e-06	1.37045e-05
0.966962	5.97287e-06	1.37096e-05
0.966993	5.99077e-06	1.37275e-05
0.969619	6.04604e-06	1.37672e-05
0.971043	6.04699e-06	1.37722e-05
0.971663	6.05643e-06	1.37795e-05
0.972861	6.06892e-06	1.38468e-05
0.974711	6.08275e-06	1.39732e-05
0.981455	6.09393e-06	1.40278e-05
0.983546	6.10947e-06	1.40524e-05
0.98386	6.11934e-06	1.4174e-05
0.990292	6.12474e-06	1.42579e-05
0.991471	6.16828e-06	1.42869e-05
0.992753	6.17227e-06	1.45926e-05
0.994129	6.20347e-06	1.46171e-05
0.997363	6.21347e-06	1.46835e-05
1.00204	6.23518e-06	1.48968e-05
1.00919	6.25931e-06	1.48981e-05
1.01109	6.26227e-06	1.54401e-05
1.01269	6.30123e-06	1.54695e-05
1.01364	6.33637e-06	1.56479e-05
1.016	6.34175e-06	1.56594e-05
1.01893	6.36375e-06	1.56783e-05
1.02198	6.3709e-06	1.57787e-05
1.02347	6.38887e-06	1.58184e-05
1.0261	6.40552e-06	1.58527e-05
1.02644	6.41346e-06	1.58551e-05
1.02875	6.4255e-06	1.58762e-05
1.03003	6.46398e-06	1.60652e-05
1.03025	6.48725e-06	1.62414e-05
1.03306	6.51126e-06	1.63203e-05
1.03621	6.51147e-06	1.64987e-05
1.03725	6.54295e-06	1.66409e-05
1.03761	6.56997e-06	1.66656e-05
1.04093	6.57147e-06	1.67348e-05
1.04152	6.58255e-06	1.69728e-05
1.04225	6.60215e-06	1.71788e-05
1.04664	6.60833e-06	1.71872e-05
1.05147	6.62429e-06	1.71908e-05
1.05621	6.63002e-06	1.72822e-05
1.05695	6.65647e-06	1.72956e-05
1.06449	6.67968e-06	1.76638e-05
1.06959	6.69066e-06	1.76683e-05
1.06961	6.73353e-06	1.77578e-05
1.07163	6.75692e-06	1.78496e-05
1.07505	6.76713e-06	1.79532e-05
1.07682	6.88808e-06	1.81253e-05
1.07733	6.9204e-06	1.81419e-05
1.07937	6.98578e-06	1.81426e-05
1.08402	6.98817e-06	1.8222e-05
1.08414	6.99937e-06	1.82472e-05
1.08806	6.99972e-06	1.82601e-05
1.08819	7.01641e-06	1.85564e-05
1.0908	7.04087e-06	1.86051e-05
1.092	7.05792e-06	1.86541e-05
1.09728	7.07043e-06	1.86602e-05
1.10585	7.07196e-06	1.91398e-05
1.10749	7.07494e-06	1.92193e-05
1.11088	7.09356e-06	1.93215e-05
1.11321	7.1502e-06	1.93229e-05
1.11625	7.18757e-06	1.94523e-05
1.12109	7.19466e-06	1.94627e-05
1.1211	7.19666e-06	1.94776e-05
1.12785	7.21286e-06	1.9492e-05
1.1311	7.22984e-06	1.94984e-05
1.13424	7.23019e-06	1.95298e-05
1.13484	7.23613e-06	1.95408e-05
1.13798	7.31626e-06	1.96107e-05
1.14145	7.31703e-06	1.98105e-05
1.14275	7.4043e-06	1.98123e-05
1.14276	7.42849e-06	1.99086e-05
1.14303	7.46351e-06	2.00146e-05
1.14669	7.47452e-06	2.01461e-05
1.15259	7.50938e-06	2.02354e-05
1.15466	7.56687e-06	2.07396e-05
1.15526	7.56771e-06	2.07547e-05
1.1587	7.60561e-06	2.09598e-05
1.16716	7.60703e-06	2.21048e-05
1.16976	7.61121e-06	2.2419e-05
1.1767	7.65867e-06	2.27883e-05
1.17889	7.66277e-06	2.27991e-05
1.18091	7.72399e-06	2.32854e-05
1.18154	7.74258e-06	2.4486e-05
1.18186	7.76042e-06	2.45461e-05
1.18217	7.78132e-06	2.49294e-05
1.18972	7.80782e-06	2.60247e-05
1.19551	7.81189e-06	2.63898e-05
1.19823	7.83173e-06	2.65836e-05
1.20181	7.84092e-06	2.67214e-05
1.20885	7.87131e-06	2.69338e-05
1.20967	7.88468e-06	2.74567e-05
1.21498	7.89552e-06	2.76804e-05
1.21749	7.92284e-06	2.81483e-05
1.21798	7.94096e-06	2.86132e-05
1.22236	7.95459e-06	3.58466e-05
1.22514	8.00931e-06	0.285574
1.22594	8.01871e-06	0.296527
1.23104	8.07105e-06	0.297227
1.23311	8.13346e-06	0.308827
1.23884	8.16026e-06	0.313325
1.24619	8.20293e-06	0.313414
1.24919	8.21878e-06	0.317077
1.25259	8.22503e-06	0.321355
1.25741	8.31188e-06	0.32745
1.25904	8.36205e-06	0.329797
1.26359	8.36208e-06	0.330294
1.2709	8.37511e-06	0.330836
1.27982	8.38669e-06	0.331437
1.28169	8.3982e-06	0.332564
1.28227	8.41787e-06	0.33356
1.28928	8.44792e-06	0.334027
1.29062	8.51549e-06	0.334072
1.2991	8.54499e-06	0.33759
1.30426	8.55922e-06	0.338227
1.30848	8.6158e-06	0.338935
1.31223	8.65089e-06	0.340692
1.31382	8.68555e-06	0.341029
1.31562	8.70211e-06	0.341419
1.31681	8.71359e-06	0.344197
1.32082	8.72095e-06	0.345043
1.32406	8.73053e-06	0.347215
1.32873	8.73891e-06	0.347686
1.33695	8.78042e-06	0.347886
1.33808	8.8788e-06	0.348793
1.34888	8.90749e-06	0.349289
1.35921	8.931e-06	0.349479
1.36416	8.93722e-06	0.34984
1.37169	9.01924e-06	0.350736
1.37235	9.02075e-06	0.35093
1.38188	9.04293e-06	0.351659
1.41705	9.05347e-06	0.352719
1.41849	9.06563e-06	0.352837
1.42076	9.0764e-06	0.353008
1.4235	9.08086e-06	0.354427
1.4602	9.12047e-06	0.354553
1.47876	9.13286e-06	0.358219
1.47878	9.13289e-06	0.358593
1.48455	9.16282e-06	0.358703
1.48825	9.2355e-06	0.35951
1.49104	9.27399e-06	0.362242
1.49816	9.28463e-06	0.362256
1.49841	9.33321e-06	0.363282
1.50207	9.33388e-06	0.364942
1.50357	9.34467e-06	0.365039
1.52995	9.35192e-06	0.366495
1.54327	9.39026e-06	0.368628
1.54792	9.41805e-06	0.368744
1.56028	9.44775e-06	0.369325
1.5756	9.4533e-06	0.369356
1.57677	9.46336e-06	0.369654
1.59863	9.4963e-06	0.371056
1.61008	9.55185e-06	0.371468
1.69483	9.57779e-06	0.372475
1.69697	9.60113e-06	0.372617
1.70171	9.62203e-06	0.372947
1.70463	9.63183e-06	0.375363
1.72046	9.63761e-06	0.376368
1.72708	9.65698e-06	0.37791
1.72803	9.68804e-06	0.378636
1.73765	9.70733e-06	0.380289
1.79364	9.71442e-06	0.380983
	9.71663e-06	0.381445
	9.78532e-06	0.3817
	9.85134e-06	0.383159
	9.91206e-06	0.383519
	9.96457e-06	0.383892
	9.99854e-06	0.383984
	1.0016e-05	0.384946
	1.00254e-05	0.385012
	1.00767e-05	0.385286
	1.01554e-05	0.385613
	1.01789e-05	0.385754
	1.01858e-05	0.386328
	1.02002e-05	0.386885
	1.02553e-05	0.387387
	1.02734e-05	0.387495
	1.03352e-05	0.38765
	1.03603e-05	0.387972
	1.03771e-05	0.388822
	1.04044e-05	0.389315
	1.04556e-05	0.391323
	1.04841e-05	0.391421
	1.05222e-05	0.391549
	1.05586e-05	0.392382
	1.05994e-05	0.393233
	1.06035e-05	0.393563
	1.06044e-05	0.394392
	1.06192e-05	0.395631
	1.06523e-05	0.395932
	1.07072e-05	0.397433
	1.07162e-05	0.397573
	1.0902e-05	0.398352
	1.09024e-05	0.398468
	1.09113e-05	0.398933
	1.09189e-05	0.399234
	1.09395e-05	0.399906
	1.09985e-05	0.400342
	1.10638e-05	0.401692
	1.10757e-05	0.402298
	1.11031e-05	0.402671
	1.1127e-05	0.404166
	1.11361e-05	0.404588
	1.11729e-05	0.405875
	1.11751e-05	0.406514
	1.12732e-05	0.406525
	1.13078e-05	0.408347
	1.13284e-05	0.409961
	1.1348e-05	0.410981
	1.13772e-05	0.412401
	1.13903e-05	0.413534
	1.14792e-05	0.413723
	1.15975e-05	0.415297
	1.16036e-05	0.415464
	1.1631e-05	0.41652
	1.1634e-05	0.416568
	1.17069e-05	0.416787
	1.17473e-05	0.417307
	1.17634e-05	0.417317
	1.18281e-05	0.417559
	1.18621e-05	0.418247
	1.19306e-05	0.418325
	1.19785e-05	0.418604
	1.20447e-05	0.418733
	1.20493e-05	0.420049
	1.2142e-05	0.420923
	1.22477e-05	0.423308
	1.22492e-05	0.423693
	1.23254e-05	0.423841
	1.23282e-05	0.42428
	1.23365e-05	0.424485
	1.23702e-05	0.424488
	1.23854e-05	0.424492
	1.24028e-05	0.426602
	1.24362e-05	0.428236
	1.2452e-05	0.428542
	1.24524e-05	0.43013
	1.24649e-05	0.430405
	1.24698e-05	0.431516
	1.25691e-05	0.433405
	1.2583e-05	0.433822
	1.26051e-05	0.434088
	1.26664e-05	0.434125
	1.27162e-05	0.434403
	1.27824e-05	0.434526
	1.28119e-05	0.43489
	1.28372e-05	0.435056
	1.28925e-05	0.435946
	1.29123e-05	0.438435
	1.29422e-05	0.438849
	1.29474e-05	0.439493
	1.29859e-05	0.439851
	1.30408e-05	0.439914
	1.30648e-05	0.4401
	1.30939e-05	0.440366
	1.31692e-05	0.441966
	1.31762e-05	0.442721
	1.32374e-05	0.443633
	1.33034e-05	0.44424
	1.3318e-05	0.445491
	1.33287e-05	0.446271
	1.34158e-05	0.447365
	1.35522e-05	0.44971
	1.3565e-05	0.450121
	1.3579e-05	0.450142
	1.36091e-05	0.450641
	1.36292e-05	0.451668
	1.36779e-05	0.451808
	1.37608e-05	0.452773
	1.38127e-05	0.453547
	1.38161e-05	0.453609
	1.38259e-05	0.453957
	1.38723e-05	0.454614
	1.39141e-05	0.456092
	1.3949e-05	0.456267
	1.41286e-05	0.456381
	1.41395e-05	0.456546
	1.41436e-05	0.457885
	1.43069e-05	0.458492
	1.43663e-05	0.459152
	1.43864e-05	0.459893
	1.44459e-05	0.459901
	1.44546e-05	0.460872
	1.44571e-05	0.461291
	1.44686e-05	0.461573
	1.44774e-05	0.461639
	1.454e-05	0.461813
	1.45939e-05	0.462454
	1.47137e-05	0.462598
	1.47763e-05	0.46264
	1.48231e-05	0.462738
	1.48276e-05	0.463199
	1.48307e-05	0.463519
	1.48372e-05	0.464361
	1.48577e-05	0.465182
	1.50234e-05	0.465363
	1.50774e-05	0.465443
	1.50832e-05	0.465932
	1.5137e-05	0.466379
	1.51382e-05	0.466475
	1.51942e-05	0.467003
	1.52229e-05	0.468295
	1.52569e-05	0.468589
	1.53558e-05	0.46974
	1.53559e-05	0.470525
	1.53723e-05	0.471087
	1.54804e-05	0.471536
	1.55737e-05	0.471772
	1.55762e-05	0.471962
	1.55854e-05	0.472263
	1.57071e-05	0.472962
	1.57078e-05	0.473976
	1.57175e-05	0.474955
	1.57596e-05	0.476136
	1.58473e-05	0.477003
	1.5896e-05	0.477655
	1.59915e-05	0.477784
	1.60024e-05	0.478036
	1.60392e-05	0.478248
	1.60723e-05	0.478312
	1.61108e-05	0.4784
	1.61762e-05	0.480129
	1.6179e-05	0.480873
	1.62016e-05	0.481453
	1.62638e-05	0.481999
	1.63767e-05	0.482276
	1.68712e-05	0.483892
	1.699e-05	0.484344
	1.7034e-05	0.484748
	1.70598e-05	0.484872
	1.70748e-05	0.485789
	1.7204e-05	0.486143
	1.72711e-05	0.486996
	1.73087e-05	0.487097
	1.73432e-05	0.487124
	1.75002e-05	0.487386
	1.75581e-05	0.48817
	1.76031e-05	0.488832
	1.78785e-05	0.489213
	1.80438e-05	0.489465
	1.80567e-05	0.489752
	1.82517e-05	0.491037
	1.82763e-05	0.492235
	1.84584e-05	0.492706
	1.84773e-05	0.493446
	1.86899e-05	0.493613
	1.87517e-05	0.493976
	1.87733e-05	0.494904
	1.88097e-05	0.495482
	1.88147e-05	0.495491
	1.88285e-05	0.495594
	1.88439e-05	0.495745
	1.89534e-05	0.49649
	1.90612e-05	0.498793
	1.91132e-05	0.49936
	1.93787e-05	0.499676
	1.94693e-05	0.499837
	1.94704e-05	0.502156
	1.951e-05	0.502559
	1.9671e-05	0.502736
	1.98969e-05	0.502849
	1.9976e-05	0.50285
	2.00078e-05	0.503739
	2.02791e-05	0.5065
	2.0368e-05	0.508166
	2.06682e-05	0.508235
	2.07416e-05	0.508817
	2.07435e-05	0.510202
	2.07706e-05	0.510596
	2.09803e-05	0.511623
	2.11249e-05	0.511636
	2.11505e-05	0.512074
	2.12031e-05	0.513483
	2.12566e-05	0.515979
	2.1375e-05	0.517643
	2.17682e-05	0.517947
	2.22763e-05	0.518213
	2.26135e-05	0.519526
	2.27164e-05	0.519731
	2.30472e-05	0.519835
	2.33548e-05	0.52016
	2.35445e-05	0.521617
	2.38506e-05	0.522148
	2.39038e-05	0.526656
	2.4416e-05	0.526938
	2.56873e-05	0.526973
	2.56924e-05	0.528519
	2.7272e-05	0.529242
	2.81872e-05	0.529349
	3.01345e-05	0.529784
	3.12879e-05	0.530726
	3.29967e-05	0.530818
	0.309431	0.531345
	0.331764	0.531741
	0.333918	0.531747
	0.358522	0.531762
	0.358742	0.531902
	0.378313	0.533218
	0.382296	0.533261
	0.383953	0.53583
	0.38439	0.536002
	0.388679	0.53644
	0.391064	0.537839
	0.394883	0.539009
	0.401953	0.539344
	0.403512	0.539458
	0.409386	0.54076
	0.413215	0.541204
	0.4147	0.541815
	0.418976	0.542178
	0.427093	0.545699
	0.427455	0.546291
	0.428221	0.547984
	0.433536	0.548264
	0.434545	0.548633
	0.441545	0.54889
	0.443349	0.549456
	0.445188	0.54953
	0.451515	0.550387
	0.454347	0.550878
	0.46203	0.552602
	0.462059	0.552992
	0.466981	0.553393
	0.467867	0.554065
	0.474244	0.554548
	0.475041	0.556882
	0.476491	0.557208
	0.484393	0.558421
	0.488953	0.558531
	0.488972	0.558957
	0.489394	0.559504
	0.489698	0.560828
	0.493905	0.561615
	0.495995	0.561986
	0.497546	0.562043
	0.501984	0.562406
	0.505481	0.563364
	0.509086	0.563431
	0.510342	0.563634
	0.511298	0.564031
	0.511581	0.564514
	0.512291	0.564761
	0.514953	0.565598
	0.518534	0.565764
	0.523246	0.567484
	0.52817	0.568033
	0.53148	0.568516
	0.532023	0.568755
	0.532501	0.568763
	0.533944	0.570693
	0.536442	0.571434
	0.538883	0.572299
	0.540575	0.572476
	0.541416	0.573366
	0.547302	0.573902
	0.547425	0.574111
	0.54992	0.574187
	0.550984	0.574439
	0.552051	0.576485
	0.553684	0.576492
	0.553992	0.57679
	0.555437	0.577461
	0.556359	0.578209
	0.559177	0.579132
	0.559414	0.579382
	0.559655	0.580061
	0.561135	0.582102
	0.561959	0.582262
	0.565778	0.582499
	0.569187	0.583826
	0.569609	0.584046
	0.571453	0.584217
	0.575263	0.585066
	0.577176	0.586384
	0.579937	0.586906
	0.58194	0.587932
	0.584752	0.588042
	0.586967	0.588397
	0.592447	0.590842
	0.594271	0.591757
	0.594413	0.591946
	0.595571	0.592195
	0.596334	0.592196
	0.597989	0.59262
	0.600668	0.592944
	0.601178	0.593013
	0.603121	0.593195
	0.605607	0.593681
	0.60668	0.594395
	0.607111	0.594895
	0.607676	0.594923
	0.608837	0.595185
	0.60953	0.595253
	0.612027	0.59561
	0.612081	0.595931
	0.614172	0.596602
	0.616456	0.597707
	0.618311	0.598527
	0.618897	0.600974
	0.619468	0.602296
	0.621241	0.603261
	0.622159	0.603529
	0.622485	0.603897
	0.622569	0.60508
	0.62493	0.605158
	0.625491	0.605834
	0.625792	0.605977
	0.628395	0.607112
	0.62945	0.607775
	0.631298	0.607868
	0.633686	0.608062
	0.63608	0.609296
	0.636791	0.609368
	0.637421	0.610076
	0.639348	0.610228
	0.640969	0.610251
	0.641726	0.610524
	0.643137	0.610661
	0.64379	0.61155
	0.643987	0.611619
	0.648028	0.612228
	0.650452	0.612879
	0.650688	0.613686
	0.651963	0.613829
	0.653327	0.613974
	0.655992	0.614413
	0.656248	0.614564
	0.656702	0.616034
	0.656967	0.618751
	0.657041	0.619428
	0.657404	0.619532
	0.658172	0.619665
	0.659157	0.619911
	0.659791	0.620266
	0.661418	0.62081
	0.665893	0.620885
	0.666875	0.621601
	0.667032	0.622032
	0.668112	0.622899
	0.668878	0.623051
	0.670752	0.623098
	0.670928	0.623477
	0.672135	0.625177
	0.674395	0.628434
	0.675465	0.629161
	0.677231	0.631338
	0.678008	0.632164
	0.67819	0.633557
	0.679075	0.633669
	0.680338	0.634068
	0.680606	0.635925
	0.681557	0.63742
	0.681797	0.637873
	0.682175	0.640879
	0.684922	0.641741
	0.690748	0.642492
	0.690751	0.643071
	0.690807	0.644279
	0.690896	0.64554
	0.692544	0.646186
	0.693732	0.647486
	0.695088	0.648499
	0.695367	0.648973
	0.695549	0.649137
	0.696039	0.6496
	0.6963	0.649618
	0.696713	0.649844
	0.697931	0.649977
	0.699761	0.650921
	0.700226	0.652399
	0.700482	0.653395
	0.701089	0.653544
	0.702077	0.654378
	0.703542	0.655004
	0.704634	0.65511
	0.70479	0.655529
	0.705112	0.655987
	0.707451	0.656773
	0.707763	0.656992
	0.707804	0.657581
	0.709922	0.658408
	0.711125	0.658595
	0.711541	0.662082
	0.711646	0.662297
	0.712499	0.663258
	0.71382	0.66341
	0.716234	0.664224
	0.717353	0.665161
	0.718172	0.666045
	0.718652	0.666195
	0.721852	0.666276
	0.72215	0.666993
	0.723281	0.667054
	0.727432	0.668314
	0.727709	0.670174
	0.729314	0.670478
	0.731999	0.670748
	0.732837	0.670816
	0.733415	0.672288
	0.734453	0.672462
	0.734851	0.672693
	0.736279	0.673212
	0.736324	0.674573
	0.738606	0.675049
	0.740377	0.675474
	0.743375	0.67637
	0.743605	0.676671
	0.744892	0.676956
	0.745054	0.677206
	0.745382	0.681458
	0.746795	0.681506
	0.747503	0.682962
	0.749337	0.683297
	0.751052	0.68348
	0.751103	0.683589
	0.754168	0.685243
	0.75574	0.685395
	0.756447	0.686706
	0.760066	0.686959
	0.760192	0.68948
	0.76068	0.689516
	0.761514	0.68968
	0.762373	0.689717
	0.763037	0.690954
	0.763059	0.690972
	0.76348	0.691356
	0.766187	0.691467
	0.766612	0.69295
	0.767053	0.692958
	0.767473	0.694799
	0.770911	0.695036
	0.771968	0.695051
	0.772142	0.695183
	0.773973	0.695649
	0.776243	0.696877
	0.776626	0.697628
	0.77793	0.697653
	0.779672	0.698745
	0.779805	0.698749
	0.780248	0.698805
	0.781418	0.702355
	0.781797	0.702619
	0.782971	0.702703
	0.783594	0.704092
	0.787764	0.705336
	0.78945	0.705682
	0.789466	0.705946
	0.789544	0.707517
	0.79229	0.708231
	0.794179	0.708314
	0.794676	0.708404
	0.795551	0.710388
	0.796223	0.7107
	0.796408	0.71123
	0.797218	0.71169
	0.798632	0.71175
	0.799976	0.711915
	0.800313	0.712113
	0.801337	0.714135
	0.80316	0.714137
	0.805567	0.71419
	0.806596	0.715625
	0.808426	0.715633
	0.809487	0.716894
	0.811684	0.717147
	0.811988	0.71821
	0.812045	0.71843
	0.812305	0.718505
	0.813089	0.719326
	0.813163	0.719878
	0.81364	0.719916
	0.813711	0.722095
	0.814205	0.722886
	0.8146	0.723593
	0.815399	0.723697
	0.816827	0.72701
	0.818358	0.727595
	0.819414	0.729488
	0.819639	0.730455
	0.820276	0.732684
	0.821967	0.732942
	0.82213	0.733317
	0.822195	0.733656
	0.82268	0.733677
	0.823849	0.734064
	0.824939	0.734296
	0.826658	0.734323
	0.828401	0.73637
	0.828981	0.737405
	0.829701	0.738581
	0.830361	0.738666
	0.830666	0.739226
	0.831833	0.74085
	0.835434	0.742827
	0.839169	0.743306
	0.839846	0.744265
	0.840269	0.747342
	0.841234	0.747621
	0.841697	0.749029
	0.841707	0.749875
	0.843137	0.751531
	0.844624	0.752559
	0.84478	0.754118
	0.846539	0.754534
	0.84701	0.754936
	0.848595	0.755123
	0.848753	0.755504
	0.849204	0.755726
	0.849366	0.756278
	0.850678	0.756319
	0.851901	0.756906
	0.852673	0.757003
	0.85553	0.759191
	0.855611	0.759463
	0.85595	0.759627
	0.857093	0.759751
	0.857117	0.759881
	0.858411	0.762235
	0.859586	0.762436
	0.86053	0.762632
	0.860538	0.763677
	0.862398	0.764329
	0.864662	0.766475
	0.865523	0.767785
	0.866574	0.767852
	0.866968	0.767933
	0.868491	0.768859
	0.868902	0.769038
	0.869388	0.769367
	0.870917	0.7709
	0.872294	0.771455
	0.87309	0.771536
	0.873097	0.772502
	0.873423	0.77284
	0.87365	0.773163
	0.874483	0.773526
	0.874801	0.774365
	0.875609	0.774413
	0.87643	0.775285
	0.87755	0.77562
	0.877619	0.77625
	0.878489	0.776962
	0.878742	0.777498
	0.878831	0.777869
	0.880717	0.777991
	0.881127	0.778491
	0.884048	0.780316
	0.884129	0.780575
	0.884281	0.78166
	0.884369	0.781685
	0.888574	0.782175
	0.888645	0.782491
	0.89212	0.783995
	0.892632	0.784045
	0.895353	0.784256
	0.895443	0.78504
	0.895962	0.786221
	0.897084	0.788152
	0.897591	0.788542
	0.899407	0.78935
	0.900017	0.789923
	0.900443	0.791099
	0.902261	0.792047
	0.903686	0.792094
	0.904278	0.792835
	0.905066	0.792958
	0.905836	0.793637
	0.907713	0.794214
	0.9078	0.795282
	0.909377	0.796465
	0.911496	0.796475
	0.913299	0.796614
	0.915906	0.797082
	0.916074	0.799151
	0.91661	0.799225
	0.917243	0.799338
	0.917808	0.799424
	0.920017	0.801461
	0.92059	0.802036
	0.921957	0.803442
	0.925528	0.803834
	0.926823	0.80394
	0.927154	0.804157
	0.927202	0.80419
	0.927483	0.804673
	0.927757	0.805084
	0.931652	0.805136
	0.931829	0.80603
	0.932607	0.806711
	0.933903	0.806798
	0.935317	0.807016
	0.936056	0.807342
	0.938904	0.807822
	0.939733	0.811852
	0.939843	0.812286
	0.943043	0.817179
	0.944148	0.819381
	0.948676	0.820163
	0.9512	0.820999
	0.951975	0.821013
	0.952951	0.82293
	0.955815	0.82458
	0.961749	0.824726
	0.963162	0.82485
	0.964064	0.824913
	0.967381	0.825505
	0.967602	0.826043
	0.969212	0.828005
	0.969614	0.828626
	0.970393	0.830233
	0.972282	0.830551
	0.975111	0.832095
	0.977195	0.833096
	0.980259	0.833154
	0.981677	0.83444
	0.982825	0.836104
	0.983646	0.836485
	0.984172	0.836691
	0.984271	0.836692
	0.989236	0.837977
	0.98929	0.839362
	0.990305	0.839489
	0.990407	0.841316
	0.994152	0.841723
	0.997495	0.842308
	0.998186	0.843716
	0.998442	0.844107
	0.998453	0.846917
	1.00031	0.847371
	1.00106	0.847835
	1.00116	0.848324
	1.00155	0.848672
	1.00195	0.848995
	1.0037	0.849358
	1.00522	0.850653
	1.00576	0.851147
	1.00642	0.852173
	1.01075	0.854533
	1.01256	0.855392
	1.01285	0.858032
	1.01365	0.858109
	1.01419	0.858431
	1.01579	0.858833
	1.01679	0.859691
	1.01748	0.860418
	1.01768	0.863185
	1.01961	0.863227
	1.02097	0.864765
	1.02211	0.864991
	1.02484	0.866099
	1.02704	0.866326
	1.02853	0.867324
	1.03062	0.869223
	1.03129	0.869501
	1.03271	0.870302
	1.03339	0.873821
	1.03884	0.874045
	1.03972	0.874289
	1.04022	0.875212
	1.04115	0.876684
	1.04485	0.878976
	1.0461	0.879794
	1.04747	0.879814
	1.04748	0.880893
	1.04915	0.881709
	1.05122	0.882291
	1.05671	0.883715
	1.05845	0.884349
	1.05903	0.885106
	1.06474	0.885507
	1.06776	0.886075
	1.07132	0.886471
	1.07295	0.886528
	1.07412	0.887202
	1.0767	0.887638
	1.0797	0.888323
	1.08042	0.888478
	1.08289	0.889443
	1.08299	0.889841
	1.08351	0.890251
	1.08767	0.890257
	1.09225	0.891028
	1.09226	0.891425
	1.09515	0.892684
	1.09581	0.89493
	1.09781	0.895106
	1.09983	0.896734
	1.1023	0.898261
	1.10262	0.89911
	1.10411	0.899229
	1.10452	0.899543
	1.10703	0.900105
	1.10777	0.900445
	1.10831	0.900627
	1.10898	0.901832
	1.10979	0.902881
	1.11294	0.903169
	1.11336	0.904598
	1.11681	0.905031
	1.12124	0.905199
	1.12308	0.906327
	1.12335	0.908774
	1.12503	0.910173
	1.12516	0.911981
	1.12529	0.912613
	1.12643	0.913741
	1.13038	0.914377
	1.13267	0.916796
	1.13395	0.917228
	1.13538	0.91769
	1.1371	0.918365
	1.13934	0.920882
	1.1445	0.922009
	1.14478	0.922427
	1.14478	0.922561
	1.14685	0.922889
	1.14934	0.923076
	1.15081	0.923507
	1.15371	0.925455
	1.15451	0.926125
	1.16702	0.926504
	1.16747	0.92869
	1.16945	0.928959
	1.17204	0.930063
	1.17794	0.930898
	1.18531	0.932016
	1.18562	0.932228
	1.18563	0.933472
	1.18704	0.933986
	1.18758	0.934091
	1.18934	0.935098
	1.19009	0.93536
	1.19023	0.935927
	1.1939	0.937556
	1.19445	0.94031
	1.19799	0.940548
	1.20376	0.940649
	1.20409	0.941104
	1.20735	0.943142
	1.21081	0.944542
	1.21249	0.944571
	1.21533	0.945868
	1.21648	0.946075
	1.21816	0.946913
	1.22017	0.947963
	1.22295	0.948098
	1.2307	0.948568
	1.23209	0.948876
	1.23226	0.949633
[truncated: 292 more rows]

## Sheet: Fig2g
Normalized Myof expression across murine CAF clusters
av exp	(%)	cluster	Label
0.343178	19.7521	1	C4	ntFib
0.404849	31.4612	2	C1	eCAF
0.488104	50.0218	3	C2	TGFß CAF

## Sheet: Fig2h
Normalized Myof expression across murine CAF clusters
iCAF lineage
c3 (ntFib)	c0 (eCAF)	c8 (IL1 CAF)
-3.37174e-05	-3.00819e-05	-4.04328e-05
-2.78399e-05	-2.70095e-05	-3.08109e-05
-2.73597e-05	-2.62585e-05	-3.01793e-05
-2.49897e-05	-2.51975e-05	-2.95878e-05
-2.44537e-05	-2.46046e-05	-2.69397e-05
-2.44386e-05	-2.39199e-05	-2.65629e-05
-2.42988e-05	-2.38227e-05	-2.61654e-05
-2.41499e-05	-2.28255e-05	-2.61364e-05
-2.41416e-05	-2.24245e-05	-2.55381e-05
-2.38863e-05	-2.13292e-05	-2.51114e-05
-2.37799e-05	-2.11726e-05	-2.4991e-05
-2.25342e-05	-2.09828e-05	-2.45776e-05
-2.13602e-05	-2.08435e-05	-2.34905e-05
-2.13104e-05	-2.03338e-05	-2.3271e-05
-2.11768e-05	-2.03119e-05	-2.30204e-05
-2.11106e-05	-2.01419e-05	-2.26178e-05
-2.08281e-05	-1.99502e-05	-2.25849e-05
-2.07041e-05	-1.97208e-05	-2.19984e-05
-2.06111e-05	-1.96145e-05	-2.16769e-05
-2.06023e-05	-1.90211e-05	-2.15679e-05
-2.02252e-05	-1.89872e-05	-2.15179e-05
-2.01649e-05	-1.89142e-05	-2.09613e-05
-1.93784e-05	-1.86893e-05	-2.07139e-05
-1.93208e-05	-1.86581e-05	-2.06453e-05
-1.91282e-05	-1.85173e-05	-2.03599e-05
-1.86503e-05	-1.84194e-05	-2.02014e-05
-1.85579e-05	-1.824e-05	-1.97487e-05
-1.83185e-05	-1.80962e-05	-1.964e-05
-1.82788e-05	-1.79285e-05	-1.95664e-05
-1.78732e-05	-1.78832e-05	-1.95278e-05
-1.77136e-05	-1.77622e-05	-1.94978e-05
-1.74834e-05	-1.75444e-05	-1.94705e-05
-1.72235e-05	-1.74678e-05	-1.92056e-05
-1.71701e-05	-1.70874e-05	-1.90546e-05
-1.71397e-05	-1.70387e-05	-1.901e-05
-1.68492e-05	-1.69091e-05	-1.89362e-05
-1.67886e-05	-1.69074e-05	-1.89121e-05
-1.65774e-05	-1.66449e-05	-1.88189e-05
-1.63916e-05	-1.66328e-05	-1.86486e-05
-1.62562e-05	-1.65577e-05	-1.86193e-05
-1.61998e-05	-1.64364e-05	-1.8604e-05
-1.61988e-05	-1.6433e-05	-1.82777e-05
-1.61593e-05	-1.63632e-05	-1.82568e-05
-1.60496e-05	-1.63444e-05	-1.81912e-05
-1.59933e-05	-1.62529e-05	-1.81334e-05
-1.58517e-05	-1.62438e-05	-1.81169e-05
-1.58444e-05	-1.62017e-05	-1.81106e-05
-1.58182e-05	-1.61494e-05	-1.80116e-05
-1.57636e-05	-1.61431e-05	-1.80043e-05
-1.56599e-05	-1.60976e-05	-1.79077e-05
-1.56107e-05	-1.60328e-05	-1.78339e-05
-1.54604e-05	-1.60254e-05	-1.78246e-05
-1.53596e-05	-1.59665e-05	-1.78104e-05
-1.50778e-05	-1.58825e-05	-1.78038e-05
-1.46506e-05	-1.5851e-05	-1.7373e-05
-1.43341e-05	-1.57845e-05	-1.73173e-05
-1.42606e-05	-1.57421e-05	-1.72615e-05
-1.42133e-05	-1.56708e-05	-1.70937e-05
-1.41193e-05	-1.56683e-05	-1.70308e-05
-1.41177e-05	-1.54675e-05	-1.69002e-05
-1.39912e-05	-1.54616e-05	-1.68924e-05
-1.39856e-05	-1.54103e-05	-1.68318e-05
-1.386e-05	-1.51918e-05	-1.68312e-05
-1.37067e-05	-1.51771e-05	-1.6829e-05
-1.35926e-05	-1.50359e-05	-1.6663e-05
-1.35625e-05	-1.48464e-05	-1.66207e-05
-1.34228e-05	-1.47684e-05	-1.65442e-05
-1.3386e-05	-1.47202e-05	-1.63454e-05
-1.33412e-05	-1.46654e-05	-1.63388e-05
-1.33225e-05	-1.45332e-05	-1.6006e-05
-1.33149e-05	-1.44277e-05	-1.58722e-05
-1.32932e-05	-1.42521e-05	-1.58411e-05
-1.30379e-05	-1.40559e-05	-1.58147e-05
-1.29967e-05	-1.40301e-05	-1.5608e-05
-1.28788e-05	-1.40242e-05	-1.55389e-05
-1.28709e-05	-1.38212e-05	-1.54723e-05
-1.28432e-05	-1.38176e-05	-1.54256e-05
-1.26814e-05	-1.38015e-05	-1.53486e-05
-1.25349e-05	-1.37646e-05	-1.53373e-05
-1.24089e-05	-1.37591e-05	-1.53352e-05
-1.24045e-05	-1.35683e-05	-1.52549e-05
-1.22656e-05	-1.35297e-05	-1.51616e-05
-1.21538e-05	-1.3523e-05	-1.50498e-05
-1.20974e-05	-1.33877e-05	-1.48321e-05
-1.20253e-05	-1.33306e-05	-1.47119e-05
-1.19884e-05	-1.33217e-05	-1.46603e-05
-1.18555e-05	-1.32844e-05	-1.45722e-05
-1.18227e-05	-1.31396e-05	-1.45222e-05
-1.18165e-05	-1.312e-05	-1.45179e-05
-1.18097e-05	-1.2947e-05	-1.43755e-05
-1.17176e-05	-1.28824e-05	-1.4322e-05
-1.16914e-05	-1.27296e-05	-1.43117e-05
-1.15592e-05	-1.27135e-05	-1.41842e-05
-1.13659e-05	-1.26967e-05	-1.41825e-05
-1.13536e-05	-1.26576e-05	-1.41437e-05
-1.13437e-05	-1.26567e-05	-1.40247e-05
-1.12898e-05	-1.2629e-05	-1.39568e-05
-1.12782e-05	-1.25461e-05	-1.3867e-05
-1.12619e-05	-1.25023e-05	-1.37683e-05
-1.12182e-05	-1.24963e-05	-1.36708e-05
-1.11304e-05	-1.24422e-05	-1.36607e-05
-1.10784e-05	-1.24421e-05	-1.35679e-05
-1.10445e-05	-1.23767e-05	-1.35591e-05
-1.10404e-05	-1.23629e-05	-1.3546e-05
-1.10229e-05	-1.2336e-05	-1.35203e-05
-1.10199e-05	-1.21532e-05	-1.34579e-05
-1.09942e-05	-1.20873e-05	-1.33692e-05
-1.0976e-05	-1.20528e-05	-1.32993e-05
-1.0938e-05	-1.20151e-05	-1.32821e-05
-1.09331e-05	-1.19227e-05	-1.32416e-05
-1.08906e-05	-1.18724e-05	-1.3175e-05
-1.08852e-05	-1.18598e-05	-1.30319e-05
-1.08608e-05	-1.16491e-05	-1.30155e-05
-1.08504e-05	-1.15942e-05	-1.29808e-05
-1.08341e-05	-1.15752e-05	-1.29757e-05
-1.08267e-05	-1.15282e-05	-1.29509e-05
-1.07288e-05	-1.15229e-05	-1.29473e-05
-1.06813e-05	-1.14867e-05	-1.29313e-05
-1.06446e-05	-1.13966e-05	-1.28756e-05
-1.06381e-05	-1.13096e-05	-1.27806e-05
-1.05701e-05	-1.1254e-05	-1.27758e-05
-1.05406e-05	-1.1162e-05	-1.26743e-05
-1.0479e-05	-1.11599e-05	-1.26335e-05
-1.04606e-05	-1.10942e-05	-1.25469e-05
-1.04485e-05	-1.10496e-05	-1.25207e-05
-1.04321e-05	-1.1042e-05	-1.24874e-05
-1.04099e-05	-1.09651e-05	-1.23669e-05
-1.03755e-05	-1.09548e-05	-1.23281e-05
-1.03558e-05	-1.09408e-05	-1.23239e-05
-1.01889e-05	-1.08584e-05	-1.22851e-05
-1.01663e-05	-1.06681e-05	-1.22542e-05
-1.00835e-05	-1.06302e-05	-1.2177e-05
-9.97826e-06	-1.05711e-05	-1.21574e-05
-9.9602e-06	-1.05684e-05	-1.21152e-05
-9.93816e-06	-1.05415e-05	-1.19786e-05
-9.92704e-06	-1.0537e-05	-1.19711e-05
-9.92193e-06	-1.04896e-05	-1.18614e-05
-9.90216e-06	-1.04692e-05	-1.18414e-05
-9.76139e-06	-1.04567e-05	-1.18413e-05
-9.73673e-06	-1.03594e-05	-1.17631e-05
-9.72393e-06	-1.0333e-05	-1.1759e-05
-9.63649e-06	-1.02751e-05	-1.17176e-05
-9.58208e-06	-1.02636e-05	-1.16437e-05
-9.54139e-06	-1.02507e-05	-1.16177e-05
-9.53646e-06	-1.02389e-05	-1.15794e-05
-9.51203e-06	-1.01552e-05	-1.14607e-05
-9.50052e-06	-1.00477e-05	-1.1459e-05
-9.47021e-06	-1.00431e-05	-1.14136e-05
-9.46515e-06	-9.82339e-06	-1.13126e-05
-9.42372e-06	-9.73394e-06	-1.12075e-05
-9.37985e-06	-9.71462e-06	-1.11086e-05
-9.36595e-06	-9.69661e-06	-1.10971e-05
-9.3429e-06	-9.67725e-06	-1.10558e-05
-9.34157e-06	-9.61588e-06	-1.10533e-05
-9.28893e-06	-9.54119e-06	-1.10339e-05
-9.28429e-06	-9.38577e-06	-1.09909e-05
-9.24235e-06	-9.33995e-06	-1.09701e-05
-9.18749e-06	-9.3361e-06	-1.09491e-05
-8.99071e-06	-9.31305e-06	-1.08846e-05
-8.85776e-06	-9.26272e-06	-1.08574e-05
-8.83311e-06	-9.262e-06	-1.0818e-05
-8.78068e-06	-9.22703e-06	-1.07976e-05
-8.74898e-06	-9.21604e-06	-1.06805e-05
-8.72311e-06	-9.20642e-06	-1.05892e-05
-8.71904e-06	-9.19613e-06	-1.05482e-05
-8.68976e-06	-9.18547e-06	-1.04366e-05
-8.58422e-06	-9.06894e-06	-1.04087e-05
-8.52694e-06	-9.03775e-06	-1.03611e-05
-8.4888e-06	-9.0009e-06	-1.03222e-05
-8.37659e-06	-8.94728e-06	-1.03128e-05
-8.30307e-06	-8.9449e-06	-1.03e-05
-8.2908e-06	-8.91122e-06	-1.02864e-05
-8.25638e-06	-8.90074e-06	-1.02503e-05
-8.2457e-06	-8.79282e-06	-1.01923e-05
-8.1901e-06	-8.78563e-06	-1.01886e-05
-8.17314e-06	-8.70863e-06	-1.01779e-05
-8.15812e-06	-8.69771e-06	-1.00472e-05
-8.13077e-06	-8.62892e-06	-1.00318e-05
-8.08846e-06	-8.60901e-06	-9.96814e-06
-8.08583e-06	-8.59134e-06	-9.93586e-06
-8.03989e-06	-8.56182e-06	-9.87132e-06
-8.01184e-06	-8.49337e-06	-9.86209e-06
-7.99506e-06	-8.40443e-06	-9.79702e-06
-7.9488e-06	-8.38431e-06	-9.78955e-06
-7.94044e-06	-8.27792e-06	-9.78302e-06
-7.92064e-06	-8.27557e-06	-9.69686e-06
-7.74219e-06	-8.25345e-06	-9.68897e-06
-7.72082e-06	-8.16689e-06	-9.67076e-06
-7.70532e-06	-8.15679e-06	-9.61e-06
-7.54034e-06	-8.00935e-06	-9.59098e-06
-7.50511e-06	-8.00649e-06	-9.56309e-06
-7.49699e-06	-7.96029e-06	-9.53406e-06
-7.48762e-06	-7.93252e-06	-9.49458e-06
-7.4678e-06	-7.91808e-06	-9.42808e-06
-7.4525e-06	-7.82339e-06	-9.39564e-06
-7.42451e-06	-7.7262e-06	-9.37489e-06
-7.38357e-06	-7.63661e-06	-9.3545e-06
-7.37895e-06	-7.58827e-06	-9.34022e-06
-7.364e-06	-7.42518e-06	-9.32374e-06
-7.35564e-06	-7.38727e-06	-9.30372e-06
-7.29217e-06	-7.302e-06	-9.20277e-06
-7.08438e-06	-7.30148e-06	-9.19533e-06
-7.0664e-06	-7.25624e-06	-9.16456e-06
-6.98301e-06	-7.25286e-06	-9.15783e-06
-6.94972e-06	-7.25117e-06	-9.13312e-06
-6.92968e-06	-7.08674e-06	-9.07835e-06
-6.90953e-06	-7.0855e-06	-9.06847e-06
-6.85326e-06	-6.98743e-06	-9.00092e-06
-6.8154e-06	-6.96178e-06	-8.93145e-06
-6.76137e-06	-6.94681e-06	-8.87086e-06
-6.75227e-06	-6.87182e-06	-8.86798e-06
-6.71415e-06	-6.85662e-06	-8.83724e-06
-6.62066e-06	-6.74758e-06	-8.83527e-06
-6.58389e-06	-6.6804e-06	-8.8343e-06
-6.45911e-06	-6.66773e-06	-8.82358e-06
-6.43125e-06	-6.58107e-06	-8.80426e-06
-6.42945e-06	-6.53249e-06	-8.70063e-06
-6.427e-06	-6.50284e-06	-8.69591e-06
-6.40525e-06	-6.49534e-06	-8.68514e-06
-6.35928e-06	-6.43144e-06	-8.6838e-06
-6.32935e-06	-6.42665e-06	-8.57207e-06
-6.25931e-06	-6.34903e-06	-8.56159e-06
-6.24828e-06	-6.23101e-06	-8.51432e-06
-6.13729e-06	-6.20309e-06	-8.51345e-06
-6.13065e-06	-6.15304e-06	-8.50878e-06
-6.08926e-06	-6.06553e-06	-8.46202e-06
-6.06307e-06	-5.99182e-06	-8.39933e-06
-6.03094e-06	-5.91281e-06	-8.37451e-06
-6.00611e-06	-5.88098e-06	-8.31987e-06
-5.99931e-06	-5.86183e-06	-8.2469e-06
-5.99311e-06	-5.77788e-06	-8.21643e-06
-5.97483e-06	-5.70635e-06	-8.19889e-06
-5.93572e-06	-5.68193e-06	-8.18324e-06
-5.92565e-06	-5.68186e-06	-8.17393e-06
-5.90709e-06	-5.67152e-06	-8.07523e-06
-5.84054e-06	-5.52447e-06	-8.00381e-06
-5.81763e-06	-5.36199e-06	-7.99156e-06
-5.75618e-06	-5.33935e-06	-7.94231e-06
-5.71192e-06	-5.30274e-06	-7.92134e-06
-5.7017e-06	-5.28644e-06	-7.90302e-06
-5.63131e-06	-5.21871e-06	-7.87828e-06
-5.58618e-06	-5.13479e-06	-7.8711e-06
-5.57018e-06	-5.12036e-06	-7.85931e-06
-5.46216e-06	-5.03614e-06	-7.81061e-06
-5.46195e-06	-5.029e-06	-7.7971e-06
-5.44546e-06	-5.01743e-06	-7.73993e-06
-5.35588e-06	-5.012e-06	-7.72081e-06
-5.27857e-06	-5.01049e-06	-7.69899e-06
-5.27108e-06	-4.95817e-06	-7.67511e-06
-5.21796e-06	-4.95298e-06	-7.64158e-06
-5.1265e-06	-4.94286e-06	-7.63538e-06
-5.12439e-06	-4.87258e-06	-7.62381e-06
-5.09339e-06	-4.86007e-06	-7.58802e-06
-5.08005e-06	-4.7776e-06	-7.51215e-06
-5.00272e-06	-4.74229e-06	-7.43752e-06
-4.89857e-06	-4.66189e-06	-7.40039e-06
-4.8878e-06	-4.66143e-06	-7.37584e-06
-4.84595e-06	-4.64012e-06	-7.37434e-06
-4.81575e-06	-4.55914e-06	-7.27473e-06
-4.79535e-06	-4.55363e-06	-7.20369e-06
-4.78197e-06	-4.47815e-06	-7.20154e-06
-4.71635e-06	-4.45382e-06	-7.14351e-06
-4.66484e-06	-4.4435e-06	-7.08166e-06
-4.62311e-06	-4.37297e-06	-7.02e-06
-4.58415e-06	-4.34326e-06	-7.01235e-06
-4.54686e-06	-4.29586e-06	-6.86988e-06
-4.51071e-06	-4.28259e-06	-6.81039e-06
-4.45051e-06	-4.17581e-06	-6.73316e-06
-4.4191e-06	-4.16528e-06	-6.67979e-06
-4.35812e-06	-4.14824e-06	-6.63585e-06
-4.33573e-06	-4.14039e-06	-6.51517e-06
-4.31291e-06	-4.08162e-06	-6.50199e-06
-4.29707e-06	-4.04805e-06	-6.49116e-06
-4.23054e-06	-3.88179e-06	-6.47709e-06
-4.22903e-06	-3.86669e-06	-6.46458e-06
-4.21723e-06	-3.83947e-06	-6.43112e-06
-4.17015e-06	-3.8097e-06	-6.4256e-06
-4.15982e-06	-3.78317e-06	-6.41616e-06
-4.08036e-06	-3.77672e-06	-6.31923e-06
-4.07807e-06	-3.76194e-06	-6.31371e-06
-4.06455e-06	-3.75803e-06	-6.30293e-06
-4.03554e-06	-3.73604e-06	-6.2843e-06
-3.97372e-06	-3.67586e-06	-6.28111e-06
-3.96763e-06	-3.67111e-06	-6.28e-06
-3.9477e-06	-3.66264e-06	-6.27289e-06
-3.94432e-06	-3.6165e-06	-6.27107e-06
-3.88098e-06	-3.56936e-06	-6.26973e-06
-3.8553e-06	-3.55487e-06	-6.24319e-06
-3.76815e-06	-3.52898e-06	-6.21168e-06
-3.76391e-06	-3.45061e-06	-6.19662e-06
-3.6186e-06	-3.43154e-06	-6.14897e-06
-3.59927e-06	-3.42247e-06	-6.13165e-06
-3.59283e-06	-3.41511e-06	-6.09427e-06
-3.55811e-06	-3.407e-06	-6.05839e-06
-3.38812e-06	-3.3573e-06	-6.02133e-06
-3.37515e-06	-3.30823e-06	-6.00049e-06
-3.29125e-06	-3.29828e-06	-5.93477e-06
-3.28449e-06	-3.22902e-06	-5.86939e-06
-3.27976e-06	-3.21998e-06	-5.86088e-06
-3.26548e-06	-3.19451e-06	-5.85537e-06
-3.2295e-06	-3.1176e-06	-5.84963e-06
-3.22198e-06	-3.06911e-06	-5.84095e-06
-3.19212e-06	-3.05849e-06	-5.81831e-06
-3.1634e-06	-3.01407e-06	-5.72991e-06
-3.11531e-06	-2.93688e-06	-5.64944e-06
-3.07399e-06	-2.93095e-06	-5.64699e-06
-3.04107e-06	-2.92946e-06	-5.60548e-06
-2.96116e-06	-2.91919e-06	-5.59251e-06
-2.92036e-06	-2.91631e-06	-5.57007e-06
-2.91228e-06	-2.90186e-06	-5.54314e-06
-2.90145e-06	-2.89381e-06	-5.54144e-06
-2.88901e-06	-2.88471e-06	-5.54124e-06
-2.88268e-06	-2.87728e-06	-5.53813e-06
-2.79259e-06	-2.83647e-06	-5.52685e-06
-2.73646e-06	-2.80586e-06	-5.46477e-06
-2.72459e-06	-2.80155e-06	-5.40543e-06
-2.69714e-06	-2.75559e-06	-5.39122e-06
-2.68362e-06	-2.71608e-06	-5.39098e-06
-2.67155e-06	-2.70387e-06	-5.38606e-06
-2.6611e-06	-2.68542e-06	-5.27083e-06
-2.65263e-06	-2.68363e-06	-5.23973e-06
-2.65196e-06	-2.56492e-06	-5.21938e-06
-2.54491e-06	-2.56321e-06	-5.1963e-06
-2.46122e-06	-2.55511e-06	-5.17207e-06
-2.42786e-06	-2.53588e-06	-5.14142e-06
-2.39148e-06	-2.53217e-06	-5.14055e-06
-2.35934e-06	-2.49757e-06	-5.12449e-06
-2.34397e-06	-2.49035e-06	-5.07114e-06
-2.307e-06	-2.48536e-06	-5.04217e-06
-2.30621e-06	-2.44793e-06	-4.99761e-06
-2.2217e-06	-2.39848e-06	-4.97749e-06
-2.21847e-06	-2.34332e-06	-4.94601e-06
-2.20746e-06	-2.33204e-06	-4.91824e-06
-2.20655e-06	-2.22475e-06	-4.91504e-06
-2.196e-06	-2.09938e-06	-4.90491e-06
-2.16507e-06	-2.03293e-06	-4.86889e-06
-2.0807e-06	-2.00723e-06	-4.8101e-06
-2.04904e-06	-1.88528e-06	-4.80772e-06
-2.03378e-06	-1.7974e-06	-4.8073e-06
-2.02515e-06	-1.76122e-06	-4.7602e-06
-2.00982e-06	-1.73616e-06	-4.75639e-06
-1.94864e-06	-1.69347e-06	-4.74786e-06
-1.91722e-06	-1.66722e-06	-4.723e-06
-1.90245e-06	-1.63365e-06	-4.71094e-06
-1.90168e-06	-1.59188e-06	-4.67779e-06
-1.88046e-06	-1.58512e-06	-4.67694e-06
-1.8602e-06	-1.57187e-06	-4.65677e-06
-1.85378e-06	-1.56872e-06	-4.60309e-06
-1.84349e-06	-1.49625e-06	-4.54034e-06
-1.80784e-06	-1.49025e-06	-4.50439e-06
-1.7979e-06	-1.48672e-06	-4.47273e-06
-1.77815e-06	-1.45416e-06	-4.47262e-06
-1.74018e-06	-1.43108e-06	-4.45173e-06
-1.73506e-06	-1.42839e-06	-4.41654e-06
-1.71917e-06	-1.42336e-06	-4.40397e-06
-1.67384e-06	-1.38316e-06	-4.39805e-06
-1.66932e-06	-1.34923e-06	-4.31249e-06
-1.64618e-06	-1.34048e-06	-4.27946e-06
-1.6324e-06	-1.32547e-06	-4.25244e-06
-1.61783e-06	-1.26212e-06	-4.23413e-06
-1.55795e-06	-1.23858e-06	-4.22561e-06
-1.52732e-06	-1.2144e-06	-4.22173e-06
-1.50172e-06	-1.1881e-06	-4.22017e-06
-1.46849e-06	-1.18289e-06	-4.14324e-06
-1.45786e-06	-1.11085e-06	-4.13475e-06
-1.45365e-06	-1.10711e-06	-4.13467e-06
-1.44608e-06	-1.09613e-06	-4.13277e-06
-1.43419e-06	-1.05631e-06	-4.09012e-06
-1.39549e-06	-1.04684e-06	-4.0831e-06
-1.32328e-06	-1.04273e-06	-4.07031e-06
-1.3228e-06	-8.33818e-07	-4.03304e-06
-1.32088e-06	-7.73221e-07	-4.03286e-06
-1.29108e-06	-7.42048e-07	-3.98824e-06
-1.20897e-06	-7.20615e-07	-3.98646e-06
-1.19802e-06	-7.18158e-07	-3.96306e-06
-1.17117e-06	-6.86192e-07	-3.91222e-06
-1.15006e-06	-6.71948e-07	-3.88441e-06
-1.08783e-06	-6.49807e-07	-3.83187e-06
-1.08196e-06	-6.36591e-07	-3.81964e-06
-1.00914e-06	-6.24147e-07	-3.697e-06
-1.00193e-06	-6.20781e-07	-3.67017e-06
-9.9563e-07	-5.85547e-07	-3.64802e-06
-9.6381e-07	-5.5463e-07	-3.63525e-06
-9.29621e-07	-5.39967e-07	-3.6156e-06
-8.98482e-07	-4.59785e-07	-3.58057e-06
-8.79842e-07	-3.87306e-07	-3.52786e-06
-8.60707e-07	-3.5297e-07	-3.51904e-06
-8.22359e-07	-3.39775e-07	-3.51662e-06
-8.1609e-07	-2.94049e-07	-3.51005e-06
-8.15339e-07	-2.39835e-07	-3.50028e-06
-7.75545e-07	-1.52057e-07	-3.47136e-06
-7.67891e-07	-1.25205e-07	-3.41605e-06
-7.59696e-07	-1.19079e-07	-3.41017e-06
-7.412e-07	-9.99092e-08	-3.40395e-06
-7.35463e-07	-8.1027e-08	-3.40079e-06
-6.79937e-07	-5.64357e-08	-3.38349e-06
-6.67886e-07	-5.59406e-08	-3.36449e-06
-6.65438e-07	3.7972e-08	-3.31467e-06
-6.28121e-07	4.53888e-08	-3.28919e-06
-5.96951e-07	1.8729e-07	-3.23892e-06
-5.78873e-07	2.19701e-07	-3.23457e-06
-5.76231e-07	3.15226e-07	-3.19294e-06
-5.51682e-07	3.66061e-07	-3.18881e-06
-5.24695e-07	4.04043e-07	-3.18313e-06
-5.01553e-07	4.09864e-07	-3.1738e-06
-4.85827e-07	4.106e-07	-3.15002e-06
-4.61865e-07	4.17293e-07	-3.10771e-06
-4.55646e-07	4.37999e-07	-3.08887e-06
-4.35831e-07	4.43767e-07	-3.06465e-06
-4.19715e-07	5.55114e-07	-3.05163e-06
-4.05267e-07	5.68055e-07	-3.04169e-06
-3.93422e-07	6.12715e-07	-3.0352e-06
-2.94449e-07	6.1869e-07	-2.99396e-06
-2.8626e-07	6.77042e-07	-2.99026e-06
-2.53819e-07	7.10681e-07	-2.98456e-06
-2.50926e-07	7.72625e-07	-2.96173e-06
-2.18541e-07	8.49158e-07	-2.95619e-06
-2.07882e-07	8.70999e-07	-2.88461e-06
-2.07646e-07	9.13401e-07	-2.88123e-06
-2.04756e-07	9.37679e-07	-2.88072e-06
-1.91679e-07	1.01598e-06	-2.85843e-06
-1.78951e-07	1.03002e-06	-2.82214e-06
-1.71661e-07	1.08413e-06	-2.81849e-06
-1.52549e-07	1.08937e-06	-2.81349e-06
-1.16323e-07	1.12618e-06	-2.78465e-06
-1.12217e-07	1.13335e-06	-2.77047e-06
-8.37302e-08	1.14247e-06	-2.7683e-06
-7.76203e-08	1.18019e-06	-2.71923e-06
-1.09101e-08	1.21832e-06	-2.69689e-06
2.77219e-08	1.22893e-06	-2.68e-06
4.94753e-08	1.34387e-06	-2.64877e-06
6.80755e-08	1.34593e-06	-2.64185e-06
1.39634e-07	1.34599e-06	-2.59943e-06
1.96622e-07	1.34622e-06	-2.58749e-06
2.07368e-07	1.34707e-06	-2.58294e-06
2.87909e-07	1.35652e-06	-2.57069e-06
2.9085e-07	1.35781e-06	-2.5626e-06
3.2239e-07	1.40216e-06	-2.51674e-06
3.31893e-07	1.40774e-06	-2.49719e-06
3.74152e-07	1.43671e-06	-2.49298e-06
4.18946e-07	1.49159e-06	-2.41706e-06
4.56918e-07	1.49393e-06	-2.40053e-06
4.58228e-07	1.53695e-06	-2.36252e-06
4.81635e-07	1.56504e-06	-2.35763e-06
5.21831e-07	1.57006e-06	-2.33654e-06
7.12224e-07	1.57053e-06	-2.30573e-06
7.3117e-07	1.59562e-06	-2.30545e-06
7.38547e-07	1.60327e-06	-2.30037e-06
8.10815e-07	1.61516e-06	-2.26952e-06
8.15501e-07	1.61592e-06	-2.26024e-06
9.0827e-07	1.62979e-06	-2.25604e-06
9.10898e-07	1.63583e-06	-2.23575e-06
1.01402e-06	1.64384e-06	-2.22489e-06
1.05514e-06	1.67602e-06	-2.18738e-06
1.07596e-06	1.71007e-06	-2.18697e-06
1.08723e-06	1.72197e-06	-2.15674e-06
1.14247e-06	1.72945e-06	-2.1209e-06
1.14304e-06	1.77845e-06	-2.07228e-06
1.25278e-06	1.79595e-06	-2.02747e-06
1.26223e-06	1.81368e-06	-1.94913e-06
1.29507e-06	1.83011e-06	-1.93414e-06
1.32769e-06	1.85346e-06	-1.8799e-06
1.33869e-06	1.86067e-06	-1.85979e-06
1.36232e-06	1.89726e-06	-1.84487e-06
1.44798e-06	1.98357e-06	-1.77618e-06
1.48624e-06	1.99074e-06	-1.77532e-06
1.51535e-06	2.00506e-06	-1.76112e-06
1.55884e-06	2.06599e-06	-1.73839e-06
1.56327e-06	2.11283e-06	-1.72864e-06
1.60235e-06	2.17079e-06	-1.7271e-06
1.6083e-06	2.21868e-06	-1.72634e-06
1.63207e-06	2.23859e-06	-1.71053e-06
1.68636e-06	2.23976e-06	-1.69727e-06
1.70213e-06	2.28642e-06	-1.67921e-06
1.74245e-06	2.3018e-06	-1.64745e-06
1.75262e-06	2.31958e-06	-1.64219e-06
1.77149e-06	2.34989e-06	-1.63274e-06
1.79468e-06	2.35788e-06	-1.62015e-06
1.79658e-06	2.38081e-06	-1.58093e-06
1.81465e-06	2.40415e-06	-1.55774e-06
1.8378e-06	2.41002e-06	-1.54295e-06
1.94713e-06	2.44147e-06	-1.53725e-06
1.988e-06	2.46736e-06	-1.5277e-06
2.11115e-06	2.52895e-06	-1.5098e-06
2.18794e-06	2.53393e-06	-1.47232e-06
2.22469e-06	2.55277e-06	-1.45472e-06
2.24241e-06	2.55836e-06	-1.44449e-06
2.25812e-06	2.65625e-06	-1.44245e-06
2.25997e-06	2.66008e-06	-1.43903e-06
2.26564e-06	2.66114e-06	-1.40912e-06
2.26968e-06	2.67518e-06	-1.34478e-06
2.29898e-06	2.68968e-06	-1.32633e-06
2.3025e-06	2.77445e-06	-1.32267e-06
2.30682e-06	2.80233e-06	-1.31168e-06
2.35963e-06	2.87086e-06	-1.28598e-06
2.37327e-06	2.93681e-06	-1.25963e-06
2.38363e-06	2.99883e-06	-1.25065e-06
2.40568e-06	3.00646e-06	-1.24193e-06
2.40714e-06	3.03527e-06	-1.22242e-06
2.44226e-06	3.03759e-06	-1.21681e-06
2.44364e-06	3.04039e-06	-1.21123e-06
2.46453e-06	3.04247e-06	-1.21047e-06
2.50768e-06	3.06285e-06	-1.20857e-06
2.52358e-06	3.07783e-06	-1.1475e-06
2.55939e-06	3.1364e-06	-1.14609e-06
2.59331e-06	3.13762e-06	-1.1067e-06
2.60381e-06	3.15791e-06	-1.07308e-06
2.60843e-06	3.16014e-06	-9.94675e-07
2.72784e-06	3.21913e-06	-9.60224e-07
2.73376e-06	3.22152e-06	-9.45049e-07
2.7626e-06	3.2278e-06	-9.24537e-07
2.86265e-06	3.2806e-06	-9.08432e-07
2.8909e-06	3.28677e-06	-9.06696e-07
2.90433e-06	3.35848e-06	-8.76193e-07
2.9659e-06	3.37021e-06	-8.43276e-07
3.05155e-06	3.54275e-06	-8.38767e-07
3.06528e-06	3.551e-06	-8.00037e-07
3.06879e-06	3.57704e-06	-7.87805e-07
3.07234e-06	3.58837e-06	-7.56544e-07
3.083e-06	3.59072e-06	-7.24385e-07
3.09228e-06	3.62989e-06	-6.7913e-07
3.13754e-06	3.65431e-06	-6.73103e-07
3.20958e-06	3.72773e-06	-6.72463e-07
3.21376e-06	3.74761e-06	-6.46069e-07
3.34503e-06	3.75585e-06	-6.33952e-07
3.37203e-06	3.77754e-06	-6.32753e-07
3.39787e-06	3.79933e-06	-5.94489e-07
3.41239e-06	3.81175e-06	-5.7828e-07
3.48028e-06	3.83136e-06	-5.26345e-07
3.48591e-06	3.8517e-06	-4.82848e-07
3.49082e-06	4.04969e-06	-4.56873e-07
3.51377e-06	4.12464e-06	-4.25739e-07
3.51529e-06	4.13437e-06	-3.74942e-07
3.54205e-06	4.18342e-06	-3.63084e-07
3.54686e-06	4.19579e-06	-3.46402e-07
3.59563e-06	4.2038e-06	-2.91742e-07
3.6427e-06	4.20864e-06	-2.73779e-07
3.65197e-06	4.25816e-06	-2.58026e-07
3.65236e-06	4.29229e-06	-2.44873e-07
3.70294e-06	4.45945e-06	-2.42197e-07
3.7086e-06	4.46292e-06	-2.30985e-07
3.73106e-06	4.53225e-06	-1.90897e-07
3.74784e-06	4.53918e-06	-1.68049e-07
3.7623e-06	4.54765e-06	-1.44145e-07
3.81455e-06	4.56003e-06	-1.40155e-07
3.85668e-06	4.58811e-06	-1.28297e-07
3.88246e-06	4.61052e-06	-1.13085e-07
3.93352e-06	4.65513e-06	-8.13847e-08
3.96829e-06	4.68432e-06	-6.76256e-08
3.97905e-06	4.69811e-06	-5.90729e-08
3.98153e-06	4.80902e-06	-4.81853e-08
3.98734e-06	4.83284e-06	-4.28593e-08
3.98824e-06	4.903e-06	-2.85171e-08
4.03775e-06	4.94064e-06	-3.11465e-09
4.04268e-06	4.95961e-06	2.30542e-08
4.06309e-06	5.0104e-06	2.79081e-08
4.14996e-06	5.02946e-06	4.443e-08
4.19569e-06	5.04161e-06	6.96985e-08
4.20914e-06	5.0624e-06	1.46626e-07
4.26265e-06	5.10657e-06	2.18774e-07
4.2873e-06	5.13822e-06	2.48046e-07
4.29681e-06	5.1861e-06	2.60936e-07
4.30286e-06	5.21015e-06	3.10702e-07
4.31531e-06	5.27644e-06	3.34063e-07
4.3278e-06	5.3182e-06	3.41353e-07
4.34481e-06	5.32129e-06	4.13832e-07
4.37747e-06	5.32877e-06	4.19724e-07
4.41503e-06	5.38902e-06	4.35587e-07
4.44143e-06	5.40781e-06	4.47566e-07
4.44444e-06	5.41842e-06	4.87397e-07
4.46222e-06	5.56425e-06	4.98835e-07
4.52139e-06	5.63776e-06	5.04653e-07
4.58351e-06	5.72183e-06	5.13871e-07
4.6785e-06	5.74766e-06	5.50519e-07
4.72009e-06	5.7514e-06	5.70927e-07
4.77875e-06	5.77966e-06	5.84923e-07
4.8246e-06	5.78089e-06	6.03281e-07
4.83457e-06	5.93042e-06	6.28646e-07
4.87005e-06	5.93266e-06	7.30291e-07
4.9397e-06	5.94171e-06	7.38981e-07
4.98349e-06	5.97373e-06	7.60388e-07
5.02346e-06	5.98405e-06	7.62113e-07
5.02787e-06	6.02885e-06	7.90986e-07
5.12759e-06	6.03603e-06	8.02712e-07
5.15389e-06	6.07378e-06	8.19292e-07
5.16009e-06	6.10071e-06	8.36177e-07
5.19418e-06	6.15261e-06	8.44678e-07
5.23388e-06	6.15265e-06	8.64828e-07
5.25314e-06	6.16545e-06	8.9266e-07
5.26532e-06	6.19932e-06	9.12045e-07
5.29529e-06	6.19936e-06	9.26375e-07
5.32506e-06	6.26321e-06	9.64789e-07
5.33813e-06	6.28803e-06	1.00199e-06
5.44808e-06	6.3785e-06	1.00819e-06
5.46131e-06	6.43947e-06	1.12078e-06
5.49107e-06	6.50835e-06	1.12638e-06
5.4994e-06	6.57039e-06	1.14544e-06
5.52195e-06	6.63229e-06	1.15596e-06
5.53935e-06	6.6539e-06	1.21793e-06
5.58871e-06	6.65512e-06	1.2297e-06
5.61712e-06	6.65807e-06	1.24778e-06
5.64588e-06	6.67297e-06	1.25505e-06
5.66696e-06	6.68043e-06	1.28043e-06
5.6854e-06	6.75724e-06	1.28775e-06
5.70326e-06	6.82501e-06	1.29798e-06
5.78103e-06	6.84206e-06	1.30553e-06
5.79584e-06	6.84528e-06	1.3859e-06
5.85612e-06	6.85867e-06	1.38993e-06
5.92635e-06	6.88529e-06	1.40434e-06
5.97459e-06	6.9242e-06	1.40477e-06
5.97833e-06	6.93556e-06	1.44056e-06
6.01536e-06	6.94733e-06	1.50743e-06
6.07611e-06	7.13567e-06	1.51947e-06
6.09256e-06	7.17671e-06	1.53907e-06
6.09595e-06	7.17675e-06	1.54146e-06
6.12496e-06	7.24354e-06	1.55859e-06
6.27229e-06	7.2608e-06	1.5608e-06
6.29351e-06	7.30853e-06	1.56485e-06
6.29881e-06	7.36955e-06	1.58674e-06
6.32669e-06	7.37181e-06	1.60317e-06
6.34158e-06	7.37744e-06	1.64245e-06
6.34368e-06	7.3843e-06	1.68334e-06
6.34523e-06	7.46554e-06	1.71412e-06
6.36393e-06	7.47883e-06	1.76686e-06
6.39024e-06	7.549e-06	1.81299e-06
6.40962e-06	7.56224e-06	1.81377e-06
6.46058e-06	7.61306e-06	1.83159e-06
6.5351e-06	7.61896e-06	1.85931e-06
6.57251e-06	7.69672e-06	1.8774e-06
6.58739e-06	7.70723e-06	1.9034e-06
6.59897e-06	7.70741e-06	1.90417e-06
6.63223e-06	7.71086e-06	1.91272e-06
6.64872e-06	7.80711e-06	1.92423e-06
6.66353e-06	7.81752e-06	1.92784e-06
6.7272e-06	7.88389e-06	2.08769e-06
6.76586e-06	7.93115e-06	2.12111e-06
6.79289e-06	7.94416e-06	2.13419e-06
6.8106e-06	7.97218e-06	2.15184e-06
6.87006e-06	7.98277e-06	2.15421e-06
6.87037e-06	7.99625e-06	2.16292e-06
6.89272e-06	8.02648e-06	2.19035e-06
6.96863e-06	8.02933e-06	2.22109e-06
7.00749e-06	8.07243e-06	2.24111e-06
7.03456e-06	8.08839e-06	2.24859e-06
7.04418e-06	8.12125e-06	2.27388e-06
7.06014e-06	8.15376e-06	2.27474e-06
7.08062e-06	8.1584e-06	2.27915e-06
7.15481e-06	8.23979e-06	2.33084e-06
7.17134e-06	8.31238e-06	2.36246e-06
7.17234e-06	8.32689e-06	2.44694e-06
7.18136e-06	8.40248e-06	2.44987e-06
7.19118e-06	8.42987e-06	2.45179e-06
7.19884e-06	8.44517e-06	2.47662e-06
7.25558e-06	8.44764e-06	2.49982e-06
7.26092e-06	8.50907e-06	2.51097e-06
7.2743e-06	8.52215e-06	2.5425e-06
7.30374e-06	8.54827e-06	2.56096e-06
7.3164e-06	8.56136e-06	2.56458e-06
7.39344e-06	8.56995e-06	2.57219e-06
7.39968e-06	8.59408e-06	2.57616e-06
7.4136e-06	8.64801e-06	2.59185e-06
7.45835e-06	8.68768e-06	2.59445e-06
7.46772e-06	8.72039e-06	2.60931e-06
7.504e-06	8.76594e-06	2.65222e-06
7.51536e-06	8.83913e-06	2.65247e-06
7.62496e-06	8.92773e-06	2.72687e-06
7.63238e-06	8.98183e-06	2.73802e-06
7.72442e-06	9.02436e-06	2.74501e-06
7.98352e-06	9.04947e-06	2.75022e-06
8.04685e-06	9.14775e-06	2.77912e-06
8.04951e-06	9.14796e-06	2.82613e-06
8.0952e-06	9.17751e-06	2.83764e-06
8.10244e-06	9.19031e-06	2.85808e-06
8.24074e-06	9.27421e-06	2.90524e-06
8.27945e-06	9.30338e-06	2.91463e-06
8.34921e-06	9.3142e-06	2.92973e-06
8.37823e-06	9.31613e-06	2.98646e-06
8.38215e-06	9.33039e-06	2.98901e-06
8.50078e-06	9.37729e-06	2.99318e-06
8.50439e-06	9.40927e-06	2.99944e-06
8.51283e-06	9.474e-06	3.06138e-06
8.55191e-06	9.50652e-06	3.07648e-06
8.66213e-06	9.58272e-06	3.08398e-06
8.67355e-06	9.58975e-06	3.09716e-06
8.69519e-06	9.72272e-06	3.09856e-06
8.72755e-06	9.73808e-06	3.14425e-06
8.77333e-06	9.80903e-06	3.18124e-06
8.77885e-06	9.92735e-06	3.20165e-06
8.80827e-06	9.99315e-06	3.209e-06
8.88281e-06	1.00546e-05	3.24913e-06
8.90508e-06	1.0099e-05	3.3199e-06
9.0672e-06	1.01201e-05	3.37838e-06
9.09743e-06	1.01872e-05	3.4089e-06
9.12294e-06	1.02673e-05	3.48538e-06
9.17339e-06	1.03401e-05	3.49331e-06
9.21371e-06	1.03448e-05	3.50954e-06
9.21584e-06	1.03502e-05	3.52092e-06
9.23439e-06	1.04522e-05	3.52809e-06
9.2351e-06	1.04668e-05	3.53852e-06
9.26621e-06	1.05186e-05	3.54206e-06
9.31075e-06	1.06257e-05	3.62252e-06
9.33253e-06	1.06818e-05	3.64021e-06
9.33346e-06	1.07111e-05	3.70497e-06
9.39801e-06	1.07218e-05	3.74014e-06
9.44093e-06	1.08203e-05	3.76562e-06
9.47741e-06	1.1102e-05	3.77362e-06
9.53337e-06	1.11342e-05	3.78356e-06
9.66687e-06	1.11359e-05	3.79676e-06
9.71734e-06	1.11497e-05	3.80121e-06
9.73933e-06	1.11531e-05	3.8095e-06
9.76673e-06	1.12161e-05	3.82517e-06
9.92287e-06	1.12574e-05	3.83588e-06
9.92534e-06	1.12649e-05	3.83767e-06
9.92944e-06	1.12733e-05	3.84677e-06
1.00402e-05	1.13286e-05	3.88236e-06
1.00999e-05	1.1367e-05	3.88637e-06
1.01152e-05	1.13715e-05	3.90756e-06
1.01251e-05	1.16712e-05	3.96327e-06
1.02e-05	1.17774e-05	3.96388e-06
1.02356e-05	1.17914e-05	4.0249e-06
1.02689e-05	1.19954e-05	4.03335e-06
1.0351e-05	1.20104e-05	4.03693e-06
1.04303e-05	1.20709e-05	4.0648e-06
1.04475e-05	1.20887e-05	4.07107e-06
1.04665e-05	1.23021e-05	4.08432e-06
1.05045e-05	1.23251e-05	4.08686e-06
1.05905e-05	1.23413e-05	4.11492e-06
1.06477e-05	1.23884e-05	4.11978e-06
1.06478e-05	1.25303e-05	4.16298e-06
1.06853e-05	1.25697e-05	4.17043e-06
1.07665e-05	1.26467e-05	4.17253e-06
1.09191e-05	1.27011e-05	4.17574e-06
1.09572e-05	1.28168e-05	4.20626e-06
1.10299e-05	1.28169e-05	4.28245e-06
1.10518e-05	1.28364e-05	4.31652e-06
1.10579e-05	1.28824e-05	4.40754e-06
1.11104e-05	1.29358e-05	4.41833e-06
1.1124e-05	1.29958e-05	4.43585e-06
1.11636e-05	1.30113e-05	4.49291e-06
1.13091e-05	1.30201e-05	4.49296e-06
1.13686e-05	1.30701e-05	4.49332e-06
1.14069e-05	1.3081e-05	4.50086e-06
1.15081e-05	1.32287e-05	4.52107e-06
1.15145e-05	1.32312e-05	4.56473e-06
1.1633e-05	1.33422e-05	4.56741e-06
1.16922e-05	1.33466e-05	4.57729e-06
1.17022e-05	1.34095e-05	4.6016e-06
1.17732e-05	1.34924e-05	4.61336e-06
1.18277e-05	1.34958e-05	4.70132e-06
1.18545e-05	1.36388e-05	4.72337e-06
1.18753e-05	1.36503e-05	4.7516e-06
1.18805e-05	1.36857e-05	4.8187e-06
1.18925e-05	1.38546e-05	4.87842e-06
1.19542e-05	1.38639e-05	4.91186e-06
1.20097e-05	1.41568e-05	4.98662e-06
1.20422e-05	1.42063e-05	4.99171e-06
1.21398e-05	1.4239e-05	5.07208e-06
1.21757e-05	1.42934e-05	5.13815e-06
1.2294e-05	1.43177e-05	5.14732e-06
1.23448e-05	1.44904e-05	5.15204e-06
1.24787e-05	1.45345e-05	5.16813e-06
1.25613e-05	1.46502e-05	5.19765e-06
1.2565e-05	1.47186e-05	5.20923e-06
1.25857e-05	1.47208e-05	5.21341e-06
1.26607e-05	1.47481e-05	5.24122e-06
1.26788e-05	1.47917e-05	5.31259e-06
1.27035e-05	1.50865e-05	5.37084e-06
1.27338e-05	1.51152e-05	5.37376e-06
1.2747e-05	1.53609e-05	5.378e-06
1.28337e-05	1.53838e-05	5.42291e-06
1.28609e-05	1.54361e-05	5.43396e-06
1.28863e-05	1.54737e-05	5.43893e-06
1.29185e-05	1.55769e-05	5.45987e-06
1.31376e-05	1.59657e-05	5.45988e-06
1.32243e-05	1.61843e-05	5.55536e-06
1.32863e-05	1.62643e-05	5.60093e-06
1.33491e-05	1.63606e-05	5.63992e-06
1.33655e-05	1.65137e-05	5.6685e-06
1.33688e-05	1.66795e-05	5.71397e-06
1.34653e-05	1.68582e-05	5.80539e-06
1.34912e-05	1.7109e-05	5.81718e-06
1.35883e-05	1.71146e-05	5.8357e-06
1.35965e-05	1.74723e-05	5.87716e-06
1.3865e-05	1.76283e-05	5.91545e-06
1.39111e-05	1.7629e-05	5.92916e-06
1.39212e-05	1.76522e-05	5.97092e-06
1.39974e-05	1.8043e-05	5.97793e-06
1.40646e-05	1.80952e-05	5.97821e-06
1.41019e-05	1.8313e-05	5.99811e-06
1.41348e-05	1.86473e-05	6.0454e-06
1.41913e-05	1.88128e-05	6.05502e-06
1.41925e-05	1.88452e-05	6.09042e-06
1.42387e-05	1.90518e-05	6.10151e-06
1.42854e-05	1.90904e-05	6.13587e-06
1.44636e-05	1.93655e-05	6.15092e-06
1.46025e-05	1.94571e-05	6.16015e-06
1.47218e-05	1.94742e-05	6.18422e-06
1.50251e-05	1.94859e-05	6.20749e-06
1.52242e-05	1.99112e-05	6.21656e-06
1.52914e-05	2.02248e-05	6.21809e-06
1.53088e-05	2.04131e-05	6.23188e-06
1.53716e-05	2.06922e-05	6.27768e-06
1.552e-05	2.07443e-05	6.3227e-06
1.55275e-05	2.09468e-05	6.33463e-06
1.57927e-05	2.12126e-05	6.33469e-06
1.60714e-05	2.13147e-05	6.39564e-06
1.61498e-05	2.17867e-05	6.47863e-06
1.61834e-05	2.22854e-05	6.513e-06
1.63303e-05	2.25016e-05	6.54315e-06
1.66189e-05	2.296e-05	6.55024e-06
1.67088e-05	2.29611e-05	6.55485e-06
1.6807e-05	2.31482e-05	6.60668e-06
1.68909e-05	2.40049e-05	6.64e-06
1.68946e-05	2.5533e-05	6.6817e-06
1.69139e-05	2.6279e-05	6.73067e-06
1.69363e-05	2.80586e-05	6.73403e-06
1.69943e-05	2.83901e-05	6.74406e-06
1.71417e-05	2.96587e-05	6.76091e-06
1.74336e-05	3.33755e-05	6.76232e-06
1.7566e-05	3.3387e-05	6.77965e-06
1.76507e-05	0.37087	6.79471e-06
1.78232e-05	0.379907	6.86779e-06
1.82483e-05	0.397699	6.92744e-06
1.86151e-05	0.420977	6.95539e-06
1.86327e-05	0.437965	6.98855e-06
1.86373e-05	0.438869	6.9933e-06
1.88904e-05	0.453269	7.01972e-06
1.90365e-05	0.468745	7.03675e-06
1.98841e-05	0.482464	7.09308e-06
2.01989e-05	0.487671	7.09501e-06
2.03488e-05	0.488911	7.10051e-06
2.03697e-05	0.492002	7.12228e-06
2.0649e-05	0.495791	7.13504e-06
2.07654e-05	0.496736	7.14345e-06
2.27102e-05	0.496832	7.15138e-06
2.27716e-05	0.498613	7.1566e-06
2.39007e-05	0.499328	7.16749e-06
2.44726e-05	0.503703	7.17195e-06
2.61823e-05	0.511442	7.24361e-06
2.68181e-05	0.511623	7.27146e-06
2.70183e-05	0.51365	7.32063e-06
2.74527e-05	0.5139	7.36519e-06
3.29889e-05	0.51464	7.38245e-06
0.302495	0.518222	7.38406e-06
0.389675	0.523805	7.38507e-06
0.423593	0.525932	7.41825e-06
0.448808	0.527792	7.42395e-06
0.475253	0.529019	7.43e-06
0.475672	0.530986	7.43535e-06
0.512703	0.533847	7.43751e-06
0.551122	0.534983	7.44504e-06
0.558402	0.535667	7.47064e-06
0.562657	0.536691	7.47287e-06
0.562863	0.538518	7.5004e-06
0.568172	0.540231	7.50583e-06
0.571486	0.540369	7.54251e-06
0.573808	0.542225	7.56289e-06
0.573827	0.544345	7.60815e-06
0.591634	0.544541	7.62898e-06
0.59738	0.54789	7.62972e-06
0.598708	0.550455	7.70152e-06
0.602212	0.552667	7.76047e-06
0.606951	0.552919	7.78745e-06
0.616106	0.556143	7.80275e-06
0.61627	0.556224	7.80452e-06
0.619493	0.556773	7.8121e-06
0.62028	0.558202	7.83071e-06
0.620644	0.558277	7.86038e-06
0.623449	0.56068	7.87506e-06
0.632946	0.56199	7.87917e-06
0.633492	0.564926	7.89677e-06
0.635252	0.566089	7.96324e-06
0.636664	0.566394	7.96996e-06
0.639328	0.570946	8.00612e-06
0.64067	0.573505	8.02498e-06
0.641047	0.577133	8.02499e-06
0.642883	0.581446	8.09894e-06
0.643621	0.582739	8.14031e-06
0.645951	0.583389	8.26094e-06
0.646694	0.584479	8.276e-06
0.647069	0.585478	8.33347e-06
0.647456	0.585856	8.36802e-06
0.648442	0.586466	8.36939e-06
0.64893	0.586948	8.3772e-06
0.649806	0.588246	8.46369e-06
0.652088	0.588723	8.47912e-06
0.653147	0.58891	8.58267e-06
0.654591	0.589857	8.61068e-06
0.654994	0.592777	8.62841e-06
0.656832	0.592911	8.68297e-06
0.657465	0.593068	8.71602e-06
0.657879	0.593311	8.72744e-06
0.658664	0.593546	8.80336e-06
0.659797	0.595232	8.87337e-06
0.659854	0.59797	8.89196e-06
0.659979	0.599709	8.90356e-06
0.660793	0.604771	8.91576e-06
0.665035	0.604913	8.92995e-06
0.666304	0.606406	8.93798e-06
0.667056	0.608487	8.95736e-06
0.667116	0.60899	8.986e-06
0.667338	0.610635	9.02437e-06
0.670871	0.610908	9.02989e-06
0.671004	0.611938	9.10718e-06
0.672025	0.61347	9.19201e-06
0.673259	0.614363	9.19232e-06
0.674889	0.616085	9.23755e-06
0.678178	0.616302	9.32531e-06
0.678314	0.619279	9.369e-06
0.678679	0.620656	9.39171e-06
0.680388	0.621167	9.41915e-06
0.683305	0.625746	9.52472e-06
0.683745	0.627793	9.58188e-06
0.685301	0.630553	9.58721e-06
0.685988	0.633808	9.59552e-06
0.686362	0.634969	9.61371e-06
0.686709	0.635235	9.62021e-06
0.687076	0.635447	9.63553e-06
0.688345	0.637532	9.68899e-06
0.692549	0.637686	9.70527e-06
0.694735	0.637952	9.75121e-06
0.694901	0.639388	9.76942e-06
0.70242	0.639779	9.79158e-06
0.702583	0.642199	9.81519e-06
0.704709	0.642546	9.85056e-06
0.704736	0.642684	9.87253e-06
0.706674	0.643613	9.89051e-06
0.708731	0.643919	9.98313e-06
0.709867	0.644417	1.00477e-05
0.711013	0.644943	1.01415e-05
0.711261	0.650583	1.01562e-05
0.715805	0.650623	1.01879e-05
0.716017	0.652403	1.0226e-05
0.716656	0.652523	1.02861e-05
0.720676	0.653069	1.03629e-05
0.721777	0.653457	1.03851e-05
0.724077	0.65421	1.04e-05
0.724238	0.655238	1.04059e-05
0.726926	0.659626	1.04519e-05
0.729547	0.660427	1.04559e-05
0.729936	0.660707	1.04851e-05
0.731283	0.661544	1.05222e-05
0.731569	0.661777	1.05919e-05
0.732054	0.661926	1.05983e-05
0.732707	0.663107	1.0664e-05
0.735026	0.663784	1.06663e-05
0.735084	0.664372	1.07356e-05
0.736501	0.664846	1.07624e-05
0.737528	0.665399	1.07749e-05
0.738303	0.666363	1.08263e-05
0.741291	0.666883	1.08669e-05
0.742453	0.66746	1.0907e-05
0.742963	0.667789	1.09293e-05
0.743569	0.667886	1.10415e-05
0.746124	0.671107	1.10927e-05
0.74709	0.671616	1.13019e-05
0.74727	0.671945	1.13259e-05
0.748517	0.672555	1.14227e-05
0.749158	0.673516	1.14368e-05
0.749625	0.673682	1.1615e-05
0.750095	0.674386	1.1637e-05
0.753447	0.67515	1.16738e-05
0.753806	0.677841	1.17073e-05
0.75383	0.678041	1.17357e-05
0.754362	0.678193	1.17646e-05
0.755451	0.67839	1.18395e-05
0.756143	0.679586	1.18396e-05
0.757662	0.67979	1.18488e-05
0.758391	0.680637	1.18684e-05
0.75935	0.681274	1.19397e-05
0.759403	0.681876	1.19998e-05
0.76208	0.68364	1.20067e-05
0.762208	0.684426	1.20088e-05
0.763473	0.685535	1.20393e-05
0.764706	0.686022	1.20949e-05
0.764823	0.686426	1.20965e-05
0.766867	0.689507	1.21121e-05
0.767784	0.689578	1.21237e-05
0.767841	0.689808	1.21328e-05
0.768584	0.690103	1.21946e-05
0.769169	0.690179	1.2242e-05
0.76984	0.691024	1.22966e-05
0.770035	0.692346	1.23189e-05
0.770764	0.694945	1.23514e-05
0.771026	0.696272	1.23593e-05
0.773709	0.697993	1.23984e-05
0.775417	0.698146	1.24157e-05
0.775542	0.701357	1.24353e-05
0.779042	0.70237	1.24808e-05
0.78033	0.703449	1.25465e-05
0.78089	0.703499	1.25466e-05
0.781277	0.703655	1.25573e-05
0.783986	0.703811	1.26191e-05
0.784905	0.704541	1.2626e-05
0.785299	0.704628	1.26914e-05
0.785469	0.704793	1.27021e-05
0.786139	0.704875	1.27088e-05
0.786522	0.709176	1.27493e-05
0.786772	0.70943	1.27887e-05
0.787318	0.709708	1.28117e-05
0.787877	0.710604	1.28257e-05
0.788345	0.711964	1.28416e-05
0.789862	0.712652	1.2999e-05
0.790775	0.713822	1.30544e-05
0.792566	0.714831	1.32469e-05
0.792567	0.7159	1.3275e-05
0.792757	0.716108	1.33849e-05
0.793755	0.717083	1.34255e-05
0.794146	0.717826	1.3457e-05
0.795681	0.718304	1.3548e-05
0.79609	0.719657	1.3631e-05
0.796416	0.722759	1.36901e-05
0.797893	0.723147	1.37243e-05
0.798553	0.723574	1.37395e-05
0.798628	0.723674	1.38049e-05
0.801751	0.725171	1.38084e-05
0.803243	0.725235	1.38734e-05
0.804186	0.726141	1.38785e-05
0.805548	0.729145	1.3927e-05
0.806575	0.72955	1.39356e-05
0.808771	0.729763	1.39558e-05
0.81109	0.730256	1.40866e-05
0.811907	0.7316	1.41507e-05
0.812178	0.73193	1.41949e-05
0.812869	0.732708	1.4244e-05
0.813914	0.733503	1.43024e-05
0.814694	0.733809	1.444e-05
0.817027	0.73543	1.46798e-05
0.817376	0.735467	1.46886e-05
0.818087	0.73582	1.47126e-05
0.818653	0.739002	1.47956e-05
0.819134	0.739212	1.50731e-05
0.819507	0.739747	1.51002e-05
0.82021	0.740035	1.51171e-05
0.820707	0.740451	1.51645e-05
0.820709	0.741003	1.52244e-05
0.82199	0.741663	1.52533e-05
0.822349	0.742062	1.53001e-05
0.823707	0.742635	1.53851e-05
0.824917	0.743077	1.54013e-05
0.82521	0.743252	1.54108e-05
0.827015	0.743493	1.54803e-05
0.827615	0.743603	1.55203e-05
0.827744	0.744776	1.56315e-05
0.827981	0.746975	1.57821e-05
0.828048	0.747199	1.59741e-05
0.828246	0.749443	1.59803e-05
0.828933	0.749626	1.59977e-05
0.829052	0.751644	1.61042e-05
0.829293	0.751865	1.61739e-05
0.829919	0.751922	1.62996e-05
0.831315	0.751928	1.63356e-05
0.832695	0.752815	1.63657e-05
0.833545	0.755183	1.65284e-05
0.833748	0.755371	1.65641e-05
0.835528	0.755498	1.65696e-05
0.835728	0.756758	1.65805e-05
0.836621	0.758364	1.68142e-05
0.837164	0.758442	1.6912e-05
0.839225	0.758503	1.69255e-05
0.83937	0.758562	1.72241e-05
0.839371	0.758741	1.73079e-05
0.840364	0.759771	1.74534e-05
0.841483	0.760087	1.76542e-05
0.841866	0.760611	1.77401e-05
0.842327	0.761047	1.78479e-05
0.843418	0.762994	1.81761e-05
0.844411	0.763287	1.82471e-05
0.844481	0.76344	1.8284e-05
0.844805	0.763792	1.8353e-05
0.84684	0.765441	1.85279e-05
0.847299	0.765754	1.85338e-05
0.847682	0.766251	1.8569e-05
0.848152	0.766364	1.87979e-05
0.849357	0.767788	1.88705e-05
0.850374	0.769726	1.89413e-05
0.850843	0.770588	1.91661e-05
0.851107	0.77103	1.92611e-05
0.85509	0.772151	1.93596e-05
0.855841	0.775921	1.93911e-05
0.856384	0.777185	1.94091e-05
0.858569	0.777197	1.94226e-05
0.86008	0.777261	1.96709e-05
0.861181	0.7784	1.97054e-05
0.862755	0.77866	1.97673e-05
0.862992	0.778924	1.98328e-05
0.863797	0.779848	2.03426e-05
0.864106	0.782246	2.05866e-05
0.864322	0.783027	2.06462e-05
0.86467	0.783732	2.08556e-05
0.864966	0.78508	2.14072e-05
0.86728	0.787054	2.14249e-05
0.867641	0.78731	2.14671e-05
0.871455	0.788412	2.15102e-05
0.872127	0.78902	2.17646e-05
0.875032	0.793947	2.23302e-05
0.875623	0.797019	2.25071e-05
0.877339	0.797546	2.26358e-05
0.881046	0.800385	2.27352e-05
0.881058	0.800571	2.2899e-05
0.882125	0.800993	2.30613e-05
0.882614	0.801089	2.31263e-05
0.88279	0.8016	2.33085e-05
0.882963	0.803293	2.36036e-05
0.8832	0.804612	2.36814e-05
0.883777	0.806243	2.42208e-05
0.885043	0.806248	2.44436e-05
0.885619	0.806378	2.48371e-05
0.885788	0.806926	2.53581e-05
0.886556	0.807882	2.7414e-05
0.887131	0.808861	2.78848e-05
0.887477	0.809248	2.84165e-05
0.890256	0.809415	0.321345
0.891205	0.811217	0.322529
0.891537	0.811554	0.328868
0.893047	0.811705	0.334184
0.893829	0.813524	0.335436
0.895455	0.813858	0.338512
0.896575	0.81406	0.339214
0.896815	0.814078	0.339371
0.897002	0.814498	0.34162
0.899678	0.814911	0.342002
0.900103	0.8161	0.344887
0.905772	0.81694	0.358525
0.906311	0.818282	0.358592
0.907281	0.819205	0.362841
0.907543	0.820352	0.366096
0.907615	0.82227	0.367206
0.907893	0.823927	0.368802
0.909582	0.824137	0.368962
0.91054	0.826234	0.371523
0.911616	0.827169	0.372975
0.912235	0.827242	0.375536
0.913584	0.828401	0.376508
0.913937	0.82855	0.378447
0.917627	0.828977	0.380808
0.917739	0.829916	0.382178
0.920526	0.830375	0.382466
0.921701	0.831278	0.383995
0.923695	0.831462	0.384659
0.924813	0.831879	0.385462
0.926731	0.831911	0.385952
0.927486	0.832207	0.389072
0.927577	0.832789	0.389339
0.929884	0.8347	0.390443
0.931366	0.834755	0.391515
0.931645	0.835216	0.392079
0.933962	0.838267	0.392725
0.935965	0.839357	0.393947
0.936623	0.839561	0.394039
0.93672	0.841704	0.395906
0.937574	0.842134	0.396454
0.937666	0.842593	0.396797
0.939089	0.843438	0.398014
0.941177	0.844102	0.400435
0.946935	0.845321	0.400464
0.948277	0.845628	0.400978
0.949446	0.845928	0.401417
0.952276	0.846616	0.402694
0.95285	0.847368	0.405227
0.955171	0.847669	0.406962
0.95729	0.850123	0.408634
0.958285	0.851437	0.409274
0.961205	0.852663	0.409695
0.961845	0.854459	0.410197
0.962612	0.85554	0.410296
0.963159	0.857726	0.413102
0.963949	0.858097	0.413157
0.964372	0.858557	0.416624
0.965465	0.859045	0.417324
0.968284	0.859124	0.41884
0.97041	0.85931	0.419272
0.970929	0.859984	0.42026
0.973374	0.859998	0.420744
0.975647	0.860162	0.421774
0.975844	0.860224	0.423699
0.976054	0.86031	0.423861
0.978651	0.861809	0.425225
0.980314	0.862275	0.427924
0.981355	0.862296	0.429379
0.982504	0.862914	0.429614
0.982917	0.864043	0.429984
0.986373	0.865854	0.4304
0.987031	0.866015	0.431193
0.988281	0.866158	0.432541
0.989496	0.866881	0.433136
0.989556	0.867187	0.433579
0.991475	0.869235	0.434787
0.993401	0.872849	0.435112
0.994795	0.872854	0.435129
0.996538	0.874232	0.435467
1.005	0.874479	0.435511
1.00722	0.874965	0.436107
1.00808	0.876593	0.436372
1.01074	0.87732	0.437219
1.01141	0.877583	0.437865
1.01363	0.879643	0.439089
1.01438	0.881457	0.441385
1.01559	0.882966	0.44253
1.01643	0.883879	0.443417
1.02064	0.884618	0.445394
1.02421	0.884688	0.448045
1.02496	0.885233	0.44976
1.03088	0.885539	0.449839
1.03235	0.88664	0.450549
1.03293	0.888381	0.450842
1.03314	0.890602	0.451765
1.03609	0.892293	0.454922
1.04075	0.892474	0.457967
1.04092	0.893043	0.458115
1.04177	0.893696	0.461516
1.04342	0.894571	0.462064
1.04516	0.894578	0.462814
1.04568	0.894758	0.464289
1.04714	0.894837	0.466439
1.04779	0.896212	0.467167
1.0516	0.897077	0.467678
1.05225	0.897082	0.468039
1.05418	0.897242	0.468703
1.05552	0.898375	0.468842
1.05585	0.899662	0.468868
1.05597	0.901393	0.468949
1.05622	0.90145	0.469312
1.05782	0.901744	0.469559
1.06125	0.904717	0.470155
1.06194	0.9048	0.47038
1.06399	0.905168	0.470965
1.06536	0.905493	0.472159
1.06542	0.90718	0.472378
1.06847	0.907981	0.47283
1.06871	0.909024	0.472851
1.06872	0.909029	0.473271
1.0693	0.909132	0.473423
1.06956	0.910624	0.474579
1.06961	0.911877	0.475067
1.06992	0.912805	0.476164
1.07011	0.914737	0.476972
1.072	0.915551	0.4781
1.07594	0.915959	0.480712
1.07644	0.918604	0.481465
1.07723	0.921241	0.482058
1.07772	0.922687	0.485245
1.07862	0.924887	0.48591
1.08035	0.924985	0.486169
1.08351	0.926437	0.486626
1.08442	0.926912	0.487928
1.08963	0.927474	0.488208
1.09185	0.932223	0.488551
1.09336	0.933232	0.489382
1.09396	0.933663	0.490676
1.09828	0.933994	0.490939
1.09856	0.939001	0.491111
1.1049	0.939033	0.491954
1.10789	0.939279	0.492723
1.10924	0.939745	0.493361
1.10933	0.94171	0.495054
1.1096	0.941824	0.495825
1.11122	0.942314	0.496185
1.11735	0.943189	0.496399
1.11792	0.943761	0.49688
1.11847	0.944146	0.497364
1.1189	0.945381	0.498197
1.11903	0.946144	0.498367
1.12036	0.949431	0.502866
1.12152	0.951497	0.502975
1.12461	0.951692	0.503151
1.12587	0.953253	0.503371
1.13074	0.954134	0.504241
1.13124	0.954804	0.50525
1.13511	0.954922	0.505381
1.13667	0.955214	0.506317
1.1368	0.956309	0.50694
1.14165	0.956758	0.507126
1.14305	0.957482	0.507349
1.14727	0.958086	0.507979
1.15325	0.960631	0.508725
1.15802	0.962358	0.50992
1.16026	0.963755	0.510244
1.16217	0.963863	0.511784
1.16276	0.964207	0.512242
1.16314	0.964268	0.51264
1.16398	0.966778	0.513276
1.16802	0.967074	0.513401
1.16907	0.967397	0.513658
1.1693	0.97084	0.514486
1.16946	0.971903	0.514612
1.17175	0.97298	0.514838
1.17531	0.973074	0.514986
1.18579	0.973989	0.515097
1.18593	0.973996	0.515312
1.18851	0.97554	0.515627
1.1907	0.976152	0.515737
1.19292	0.976384	0.516444
1.19614	0.977617	0.516942
1.19664	0.979733	0.51962
1.19703	0.980207	0.519801
1.19879	0.981567	0.520554
1.19978	0.981864	0.522013
1.2001	0.982241	0.522155
1.20082	0.985536	0.522691
1.20311	0.988083	0.525188
1.20512	0.988823	0.526099
1.20598	0.990285	0.526131
1.20638	0.990408	0.5281
1.20859	0.994314	0.529326
1.21232	0.996946	0.529417
1.2124	0.99711	0.530811
1.21572	1.00052	0.532609
1.21647	1.00334	0.532673
1.22432	1.00896	0.533448
1.22643	1.00948	0.53486
1.22985	1.00973	0.536176
1.23071	1.01046	0.536707
1.23382	1.01076	0.537657
1.23605	1.01118	0.538007
1.23708	1.01158	0.538337
1.23813	1.01297	0.53837
1.23847	1.0208	0.538377
1.24015	1.02245	0.538487
1.24049	1.02508	0.538867
1.2432	1.02946	0.539703
1.24363	1.03598	0.540306
1.24399	1.03692	0.540818
1.24674	1.0379	0.540915
1.24682	1.03902	0.541347
1.25513	1.04093	0.542473
1.25923	1.04151	0.543123
1.25995	1.0439	0.543782
1.26267	1.0451	0.544591
1.26322	1.04611	0.546624
1.26531	1.04642	0.546707
1.26667	1.05122	0.547986
1.26954	1.05342	0.5494
1.27497	1.05477	0.549775
1.27637	1.05482	0.550256
1.28284	1.05831	0.55043
1.28358	1.05916	0.55044
1.28368	1.06089	0.550697
1.28464	1.06796	0.551521
1.28549	1.06802	0.552353
1.28977	1.06909	0.553383
1.29024	1.07048	0.554247
1.30357	1.07517	0.554336
1.30474	1.07829	0.557019
1.31502	1.08041	0.558093
1.31615	1.08177	0.558302
1.3166	1.08752	0.558469
1.3168	1.08839	0.560028
1.32394	1.09463	0.561223
1.32457	1.09642	0.561225
1.32793	1.09648	0.561736
1.32869	1.09771	0.561917
1.32874	1.09874	0.562114
1.34152	1.09954	0.562399
1.34466	1.10156	0.563127
1.35021	1.10235	0.563651
1.3547	1.10302	0.563875
1.35561	1.10384	0.563888
1.35621	1.10384	0.565701
1.3659	1.1041	0.565802
1.37062	1.10688	0.566685
1.38335	1.11036	0.566831
1.38493	1.11083	0.568809
1.39384	1.11261	0.571153
1.39438	1.11667	0.573814
1.40125	1.11708	0.574376
1.40256	1.12606	0.575424
1.40825	1.12797	0.576068
1.40848	1.13138	0.576435
1.41047	1.13367	0.57653
1.41071	1.1354	0.577554
1.41506	1.14029	0.580585
1.41613	1.1413	0.581396
1.41624	1.14131	0.581408
1.4173	1.14151	0.581708
1.42378	1.14532	0.58214
1.43174	1.14698	0.582486
1.43809	1.15347	0.582805
1.44008	1.15503	0.583066
1.4523	1.15698	0.583137
1.45984	1.16096	0.583193
1.4615	1.1629	0.583412
1.46405	1.16329	0.58349
1.46761	1.16434	0.5835
1.47202	1.16549	0.58373
1.47904	1.16733	0.584957
1.48192	1.16816	0.586942
1.48589	1.16892	0.586954
1.49331	1.17228	0.587315
1.49832	1.17332	0.589971
1.4987	1.17384	0.59059
1.49978	1.17919	0.590941
1.5029	1.18441	0.591142
1.50576	1.18965	0.591924
1.50712	1.18985	0.592375
1.51123	1.19219	0.593191
1.52075	1.19506	0.594672
1.53649	1.19781	0.595291
1.53957	1.20165	0.595328
1.5507	1.20293	0.595976
1.55215	1.20442	0.596263
1.55568	1.20475	0.596797
1.56013	1.2049	0.597425
1.56564	1.20679	0.59883
1.57182	1.20843	0.600157
1.58926	1.20867	0.600561
1.61186	1.21521	0.600641
1.61619	1.22034	0.601044
1.61997	1.22379	0.601236
1.62277	1.229	0.602223
1.62597	1.2318	0.603038
1.64525	1.23286	0.60306
1.64778	1.23422	0.60331
1.65684	1.2358	0.604585
1.67011	1.23697	0.605564
1.70409	1.23908	0.60565
1.70655	1.24229	0.60598
1.76449	1.24328	0.6072
1.77303	1.24997	0.608006
1.79845	1.25082	0.609259
1.8065	1.25169	0.611127
1.8079	1.25987	0.614121
1.82757	1.26265	0.615403
1.88339	1.27017	0.615503
1.88679	1.27043	0.615701
1.89748	1.27201	0.617092
1.91329	1.27704	0.618253
1.97096	1.27835	0.618987
1.98751	1.28427	0.619428
2.02225	1.28536	0.619543
2.05123	1.28567	0.620453
2.05844	1.28883	0.620533
2.12003	1.28998	0.621028
2.13206	1.29024	0.621245
2.14401	1.29141	0.621765
	1.29187	0.622483
	1.29433	0.623015
	1.29753	0.623069
	1.2986	0.624121
	1.3026	0.624261
	1.30337	0.625292
	1.30562	0.625454
	1.30985	0.625502
	1.31045	0.626239
	1.31149	0.628204
	1.32677	0.628929
	1.32755	0.629379
	1.32833	0.629648
	1.32841	0.630025
	1.33179	0.630029
	1.3359	0.630352
	1.33626	0.63103
	1.33861	0.631405
	1.33928	0.6315
	1.34633	0.633251
	1.35781	0.633589
	1.36623	0.633954
	1.3696	0.634116
	1.37632	0.634118
	1.37833	0.63536
	1.38315	0.636269
	1.38783	0.636485
	1.39476	0.637431
	1.39488	0.638853
	1.40292	0.639732
	1.41176	0.641069
	1.41271	0.641224
	1.42986	0.641309
	1.43288	0.643663
	1.44146	0.645812
	1.44293	0.648713
	1.44682	0.649844
	1.44706	0.650717
	1.45113	0.65085
	1.45327	0.651069
	1.45453	0.651159
	1.45766	0.651917
	1.45878	0.652434
	1.46839	0.65329
	1.47077	0.654157
	1.48893	0.65491
	1.49134	0.655943
	1.49448	0.656306
	1.50618	0.657014
	1.53098	0.657301
	1.56879	0.657541
	1.59113	0.658359
	1.64022	0.658955
	1.67809	0.659313
	1.69643	0.659486
	1.69823	0.65976
	1.72197	0.661165
	1.72776	0.661205
	1.73956	0.662262
	1.75789	0.663788
	1.76385	0.664413
	1.94523	0.664665
	1.96226	0.665919
	1.98478	0.665922
	2.14243	0.666364
		0.667164
		0.668261
		0.668605
		0.66878
		0.66946
		0.670293
		0.670444
		0.670627
		0.670963
		0.671862
		0.672449
		0.672636
		0.673654
		0.673789
		0.674004
		0.67491
		0.675008
		0.677657
		0.677735
		0.679003
		0.679387
		0.68021
		0.680436
		0.681476
		0.681679
		0.681692
		0.68255
		0.682636
		0.682756
		0.682989
		0.683696
		0.684622
		0.685344
		0.685344
		0.685432
		0.685774
		0.686414
		0.686556
		0.687095
		0.689034
		0.689167
		0.689562
		0.690769
		0.691186
		0.691862
		0.694159
		0.694964
		0.695137
		0.696545
		0.696703
		0.697219
		0.697224
		0.697567
		0.701385
		0.70143
		0.701872
		0.701964
		0.70222
		0.702373
		0.704162
		0.706085
		0.707854
		0.708667
		0.709109
		0.709274
		0.709651
		0.71061
		0.710633
		0.711484
		0.712485
		0.712696
		0.714555
		0.716204
		0.71627
		0.717301
		0.717359
		0.717557
		0.719051
		0.719154
		0.719238
		0.7196
		0.719738
		0.720209
		0.721574
		0.722262
		0.723845
		0.725228
		0.725544
		0.725932
		0.726324
		0.726998
		0.729148
		0.729384
		0.73131
		0.731335
		0.731494
		0.732287
		0.733324
		0.734693
		0.735905
		0.737298
		0.737462
		0.73792
		0.738371
		0.739285
		0.739299
		0.740757
		0.740776
		0.741127
		0.741132
		0.74337
		0.7444
		0.744589
		0.744591
		0.745679
		0.745685
		0.745819
		0.746102
		0.747926
		0.749221
		0.749387
		0.751719
		0.754822
		0.756036
		0.756337
		0.756811
		0.757713
		0.757781
		0.758324
		0.758672
		0.758697
		0.759225
		0.75988
		0.760437
		0.760915
		0.761396
		0.761472
		0.762627
		0.763506
		0.76386
		0.764395
		0.764694
		0.765252
		0.766196
		0.766315
		0.768459
		0.768475
		0.768523
		0.769036
		0.769847
		0.771886
		0.772327
		0.773986
		0.774017
		0.775359
		0.776495
		0.777323
		0.777515
		0.778807
		0.779807
		0.781916
		0.782391
		0.788159
		0.788757
		0.788901
		0.789499
		0.789524
		0.790244
		0.791836
		0.79434
		0.795264
		0.796955
		0.799503
		0.799764
		0.801057
		0.801392
		0.801524
		0.801739
		0.802011
		0.804247
		0.804473
		0.804501
		0.805779
		0.805824
		0.80623
		0.806308
		0.810516
		0.810651
		0.81119
		0.812818
		0.813678
		0.815125
		0.815331
		0.815838
		0.816735
		0.817451
		0.817688
		0.817896
		0.817964
		0.818142
		0.818859
		0.819031
		0.819925
		0.820011
		0.820139
		0.821139
		0.823022
		0.824937
		0.82515
		0.825397
		0.830139
		0.831955
		0.832047
		0.833146
		0.833232
		0.836278
		0.837074
		0.837372
		0.837745
		0.838634
		0.839976
		0.840125
		0.841532
		0.841546
		0.842183
		0.842208
		0.842442
		0.842752
		0.842906
		0.843962
		0.84463
		0.844636
		0.844794
		0.845917
		0.84701
		0.848056
		0.848922
		0.84963
		0.850297
		0.850585
		0.851204
		0.851291
		0.852982
		0.853055
		0.854407
		0.855911
		0.858337
		0.859004
		0.860493
		0.860888
		0.86092
		0.861955
		0.862677
		0.862865
		0.863099
		0.863482
		0.86363
		0.863845
		0.864191
		0.865056
		0.866554
		0.868817
		0.870159
		0.870728
		0.871245
		0.872454
		0.872919
		0.873301
		0.873679
		0.874246
		0.874929
		0.875631
		0.876353
		0.877677
		0.87849
		0.878902
		0.88386
		0.884216
		0.885127
		0.887037
		0.887062
		0.887401
		0.887762
		0.888485
		0.890589
		0.892192
		0.893831
		0.894091
		0.894908
		0.895373
		0.895516
		0.897345
		0.898063
		0.898965
		0.902171
		0.902454
		0.902739
		0.904781
		0.905213
		0.906303
		0.907403
		0.908764
		0.909217
		0.9124
		0.912662
		0.913978
		0.915826
		0.916629
		0.917052
		0.920336
		0.920513
		0.920776
		0.921788
		0.922881
		0.923902
		0.924819
		0.925888
		0.926732
		0.927475
		0.928731
		0.928752
		0.928836
		0.930668
		0.932299
		0.933154
		0.933503
		0.933898
		0.935498
		0.936262
		0.936854
		0.943918
		0.944245
		0.947659
		0.948275
		0.948437
		0.948698
		0.952218
		0.953256
		0.955327
		0.957109
		0.959874
		0.960464
		0.961546
		0.966132
		0.96724
		0.967398
		0.96857
		0.969371
		0.969461
		0.970276
		0.971811
		0.975347
		0.976019
		0.979939
		0.98114
		0.98134
		0.981351
		0.982084
		0.982596
		0.983847
		0.984476
		0.984498
		0.985838
		0.987335
		0.993499
		0.993835
		0.995282
		0.995535
		0.995958
		0.998747
		0.999096
		0.999552
		0.999991
		1.00106
		1.0014
		1.00218
		1.00219
		1.00292
		1.0048
		1.00711
		1.0076
		1.00907
		1.01025
		1.01135
		1.01236
		1.0151
		1.01667
		1.01716
		1.0178
		1.02149
		1.0255
		1.02633
		1.0264
		1.02693
		1.02784
		1.02922
		1.02993
		1.03143
		1.03485
		1.03614
		1.03679
		1.03748
		1.04057
		1.0436
		1.0454
		1.04653
		1.04809
		1.05414
		1.05623
		1.05646
		1.05685
		1.05736
		1.05804
		1.05933
		1.06007
		1.06127
		1.06298
		1.0638
		1.06391
		1.06561
		1.06848
		1.06878
		1.06886
		1.07237
		1.07255
		1.07517
		1.07721
		1.07823
		1.07843
		1.07862
		1.07888
		1.07964
		1.08041
		1.0808
		1.08282
		1.08676
		1.08948
		1.08968
		1.09064
		1.09134
		1.09147
		1.09543
		1.09601
		1.09721
		1.09771
		1.09847
		1.09928
		1.10197
		1.10223
		1.10684
		1.10703
		1.10803
		1.10876
		1.10899
		1.11158
		1.11212
		1.11213
		1.11364
		1.11611
		1.11819
		1.12041
		1.12125
		1.12193
		1.1237
		1.12475
		1.12653
		1.12743
		1.12764
		1.12959
		1.13059
		1.1309
		1.13154
		1.13799
		1.13911
		1.14
		1.14145
		1.14276
		1.14515
		1.14677
		1.1482
		1.14956
		1.15067
		1.15126
		1.15215
		1.15383
		1.1551
		1.15585
		1.1581
		1.16051
		1.16262
		1.16779
		1.17423
		1.1764
		1.17749
		1.18152
		1.18592
		1.18653
[truncated: 105 more rows]

## Sheet: Fig2i
Normalized Myof expression across murine CAF clusters
av exp	(%)	cluster	Label
0.571753	41.2544	1	C3	ntFib
0.534835	45.3333	2	C0	eCAF
0.484489	47.098	3	C8	IL1 CAF
