# Supplementary material for: Targeting myoferlin in ER/Golgi vesicle trafficking reprograms pancreatic cancer-associated fibroblasts
Source: EMBO J. 2025 Oct 8;44(22):6425–65. doi: 10.1038/s44318-025-00570-6 (PMC12623807; doi:10.1038/s44318-025-00570-6)
Supplement: Supplementary file 5 — Source data Fig. 3 [file 44318_2025_570_MOESM5_ESM.zip]

Archive with 35 entries (29 files):
- Fig3/
- Fig3/.DS_Store
- Fig3/Images/
- Fig3/Images/.DS_Store
- Fig3/Images/H/
- Fig3/Images/H/.DS_Store
- Fig3/Images/H/Fig_3_panel_h_RP234_sh#1_6_blue.jpg
- Fig3/Images/H/Fig_3_panel_h_RP234_sh#1_6_green.jpg
- Fig3/Images/H/Fig_3_panel_h_RP234_sh#5_9_blue.jpg
- Fig3/Images/H/Fig_3_panel_h_RP234_sh#5_9_green.jpg
- Fig3/Images/H/Fig_3_panel_h_RP234_shNT_3_blue.jpg
- Fig3/Images/H/Fig_3_panel_h_RP234_shNT_3_green.jpg
- Fig3/Images/H/Fig_3_panel_h_RP254_sh#1_5_blue.jpg
- Fig3/Images/H/Fig_3_panel_h_RP254_sh#1_5_green.jpg
- Fig3/Images/H/Fig_3_panel_h_RP254_sh#5_5_blue.jpg
- Fig3/Images/H/Fig_3_panel_h_RP254_sh#5_5_green.jpg
- Fig3/Images/H/Fig_3_panel_h_RP254_shNT_11_blue.jpg
- Fig3/Images/H/Fig_3_panel_h_RP254_shNT_11_green.jpg
- Fig3/Images/J/
- Fig3/Images/J/Fig_3_panel_j_RP227_sh#1_12_blue.jpg
- Fig3/Images/J/Fig_3_panel_j_RP227_sh#1_12_green.jpg
- Fig3/Images/J/Fig_3_panel_j_RP227_sh#1_12_merge.jpg
- Fig3/Images/J/Fig_3_panel_j_RP227_sh#1_12_red.jpg
- Fig3/Images/J/Fig_3_panel_j_RP227_sh#5_10_blue.jpg
- Fig3/Images/J/Fig_3_panel_j_RP227_sh#5_10_green.jpg
- Fig3/Images/J/Fig_3_panel_j_RP227_sh#5_10_merge.jpg
- Fig3/Images/J/Fig_3_panel_j_RP227_sh#5_10_red.jpg
- Fig3/Images/J/Fig_3_panel_j_RP227_shNT_6_blue.jpg
- Fig3/Images/J/Fig_3_panel_j_RP227_shNT_6_green.jpg
- Fig3/Images/J/Fig_3_panel_j_RP227_shNT_6_merge.jpg
- Fig3/Images/J/Fig_3_panel_j_RP227_shNT_6_red.jpg
- Fig3/Numerical_data/
- Fig3/Numerical_data/Fig3_numerical_data.xlsx
- Fig3/Western_blot/
- Fig3/Western_blot/Fig3_uncropped_blots.pptx
