# Supplementary material for: Targeting myoferlin in ER/Golgi vesicle trafficking reprograms pancreatic cancer-associated fibroblasts
Source: EMBO J. 2025 Oct 8;44(22):6425–65. doi: 10.1038/s44318-025-00570-6 (PMC12623807; doi:10.1038/s44318-025-00570-6)
Supplement: Supplementary file 5 — Source data Fig. 3 [file 44318_2025_570_MOESM5_ESM.zip › Fig3/Numerical_data/Fig3_numerical_data.xlsx]

## Sheet: Fig3c
RAW CTs and quantification
		CT 18S	Mean	CT Target	Mean	DelatCT	DDCT	Qrelative			Plotted values
MYOF	shNT N1	17.7902		19.6492								Irrel. shRNA			shMYOF#1			shMYOF#2
		17.6828	17.6044	19.5884	19.5708	1.96639	0	1			MYOF	1	1	1	0.036	0.027	0.047	0.221	0.197	0.051
		17.3404		19.4749							COL1A1	1	1	1	0.574	0.571	0.611	0.256	0.255	0.282
	sh#1 N1	17.6533		24.5106							COL1A2	1	1	1	0.54	0.624	0.769	0.18	0.298	0.366
		17.6487	17.6529	24.4516	24.4023	6.74938	4.783	0.0363224			COL2A1	1	1	1	0.43	0.07	0.18	0.18	0.37	0.61
		17.6568		24.2446							COL3A1	1	1	1	0.464	0.574	0.653	0.16	0.274	0.365
	sh#2 N1	17.5608		21.8126							COL6A3	1	1	1	0.587	0.471	0.562	0.31	0.195	0.274
		17.6128	17.5958	21.754	21.7394	4.14369	2.1773	0.221089			FN1	1	1	1	0.376	0.242	0.41	0.117	0.067	0.143
		17.6137		21.6517
	shNT N2	20.0324		19.5818
		19.9691	19.9714	19.5432	19.5163	-0.455135	0	1
		19.9127		19.4239
	sh#1 N2	20.1558		24.9374
		20.1334	20.109	24.8785	24.8637	4.75473	5.20986	0.0270194
		20.0378		24.7753
	sh#2 N2	20.1774		22.1113
		20.154	20.1371	22.0472	22.0228	1.8857	2.34083	0.197396
		20.0799		21.9099
	shNT N3	20.0206		19.6197
		19.941	19.9569	19.6137	19.5905	-0.366392	0	1
		19.9091		19.538
	sh#1 N3	20.21		24.1582
		20.0725	20.1069	24.1424	24.1443	4.03745	4.40384	0.0472402
		20.0381		24.1323
	sh#2 N3	20.2984		24.1582
		20.1772	20.2116	24.1424	24.1443	3.93269	4.29908	0.0507982
		20.1593		24.1323
COL1A1	shNT N1	17.7902		14.7045
		17.6828	17.6044	14.6493	14.6723	-2.93214	0	1
		17.3404		14.6631
	sh#1 N1	17.6533		15.535
		17.6487	17.6529	15.5391	15.5228	-2.13012	0.802021	0.573545
		17.6568		15.4943
	sh#2 N1	17.5608		16.612
		17.6128	17.5958	16.6926	16.6273	-0.968469	1.96367	0.256376
		17.6137		16.5773
	shNT N2	20.0324		14.6924
		19.9691	19.9714	14.6482	14.6695	-5.30197	0	1
		19.9127		14.6678
	sh#1 N2	20.1558		15.755
		20.1334	20.109	15.577	15.6159	-4.49314	0.808824	0.570847
		20.0378		15.5156
	sh#2 N2	20.1774		16.8056
		20.154	20.1371	16.8174	16.808	-3.32909	1.97287	0.254745
		20.0799		16.8011
	shNT N3	20.0206		14.9696
		19.941	19.9569	14.9842	14.9818	-4.97506	0	1
		19.9091		14.9917
	sh#1 N3	20.21		15.8187
		20.0725	20.1069	15.8201	15.8419	-4.26497	0.710091	0.611281
		20.0381		15.8868
	sh#2 N3	20.2984		17.0546
		20.1772	20.2116	17.0883	17.0653	-3.14636	1.8287	0.281517
		20.1593		17.0529
COL1A2	shNT N1	23.4991		16.1517
		23.5663	23.4841	16.1466	16.1371	-7.34696	0	1
		23.3868		16.113
	sh#1 N1	23.3268		16.8846
		23.3692	23.2974	16.7945	16.8401	-6.45727	0.889695	0.539728
		23.1962		16.8412
	sh#2 N1	22.8814		18.0304
		22.8881	22.8741	17.9714	18.0032	-4.87095	2.47601	0.179741
		22.8528		18.0076
	shNT N2	22.9273		16.2943
		23.1112	22.9464	16.3556	16.3266	-6.61986	0	1
		22.8008		16.3298
	sh#1 N2	22.8692		16.9504
		22.9344	22.8679	16.8876	16.9278	-5.94009	0.679764	0.624267
		22.8001		16.9454
	sh#2 N2	22.8208		17.9705
		22.871	22.827	17.9522	17.9532	-4.87374	1.74612	0.298103
		22.789		17.937
	shNT N3	22.7333		16.5516
		22.6204	22.6025	16.551	16.5366	-6.0659	0	1
		22.4536		16.507
	sh#1 N3	22.9853		17.1823
		22.8823	22.8543	17.172	17.1664	-5.68789	0.378013	0.769497
		22.6951		17.1448
	sh#2 N3	22.846		18.3562
		22.9091	22.8753	18.248	18.2582	-4.61716	1.44874	0.36634
		22.8709		18.1704
COL2A1	shNT N1	18.864
		18.3607	18.1166	29.4095	29.1215	-11.0049	0	1
		17.1251		28.8335
	sh#1 N1	19.5107		30.3798
		17.0947	18.0195	29.7134	30.2325	-12.213	1.20811	0.432835
		17.4531		30.6042
	sh#2 N1	15.8899		30.7145
		15.8458	15.9724	29.2183	29.4619	-13.4895	2.48463	0.178671
		16.1816		28.453
	shNT N2	17.8106		27.938
		17.4463	17.5169	27.7358	27.8369	-10.32	0	1
		17.2937
	sh#1 N2	16.4798		31.0569
		16.8002	16.3804	29.7636	30.5344	-14.154	3.83401	0.0701212
		15.8612		30.7828
	sh#2 N2	17.6568		30.9328
		19.6918	19.1528	30.8249	30.8969	-11.7441	1.42404	0.372666
		20.11		30.9331
	shNT N3	16.0582		28.1461
		18.2515	16.9189	28.9062	28.5261	-11.6072	0	1
		16.4471
	sh#1 N3	15.8504		30.1403
		15.6889	15.7732	30.1866	29.8529	-14.0796	2.47242	0.180189
		15.7804		29.2317
	sh#2 N3	16.9873		29.2306
		16.2814	16.6531	28.8568	28.9776	-12.3244	0.717207	0.608274
		16.6907		28.8453
COL3A1	shNT N1	23.4991		17.4876
		23.5663	23.4841	17.5079	17.475	-6.00906	0	1
		23.3868		17.4295
	sh#1 N1	23.3268		18.4162
		23.3692	23.2974	18.4126	18.3949	-4.90249	1.10657	0.464395
		23.1962		18.356
	sh#2 N1	22.8814		19.467
		22.8881	22.8741	19.4932	19.5048	-3.36931	2.63975	0.160456
		22.8528		19.5542
	shNT N2	22.9273		17.4912
		23.1112	22.9464	17.4889	17.4742	-5.47225	0	1
		22.8008		17.4426
	sh#1 N2	22.8692		18.2178
		22.9344	22.8679	18.1762	18.1957	-4.67216	0.800092	0.574312
		22.8001		18.1932
	sh#2 N2	22.8208		19.248
		22.871	22.827	19.2197	19.2235	-3.60346	1.86879	0.273804
		22.789		19.2028
	shNT N3	22.7333		17.7054
		22.6204	22.6025	17.6636	17.6876	-4.91483	0	1
		22.4536		17.6939
	sh#1 N3	22.9853		18.5488
		22.8823	22.8543	18.5653	18.5537	-4.30061	0.614225	0.653281
		22.6951		18.5468
	sh#2 N3	22.846		19.4554
		22.9091	22.8753	19.4128	19.4137	-3.46169	1.45314	0.365225
		22.8709		19.3727
COL6A3	shNT N1	17.7902		19.6307
		17.6828	17.6044	19.5455	19.632	2.0276	0	1
		17.3404		19.72
	sh#1 N1	17.6533		20.4499
		17.6487	17.6529	20.4561	20.4485	2.7956	0.767999	0.587232
		17.6568		20.4395
	sh#2 N1	17.5608		21.3139
		17.6128	17.5958	21.2988	21.3109	3.71515	1.68755	0.310454
		17.6137		21.3199
	shNT N2	20.0324		25.8044
		19.9691	19.9714	25.7886	25.7745	5.80305	0	1
		19.9127		25.7305
	sh#1 N2	20.1558		27.0349
		20.1334	20.109	26.984	26.9993	6.89028	1.08723	0.470663
		20.0378		26.9789
	sh#2 N2	20.1774		28.4217
		20.154	20.1371	28.2538	28.2975	8.16039	2.35734	0.19515
		20.0799		28.217
	shNT N3	20.0206		25.856
		19.941	19.9569	25.9665	25.9089	5.95205	0	1
		19.9091		25.9044
	sh#1 N3	20.21		26.8639
		20.0725	20.1069	26.8643	26.8894	6.78255	0.830493	0.562337
		20.0381		26.9401
	sh#2 N3	20.2984		28.1764
		20.1772	20.2116	27.8889	28.0302	7.81859	1.86654	0.274231
		20.1593		28.0253
FN1	shNT N1	17.7902		28.1562
		17.6828	17.6044	28.3857	28.3926	10.7882	0	1
		17.3404		28.636
	sh#1 N1	17.6533		29.6753
		17.6487	17.6529	29.8597	29.8523	12.1994	1.41115	0.376012
		17.6568		30.0219
	sh#2 N1	17.5608		31.3876
		17.6128	17.5958	31.5996	31.4783	13.8826	3.09437	0.117085
		17.6137		31.4478
	shNT N2	20.0324		31.158
		19.9691	19.9714	31.6406	31.4946	11.5231	0	1
		19.9127		31.6852
	sh#1 N2	20.1558		33.5671
		20.1334	20.109	33.8765	33.6808	13.5718	2.0487	0.241702
		20.0378		33.5989
	sh#2 N2	20.1774		35.3713
		20.154	20.1371	35.9452	35.5633	15.4262	3.90302	0.0668457
		20.0799		35.3733
	shNT N3	20.0206		32.3392
		19.941	19.9569	32.8541	32.4765	12.5196	0	1
		19.9091		32.2363
	sh#1 N3	20.21		33.7773
		20.0725	20.1069	34.0997	33.9145	13.8076	1.288	0.409518
		20.0381		33.8665
	sh#2 N3	20.2984		35.5094
		20.1772	20.2116	35.7312	35.5365	15.3248	2.8052	0.143071
		20.1593		35.3688

## Sheet: Fig3e
Densitometry analysis and quantification of western blots
	Condition	Prot	Area	Normalisator	Area	Ratio	Relative	CAF01
N1	shNT	Collagen 1	8250024	HSC70	7964468	1.03585	1
	sh#1	Collagen 1	2318154	HSC70	9712368	0.238681	0.230419
	sh#2	Collagen 1	180607	HSC70	9461489	0.0190886	0.0184279
N2	shNT	Collagen 1	14348794	HSC70	13153146	1.0909	1
	sh#1	Collagen 1	5603196	HSC70	10023660	0.558997	0.512417
	sh#2	Collagen 1	293021	HSC70	9994368	0.0293186	0.0268756
N3	shNT	Collagen 1	10072702	HSC70	6585175	1.5296	1
	sh#1	Collagen 1	4699075	HSC70	8069246	0.582344	0.380716
	sh#2	Collagen 1	199485	HSC70	9546196	0.0208968	0.0136616
	Condition	Prot	Area	Normalisator	Area	Ratio	Relative
N1	shNT	Fibronectin	17596844	HSC70	9701903	1.81375	1
	sh#1	Fibronectin	4107246	HSC70	8929539	0.459962	0.253597
	sh#2	Fibronectin	6579217	HSC70	9624317	0.683604	0.3769
N2	shNT	Fibronectin	27637957	HSC70	12566439	2.19935	1
	sh#1	Fibronectin	14701229	HSC70	11119610	1.3221	0.601133
	sh#2	Fibronectin	8550409	HSC70	10993024	0.777803	0.353652
N3	shNT	Fibronectin	16768007	HSC70	9347317	1.79388	1
	sh#1	Fibronectin	11622137	HSC70	10464610	1.11061	0.619111
	sh#2	Fibronectin	8553945	HSC70	10274853	0.832513	0.464084
	Condition	Prot	Area	Normalisator	Area	Ratio	Relative	CAF02
N1	shNT	Collagen 1	8533640	HSC70	9734489	0.87664	1
	sh#1	Collagen 1	2092104	HSC70	8503125	0.246039	0.280662
	sh#2	Collagen 1	628062	HSC70	9770246	0.0642831	0.073329
N2	shNT	Collagen 1	8205175	HSC70	9157125	0.896043	1
	sh#1	Collagen 1	2094841	HSC70	8844004	0.236866	0.264346
	sh#2	Collagen 1	802234	HSC70	8654761	0.0926928	0.103447
N3	shNT	Collagen 1	10214296	HSC70	8599589	1.18777	1
	sh#1	Collagen 1	1768447	HSC70	8404296	0.210422	0.177158
	sh#2	Collagen 1	486092	HSC70	8067175	0.0602555	0.0507302
	Condition	Prot	Area	Normalisator	Area	Ratio	Relative
N1	shNT	Fibronectin	30474978	HSC70	7961882	3.82761	1
	sh#1	Fibronectin	14521451	HSC70	8350004	1.7391	0.454355
	sh#2	Fibronectin	19252057	HSC70	9166296	2.10031	0.548726
N2	shNT	Fibronectin	32751250	HSC70	8976246	3.64866	1
	sh#1	Fibronectin	19778765	HSC70	8965589	2.20608	0.604627
	sh#2	Fibronectin	19616543	HSC70	8511125	2.30481	0.631688
N3	shNT	Fibronectin	35388777	HSC70	9323004	3.79586	1
	sh#1	Fibronectin	19717543	HSC70	9997246	1.9723	0.519592
	sh#2	Fibronectin	19430664	HSC70	7010054	2.77183	0.730225

## Sheet: Fig3g
Densitometry analysis and quantification of western blots
	Condition	Prot	Area	Normalisator	Area	Ratio	Relative	48H
N1	shNT 48h	Collagen 1	7705296	Albumin	14966823	0.514825	1
	sh#1 48h	Collagen 1	6845711	Albumin	13377752	0.511724	0.993976
	sh#2 48h	Collagen 1	4777104	Albumin	14277459	0.334591	0.649911
N2	shNT 48h	Collagen 1	14925187	Albumin	17267501	0.864351	1
	sh#1 48h	Collagen 1	4055974	Albumin	17405966	0.233022	0.269592
	sh#2 48h	Collagen 1	2717489	Albumin	17714844	0.153402	0.177476
	Condition	Prot	Area	Normalisator	Area	Ratio	Relative
N1	shNT 48h	Fibronectin	13596187	Albumin	16326723	0.832757	1
	sh#1 48h	Fibronectin	8013823	Albumin	17215380	0.465504	0.558991
	sh#2 48h	Fibronectin	5313660	Albumin	16549894	0.321069	0.38555
N2	shNT 48h	Fibronectin	20884007	Albumin	16782602	1.24438	1
	sh#1 48h	Fibronectin	17707128	Albumin	16806309	1.0536	0.846684
	sh#2 48h	Fibronectin	12006693	Albumin	18637966	0.644206	0.517691
N3	shNT 48h	Fibronectin	19043693	Albumin	15932380	1.19528	1
	sh#1 48h	Fibronectin	4741368	Albumin	16316844	0.290581	0.243107
	sh#2 48h	Fibronectin	845527	Albumin	15916966	0.0531211	0.0444423
	Condition	Prot	Area	Normalisator	Area	Ratio	Relative	72H
N1	shNT 72h	Collagen 1	10621711	Albumin	14504945	0.752833	1
	sh#1 72h	Collagen 1	2895326	Albumin	15733773	0.18593	0.246974
	sh#2 72h	Collagen 1	701527	Albumin	15899430	0.0451083	0.0599181
N2	shNT 72h	Collagen 1	14011803	Albumin	16757309	0.857626	1
	sh#1 72h	Collagen 1	4730882	Albumin	16833773	0.278441	0.324665
	sh#2 72h	Collagen 1	3233640	Albumin	16816844	0.194861	0.22721
N3	shNT 72h	Collagen 1	14771924	Albumin	13382288	1.11692	1
	sh#1 72h	Collagen 1	3631004	Albumin	13590530	0.273246	0.244642
	sh#2 72h	Collagen 1	2238397	Albumin	12328652	0.185067	0.165694
	Condition	Prot	Area	Normalisator	Area	Ratio	Relative
N1	shNT 72h	Fibronectin	17976693	Albumin	12961267	1.38695	1
	sh#1 72h	Fibronectin	4823953	Albumin	10851317	0.44455	0.320522
	sh#2 72h	Fibronectin	7569338	Albumin	12976510	0.583311	0.420569
N2	shNT 72h	Fibronectin	21329037	Albumin	13554338	1.57359	1
	sh#1 72h	Fibronectin	9801631	Albumin	12092146	0.810578	0.515112
	sh#2 72h	Fibronectin	13314773	Albumin	13565974	0.981483	0.62372
N3	shNT 72h	Fibronectin	16721016	Albumin	14179823	1.17921	1
	sh#1 72h	Fibronectin	8173803	Albumin	14568409	0.561064	0.475795
	sh#2 72h	Fibronectin	2932690	Albumin	14803480	0.198108	0.168

## Sheet: Fig3i
Mean fluorescence quantification of spheroids
Condition	COL1A1	DAPI	Ratio
shNT	636.6	136.5	4.66374
shNT	755.3	199.9	3.77839
shNT	899.5	225.8	3.98361
shNT	899.6	256.5	3.50721
shNT	668.7	164.7	4.06011
shNT	650.4	168	3.87143
shNT	836.8	194.5	4.30231
shNT	641.6	165.4	3.87908
sh#1	533	163.2	3.26593
sh#1	622.2	207.3	3.00145
sh#1	600	215.3	2.78681
sh#1	492.9	153	3.22157
sh#1	467.3	146	3.20068
sh#1	664.8	218.7	3.03978
sh#1	364.1	133.9	2.71919
sh#1	576.4	190.7	3.02255
sh#2	332.1	211.2	1.57244
sh#2	288.2	195.9	1.47116
sh#2	260.2	182.4	1.42654
sh#2	340.3	220.4	1.54401
sh#2	316	245	1.2898
sh#2	524.3	366.9	1.429
sh#2	334.3	207.6	1.61031
sh#2	230.3	158.2	1.45575

## Sheet: Fig3k
Mean fluorescence quantification of heterotopic spheroids
File	COL1A1	DAPI	Ratio
shNT	207	204.7	1.01124
shNT	525.8	236.2	2.22608
shNT	367.1	189.9	1.93312
shNT	361.7	164.9	2.19345
shNT	387.7	239.5	1.61879
shNT	440.5	321.7	1.36929
shNT	522.4	314	1.66369
shNT	641.5	311.1	2.06204
shNT	366.5	195.4	1.87564
shNT	368.4	199	1.85126
sh#1	134.5	207.3	0.648818
sh#1	456.8	344.6	1.32559
sh#1	463	336.6	1.37552
sh#1	574.9	290.8	1.97696
sh#1	212.6	196.8	1.08028
sh#1	213.3	273.8	0.779036
sh#1	211.4	211.3	1.00047
sh#1	491	325.5	1.50845
sh#1	456.9	176.9	2.58282
sh#1	289.9	216.3	1.34027
sh#1	483.6	400.7	1.20689
sh#1	101.2	154.4	0.65544
sh#1	636.1	263.6	2.41313
sh#2	108.8	257.7	0.422196
sh#2	36.5	164.3	0.222155
sh#2	137.6	253.2	0.543444
sh#2	76.8	192.5	0.398961
sh#2	200	219.8	0.909918
sh#2	407.9	199.6	2.04359
sh#2	158.9	165.5	0.960121
sh#2	314.2	136.5	2.30183
sh#2	184.9	205.9	0.898009
sh#2	188.1	255.3	0.73678
