# Supplementary material for: Targeting myoferlin in ER/Golgi vesicle trafficking reprograms pancreatic cancer-associated fibroblasts
Source: EMBO J. 2025 Oct 8;44(22):6425–65. doi: 10.1038/s44318-025-00570-6 (PMC12623807; doi:10.1038/s44318-025-00570-6)
Supplement: Supplementary file 6 — Source data Fig. 4 [file 44318_2025_570_MOESM6_ESM.zip]

Archive with 18 entries (13 files):
- Fig4/
- Fig4/.DS_Store
- Fig4/Images/
- Fig4/Images/F/
- Fig4/Images/F/.DS_Store
- Fig4/Images/F/Fig_4_panel_f_RP259_0min_sh#1_3.jpg
- Fig4/Images/F/Fig_4_panel_f_RP259_0min_sh#5_1.jpg
- Fig4/Images/F/Fig_4_panel_f_RP259_0min_shNT_1.jpg
- Fig4/Images/F/Fig_4_panel_f_RP259_30min_sh#1_1.jpg
- Fig4/Images/F/Fig_4_panel_f_RP259_30min_sh#5_2.jpg
- Fig4/Images/F/Fig_4_panel_f_RP259_30min_shNT_1.jpg
- Fig4/Images/F/Fig_4_panel_f_RP259_60min_sh#1_2.jpg
- Fig4/Images/F/Fig_4_panel_f_RP259_60min_sh#5_3.jpg
- Fig4/Images/F/Fig_4_panel_f_RP259_60min_shNT_1.jpg
- Fig4/Numerical_data/
- Fig4/Numerical_data/Fig4_numerical_data.xlsx
- Fig4/Western_blot/
- Fig4/Western_blot/Fig4_uncropped_blots.pptx
