# Supplementary material for: Targeting myoferlin in ER/Golgi vesicle trafficking reprograms pancreatic cancer-associated fibroblasts
Source: EMBO J. 2025 Oct 8;44(22):6425–65. doi: 10.1038/s44318-025-00570-6 (PMC12623807; doi:10.1038/s44318-025-00570-6)
Supplement: Supplementary file 6 — Source data Fig. 4 [file 44318_2025_570_MOESM6_ESM.zip › Fig4/Numerical_data/Fig4_numerical_data.xlsx]

## Sheet: Fig 4c
Densitometry analysis and quantification of Western Blots
Condition	Prot	Area	Normalisator	Area	Ratio	Prot	Area	Normalisator	Area	Ratio	P/total ratio	Relative
shNT N1	SMAD2	9093882	HSC70	10832116	0.83953	P-SMAD2	998506	HSC70	11330995	0.0881217	0.104966	1
sh#1 N1	SMAD2	8615761	HSC70	10095459	0.853429	P-SMAD2	184071	HSC70	9424681	0.0195307	0.022885	0.218024
sh#2 N1	SMAD2	9960317	HSC70	10038924	0.99217	P-SMAD2	315192	HSC70	10633581	0.0296412	0.0298751	0.284618
shNT N2	SMAD2	4909740	HSC70	16689187	0.294187	P-SMAD2	1304335	HSC70	9266803	0.140754	0.478449	1
sh#1 N2	SMAD2	6729882	HSC70	15833016	0.425054	P-SMAD2	749678	HSC70	10351803	0.07242	0.170379	0.356106
sh#2 N2	SMAD2	6853246	HSC70	16074723	0.426337	P-SMAD2	1409335	HSC70	10251631	0.137474	0.322455	0.673958
shNT N3	SMAD2	4635447	HSC70	16584773	0.2795	P-SMAD2	984506	HSC70	11344409	0.0867834	0.310495	1
sh#1 N3	SMAD2	4330569	HSC70	15834602	0.273488	P-SMAD2	632849	HSC70	11396409	0.0555306	0.203046	0.653943
sh#2 N3	SMAD2	7909853	HSC70	18643844	0.424261	P-SMAD2	1075506	HSC70	11243702	0.0956541	0.225461	0.726133

## Sheet: Fig 4e
Densitometry analysis and quantification of Western Blots
	TGFß (min)	Prot	Area	Normalisator	Area	Ratio	Prot	Area	Normalisator	Area	Ratio	P/total ratio	Relative	Prot	Area	Normalisator	Area	Ratio	Prot	Area	Normalisator	Area	Ratio	P/total ratio	Relative		CAF01
shNT	0	P-SMAD2		HSC70		0.072499	SMAD2		HSC70					P-SMAD3		HSC70			SMAD3		HSC70					Replicate N1
	15	P-SMAD2	3755640	HSC70	7935882	0.473248	SMAD2	8507104	HSC70	8622640	0.986601	0.479675	1	P-SMAD3	9303560	HSC70	12467560	0.746221	SMAD3	12222146	HSC70	9267903	1.31876	0.565851	1
	30	P-SMAD2	9351832	HSC70	8155640	1.14667	SMAD2	9022104	HSC70	9327054	0.967305	1.18543	1	P-SMAD3	11203146	HSC70	10212095	1.09705	SMAD3	12647439	HSC70	9770196	1.29449	0.847473	1
	45	P-SMAD2	10416539	HSC70	8949761	1.16389	SMAD2	9438276	HSC70	7679640	1.229	0.947022	1	P-SMAD3	15482459	HSC70	11410853	1.35682	SMAD3	13460267	HSC70	7948660	1.6934	0.801239	1
	60	P-SMAD2	9838125	HSC70	9911054	0.992642	SMAD2	8967861	HSC70	9363882	0.957708	1.03648	1	P-SMAD3	10760681	HSC70	11338196	0.949065	SMAD3	13421853	HSC70	9849196	1.36274	0.696441	1
sh#1	0	P-SMAD2		HSC70		0.0495985	SMAD2		HSC70					P-SMAD3		HSC70			SMAD3		HSC70
	15	P-SMAD2	1686083	HSC70	8858882	0.190327	SMAD2	7811326	HSC70	10379175	0.752596	0.252894	0.527219	P-SMAD3	3641447	HSC70	11157610	0.326364	SMAD3	12888217	HSC70	10247660	1.25767	0.259498	0.458599
	30	P-SMAD2	4193225	HSC70	8048761	0.520978	SMAD2	8214104	HSC70	9963125	0.824451	0.631909	0.533064	P-SMAD3	6082276	HSC70	11665903	0.521372	SMAD3	10809439	HSC70	9538075	1.13329	0.46005	0.54285
	45	P-SMAD2	7127125	HSC70	8579761	0.83069	SMAD2	10082933	HSC70	9577347	1.05279	0.789037	0.833177	P-SMAD3	5846225	HSC70	11779974	0.496285	SMAD3	15236125	HSC70	9532903	1.59827	0.310514	0.387543
	60	P-SMAD2	6813004	HSC70	7686811	0.886324	SMAD2	11343175	HSC70	7050518	1.60884	0.550908	0.53152	P-SMAD3	6576225	HSC70	11834853	0.555666	SMAD3	15190589	HSC70	7526782	2.0182	0.275327	0.395334
shNT	0	P-SMAD2		HSC70			SMAD2		HSC70					P-SMAD3		HSC70			SMAD3		HSC70					Replicate N2
	15	P-SMAD2	7175167	HSC70	8600610	0.834263	SMAD2	11749196	HSC70	11338146	1.03625	0.805076	1	P-SMAD3	7600459	HSC70	10902560	0.697126	SMAD3	16839430	HSC70	11338146	1.4852	0.469382	1
	30	P-SMAD2	19849158	HSC70	12513924	1.58617	SMAD2	12273832	HSC70	12719803	0.964939	1.6438	1	P-SMAD3	12099116	HSC70	11315974	1.06921	SMAD3	19310087	HSC70	12719803	1.51811	0.7043	1
	45	P-SMAD2	17994622	HSC70	13864288	1.29791	SMAD2	12066075	HSC70	13082095	0.922335	1.4072	1	P-SMAD3	12941480	HSC70	12188681	1.06176	SMAD3	19449380	HSC70	13082095	1.48672	0.714165	1
	60	P-SMAD2	24904936	HSC70	12579803	1.97976	SMAD2	11017489	HSC70	12658803	0.870342	2.27469	1	P-SMAD3	13427844	HSC70	12902631	1.04071	SMAD3	19458087	HSC70	12658803	1.53712	0.67705	1
sh#1	0	P-SMAD2		HSC70			SMAD2		HSC70					P-SMAD3		HSC70			SMAD3		HSC70
	15	P-SMAD2	4165660	HSC70	10683024	0.389933	SMAD2	10383903	HSC70	12680631	0.818879	0.476179	0.591471	P-SMAD3	4859196	HSC70	12375267	0.392654	SMAD3	17819673	HSC70	12680631	1.40527	0.279416	0.595285
	30	P-SMAD2	9168309	HSC70	11128267	0.823876	SMAD2	8685560	HSC70	11762681	0.7384	1.11576	0.678768	P-SMAD3	9426267	HSC70	8619196	1.09364	SMAD3	16444258	HSC70	11762681	1.398	0.782285	1.11073
	45	P-SMAD2	13972279	HSC70	10389024	1.34491	SMAD2	9406075	HSC70	7981489	1.17849	1.14122	0.810983	P-SMAD3	10007530	HSC70	10231439	0.978116	SMAD3	18791167	HSC70	7981489	2.35434	0.415452	0.58173
	60	P-SMAD2	13892986	HSC70	9846731	1.41092	SMAD2	12309368	HSC70	11516146	1.06888	1.32	0.580301	P-SMAD3	13817258	HSC70	9312024	1.48381	SMAD3	23786045	HSC70	11516146	2.06545	0.718394	1.06107
shNT	0	P-SMAD2		HSC70			SMAD2		HSC70					P-SMAD3		HSC70			SMAD3		HSC70					Replicate N3
	15	P-SMAD2	11678894	HSC70	17149187	0.681017	SMAD2	11391489	HSC70	14813995	0.768968	0.885625	1	P-SMAD3	13174087	HSC70	13731581	0.959401	SMAD3	20353158	HSC70	14813995	1.37391	0.698297	1
	30	P-SMAD2	13406945	HSC70	15649945	0.856677	SMAD2	13246510	HSC70	17796945	0.744314	1.15096	1	P-SMAD3	13744945	HSC70	13556995	1.01386	SMAD3	21903986	HSC70	17796945	1.23077	0.823762	1
	45	P-SMAD2	16381673	HSC70	15944116	1.02744	SMAD2	14931974	HSC70	17063187	0.875099	1.17409	1	P-SMAD3	19989451	HSC70	15457652	1.29318	SMAD3	24832229	HSC70	17063187	1.45531	0.888591	1
	60	P-SMAD2	13283844	HSC70	15996238	0.830436	SMAD2	12939560	HSC70	16384238	0.789757	1.05151	1	P-SMAD3	14985915	HSC70	16095823	0.931044	SMAD3	25241643	HSC70	16384238	1.54061	0.604336	1
sh#1	0	P-SMAD2		HSC70			SMAD2	11365267	HSC70					P-SMAD3		HSC70			SMAD3		HSC70
	15	P-SMAD2	5104752	HSC70	15422116	0.331002	SMAD2	13030267	HSC70	16751288	0.777867	0.425525	0.48048	P-SMAD3	7530238	HSC70	14032631	0.536623	SMAD3	23061522	HSC70	16751288	1.3767	0.389789	0.5582
	30	P-SMAD2	7776752	HSC70	13713217	0.567099	SMAD2	10611368	HSC70	16192238	0.655337	0.865355	0.751854	P-SMAD3	10066773	HSC70	12684459	0.79363	SMAD3	21402622	HSC70	16192238	1.32178	0.600424	0.728881
	45	P-SMAD2	9005359	HSC70	11688853	0.770423	SMAD2	10169974	HSC70	15511823	0.655627	1.17509	1.00086	P-SMAD3	6793995	HSC70	9978267	0.680879	SMAD3	19588158	HSC70	15511823	1.26279	0.539187	0.606789
	60	P-SMAD2	7583995	HSC70	12546924	0.604451	SMAD2	11320075	HSC70	15055409	0.751894	0.803904	0.764524	P-SMAD3	5217024	HSC70	10706924	0.487257	SMAD3	21596744	HSC70	15055409	1.43448	0.339674	0.562061
	TGFß (min)	Prot	Area	Normalisator	Area	Ratio	Prot	Area	Normalisator	Area	Ratio	P/total ratio	Relative	Prot	Area	Normalisator	Area	Ratio	Prot	Area	Normalisator	Area	Ratio	P/total ratio	Relative
BCKGRND		P-SMAD2	2527	HSC70	4356		SMAD2	1894	HSC70	3642				P-SMAD3	0	HSC70	3080		SMAD3	2512	HSC70	3642
shNT	0	P-SMAD2		HSC70	21248		SMAD2	14978	HSC70	23700	0.652308			P-SMAD3		HSC70	23417		SMAD3	27153	HSC70	23900	1.21636			Replicate N1
	15	P-SMAD2	20386	HSC70	22356	0.992167	SMAD2	17764	HSC70	16989	1.18903	0.834433	1	P-SMAD3	26459	HSC70	21466	1.43908	SMAD3	29852	HSC70	17989	1.90562	0.755177	1
	30	P-SMAD2	40076	HSC70	30638	1.4287	SMAD2	17717	HSC70	23575	0.793809	1.7998	1	P-SMAD3	30832	HSC70	22348	1.60017	SMAD3	25155	HSC70	23575	1.13596	1.40865	1
	45	P-SMAD2	43791	HSC70	28298	1.7235	SMAD2	15048	HSC70	24725	0.623915	2.76239	1	P-SMAD3	35320	HSC70	20954	1.97605	SMAD3	26957	HSC70	24725	1.15946	1.70428	1
	60	P-SMAD2	41521	HSC70	32087	1.40615	SMAD2	17463	HSC70	28140	0.635521	2.2126	1	P-SMAD3	32921	HSC70	20130	1.93085	SMAD3	29011	HSC70	28140	1.08168	1.78505	1
sh#2	0	P-SMAD2		HSC70	32530		SMAD2	15666	HSC70	32620	0.475257			P-SMAD3		HSC70	24516		SMAD3	27534	HSC70	31620	0.894346
	15	P-SMAD2	22411	HSC70	33053	0.692895	SMAD2	16128	HSC70	30855	0.523059	1.3247	1.58754	P-SMAD3	24985	HSC70	24531	1.16475	SMAD3	25887	HSC70	30025	0.885987	1.31463	1.74083
	30	P-SMAD2	45575	HSC70	31924	1.56152	SMAD2	19723	HSC70	20824	1.03766	1.50485	0.836124	P-SMAD3	31139	HSC70	25552	1.38568	SMAD3	29200	HSC70	20824	1.55325	0.892115	0.633311
	45	P-SMAD2	42438	HSC70	26601	1.79416	SMAD2	16507	HSC70	22569	0.772072	2.32382	0.841235	P-SMAD3	26469	HSC70	27013	1.10596	SMAD3	28426	HSC70	22569	1.36916	0.80777	0.473965
	60	P-SMAD2	40885	HSC70	23878	1.96486	SMAD2	15098	HSC70	25947	0.591975	3.31916	1.50012	P-SMAD3	26110	HSC70	23264	1.2936	SMAD3	25827	HSC70	25947	1.04528	1.23756	0.693293
BCKGRND		P-SMAD2	2326	HSC70	5045		SMAD2	3005	HSC70	1644				P-SMAD3	0	HSC70	3340		SMAD3	3298	HSC70	1644
shNT	0	P-SMAD2		HSC70	21473		SMAD2	17945	HSC70	28764	0.550885			P-SMAD3		HSC70	30544		SMAD3	39299	HSC70	28764	1.32747			Replicate N2
	15	P-SMAD2	16216	HSC70	21542	0.841971	SMAD2	17923	HSC70	25727	0.619441	1.35924	1	P-SMAD3	17537	HSC70	27837	0.715884	SMAD3	30821	HSC70	25727	1.14284	0.626408	1
	30	P-SMAD2	31707	HSC70	25273	1.45249	SMAD2	20803	HSC70	28809	0.655181	2.21693	1	P-SMAD3	31899	HSC70	31650	1.12677	SMAD3	40765	HSC70	28809	1.37924	0.816955	1
	45	P-SMAD2	36186	HSC70	26449	1.58195	SMAD2	23210	HSC70	29112	0.735583	2.1506	1	P-SMAD3	40969	HSC70	33140	1.3748	SMAD3	44153	HSC70	29912	1.44527	0.951238	1
	60	P-SMAD2	36633	HSC70	27398	1.53478	SMAD2	21476	HSC70	30044	0.650387	2.3598	1	P-SMAD3	43679	HSC70	35091	1.37567	SMAD3	43021	HSC70	30044	1.3987	0.983539	1
sh#2	0	P-SMAD2		HSC70	29582		SMAD2	22920	HSC70	33319	0.628729			P-SMAD3		HSC70	37204		SMAD3	43050	HSC70	34319	1.21659
	15	P-SMAD2	20051	HSC70	29999	0.710307	SMAD2	20103	HSC70	31104	0.58038	1.22386	0.900402	P-SMAD3	18729	HSC70	28391	0.747635	SMAD3	38420	HSC70	31204	1.18816	0.629238	1.00452
	30	P-SMAD2	32285	HSC70	27335	1.34406	SMAD2	22167	HSC70	28985	0.700852	1.91774	0.865045	P-SMAD3	30069	HSC70	27674	1.23568	SMAD3	41855	HSC70	26785	1.53363	0.805721	0.98625
	45	P-SMAD2	38715	HSC70	25133	1.81148	SMAD2	22763	HSC70	28301	0.741194	2.444	1.13643	P-SMAD3	31518	HSC70	31563	1.11675	SMAD3	38864	HSC70	27101	1.3971	0.799333	0.840308
	60	P-SMAD2	36152	HSC70	20100	2.24683	SMAD2	23507	HSC70	25900	0.845234	2.65823	1.12647	P-SMAD3	34467	HSC70	27211	1.44389	SMAD3	40982	HSC70	25900	1.55359	0.929384	0.944938
BCKGRND		P-SMAD2	0	HSC70	3191		SMAD2	2104	HSC70	2972				P-SMAD3	0	HSC70	6848		SMAD3	2850	HSC70	2972
shNT	0	P-SMAD2		HSC70	25134		SMAD2	10988	HSC70	28637	0.346152			P-SMAD3		HSC70	19999		SMAD3	47818	HSC70	28637	1.75211			Replicate N3
	15	P-SMAD2	16959	HSC70	26421	0.730047	SMAD2	17374	HSC70	32952	0.50934	1.43332	1	P-SMAD3	4930	HSC70	25418	0.265482	SMAD3	44909	HSC70	32952	1.4029	0.189238	1
	30	P-SMAD2	28290	HSC70	26175	1.23086	SMAD2	14793	HSC70	32249	0.433412	2.83992	1	P-SMAD3	6090	HSC70	25218	0.331519	SMAD3	41845	HSC70	32249	1.33193	0.248901	1
	45	P-SMAD2	32329	HSC70	25116	1.47453	SMAD2	15295	HSC70	35989	0.399521	3.69073	1	P-SMAD3	6589	HSC70	31038	0.272385	SMAD3	46689	HSC70	35989	1.32777	0.205145	1
	60	P-SMAD2	28025	HSC70	27464	1.15458	SMAD2	13761	HSC70	32885	0.389697	2.96275	1	P-SMAD3	9858	HSC70	38782	0.308699	SMAD3	45925	HSC70	32885	1.44001	0.214373	1
sh#2	0	P-SMAD2		HSC70	29232		SMAD2	13385	HSC70	33238	0.372728			P-SMAD3		HSC70	29274		SMAD3	48333	HSC70	33838	1.47356
	15	P-SMAD2	25801	HSC70	29557	0.978571	SMAD2	18985	HSC70	32183	0.577899	1.69333	1.1814	P-SMAD3	5532	HSC70	29662	0.242483	SMAD3	49360	HSC70	32183	1.59221	0.152293	0.804772
	30	P-SMAD2	25684	HSC70	26886	1.08394	SMAD2	15746	HSC70	25612	0.602562	1.79889	0.633429	P-SMAD3	4769	HSC70	30417	0.202342	SMAD3	49820	HSC70	25612	2.07465	0.0975309	0.391847
	45	P-SMAD2	38615	HSC70	25892	1.70103	SMAD2	16304	HSC70	21338	0.773168	2.20007	0.596108	P-SMAD3	5345	HSC70	27639	0.257082	SMAD3	50901	HSC70	21338	2.6163	0.0982617	0.478987
	60	P-SMAD2	31027	HSC70	25744	1.37574	SMAD2	13524	HSC70	24810	0.522942	2.63077	0.887947	P-SMAD3	5436	HSC70	26448	0.277347	SMAD3	54357	HSC70	24810	2.3586	0.11759	0.548529
	TGFß (min)	Prot	Area	Normalisator	Area	Ratio	Prot	Area	Normalisator	Area	Ratio	P/total ratio	Relative	Prot	Area	Normalisator	Area	Ratio	Prot	Area	Normalisator	Area	Ratio	P/total ratio	Relative		CAF02
shNT	45	SMAD2	9020640	HSC70	7863983	1.14708	P-SMAD2	10745267	HSC70	7975933	1.34721	1.17447	1	SMAD3	18165388	HSC70	7863983	2.30995	P-SMAD3	9321782	HSC70	8366054	1.11424	0.482365	1	Replicate N1
sh#1	45	SMAD2	8781468	HSC70	7387983	1.18862	P-SMAD2	9405146	HSC70	7319447	1.28495	1.08105	0.92046	SMAD3	14188267	HSC70	7387983	1.92045	P-SMAD3	3355134	HSC70	7794761	0.430434	0.224132	0.464652
sh#2	45	SMAD2	7486761	HSC70	7439397	1.00637	P-SMAD2	8452853	HSC70	6275154	1.34704	1.33851	1.13968	SMAD3	11692489	HSC70	7439397	1.5717	P-SMAD3	1132284	HSC70	7279347	0.155547	0.0989678	0.205172
shNT	45	SMAD2	6781205	HSC70	7279397	0.931561	P-SMAD2	11785338	HSC70	6127276	1.92342	2.06473	1	SMAD3	21005803	HSC70	7279397	2.88565	P-SMAD3	18383309	HSC70	7831518	2.34735	0.813456	1	Replicate N2
sh#1	45	SMAD2	7986497	HSC70	8157811	0.979	P-SMAD2	12757510	HSC70	7251983	1.75918	1.79691	0.870289	SMAD3	16980752	HSC70	8157811	2.08153	P-SMAD3	10628874	HSC70	8118225	1.30926	0.628989	0.773231
sh#2	45	SMAD2	5017962	HSC70	7380276	0.679915	P-SMAD2	10835510	HSC70	7735569	1.40074	2.06017	0.99779	SMAD3	15737731	HSC70	7380276	2.1324	P-SMAD3	7890489	HSC70	6129861	1.28722	0.603648	0.742079
shNT	45	SMAD2	6487376	HSC70	5806912	1.11718	P-SMAD2	12432924	HSC70	4648033	2.67488	2.39431	1	SMAD3	19626752	HSC70	5806912	3.37989	P-SMAD3	20327116	HSC70	6186033	3.28597	0.972211	1	Replicate N3
sh#1	45	SMAD2	7712790	HSC70	6881497	1.1208	P-SMAD2	13716288	HSC70	5788861	2.36943	2.11405	0.882947	SMAD3	17263631	HSC70	6881497	2.5087	P-SMAD3	13351752	HSC70	6824790	1.95636	0.77983	0.80212
sh#2	45	SMAD2	4256184	HSC70	6872205	0.619333	P-SMAD2	9565388	HSC70	7272033	1.31537	2.12384	0.887038	SMAD3	16602459	HSC70	6872205	2.41589	P-SMAD3	8703288	HSC70	7222740	1.20498	0.498775	0.513032

## Sheet: Fig 4g
Mean fluorescence quantification per cell in cytosol or nucleus
shNT 0min				sh#1 0min				sh#2 0min				TGFß1
Cell	Nuc	Cyto	Nuc/Cyto	Cell	Nuc	Cyto	Nuc/Cyto	Cell	Nuc	Cyto	Nuc/Cyto	0min
1	676923	183893	3.68107	1	836019	764035	1.09422	1	363260	246234	1.47526
2	609052	189692	3.21074	2	323335	252252	1.28179	2	567809	470511	1.20679
3	575927	180765	3.18605	3	240475	291872	0.823906	3	527875	395613	1.33432
4	448437	92650	4.84012	4	294360	219816	1.33912	4	299354	304009	0.984688
5	884049	227825	3.88039	5	351387	278248	1.26286	5	302530	166702	1.8148
6	356284	126361	2.81957	6	632616	434656	1.45544	6	487344	290855	1.67556
7	485268	191267	2.53712	7	588038	559810	1.05042	7	599358	204361	2.93284
8	695461	182641	3.8078	8	420998	338320	1.24438	8	328376	151383	2.16917
9	740152	293993	2.51758	9	601791	382784	1.57214	9	569563	216884	2.62612
10	737078	370639	1.98867	10	353609	162584	2.17493	10	408043	163202	2.50023
11	765066	362431	2.11093	11	479506	251408	1.90728	11	802874	556133	1.44367
12	451960	217243	2.08044	12	419057	198779	2.10816	12	718092	249264	2.88085
13	522020	263858	1.97841	13	268601	156817	1.71283	13	465662	178869	2.60337
14	456438	177825	2.56678	14	218126	178241	1.22377	14	606836	347066	1.74847
15	673994	301953	2.23212	15	607986	453183	1.34159	15	595099	466227	1.27641
16	383945	189188	2.02944	16	222640	128915	1.72703	16	659068	490455	1.34379
17	556862	151439	3.67714	17	369379	213290	1.73182	17	542824	376934	1.4401
18	626286	380669	1.64522	18	282215	310305	0.909476	18	558817	352787	1.58401
19	607194	338150	1.79564	19	579675	367617	1.57684	19	784540	352952	2.2228
20	454358	195118	2.32863	20	212061	140951	1.5045	20	319106	280049	1.13946
21	550379	183877	2.99319	21	133322	138863	0.960097	21	338749	258190	1.31201
22	383273	159028	2.4101	22	288851	201246	1.43531	22	336505	118358	2.84311
23	610355	187974	3.24702	23	284882	145234	1.96154	23	343035	329418	1.04134
24	496939	261266	1.90204	24	261941	122019	2.14672	24	377011	178622	2.11066
25	563594	281154	2.00457	25	342888	277892	1.23389	25	562661	363483	1.54797
26	325544	157578	2.06592
shNT 30min				sh#1 30min				sh#2 30min				30min
Cell	Nuc	Cyto	Nuc/Cyto	Cell	Nuc	Cyto	Nuc/Cyto	Cell	Nuc	Cyto	Nuc/Cyto
1	1028027	85649	12.0028	1	1298649	210307	6.17502	1	528342	67325	7.84763
2	815460	110003	7.41307	2	1158039	189916	6.09764	2	736678	78214	9.41875
3	990538	71591	13.8361	3	1314356	241221	5.44876	3	495369	74442	6.65443
4	627818	83210	7.54498	4	816155	186624	4.37326	4	433359	80753	5.36648
5	1554748	112896	13.7715	5	879653	218360	4.02845	5	494920	127230	3.88996
6	814224	106518	7.644	6	533423	168935	3.15756	6	506313	98905	5.11919
7	1259093	157225	8.00822	7	972464	148489	6.54906	7	612838	168047	3.64682
8	1692162	273697	6.18261	8	994326	379855	2.61765	8	621645	147568	4.2126
9	1389528	313976	4.42559	9	1143374	345229	3.31193	9	1324694	208863	6.34241
10	1345918	312118	4.31221	10	783230	271377	2.88613	10	520319	112319	4.63251
11	2089087	221448	9.43376	11	547522	113866	4.80848	11	860354	122750	7.00899
12	1755538	258727	6.78529	12	1124980	357239	3.1491	12	523838	92429	5.66746
13	1439946	357272	4.03039	13	848429	157295	5.39387	13	453365	65641	6.90674
14	2047069	475615	4.30405	14	701185	197706	3.5466	14	578522	123070	4.70076
15	2059580	463905	4.43966	15	937229	412919	2.26976	15	601028	141032	4.26164
16	1821138	377378	4.82577	16	1494492	240296	6.21938	16	751593	167511	4.48683
17	509549	76798	6.63493	17	1261056	242229	5.20605	17	525249	95987	5.47208
18	1122389	158161	7.0965	18	1295938	219378	5.90733	18	1132798	155353	7.29177
19	1073703	143977	7.45746	19	1366265	208085	6.5659	19	1164998	257884	4.51753
20	1136864	206786	5.49778	20	1068715	275072	3.88522	20	678431	140049	4.84424
21	869206	163986	5.30049	21	1457537	392176	3.71654	21	953376	221260	4.30885
22	792668	167282	4.73851	22	1059782	403235	2.6282	22	643453	94966	6.77561
23	1081786	159517	6.78163	23	837790	209536	3.99831	23	417007	156074	2.67185
24	1120726	258788	4.33067	24	1490527	576458	2.58566	24	557766	132821	4.19938
				25	1966499	427216	4.60306	25	891964	186041	4.79445
				26	1546365	270958	5.70703
				27	2087528	464128	4.49774
shNT 60min				sh#1 60min				sh#2 60min				60min
Cell	Nuc	Cyto	Nuc/Cyto	Cell	Nuc	Cyto	Nuc/Cyto	Cell	Nuc	Cyto	Nuc/Cyto
1	634482	41364	15.339	1	1056249	304162	3.47265	1	797737	104093	7.66369
2	824089	85254	9.66628	2	725377	231772	3.1297	2	826426	97293	8.4942
3	345465	55945	6.17508	3	839525	328662	2.55437	3	1713231	288806	5.93212
4	596784	52722	11.3194	4	984721	299365	3.28937	4	1005987	171906	5.85196
5	502928	56958	8.8298	5	805530	247948	3.24879	5	1451471	213861	6.78698
6	487136	59948	8.12598	6	739017	263430	2.80536	6	994102	184659	5.38345
7	763131	88115	8.66063	7	1327425	312111	4.25305	7	642298	187734	3.42132
8	335911	61221	5.48686	8	596784	168522	3.54128	8	1788332	398418	4.48858
9	501174	67827	7.389	9	837817	190093	4.40741	9	1450612	296232	4.89688
10	686284	74468	9.21582	10	888989	315695	2.81597	10	1130869	328792	3.43947
11	714088	61379	11.6341	11	996484	222028	4.4881	11	2022907	479311	4.22045
12	576752	63883	9.02825	12	1311773	400593	3.27458	12	1349998	291327	4.63396
13	598025	46477	12.8671	13	1386536	545897	2.53992	13	1995673	185298	10.7701
14	491339	31880	15.4121	14	1276401	203421	6.27468	14	594010	281311	2.11158
15	508022	44825	11.3335	15	585904	242457	2.41653	15	1691483	237436	7.12395
16	856663	68023	12.5937	16	1096385	247373	4.43211	16	1653371	207994	7.94913
17	891943	66280	13.4572	17	2579580	505590	5.10212	17	478882	64994	7.3681
18	732601	83340	8.79051	18	2366454	389693	6.07261	18	1234397	245584	5.02637
19	1227467	134330	9.1377	19	1303021	310701	4.19381	19	1283586	328944	3.90214
20	628502	54288	11.5772	20	1097339	316579	3.46624	20	1291096	264547	4.8804
21	988876	71366	13.8564	21	993833	230184	4.31756	21	814097	159047	5.11859
22	850832	86727	9.81046	22	940889	223240	4.2147	22	887178	204461	4.33911
23	558002	102985	5.41828	23	728929	163986	4.44507	23	564598	223635	2.52464
24	473327	35511	13.329	24	830350	192659	4.30995	24	470480	51906	9.06408
25	541212	77117	7.01806	25	1062174	157677	6.73639	25	390812	166370	2.34905

## Sheet: Fig 4i
Densitometry analysis and quantification of Western Blots
	Condition	Prot	Area	Ratio
NUC	shNT	SMAD2/3	35608304	1	Replicate N1
	sh#1	SMAD2/3	19921856	0.559472
	sh#2	SMAD2/3	12574158	0.353124
NUC	shNT	SMAD2/3	39879999	1	Replicate N2
	sh#1	SMAD2/3	29188584	0.73191
	sh#2	SMAD2/3	22876321	0.573629
NUC	shNT	SMAD2/3	25230635	1	Replicate N3
	sh#1	SMAD2/3	19344735	0.766716
	sh#2	SMAD2/3	20604442	0.816644

## Sheet: Fig 4j
RAW CTs and quantification
			CT 18S	Mean	CT Target	Mean	DelatCT	DDCT	Qrelative					Plotted values
MYOF	N1	shNT CTRL	20.9643		20.9592										Untreated (CTRL)									TGFß1 stimulated
			21.0018	20.9786	20.9541	20.9319	-0.0466771	0	1						Irrel. shRNA			shMYOF#1			shMYOF#2			Irrel. shRNA			shMYOF#1			shMYOF#2
			20.9697		20.8824									MYOF	1	1	1	0.037	0.041	0.025	0.157	0.172	0.269	0.979	0.989	1.052	0.043	0.039	0.03	0.127	0.133	0.201
		sh#1 CTRL	21.1172		25.9462									COL1A1	1	1	1	0.599	0.705	0.796	0.299	0.286	0.259	1.44	1.375	1.56	1.052	1.189	1.154	0.58	0.671	0.218
			21.1952	21.1921	25.9196	25.9193	4.72715	4.77383	0.0365539					FN1	1	1	1	0.377	0.599	0.637	0.259	0.334	0.289	2.222	2.858	2.385	1.046	1.597	1.637	0.437	0.767	0.335
			21.2641		25.8921									TGFBI	1	1	1	0.41	0.54	0.672	0.497	0.545	0.775	1.945	2.181	2.239	1.059	1.296	1.836	1.206	1.532	1.779
		sh#2 CTRL	21.1642		23.7646
			21.2019	21.2018	23.8135	23.8273	2.6255	2.67218	0.15689
			21.2393		23.9038
		shNT TGFß1	21.3013		21.2787
			21.281	21.3132	21.3108	21.2967	-0.0164948	0.0301823	0.979297
			21.3572		21.3005
		sh#1 TGFß1	21.4577		25.8985
			21.4637	21.4646	25.9822	25.9452	4.48068	4.52735	0.0433642
			21.4723		25.9551
		sh#2 TGFß1	21.3123		24.231
			21.2823	21.3029	24.2499	24.2382	2.93529	2.98197	0.126572
			21.3141		24.2337
	N2	shNT CTRL	21.184		21.163
			21.1624	21.155	21.1938	21.1524	-0.00256597	0	1
			21.1186		21.1005
		sh#1 CTRL	21.2769		25.949
			21.3477	21.3104	25.901	25.9208	4.61036	4.61293	0.0408667
			21.3066		25.9123
		sh#2 CTRL	21.3859		23.9012
			21.3552	21.3782	23.9072	23.9172	2.53897	2.54154	0.17176
			21.3935		23.9431
		shNT TGFß1	21.3936		21.4062
			21.4256	21.4161	21.4115	21.4289	0.012855	0.015421	0.989368
			21.429		21.469
		sh#1 TGFß1	21.4112		26.0325
			21.3695	21.3734	26.0266	26.0373	4.66386	4.66643	0.039379
			21.3396		26.0528
		sh#2 TGFß1	21.3259		24.2137
			21.267	21.3068	24.1785	24.2199	2.91309	2.91566	0.132525
			21.3276		24.2675
	N3	shNT CTRL	20.8186		21.8283
			20.8784	20.875	21.8586	21.8418	0.966883	0	1
			20.9279		21.8386
		sh#1 CTRL	20.9668		27.3757
			21.0453	21.0228	27.3563	27.3189	6.29606	5.32918	0.0248747
			21.0564		27.2247
		sh#2 CTRL	20.6621		23.5147
			20.6874	20.7017	23.5361	23.5613	2.8596	1.89272	0.269299
			20.7555		23.6331
		shNT TGFß1	21.0754		21.969
			21.0877	21.108	22.0238	22.0021	0.894027	-0.0728562	1.0518
			21.1609		22.0133
		sh#1 TGFß1	20.9342		26.9066
			20.9257	20.9421	26.9877	26.9515	6.00942	5.04253	0.0303421
			20.9663		26.9601
		sh#2 TGFß1	20.8755		24.125
			20.93	20.9312	24.1494	24.2123	3.2811	2.31422	0.201072
			20.9883		24.3626
COL1A1	N1	shNT CTRL	18.5764		19.5301
			18.6112	18.5938	19.5837	19.5569	0.963153	0	1
		sh#1 CTRL	18.7467		20.4203
			18.7424	18.7446	20.474	20.4472	1.70259	0.739438	0.598973
		sh#2 CTRL	18.7013		21.4963
			18.7854	18.7433	21.4037	21.45	2.70668	1.74353	0.298638
		shNT TGFß1	18.727		19.2368
			18.7981	18.7625	19.1616	19.1992	0.436658	-0.526495	1.44043
		sh#1 TGFß1	18.8745		19.94
			18.9387	18.9066	19.6531	19.7966	0.88992	-0.0732332	1.05207
		sh#2 TGFß1	18.6553		20.4443
			18.6641	18.6597	20.3716	20.4079	1.74821	0.78506	0.580328
	N2	shNT CTRL	18.8313		19.6471
			18.8098	18.8206	19.6252	19.6362	0.815589	0	1
		sh#1 CTRL	18.9344		20.2366
			18.9291	18.9318	20.265	20.2508	1.31902	0.503434	0.705426
		sh#2 CTRL	18.9407		21.5427
			18.934	18.9374	21.5749	21.5588	2.62146	1.80587	0.286009
		shNT TGFß1	18.9753		19.328
			18.9726	18.974	19.3322	19.3301	0.356124	-0.459465	1.37503
		sh#1 TGFß1	18.9618		19.5185
			18.9831	18.9725	19.5573	19.5379	0.565462	-0.250127	1.18931
		sh#2 TGFß1	18.8952		20.2756
			18.8736	18.8844	20.2764	20.276	1.39157	0.575985	0.670828
	N3	shNT CTRL	20.9732		23.8501
			20.9911	20.9928	23.78	23.7231	2.73035	0	1
			21.014		23.5393
		sh#1 CTRL	21.1031		24.398
			21.1794	21.1602	24.26	24.2196	3.0594	0.329058	0.796056
			21.198		24.0008
		sh#2 CTRL	20.7948		25.6099
			20.8458	20.8458	25.5635	25.5272	4.68135	1.951	0.258637
			20.8969		25.4082
		shNT TGFß1	21.1992		23.4705
			21.2637	21.2535	23.371	23.3427	2.08924	-0.641108	1.55953
			21.2976		23.1868
		sh#1 TGFß1	21.0766		23.8287
			21.0983	21.1045	23.6608	23.6277	2.5232	-0.207144	1.1544
			21.1386		23.3936
		sh#2 TGFß1	21.0131		26.1863
			21.0628	21.0722	26.0326	26.0003	4.92804	2.1977	0.217985
			21.1408		25.7819
FN1	N1	shNT CTRL	20.9643		22.5018
			21.0018	20.9786	22.5359	22.5107	1.53207	0	1
			20.9697		22.4944
		sh#1 CTRL	21.1172		24.1309
			21.1952	21.1921	24.1669	24.1315	2.93934	1.40726	0.377026
			21.2641		24.0967
		sh#2 CTRL	21.1642		24.6808
			21.2019	21.2018	24.7009	24.683	3.48117	1.9491	0.258978
			21.2393		24.6671
		shNT TGFß1	21.3013		21.6953
			21.281	21.3132	21.6552	21.6934	0.380236	-1.15184	2.22197
			21.3572		21.7297
		sh#1 TGFß1	21.4577		22.9379
			21.4637	21.4646	22.8832	22.9311	1.46654	-0.0655319	1.04647
			21.4723		22.9721
		sh#2 TGFß1	21.3123		23.9373
			21.2823	21.3029	24.0995	24.028	2.72513	1.19305	0.437376
			21.3141		24.0473
	N2	shNT CTRL	21.184		23.1245
			21.1624	21.155	23.1609	23.1343	1.97931	0	1
			21.1186		23.1175
		sh#1 CTRL	21.2769		24.003
			21.3477	21.3104	24.0658	24.0301	2.71972	0.740411	0.598569
			21.3066		24.0216
		sh#2 CTRL	21.3859		24.8345
			21.3552	21.3782	25.0001	24.9396	3.56136	1.58206	0.334005
			21.3935		24.9841
		shNT TGFß1	21.3936		21.8629
			21.4256	21.4161	21.921	21.8805	0.46445	-1.51486	2.85771
			21.429		21.8576
		sh#1 TGFß1	21.4112		22.6463
			21.3695	21.3734	22.7699	22.6776	1.30416	-0.675145	1.59676
			21.3396		22.6167
		sh#2 TGFß1	21.3259		23.6325
			21.267	21.3068	23.7237	23.6681	2.3613	0.381989	0.767379
			21.3276		23.6481
	N3	shNT CTRL	20.8186		31.9668
			20.8784	20.875	31.9879	31.9972	11.1222	0	1
			20.9279		32.0368
		sh#1 CTRL	20.9668		32.7847
			21.0453	21.0228	32.8752	32.7961	11.7733	0.651034	0.636824
			21.0564		32.7285
		sh#2 CTRL	20.6621		33.589
			20.6874	20.7017	33.6512	33.6139	12.9122	1.78997	0.289178
			20.7555		33.6015
		shNT TGFß1	21.0754		31.026
			21.0877	21.108	30.9492	30.9765	9.86844	-1.25379	2.38467
			21.1609		31.0037
		sh#1 TGFß1	20.9342		31.4349
			20.9257	20.9421	31.2605	31.3535	10.4114	-0.710783	1.63669
			20.9663		31.3652
		sh#2 TGFß1	20.8755		33.7551
			20.93	20.9312	33.581	33.6324	12.7011	1.57889	0.334739
			20.9883		33.561
TGFBI	N1	shNT CTRL	20.9643		18.5313
			21.0018	20.9786	18.6858	18.5793	-2.39926	0	1
			20.9697		18.5209
		sh#1 CTRL	21.1172		20.0773
			21.1952	21.1921	20.158	20.0795	-1.11265	1.28661	0.409914
			21.2641		20.0032
		sh#2 CTRL	21.1642		19.8653
			21.2019	21.2018	19.8179	19.8125	-1.38928	1.00997	0.496556
			21.2393		19.7543
		shNT TGFß1	21.3013		17.9789
			21.281	21.3132	17.9891	17.9539	-3.35931	-0.960055	1.94538
			21.3572		17.8936
		sh#1 TGFß1	21.4577		18.9982
			21.4637	21.4646	18.9912	18.9823	-2.48223	-0.0829746	1.0592
			21.4723		18.9576
		sh#2 TGFß1	21.3123		18.7194
			21.2823	21.3029	18.5759	18.6338	-2.66907	-0.269812	1.20565
			21.3141		18.6062
	N2	shNT CTRL	21.184		18.7652
			21.1624	21.155	18.8973	18.7927	-2.36234	0	1
			21.1186		18.7154
		sh#1 CTRL	21.2769		19.8619
			21.3477	21.3104	19.8828	19.8362	-1.47417	0.888173	0.540298
			21.3066		19.764
		sh#2 CTRL	21.3859		19.949
			21.3552	21.3782	19.9212	19.8904	-1.48784	0.874499	0.545443
			21.3935		19.801
		shNT TGFß1	21.3936		17.9887
			21.4256	21.4161	17.941	17.929	-3.48701	-1.12467	2.18051
			21.429		17.8574
		sh#1 TGFß1	21.4112		18.6807
			21.3695	21.3734	18.6445	18.6371	-2.73634	-0.374001	1.29594
			21.3396		18.5862
		sh#2 TGFß1	21.3259		18.4248
			21.267	21.3068	18.2594	18.3289	-2.97788	-0.61554	1.53213
			21.3276		18.3026
	N3	shNT CTRL	20.8186		19.9955
			20.8784	20.875	20.1826	20.0564	-0.818513	0	1
			20.9279		19.9912
		sh#1 CTRL	20.9668		20.789
			21.0453	21.0228	20.8482	20.7779	-0.244958	0.573556	0.671959
			21.0564		20.6964
		sh#2 CTRL	20.6621		20.3035
			20.6874	20.7017	20.2804	20.251	-0.450702	0.367812	0.774957
			20.7555		20.1691
		shNT TGFß1	21.0754		19.1762
			21.0877	21.108	19.1675	19.1267	-1.98133	-1.16282	2.23894
			21.1609		19.0363
		sh#1 TGFß1	20.9342		19.3122
			20.9257	20.9421	19.2466	19.2469	-1.69517	-0.876659	1.83612
			20.9663		19.1819
		sh#2 TGFß1	20.8755		19.3657
			20.93	20.9312	19.2239	19.2819	-1.64932	-0.830803	1.77868
			20.9883		19.2562
