# Supplementary material for: Targeting myoferlin in ER/Golgi vesicle trafficking reprograms pancreatic cancer-associated fibroblasts
Source: EMBO J. 2025 Oct 8;44(22):6425–65. doi: 10.1038/s44318-025-00570-6 (PMC12623807; doi:10.1038/s44318-025-00570-6)
Supplement: Supplementary file 7 — Source data Fig. 5 [file 44318_2025_570_MOESM7_ESM.zip]

Archive with 105 entries (94 files):
- Fig5/
- Fig5/.DS_Store
- Fig5/Images/
- Fig5/Images/.DS_Store
- Fig5/Images/C/
- Fig5/Images/C/Fig_5_panel_c_Sec24C_Golgin97_BFA_30min_1_blue.jpg
- Fig5/Images/C/Fig_5_panel_c_Sec24C_Golgin97_BFA_30min_1_green.jpg
- Fig5/Images/C/Fig_5_panel_c_Sec24C_Golgin97_BFA_30min_1_merge.jpg
- Fig5/Images/C/Fig_5_panel_c_Sec24C_Golgin97_BFA_30min_1_red.jpg
- Fig5/Images/C/Fig_5_panel_c_Sec24C_Golgin_sh#1_3_blue.jpg
- Fig5/Images/C/Fig_5_panel_c_Sec24C_Golgin_sh#1_3_green.jpg
- Fig5/Images/C/Fig_5_panel_c_Sec24C_Golgin_sh#1_3_merge.jpg
- Fig5/Images/C/Fig_5_panel_c_Sec24C_Golgin_sh#1_3_red.jpg
- Fig5/Images/C/Fig_5_panel_c_Sec24C_Golgin_sh#5_2_blue.jpg
- Fig5/Images/C/Fig_5_panel_c_Sec24C_Golgin_sh#5_2_green.jpg
- Fig5/Images/C/Fig_5_panel_c_Sec24C_Golgin_sh#5_2_merge.jpg
- Fig5/Images/C/Fig_5_panel_c_Sec24C_Golgin_sh#5_2_red.jpg
- Fig5/Images/C/Fig_5_panel_c_Sec24C_Golgin_shNT_5_blue.jpg
- Fig5/Images/C/Fig_5_panel_c_Sec24C_Golgin_shNT_5_green.jpg
- Fig5/Images/C/Fig_5_panel_c_Sec24C_Golgin_shNT_5_merge.jpg
- Fig5/Images/C/Fig_5_panel_c_Sec24C_Golgin_shNT_5_red.jpg
- Fig5/Images/D/
- Fig5/Images/D/Fig_5_panel_d_Sec24C_MYOF_3_blue.jpg
- Fig5/Images/D/Fig_5_panel_d_Sec24C_MYOF_3_green.jpg
- Fig5/Images/D/Fig_5_panel_d_Sec24C_MYOF_3_merge.jpg
- Fig5/Images/D/Fig_5_panel_d_Sec24C_MYOF_3_red.jpg
- Fig5/Images/E/
- Fig5/Images/E/.DS_Store
- Fig5/Images/E/Fig_5_panel_e_MYOF_Sec24C_CTRL_2.jpg
- Fig5/Images/E/Fig_5_panel_e_MYOF_Sec24C_CTRL_2_big.jpg
- Fig5/Images/E/Fig_5_panel_e_MYOF_Sec24C_sh#1_5.jpg
- Fig5/Images/E/Fig_5_panel_e_MYOF_Sec24C_sh#1_5_big.jpg
- Fig5/Images/E/Fig_5_panel_e_MYOF_Sec24C_sh#5_3.jpg
- Fig5/Images/E/Fig_5_panel_e_MYOF_Sec24C_sh#5_3_big.jpg
- Fig5/Images/E/Fig_5_panel_e_MYOF_Sec24C_shNT_3.jpg
- Fig5/Images/E/Fig_5_panel_e_MYOF_Sec24C_shNT_3_big.jpg
- Fig5/Images/I/
- Fig5/Images/I/Fig_5_panel_i_shNT_R1_MYOF_9_blue.jpg
- Fig5/Images/I/Fig_5_panel_i_shNT_R1_MYOF_9_green.jpg
- Fig5/Images/I/Fig_5_panel_i_shNT_R1_MYOF_9_merge.jpg
- Fig5/Images/I/Fig_5_panel_i_shNT_R1_MYOF_9_red.jpg
- Fig5/Images/J/
- Fig5/Images/J/Fig_5_panel_j_MYOF_TGFBR1_CTRL_4.jpg
- Fig5/Images/J/Fig_5_panel_j_MYOF_TGFBR1_CTRL_4_big.jpg
- Fig5/Images/J/Fig_5_panel_j_MYOF_TGFBR1_sh#1_4.jpg
- Fig5/Images/J/Fig_5_panel_j_MYOF_TGFBR1_sh#1_4_big.jpg
- Fig5/Images/J/Fig_5_panel_j_MYOF_TGFBR1_sh#5_6.jpg
- Fig5/Images/J/Fig_5_panel_j_MYOF_TGFBR1_sh#5_6_big.jpg
- Fig5/Images/J/Fig_5_panel_j_MYOF_TGFBR1_shNT_3.jpg
- Fig5/Images/J/Fig_5_panel_j_MYOF_TGFBR1_shNT_3_big.jpg
- Fig5/Images/N/
- Fig5/Images/N/Fig_5_panel_n_R1_#1_1_blue.jpg
- Fig5/Images/N/Fig_5_panel_n_R1_#1_1_green.jpg
- Fig5/Images/N/Fig_5_panel_n_R1_#1_1_merge.jpg
- Fig5/Images/N/Fig_5_panel_n_R1_#1_1_red.jpg
- Fig5/Images/N/Fig_5_panel_n_R1_#5_4_blue.jpg
- Fig5/Images/N/Fig_5_panel_n_R1_#5_4_green.jpg
- Fig5/Images/N/Fig_5_panel_n_R1_#5_4_merge.jpg
- Fig5/Images/N/Fig_5_panel_n_R1_#5_4_red.jpg
- Fig5/Images/N/Fig_5_panel_n_R1_shNT_2_blue.jpg
- Fig5/Images/N/Fig_5_panel_n_R1_shNT_2_green.jpg
- Fig5/Images/N/Fig_5_panel_n_R1_shNT_2_merge.jpg
- Fig5/Images/N/Fig_5_panel_n_R1_shNT_2_red.jpg
- Fig5/Images/P/
- Fig5/Images/P/.DS_Store
- Fig5/Images/P/Fig_5_panel_p_BFA2_blue_Big.jpg
- Fig5/Images/P/Fig_5_panel_p_BFA2_gray_Big.jpg
- Fig5/Images/P/Fig_5_panel_p_BFA2_green_Big.jpg
- Fig5/Images/P/Fig_5_panel_p_BFA2_merge_Big.jpg
- Fig5/Images/P/Fig_5_panel_p_BFA2_red_Big.jpg
- Fig5/Images/P/Fig_5_panel_p_BFA_2_blue.jpg
- Fig5/Images/P/Fig_5_panel_p_BFA_2_gray.jpg
- Fig5/Images/P/Fig_5_panel_p_BFA_2_green.jpg
- Fig5/Images/P/Fig_5_panel_p_BFA_2_red.jpg
- Fig5/Images/P/Fig_5_panel_p_NTa5_blue_Big.jpg
- Fig5/Images/P/Fig_5_panel_p_NTa5_gray_Big.jpg
- Fig5/Images/P/Fig_5_panel_p_NTa5_green_Big.jpg
- Fig5/Images/P/Fig_5_panel_p_NTa5_merge_Big.jpg
- Fig5/Images/P/Fig_5_panel_p_NTa5_red_Big.jpg
- Fig5/Images/P/Fig_5_panel_p_NTa_5_blue.jpg
- Fig5/Images/P/Fig_5_panel_p_NTa_5_gray.jpg
- Fig5/Images/P/Fig_5_panel_p_NTa_5_green.jpg
- Fig5/Images/P/Fig_5_panel_p_NTa_5_red.jpg
- Fig5/Images/P/Fig_5_panel_p_SH1A_blue_Big.jpg
- Fig5/Images/P/Fig_5_panel_p_SH1A_gray_Big.jpg
- Fig5/Images/P/Fig_5_panel_p_SH1A_green_Big.jpg
- Fig5/Images/P/Fig_5_panel_p_SH1A_merge_Big.jpg
- Fig5/Images/P/Fig_5_panel_p_SH1A_red_Big.jpg
- Fig5/Images/P/Fig_5_panel_p_SH5A_merge_Big.jpg
- Fig5/Images/P/Fig_5_panel_p_SH5a_blue_Big.jpg
- Fig5/Images/P/Fig_5_panel_p_SH5a_gray_Big.jpg
- Fig5/Images/P/Fig_5_panel_p_SH5a_green_Big.jpg
- Fig5/Images/P/Fig_5_panel_p_SH5a_red_Big.jpg
- Fig5/Images/P/Fig_5_panel_p_sh1a_1_blue.jpg
- Fig5/Images/P/Fig_5_panel_p_sh1a_1_gray.jpg
- Fig5/Images/P/Fig_5_panel_p_sh1a_1_green.jpg
- Fig5/Images/P/Fig_5_panel_p_sh1a_1_red.jpg
- Fig5/Images/P/Fig_5_panel_p_sh5a_1_blue.jpg
- Fig5/Images/P/Fig_5_panel_p_sh5a_1_gray.jpg
- Fig5/Images/P/Fig_5_panel_p_sh5a_1_green.jpg
- Fig5/Images/P/Fig_5_panel_p_sh5a_1_red.jpg
- Fig5/Numerical_data/
- Fig5/Numerical_data/Fig5_numerical_data.xlsx
- Fig5/Western_blot/
- Fig5/Western_blot/Fig5_uncropped_blots.pptx
