# Supplementary material for: Targeting myoferlin in ER/Golgi vesicle trafficking reprograms pancreatic cancer-associated fibroblasts
Source: EMBO J. 2025 Oct 8;44(22):6425–65. doi: 10.1038/s44318-025-00570-6 (PMC12623807; doi:10.1038/s44318-025-00570-6)
Supplement: Supplementary file 7 — Source data Fig. 5 [file 44318_2025_570_MOESM7_ESM.zip › Fig5/Numerical_data/Fig5_numerical_data.xlsx]

## Sheet: Fig 5c
Pixel-based colocalization
Channel 1 = Sec24C
Channel 2 = Golgin-97
Irrel. shRNA						shMYOF#1						shMYOF#2						BFA 30min
Pearson R	M1	M2	tM1	tM2		Pearson R	M1	M2	tM1	tM2		Pearson R	M1	M2	tM1	tM2		Pearson R	M1	M2	tM1	tM2
0.28	0.901	1	0.444	0.422		0.1	0.954	1	0.213	0.155		0.14	0.887	0.999	0.17	0.356		0.27	0.895	0.964	0.502	0.305
0.42	0.979	1	0.711	0.736		0.35	0.985	1	0.539	0.491		0.17	0.913	0.997	0.224	0.303		0.23	0.868	0.976	0.374	0.23
0.2	0.979	1	0.337	0.39		0.34	0.958	1	0.503	0.498		0.24	0.846	0.991	0.284	0.383		0.22	0.777	0.981	0.219	0.437
0.33	0.941	0.999	0.587	0.569		0.19	0.93	0.998	0.347	0.413		0.16	0.937	0.997	0.263	0.32		0.19	0.886	0.99	0.345	0.206
0.36	0.963	0.999	0.591	0.598		0.45	0.924	0.998	0.669	0.823		0.19	0.882	0.994	0.258	0.354		0.25	0.86	0.981	0.409	0.345
0.32	0.919	1	0.547	0.558		0.41	0.908	0.997	0.452	0.54		0.37	0.899	0.999	0.473	0.525		0.17	0.828	0.965	0.173	0.318
0.35	0.901	0.999	0.491	0.53		0.3	0.925	1	0.431	0.472		0.23	0.958	0.998	0.408	0.429		0.18	0.829	0.966	0.387	0.182
0.19	0.958	1	0.309	0.381		0.43	0.969	1	0.669	0.666		0.22	0.932	0.997	0.203	0.315		0.19	0.799	0.982	0.369	0.148
0.26	0.91	1	0.409	0.43		0.28	0.976	1	0.473	0.452		0.24	0.929	0.998	0.3	0.326		0.15	0.809	0.973	0.36	0.254
0.11	0.975	1	0.211	0.318		0.22	0.95	1	0.27	0.353		0.25	0.915	0.999	0.379	0.428		0.16	0.867	0.99	0.216	0.276
0.19	0.89	1	0.274	0.383		0.27	0.934	1	0.473	0.469		0.3	0.953	1	0.494	0.489		0.21	0.819	0.975	0.388	0.31
0.24	0.884	0.999	0.362	0.454		0.28	0.922	1	0.408	0.451		0.28	0.883	0.998	0.383	0.464		0.22	0.802	0.972	0.221	0.308
0.29	0.909	1	0.453	0.498		0.35	0.926	1	0.567	0.59		0.17	0.95	1	0.182	0.37		0.13	0.833	0.979	0.293	0.142
0.26	0.947	1	0.394	0.439		0.24	0.955	1	0.376	0.36		0.25	0.909	0.999	0.451	0.481		0.12	0.9	0.945	0.177	0.265
0.22	0.894	1	0.328	0.341		0.28	0.853	0.999	0.432	0.487		0.25	0.938	1	0.379	0.444		0.11	0.874	0.918	0.105	0.354
0.4	0.898	0.999	0.585	0.647		0.21	0.929	1	0.336	0.378		0.31	0.933	0.999	0.487	0.508		0.19	0.896	0.976	0.282	0.346
0.22	0.901	1	0.341	0.442		0.38	0.92	1	0.579	0.577		0.15	0.859	1	0.193	0.38		0.04	0.9	0.993	0.004	0.403
0.29	0.868	1	0.471	0.51		0.27	0.882	0.999	0.363	0.406		0.26	0.892	1	0.432	0.514		0.14	0.842	0.994	0.235	0.21
0.17	0.96	1	0.323	0.359		0.12	0.907	1	0.151	0.288		0.21	0.918	1	0.336	0.374		0.18	0.904	0.994	0.372	0.251
0.24	0.943	1	0.381	0.446		0.2	0.854	1	0.318	0.351		0.28	0.951	1	0.451	0.419		0.11	0.85	0.97	0.139	0.327
0.19	0.898	1	0.326	0.39		0.29	0.941	0.998	0.571	0.604		0.26	0.93	1	0.392	0.467		0.25	0.941	0.992	0.351	0.367
0.29	0.942	1	0.501	0.488		0.16	0.943	0.999	0.319	0.29		0.41	0.962	1	0.609	0.566		0.15	0.897	0.978	0.237	0.387
0.22	0.909	1	0.38	0.389		0.22	0.944	1	0.389	0.432		0.31	0.967	1	0.519	0.498		0.15	0.854	0.985	0.271	0.229
0.18	0.852	0.999	0.317	0.387		0.21	0.955	1	0.328	0.396		0.28	0.936	1	0.464	0.5		0.14	0.938	0.995	0.126	0.327
0.32	0.898	0.998	0.492	0.562		0.25	0.932	1	0.374	0.424		0.27	0.95	1	0.401	0.407		0.16	0.877	0.984	0.248	0.283
0.2	0.92	1	0.309	0.425		0.35	0.921	0.999	0.537	0.541		0.27	0.951	1	0.429	0.451		0.18	0.918	0.994	0.332	0.206
0.34	0.937	1	0.517	0.537		0.14	0.984	1	0.192	0.334		0.5	0.977	1	0.78	0.82		0.11	0.85	0.979	0.226	0.191
0.22	0.897	0.999	0.374	0.449		0.17	0.963	1	0.262	0.378		0.37	0.946	1	0.504	0.53		0	0.837	0.977	0	0.424
0.23	0.905	1	0.388	0.474		0.3	0.897	1	0.373	0.463		0.19	0.977	1	0.34	0.385		0.2	0.906	0.967	0.358	0.345
0.36	0.933	1	0.533	0.54		0.2	0.937	1	0.28	0.36		0.3	0.969	1	0.644	0.567		0.1	0.888	0.995	0.137	0.27
0.25	0.911	1	0.372	0.425		0.27	0.973	1	0.534	0.432		0.31	0.946	1	0.367	0.381		0.14	0.847	0.98	0.264	0.201
0.25	0.857	1	0.397	0.429		0.3	0.959	1	0.469	0.451		0.24	0.951	1	0.374	0.417		0.11	0.496	0.689	0.229	0.104
0.33	0.934	1	0.477	0.531		0.36	0.952	1	0.569	0.55		0.28	0.917	0.999	0.429	0.453		0.07	0.87	0.986	0.056	0.251
0.17	0.95	1	0.295	0.378		0.26	0.919	0.999	0.376	0.44		0.33	0.86	0.997	0.445	0.506		0.21	0.855	0.982	0.298	0.328
0.18	0.907	0.999	0.279	0.387		0.23	0.923	1	0.363	0.449		0.21	0.906	0.99	0.355	0.387		0.13	0.883	0.994	0.166	0.253
0.4	0.922	1	0.564	0.582		0.37	0.957	1	0.595	0.584		0.27	0.806	0.995	0.305	0.436		0.32	0.9	0.997	0.446	0.475
0.21	0.914	0.999	0.312	0.389		0.27	0.908	1	0.386	0.441		0.22	0.896	0.993	0.258	0.385		0.13	0.888	0.991	0.171	0.333
0.16	0.875	0.999	0.22	0.365		0.29	0.914	1	0.404	0.456		0.38	0.933	0.998	0.555	0.545		0.25	0.85	0.984	0.27	0.372
0.33	0.923	1	0.527	0.533		0.46	0.973	1	0.703	0.667		0.13	0.897	1	0.209	0.376		0.17	0.934	0.998	0.36	0.239
0.32	0.939	1	0.483	0.535		0.35	0.967	0.998	0.551	0.536		0.44	0.888	0.993	0.551	0.62		0.25	0.905	0.992	0.243	0.389
0.23	0.964	1	0.409	0.403		0.26	0.949	0.995	0.304	0.451		0.12	0.952	1	0.171	0.377		0.16	0.918	0.996	0.211	0.268
0.32	0.923	1	0.62	0.62		0.43	0.887	0.999	0.479	0.581		0.21	0.924	0.999	0.346	0.419		0.31	0.943	0.994	0.461	0.498
0.35	0.911	1	0.663	0.738		0.27	0.972	0.985	0.358	0.505		0.12	0.921	0.997	0.236	0.378		0.15	0.908	0.985	0.32	0.255
0.19	0.857	0.999	0.318	0.367		0.38	0.956	0.994	0.469	0.489		0.25	0.947	0.999	0.444	0.46		0.11	0.876	0.992	0.09	0.276
0.24	0.793	0.999	0.414	0.459		0.44	0.902	0.996	0.689	0.794		0.3	0.905	0.994	0.421	0.469		0.05	0.906	0.982	0.032	0.376
0.28	0.847	0.999	0.482	0.544		0.28	0.959	1	0.435	0.414		0.37	0.941	1	0.62	0.598		0.11	0.897	0.996	0.314	0.148
0.2	0.886	1	0.362	0.361		0.23	0.933	0.996	0.257	0.38		0.09	0.907	0.997	0.123	0.345		0.04	0.884	0.982	0.067	0.257
0.21	0.85	0.999	0.335	0.34		0.13	0.919	0.953	0.116	0.385		0.11	0.88	0.99	0.137	0.361		0.03	0.918	0.998	0.08	0.096
0.25	0.917	0.999	0.382	0.475		0.21	0.97	0.999	0.327	0.385		0.2	0.883	0.994	0.233	0.386		0.15	0.942	0.994	0.149	0.326
0.37	0.91	0.997	0.494	0.564		0.23	0.924	1	0.428	0.443		0.35	0.958	1	0.66	0.659		0.27	0.955	0.807	0.214	0.283
0.4	0.939	0.999	0.663	0.725		0.43	0.936	0.998	0.549	0.599		0.25	0.958	1	0.418	0.424		0.36	0.978	0.799	0.359	0.336
0.4	0.853	0.999	0.519	0.667		0.22	0.989	1	0.368	0.399		0.23	0.845	0.999	0.339	0.48		0.33	0.945	0.825	0.36	0.347
0.35	0.914	1	0.486	0.544		0.24	0.895	0.998	0.259	0.438		0.28	0.893	0.998	0.362	0.444		0.3	0.879	0.863	0.258	0.333
0.27	0.896	1	0.384	0.43		0.13	0.94	0.999	0.163	0.346		0.13	0.895	0.995	0.189	0.288		0.35	0.947	0.804	0.342	0.317
0.21	0.854	1	0.289	0.413		0.22	0.946	1	0.346	0.404		0.4	0.92	0.999	0.608	0.609		0.28	0.943	0.992	0.243	0.38
0.3	0.841	0.995	0.449	0.524		0.19	0.96	0.997	0.227	0.361		0.28	0.876	0.998	0.426	0.467		0.33	0.965	0.81	0.274	0.297
0.22	0.831	0.993	0.295	0.453		0.29	0.966	1	0.404	0.467		0.17	0.916	0.999	0.279	0.327		0.19	0.962	0.862	0.128	0.201
0.27	0.948	1	0.508	0.537		0.17	0.97	1	0.235	0.378		0.35	0.924	0.996	0.532	0.56		0.28	0.914	0.795	0.314	0.249
0.3	0.922	1	0.507	0.541		0.18	0.956	1	0.337	0.397		0.29	0.918	0.997	0.462	0.465		0.23	0.875	0.997	0.379	0.25
0.3	0.93	1	0.516	0.557		0.21	0.92	0.998	0.331	0.411		0.32	0.896	0.995	0.396	0.49		0.27	0.951	0.998	0.395	0.431
0.26	0.928	1	0.493	0.478		0.38	0.945	1	0.571	0.583		0.42	0.954	0.997	0.593	0.56		0.16	0.915	0.991	0.307	0.181
0.25	0.871	1	0.401	0.484		0.27	0.949	1	0.443	0.42		0.4	0.991	0.999	0.621	0.611		0.15	0.919	0.994	0.29	0.294
0.34	0.886	0.999	0.53	0.583		0.28	0.876	1	0.419	0.51		0.31	0.906	0.998	0.371	0.421		0.21	0.948	0.994	0.491	0.407
0.24	0.928	1	0.443	0.451		0.36	0.91	1	0.478	0.56		0.25	0.91	0.998	0.329	0.436		0.22	0.943	0.996	0.37	0.294
0.19	0.931	1	0.32	0.426		0.32	0.855	1	0.376	0.492		0.29	0.91	1	0.467	0.517		0.32	0.861	0.987	0.432	0.6
0.24	0.922	1	0.332	0.449		0.26	0.899	1	0.392	0.421		0.17	0.923	0.998	0.262	0.365		0.29	0.933	0.995	0.457	0.368
0.18	0.904	1	0.338	0.288		0.22	0.949	1	0.349	0.398		0.32	0.892	0.997	0.409	0.474		0.29	0.933	0.995	0.457	0.368
0.39	0.918	1	0.527	0.575		0.27	0.98	1	0.479	0.45		0.25	0.895	0.996	0.353	0.422		0.18	0.893	0.994	0.219	0.335
0.29	0.948	1	0.407	0.459		0.27	0.942	1	0.42	0.446		0.24	0.933	0.999	0.341	0.407		0.25	0.935	0.991	0.411	0.358
0.32	0.922	1	0.473	0.518		0.24	0.943	1	0.324	0.381		0.22	0.941	0.999	0.441	0.423		0.23	0.934	0.999	0.298	0.363
0.41	0.954	1	0.419	0.455		0.26	0.914	1	0.409	0.409		0.29	0.964	0.999	0.396	0.429
0.26	0.983	1	0.42	0.411		0.42	0.956	1	0.638	0.63		0.17	0.945	1	0.275	0.373
0.38	0.98	1	0.655	0.654		0.34	0.891	1	0.449	0.494		0.42	0.927	0.995	0.61	0.66
0.51	0.915	1	0.615	0.817		0.21	0.97	1	0.351	0.397		0.42	0.983	1	0.598	0.515
0.61	0.932	1	0.789	0.895		0.2	0.914	1	0.324	0.402		0.26	0.982	0.998	0.407	0.408
0.34	0.905	0.999	0.457	0.511		0.25	0.933	1	0.358	0.396		0.26	0.948	0.993	0.464	0.423
0.29	0.894	1	0.472	0.5		0.23	0.889	1	0.381	0.452		0.006	0.998	1	0.115	0.378
0.36	0.924	1	0.494	0.547		0.34	0.88	1	0.411	0.536		0.11	0.965	0.998	0.141	0.397
0.58	0.947	1	0.564	0.687								0.22	0.982	1	0.421	0.397
0.16	0.944	1	0.314	0.328								0.37	0.922	0.992	0.466	0.484
0.47	0.952	0.999	0.739	0.808								0.23	0.95	0.999	0.435	0.421
0.38	0.967	1	0.568	0.575								0.28	0.07	0.999	0.439	0.444
0.39	0.904	1	0.563	0.665								0.32	0.928	0.999	0.547	0.568
0.31	0.935	1	0.48	0.476								0.15	0.941	1	0.247	0.373
0.4	0.966	1	0.582	0.565								0.3	0.943	1	0.454	0.464
												0.12	0.885	1	0.183	0.376
												0.2	0.948	1	0.273	0.392
												0.27	0.937	1	0.431	0.475
												0.21	0.882	0.999	0.289	0.409
												0.46	0.933	0.998	0.706	0.713
												0.13	0.846	0.999	0.154	0.349
Object-based (SODA)
Channel 1 = Sec24C
Channel 2 = Golgin-97
Condition	Image_numb	Nb detections 1	Nb detections 2	% of 1 (center of mass) inside masks 2	p-value (1 inside masks 2, Analytical)	log p-value (1 inside masks 2)	Ripley step	Ripley r_max	Max. of the K function	p-value (SODA)	log_10(p-value)	% (fit of K function) of 2 coloc. with 1	Distance of Coloc. (fit)	% (SODA) of 2 coloc. with 1	Distance of Coloc. (SODA)
BFA	1	257	69	0.144928	0	-29.9177	1	5	7.55082	1.08247e-13	-12.9588	0.25	0.55	0.241342	2.71198
BFA	1	282	70	0.114286	0.0162838	-1.78825	1	5	5.092	8.85781e-07	-6.03729	0.17	1.25	0.144998	1.24347
BFA	1	293	67	0.134328	9.40165e-06	-5.00567	1	5	6.98442	7.15095e-12	-11.1372	0.34	0.3	0.255896	2.36135
BFA	1	293	82	0.121951	1.47183e-05	-4.81009	1	5	7.86151	9.4369e-15	-14.0161	0.21	1.95	0.246236	2.79092
BFA	1	311	57	0.157895	8.10415e-07	-6.07412	1	5	6.07328	3.13306e-09	-8.49296	0.13	0.15	0.231055	2.51688
BFA	1	329	68	0.147059	1.56575e-06	-5.7872	1	5	3.17033	0.00380085	-2.42012	0.14	0	0.140064	3.33047
BFA	1	335	100	0.14	4.00519e-12	-11.3885	1	5	6.18272	1.57511e-09	-8.79199	0.27	2.3	0.263852	3.12602
BFA	1	344	91	0.120879	5.06377e-08	-7.28137	1	5	5.62758	4.56879e-08	-7.32743	0.22	1.75	0.228827	2.38197
BFA	2	82	17	0	0.700763	-0.154429	1	5	1.70652	0.201288	-0.696183	0.02	3.05	0.0811233	3.98341
BFA	2	90	26	0.0769231	0.00103843	-2.98362	1	5	1.61863	0.237407	-0.624506	0.13	3.55	0
BFA	2	94	35	0	0.73743	-0.132279	1	5	0.296412	0.910913	-0.040523	0	0	0
BFA	2	100	7	0.142857	0.000319848	-3.49506	1	5	6.24146	1.08374e-09	-8.95456	0.14	0.6	0.378946
BFA	2	108	22	0.136364	1.98922e-08	-7.68795	1	5	3.00828	0.00655102	-2.18369	0.04	0	0.146133	1.94226
BFA	2	119	26	0	0.756763	-0.12104	1	5	0.649855	0.774922	-0.110742	0	0	0
BFA	2	122	46	0.130435	6.93889e-15	-14.1518	1	5	6.78496	2.90301e-11	-10.5282	0.27	1.85	0.289975	2.83123
BFA	2	131	22	0.0454545	0.16866	-0.772989	1	5	1.92756	0.127701	-0.893804	0.17	3	0.146739	4.09368
BFA	2	149	37	0	0.779658	-0.108096	1	5	1.74013	0.188519	-0.724645	0.07	1.35	0.0578368	1.32472
BFA	2	176	75	0.04	0.0143552	-1.84299	1	5	2.65437	0.0197072	-1.70538	0.04	1.25	0.0381652	1.49574
BFA	2	178	41	0.0243902	0.315442	-0.50108	1	5	2.34823	0.046276	-1.33464	0.02	0	0.0845834	2.04047
BFA	2	181	19	0.0526316	0.20269	-0.693167	1	5	3.9136	0.000227308	-3.64338	0.31	3.3	0.21722	0.564732
BFA	3	47	29	0.0344828	0.181254	-0.741712	1	5	3.63388	0.000697777	-3.15628	0.14	2.05	0.210849	2.38208
BFA	3	79	33	0	0.844669	-0.0733136	1	5	0.599378	0.798949	-0.0974809	0.01	1.9	0
BFA	3	98	39	0.025641	0.489739	-0.310036	1	5	1.52367	0.280793	-0.551614	0.03	0.3	0.0193567	#NUM!
BFA	3	100	42	0.142857	1.45232e-06	-5.81996	1	5	3.29201	0.00248437	-2.60478	0.19	0.6	0.129316	1.60766
BFA	3	119	42	0	0.85612	-0.0674654	1	5	3.16731	0.00384048	-2.41561	0.06	1.05	0.072227	1.64895
BFA	3	129	85	0.141176	3.00315e-14	-13.5148	1	5	5.81095	1.55302e-08	-7.7968	0.2	2.05	0.262496	3.0438
BFA	3	129	53	0.0754717	0.0407683	-1.38968	1	5	3.9126	0.000228245	-3.6416	0.55	5	0.275256	3.33827
BFA	3	147	74	0.0405405	0.161052	-0.793034	1	5	2.00514	0.107431	-0.968869	0.08	2.4	0.122337	3.62814
BFA	3	160	59	0.135593	0.000100514	-3.99777	1	5	4.73378	5.50933e-06	-5.24132	0.25	2.05	0.186366	2.02904
BFA	4	80	40	0.075	0.000469286	-3.32856	1	5	2.31451	0.0505458	-1.29632	0.1	0.5	0.0707403	3.06723
BFA	4	89	52	0.0769231	2.33132e-06	-5.61372	1	5	5.59335	5.5681e-08	-7.24138	0.11	1.95	0.112282	1.74414
BFA	4	96	51	0.0784314	1.298e-06	-5.86891	1	5	6.94491	9.46743e-12	-11.0152	0.12	1.85	0.0890592	1.55096
BFA	4	136	34	0.117647	0.000107847	-3.96719	1	5	4.02643	0.000141567	-3.82546	0.07	0.15	0.166478	2.29866
BFA	4	162	44	0	0.836322	-0.0776264	1	5	1.17093	0.474701	-0.32358	0.08	3.15	0
BFA	4	176	67	0.0298507	0.293647	-0.532175	1	5	2.1875	0.0697348	-1.15655	0.01	0.1	0.0513433	3.55787
BFA	4	186	59	0.169492	1.55218e-09	-8.79747	1	5	4.8064	3.84187e-06	-5.39835	0.21	2.1	0.287256	3.18397
BFA	4	186	42	0.119048	0.000124702	-3.90413	1	5	6.03172	4.05547e-09	-8.38075	0.09	0	0.110271	1.79216
BFA	4	262	84	0.0595238	0.0964866	-1.01553	1	5	2.30367	0.0519865	-1.28411	0.15	2.7	0.119506	2.60562
BFA	5	98	80	0.0875	0.00503425	-2.29807	1	5	3.47604	0.00127155	-2.89567	0.12	2	0.142157	2.41472
BFA	5	150	98	0.153061	1.08448e-06	-5.94721	1	5	4.51964	1.54861e-05	-4.79092	0.29	3.45	0.144098	2.37934
BFA	5	159	135	0.0962963	0.000230376	-3.63756	1	5	2.43629	0.0365508	-1.4371	0.12	2.95	0.0756685	2.90669
BFA	5	167	164	0.097561	4.02289e-05	-4.39546	1	5	2.53578	0.0277362	-1.55695	0.17	3.55	0.0925821	3.34759
BFA	5	199	157	0.159236	1.48144e-08	-7.81618	1	5	5.83151	1.37322e-08	-7.85031	0.11	0.2	0.0840522	1.23481
BFA	5	209	138	0.101449	4.80098e-06	-5.2988	1	5	4.15104	8.2741e-05	-4.05996	0.18	2.55	0.210355	3.36187
BFA	5	231	244	0.122951	7.45432e-10	-9.11643	1	5	3.84908	0.000296371	-3.52816	0.32	5	0.117427	2.42566
BFA	5	235	153	0.117647	6.25405e-12	-11.1948	1	5	7.44397	2.44249e-13	-12.6047	0.16	2.05	0.187926	2.52658
BFA	5	236	145	0.110345	1.83633e-06	-5.71773	1	5	4.73977	5.34912e-06	-5.25417	0.13	1.75	0.12532	1.91404
BFA	5	239	216	0.148148	2.33147e-15	-14.625	1	5	4.21391	6.2744e-05	-4.18071	0.17	2.5	0.152112	2.4179
BFA	5	283	184	0.0869565	0.000638402	-3.19491	1	5	3.23672	0.00301919	-2.52011	0.1	1.85	0.0873225	1.91253
BFA	5	316	248	0.0604839	4.33597e-05	-4.36291	1	5	4.25394	5.25089e-05	-4.25841	0.04	1.85	0.0771321	3.42578
shMYOF#1	1	90	31	0	0.797656	-0.0981844	1	5	3.91868	0.000222565	-3.65254	0.32	4.05	0.270437	4.17078
shMYOF#1	1	160	102	0.0490196	0.00884965	-2.05307	1	5	7.96845	3.88578e-15	-14.3895	0.29	4.1	0.243089	3.64874
shMYOF#1	1	224	57	0.105263	0.000421589	-3.37511	1	5	9.43359	0	-19.9993	0.4	2.1	0.522486	2.99817
shMYOF#1	1	236	61	0.0491803	0.182588	-0.738528	1	5	2.96835	0.00746264	-2.12711	0.23	2.9	0.243439	3.72959
shMYOF#1	1	260	95	0.126316	1.85e-07	-6.71786	1	5	6.72862	4.28e-11	-10.3592	0.36	2.7	0.403555	3.40353
shMYOF#1	1	275	110	0.0181818	0.744352	-0.128222	1	5	5.1277	7.33264e-07	-6.11956	0.22	3.25	0.266994	3.59636
shMYOF#1	1	321	62	0.0483871	0.215093	-0.667374	1	5	5.23908	4.03445e-07	-6.37963	0.26	2.5	0.274527	3.23501
shMYOF#1	1	331	77	0.116883	0.000101912	-3.99178	1	5	5.75467	2.17034e-08	-7.65123	0.58	5	0.327069	3.08572
shMYOF#1	1	407	114	0.122807	2.50691e-09	-8.58897	1	5	6.00099	4.903e-09	-8.29822	0.17	2	0.207994	2.3369
shMYOF#1	1	439	139	0.0359712	0.781898	-0.10685	1	5	5.07945	9.46301e-07	-6.00852	0.34	3.9	0.227686	3.71298
shMYOF#1	2	183	48	0	0.848178	-0.0715131	1	5	3.21837	0.00321885	-2.4923	0.33	5	0.196892	3.85903
shMYOF#1	2	201	67	0.0298507	0.372517	-0.428854	1	5	4.53945	1.41004e-05	-4.83179	0.52	4.95	0.240078	3.64425
shMYOF#1	2	269	90	0.0555556	0.0466422	-1.33122	1	5	3.7179	0.000502105	-3.29921	0.2	2.45	0.203417	2.75075
shMYOF#1	2	304	75	0.0666667	0.00947545	-2.0234	1	5	5.41305	1.54904e-07	-6.79621	0.27	2.95	0.319514	3.67532
shMYOF#1	2	325	96	0.09375	0.000379	-3.42157	1	5	5.56485	6.56e-08	-7.17011	0.68	4.3	0.412171	3.39705
shMYOF#1	2	397	124	0.0483871	0.0930013	-1.03151	1	5	5.30703	2.78559e-07	-6.54084	0.72	4.85	0.333296	3.47282
shMYOF#1	2	505	122	0.114754	5.92064e-08	-7.21333	1	5	7.04141	4.75731e-12	-11.3142	0.22	2.1	0.316307	3.32852
shMYOF#1	3	122	60	0.133333	9.86522e-12	-10.9967	1	5	10.3142	0	-23.8142	0.24	0.4	0.343382	2.67674
shMYOF#1	3	122	48	0.0625	0.031857	-1.4968	1	5	4.13108	9.02611e-05	-4.02199	0.3	5	0.203667	4.15763
shMYOF#1	3	132	44	0.0454545	0.120989	-0.917255	1	5	3.48343	0.00123698	-2.90764	0.06	1.95	0.165158	2.98232
shMYOF#1	3	134	109	0.0550459	0.00752784	-2.12333	1	5	6.01636	4.45959e-09	-8.33944	0.18	2.8	0.149067	3.30685
shMYOF#1	3	170	84	0.107143	5.331e-10	-9.26221	1	5	6.01383	4.52966e-09	-8.33266	0.38	3.25	0.279746	2.82264
shMYOF#1	3	171	64	0.078125	0.000349	-3.45658	1	5	4.93141	2.04e-06	-5.67386	0.37	3.2	0.361542	3.59644
shMYOF#1	3	176	104	0.0576923	0.000106077	-3.97438	1	5	8.19218	5.55112e-16	-15.1867	0.36	3.1	0.276302	2.61879
shMYOF#1	3	176	86	0.0348837	0.0169803	-1.77005	1	5	3.84738	0.000298431	-3.52516	0.06	1.7	0.112466	3.99675
shMYOF#1	3	193	59	0.0508475	0.19102	-0.718921	1	5	6.33894	5.78373e-10	-9.22759	0.3	2.4	0.329027	2.35996
shMYOF#1	3	207	150	0.06	1.25298e-05	-4.88035	1	5	6.10318	2.5994e-09	-8.57416	0.27	3.15	0.262458	3.07227
shMYOF#1	3	211	37	0.0540541	0.0727073	-1.13842	1	5	4.74315	5.26043e-06	-5.26146	0.32	3.45	0.214667	3.33746
shMYOF#1	3	212	118	0.0423729	0.0209281	-1.67927	1	5	3.99226	0.000163606	-3.7862	0.22	4.4	0.0874908	3.0492
shMYOF#1	3	302	102	0.0686275	0.00429328	-2.36721	1	5	4.3679	3.13609e-05	-4.48325	0.37	5	0.15891	4.10854
shMYOF#1	4	90	170	0.0352941	2.56185e-05	-4.56814	1	5	3.94679	0.000198	-3.70333	0.06	2.15	0.0825861	2.66398
shMYOF#1	4	91	73	0.013699	0.542217	-0.26583	1	5	5.59646	5.47e-08	-7.24915	0.19	2.9	0.21251	3.50844
shMYOF#1	4	96	57	0.105263	1.73265e-05	-4.73888	1	5	6.72978	4.24816e-11	-10.3627	0.21	1.8	0.249603	2.81698
shMYOF#1	4	99	77	0.0779221	0.000149256	-3.82607	1	5	4.21162	6.33859e-05	-4.17626	0.22	3	0.203771	3.44427
shMYOF#1	4	104	52	0.0384615	0.257032	-0.590013	1	5	3.93162	0.000210925	-3.67587	0.23	3.05	0.289993	3.55719
shMYOF#1	4	115	77	0.103896	6.05191e-05	-4.21811	1	5	4.62703	9.27376e-06	-5.01441	0.57	4.95	0.286692	3.26654
shMYOF#1	4	132	90	0.0777778	0.000463647	-3.33381	1	5	7.61701	6.4948e-14	-13.1805	0.16	1.8	0.22528	2.68091
shMYOF#1	4	133	33	0.121212	8.43342e-05	-4.074	1	5	4.28039	4.66397e-05	-4.31013	0.7	5	0.315805	3.74937
shMYOF#1	4	187	114	0.0526316	0.0389148	-1.40989	1	5	3.82051	0.000332893	-3.4777	0.28	4	0.167331	2.59022
shMYOF#1	5	92	42	0.0714286	0.0098694	-2.00571	1	5	1.73423	0.190718	-0.719609	0.27	5	0.116011	2.61192
shMYOF#1	5	119	47	0.0638298	0.00336072	-2.47357	1	5	5.68266	3.31534e-08	-7.46693	0.56	4.2	0.284013	2.96564
shMYOF#1	5	124	71	0.0985915	6.49185e-07	-6.17075	1	5	6.90834	1.22585e-11	-10.9029	0.19	1.75	0.277398	2.8649
shMYOF#1	5	126	66	0.121212	9.78938e-10	-8.99793	1	5	6.76859	3.25107e-11	-10.479	0.25	0.25	0.280394	3.10481
shMYOF#1	5	128	58	0.0172414	0.581034	-0.235799	1	5	9.18128	0	-18.9676	0.58	5	0.394914	3.66604
shMYOF#1	5	146	103	0.0776699	6.64416e-06	-5.1571	1	5	4.82627	3.47788e-06	-5.44171	0.44	4.8	0.182531	2.70015
shMYOF#1	5	149	56	0.0178571	0.613895	-0.211906	1	5	4.43839	2.26583e-05	-4.625	0.44	5	0.322319	3.55942
shMYOF#1	5	153	70	0.114286	1.74478e-08	-7.745	1	5	4.20264	6.59521e-05	-4.15894	0.44	3.8	0.312978	3.16056
shMYOF#1	5	160	81	0.0864198	0.0002464	-3.60836	1	5	5.34595	2.24855e-07	-6.63405	0.32	2.55	0.357191	2.985
shMYOF#1	5	167	85	0.0705882	0.00482811	-2.31622	1	5	1.97836	0.114123	-0.942629	0.2	3.6	0.0889301	2.82081
shMYOF#1	5	173	109	0.0825688	1.48434e-07	-6.81327	1	5	9.9438	0	-22.169	0.25	2.05	0.402093	3.27668
shMYOF#1	5	179	91	0.0659341	0.0169935	-1.76972	1	5	4.31609	3.97032e-05	-4.38037	0.42	3.9	0.274192	3.26265
shMYOF#1	5	193	52	0.019231	0.532213	-0.27391	1	5	3.67405	0.000597	-3.22425	0.15	2.45	0.202005	3.36093
shMYOF#1	5	215	70	0.0857143	0.00126912	-2.8965	1	5	6.48579	2.20663e-10	-9.6465	0.14	1.9	0.196288	3.56358
shMYOF#1	5	221	109	0.0366972	0.316709	-0.499339	1	5	2.75078	0.0147755	-1.83046	0.25	4.55	0.0855378	2.97257
shMYOF#2	1	118	75	0.08	2.6874e-05	-4.54724	1	5	5.1245	7.45832e-07	-6.11216	0.11	1.95	0.133187	2.31464
shMYOF#2	1	174	74	0.0540541	0.0222097	-1.65346	1	5	8.90885	0	-17.8844	0.61	4.9	0.220252	3.11365
shMYOF#2	1	184	87	0.091954	1.51079e-07	-6.80558	1	5	7.32613	5.92304e-13	-12.2197	0.39	3.05	0.290537	2.6567
shMYOF#2	1	186	71	0.126761	1.39167e-08	-7.84338	1	5	6.53866	1.55177e-10	-9.79955	0.44	2.9	0.403524	3.24357
shMYOF#2	1	200	59	0.0508475	0.0862071	-1.06446	1	5	3.72275	0.000492572	-3.30753	0.15	2	0.19224	3.16787
shMYOF#2	1	223	105	0.0761905	9.60151e-06	-4.99649	1	5	6.91936	1.1342e-11	-10.9367	0.28	3.15	0.254232	3.34253
shMYOF#2	1	245	76	0.0394737	0.0713168	-1.14681	1	5	4.34011	3.56027e-05	-4.42792	0.18	3.15	0.221128	3.3549
shMYOF#2	1	270	94	0.159574	0	-21.796	1	5	11.5194	0	-29.5763	0.26	1.85	0.372112	2.77586
shMYOF#2	1	305	82	0.0731707	4.39799e-05	-4.35675	1	5	5.42626	1.43865e-07	-6.82838	0.1	1.4	0.0906117	1.18213
shMYOF#2	1	314	125	0.064	0.00498915	-2.30197	1	5	4.67236	7.44412e-06	-5.11018	0.2	2.55	0.19911	2.65486
shMYOF#2	1	327	59	0.0338983	0.119913	-0.921135	1	5	6.21593	1.27551e-09	-8.88372	0.14	1.95	0.244055	3.47662
shMYOF#2	2	122	39	0.0769231	0.000324262	-3.4891	1	5	5.07899	9.48593e-07	-6.00747	0.2	0.3	0.197604	2.9969
shMYOF#2	2	135	38	0	0.743718	-0.128592	1	5	1.83777	0.154675	-0.810579	0.1	3.6	0.0494165	4.54593
shMYOF#2	2	137	48	0.020833	0.305134	-0.51551	1	5	4.39276	2.8e-05	-4.533	0.2	2.15	0.152252	1.68487
shMYOF#2	2	155	47	0.0212766	0.355703	-0.448912	1	5	5.56353	6.60941e-08	-7.16679	0.74	5	0.359387	3.65859
shMYOF#2	2	178	55	0.127273	1.09251e-12	-11.9532	1	5	5.64703	4.08104e-08	-7.37654	0.55	5	0.223797	2.16939
shMYOF#2	2	182	61	0.0819672	8.51269e-07	-6.0527	1	5	4.67258	7.4359e-06	-5.11066	0.4	3.75	0.275151	3.17354
shMYOF#2	2	213	66	0.015152	0.551376	-0.25855	1	5	3.11593	0.004576	-2.33954	0.09	1.8	0.045955	1.42735
shMYOF#2	2	218	53	0.0377358	0.0630535	-1.20029	1	5	5.38017	1.86039e-07	-6.71651	0.25	2.75	0.307185	3.55764
shMYOF#2	2	231	85	0.0352941	0.0511776	-1.29092	1	5	5.63412	4.39876e-08	-7.34393	0.57	4.95	0.283496	2.99864
shMYOF#2	2	241	89	0.0561798	6.257e-05	-4.20363	1	5	6.07608	3.07889e-09	-8.50055	0.11	1.55	0.136404	2.31989
shMYOF#2	2	257	59	0.0677966	0.00012757	-3.89425	1	5	6.48033	2.28813e-10	-9.63073	0.5	3.35	0.424775	2.84848
shMYOF#2	2	442	120	0.025	0.103016	-0.987094	1	5	4.47873	1.8772e-05	-4.70703	0.15	2.5	0.197807	3.36109
shMYOF#2	3	84	48	0.0625	0.00033318	-3.47732	1	5	2.3748	0.0431322	-1.3652	0.07	2.05	0.152621	3.11727
shMYOF#2	3	100	55	0.0363636	0.0224917	-1.64798	1	5	3.72932	0.000479907	-3.31884	0.17	2.8	0.207012	3.58863
shMYOF#2	3	105	47	0.0212766	0.260082	-0.584889	1	5	4.54571	1.36874e-05	-4.84474	0.31	5	0.159032	3.08477
shMYOF#2	3	112	62	0.0806452	1.13654e-06	-5.92679	1	5	5.78132	1.8529e-08	-7.72001	0.17	2.05	0.255593	3.06501
shMYOF#2	3	114	60	0.0166667	0.237671	-0.624024	1	5	2.10982	0.0841966	-1.07471	0.03	0.2	0.0140042	0.25043
shMYOF#2	3	125	54	0.0185185	0.145894	-0.835962	1	5	4.69805	6.56652e-06	-5.16483	0.14	2.25	0.142212	2.28537
shMYOF#2	3	126	73	0.0547945	0.0019229	-2.71604	1	5	5.63139	4.4691e-08	-7.33703	0.41	5	0.252721	3.35794
shMYOF#2	3	139	44	0.0909091	1.46873e-05	-4.81101	1	5	4.54423	1.37838e-05	-4.84168	0.13	0.45	0.213968	3.49209
shMYOF#2	3	175	110	0.0363636	0.0070692	-2.15063	1	5	6.64869	7.39264e-11	-10.1219	0.15	2.05	0.234637	3.07614
shMYOF#2	3	189	75	0.08	1.14083e-07	-6.92785	1	5	3.28162	0.00257767	-2.58877	0.41	4.95	0.189164	3.13238
shMYOF#2	3	200	81	0.0864198	3.50637e-06	-5.43581	1	5	5.53267	7.88477e-08	-7.09003	0.16	2.05	0.172583	2.7355
shMYOF#2	3	212	118	0.0423729	0.00390452	-2.40843	1	5	5.53339	7.85245e-08	-7.09182	0.25	2.75	0.266823	3.0847
shMYOF#2	3	213	111	0.0900901	6.86673e-14	-13.1555	1	5	6.76776	3.26972e-11	-10.4765	0.23	2.35	0.22776	2.79884
shMYOF#2	3	241	69	0.0144928	0.571038	-0.243335	1	5	3.5657	0.000906889	-3.04245	0.24	5	0.100734	3.22156
shMYOF#2	3	342	89	0.0224719	0.375254	-0.425674	1	5	3.16421	0.00388164	-2.41098	0.18	3.15	0.178814	3.57287
shMYOF#2	4	185	89	0.0449438	0.0705305	-1.15162	1	5	5.71816	2.69213e-08	-7.55751	0.34	3.75	0.289341	3.51683
shMYOF#2	4	191	130	0.0846154	1.41942e-07	-6.83274	1	5	10.3833	0	-24.1277	0.38	3.6	0.287945	3.38063
shMYOF#2	4	205	66	0.0454545	0.224927	-0.647958	1	5	3.61635	0.000746732	-3.12684	0.4	4.1	0.209228	2.77907
shMYOF#2	4	205	72	0.0277778	0.219079	-0.659399	1	5	4.83468	3.33401e-06	-5.46011	0.18	0.4	0.135715	2.5784
shMYOF#2	4	208	64	0.09375	0.00243762	-2.61303	1	5	5.95701	6.42219e-09	-8.18084	0.59	5	0.357382	3.12216
shMYOF#2	4	209	47	0.0212766	0.660859	-0.179891	1	5	1.9867	0.112005	-0.950761	0.33	4.7	0.104919	2.94677
shMYOF#2	4	264	104	0.0576923	0.000293561	-3.5323	1	5	5.96417	6.14685e-09	-8.1999	0.15	2	0.254504	3.42324
shMYOF#2	4	286	141	0.0141844	0.450248	-0.346548	1	5	3.87482	0.000266733	-3.57392	0.15	3.15	0.133158	3.97429
shMYOF#2	4	324	159	0.119497	4.09522e-10	-9.37689	1	5	8.19696	5.55112e-16	-15.2039	0.35	2.75	0.378464	3.26708
shMYOF#2	4	356	98	0.0918367	7.56765e-05	-4.12104	1	5	3.95337	0.000192627	-3.71528	0.31	3.5	0.242348	3.05529
shMYOF#2	5	80	32	0.1875	6.9583e-07	-6.14052	1	5	4.21571	6.22481e-05	-4.18417	0.22	2.15	0.200643	2.08736
shMYOF#2	5	108	36	0.0555556	0.262199	-0.581369	1	5	2.84194	0.0111599	-1.95234	0.29	4.25	0.22769	3.5483
shMYOF#2	5	114	40	0.175	2.94703e-06	-5.51156	1	5	6.22976	1.16786e-09	-8.92206	0.37	2.25	0.504973	2.91331
shMYOF#2	5	134	64	0.15625	7.01047e-11	-10.1443	1	5	6.44209	2.94591e-10	-9.52088	0.37	2.7	0.31573	2.65084
shMYOF#2	5	141	27	0.185185	0.000312771	-3.50477	1	5	2.68871	0.0178041	-1.74948	0.15	2	0.297527	4.11029
shMYOF#2	5	172	60	0.15	6.39364e-05	-4.19425	1	5	4.34304	3.51301e-05	-4.43375	0.39	3.55	0.310906	3.52142
shMYOF#2	5	184	41	0.097561	0.0339179	-1.46957	1	5	2.78789	0.0131931	-1.87965	0.12	2	0.193464	3.76941
shMYOF#2	5	185	38	0.131579	0.00174462	-2.7583	1	5	5.22139	4.43961e-07	-6.33797	0.3	2.05	0.363621	2.52583
shMYOF#2	5	253	102	0.107843	0.00179402	-2.74617	1	5	4.55325	1.3206e-05	-4.86035	0.36	3.85	0.19019	2.78491
shMYOF#2	5	276	60	0.216667	3.01899e-10	-9.50946	1	5	4.10979	9.89998e-05	-3.98164	0.3	2.2	0.224962	1.81698
shMYOF#2	5	285	75	0.16	0.000466713	-3.33095	1	5	4.70956	6.20615e-06	-5.18943	0.76	4.95	0.347926	3.535
Irrel. shRNA	1	96	59	0.0847458	0.00101241	-2.99464	1	5	3.49354	0.00119111	-2.92405	0.49	4.55	0.258841	3.09866
Irrel. shRNA	1	105	65	0.0769231	0.000129896	-3.8864	1	5	6.02073	4.34069e-09	-8.35119	0.18	2.65	0.229394	3.46693
Irrel. shRNA	1	147	26	0.0769231	0.0727176	-1.13836	1	5	4.169	7.64818e-05	-4.0943	0.49	3.3	0.49674	3.51759
Irrel. shRNA	1	156	61	0.0983607	0.00667538	-2.17552	1	5	3.69824	0.000542627	-3.2655	0.29	3	0.226089	2.98341
Irrel. shRNA	1	157	83	0.0963855	3.80957e-05	-4.41912	1	5	6.68164	5.90716e-11	-10.2194	0.27	2.25	0.328693	3.1515
Irrel. shRNA	1	165	79	0.0759494	0.00350786	-2.45496	1	5	3.30179	0.0023994	-2.6199	0.22	3.25	0.209744	3.42075
Irrel. shRNA	1	168	70	0.0714286	0.0104805	-1.97962	1	5	5.08459	9.2107e-07	-6.02029	0.82	4.95	0.369989	3.00286
Irrel. shRNA	1	185	58	0.12069	0.000121398	-3.91579	1	5	3.81313	0.000343001	-3.4647	0.24	2.8	0.281861	3.34795
Irrel. shRNA	1	206	74	0.0405405	0.37527	-0.425656	1	5	4.62344	9.4358e-06	-5.00686	0.19	2.45	0.246648	3.53661
Irrel. shRNA	1	221	73	0.109589	3.39325e-05	-4.46938	1	5	7.19226	1.59317e-12	-11.7897	0.62	3.7	0.444716	3.14158
Irrel. shRNA	1	227	90	0.0777778	0.00231531	-2.63539	1	5	6.97121	7.85594e-12	-11.0963	0.72	4.4	0.410044	3.35122
Irrel. shRNA	1	257	39	0.179487	4.2397e-07	-6.3563	1	5	3.82537	0.000326401	-3.48625	0.45	2.85	0.36159	2.32848
Irrel. shRNA	1	272	132	0.0681818	8.86821e-05	-4.05216	1	5	9.30652	0	-19.4763	0.55	3.9	0.416645	3.35952
Irrel. shRNA	1	274	79	0.0886076	0.005756	-2.23988	1	5	5.37037	1.96443e-07	-6.69283	0.19	1.9	0.312921	3.19368
Irrel. shRNA	1	294	71	0.112676	4.62466e-05	-4.33492	1	5	6.28394	8.25255e-10	-9.07304	0.41	2.6	0.45806	3.01242
Irrel. shRNA	2	161	62	0.0645161	0.0601924	-1.22046	1	5	3.93698	0.000206266	-3.68557	0.37	3.85	0.187133	3.09193
Irrel. shRNA	2	170	55	0.0909091	0.105987	-0.974747	1	5	2.77258	0.0138265	-1.85929	0.21	2.95	0.197222	2.96972
Irrel. shRNA	2	244	86	0.104651	3.91114e-05	-4.4077	1	5	10.458	0	-24.4688	0.54	5	0.329952	3.74445
Irrel. shRNA	2	245	63	0.190476	3.73236e-08	-7.41413	1	5	4.41013	2.58271e-05	-4.56792	0.13	1.15	0.215813	3.08609
Irrel. shRNA	2	245	41	0.121951	0.00656807	-2.18256	1	5	5.41837	1.50364e-07	-6.80915	0.49	2.9	0.543607	3.53637
Irrel. shRNA	2	253	51	0.176471	0.000292166	-3.53437	1	5	5.19894	5.01057e-07	-6.28531	0.99	5	0.428962	3.79785
Irrel. shRNA	2	268	74	0.108108	0.0209618	-1.67857	1	5	3.64496	0.000668397	-3.17497	0.29	3.25	0.197873	3.15307
Irrel. shRNA	2	363	110	0.109091	0.00187604	-2.72676	1	5	5.08311	9.28272e-07	-6.0169	0.78	5	0.396579	3.37924
Irrel. shRNA	2	363	59	0.101695	0.0296579	-1.52786	1	5	2.84799	0.0109506	-1.96056	0.2	2.35	0.20519	2.47003
Irrel. shRNA	2	398	135	0.155556	2.02265e-09	-8.68233	1	5	5.20051	4.96852e-07	-6.28898	0.68	4.45	0.372524	3.19142
Irrel. shRNA	3	95	43	0.0465116	0.20472	-0.688839	1	5	5.00581	1.39071e-06	-5.84089	0.16	1.95	0.331155	3.47792
Irrel. shRNA	3	112	44	0.181818	3.72601e-08	-7.41487	1	5	5.86218	1.14207e-08	-7.93048	0.4	3	0.491621	2.81729
Irrel. shRNA	3	123	74	0.0810811	2.25682e-05	-4.62349	1	5	4.70039	6.49155e-06	-5.16984	0.3	3.25	0.250106	3.48768
Irrel. shRNA	3	146	63	0.0793651	0.00387266	-2.41199	1	5	7.58027	8.65974e-14	-13.0572	0.37	2.7	0.300693	2.41363
Irrel. shRNA	3	179	95	0.0842105	0.00386043	-2.41336	1	5	7.06131	4.12337e-12	-11.3764	0.18	1.65	0.250573	3.15248
Irrel. shRNA	3	182	87	0.126437	7.22614e-06	-5.12048	1	5	5.18897	5.28654e-07	-6.26198	0.44	3.2	0.370649	2.99734
Irrel. shRNA	3	185	61	0.114754	0.000904542	-3.04357	1	5	2.60882	0.0225084	-1.64766	0.46	5	0.225325	3.34558
Irrel. shRNA	3	191	88	0.102273	4.76356e-06	-5.30221	1	5	5.44385	1.30353e-07	-6.87129	0.6	5	0.293048	2.97578
Irrel. shRNA	3	199	76	0.0526316	0.019244	-1.7157	1	5	4.51495	1.58327e-05	-4.78128	0.21	3.95	0.201222	3.50998
Irrel. shRNA	3	205	75	0.173333	2.10302e-10	-9.66666	1	5	5.33706	2.36169e-07	-6.61268	0.29	2.85	0.289553	2.99315
Irrel. shRNA	3	216	76	0.210526	1.27787e-13	-12.8858	1	5	9.48111	0	-20.1967	0.31	1.85	0.450202	3.06126
Irrel. shRNA	3	313	104	0.0961538	0.00279371	-2.55382	1	5	4.79821	4.00218e-06	-5.38055	0.44	3.65	0.332304	3.20889
Irrel. shRNA	3	326	93	0.107527	0.000364998	-3.43771	1	5	4.89489	2.459e-06	-5.5927	0.15	1.9	0.173112	2.67514
Irrel. shRNA	3	377	180	0.144444	3.80806e-14	-13.4121	1	5	8.02441	2.22045e-15	-14.5869	0.58	4.35	0.343846	3.2743
Irrel. shRNA	4	185	89	0.0449438	0.0705305	-1.15162	1	5	5.71816	2.69213e-08	-7.55751	0.34	3.75	0.289341	3.51683
Irrel. shRNA	4	191	130	0.0846154	1.41942e-07	-6.83274	1	5	10.3833	0	-24.1277	0.38	3.6	0.287945	3.38063
Irrel. shRNA	4	205	66	0.0454545	0.224927	-0.647958	1	5	3.61635	0.000746732	-3.12684	0.4	4.1	0.209228	2.77907
Irrel. shRNA	4	205	72	0.0277778	0.219079	-0.659399	1	5	4.83468	3.33401e-06	-5.46011	0.18	0.4	0.135715	2.5784
Irrel. shRNA	4	208	64	0.09375	0.00243762	-2.61303	1	5	5.95701	6.42219e-09	-8.18084	0.59	5	0.357382	3.12216
Irrel. shRNA	4	264	104	0.0576923	0.000293561	-3.5323	1	5	5.96417	6.14685e-09	-8.1999	0.15	2	0.254504	3.42324
Irrel. shRNA	4	324	159	0.119497	4.09522e-10	-9.37689	1	5	8.19696	5.55112e-16	-15.2039	0.35	2.75	0.378464	3.26708
Irrel. shRNA	4	356	98	0.0918367	7.56765e-05	-4.12104	1	5	3.95337	0.000192627	-3.71528	0.31	3.5	0.242348	3.05529
Irrel. shRNA	5	80	32	0.1875	6.9583e-07	-6.14052	1	5	4.21571	6.22481e-05	-4.18417	0.22	2.15	0.200643	2.08736
Irrel. shRNA	5	108	36	0.0555556	0.262199	-0.581369	1	5	2.84194	0.0111599	-1.95234	0.29	4.25	0.22769	3.5483
Irrel. shRNA	5	114	40	0.175	2.94703e-06	-5.51156	1	5	6.22976	1.16786e-09	-8.92206	0.37	2.25	0.504973	2.91331
Irrel. shRNA	5	134	64	0.15625	7.01047e-11	-10.1443	1	5	6.44209	2.94591e-10	-9.52088	0.37	2.7	0.31573	2.65084
Irrel. shRNA	5	141	27	0.185185	0.000312771	-3.50477	1	5	2.68871	0.0178041	-1.74948	0.15	2	0.297527	4.11029
Irrel. shRNA	5	172	60	0.15	6.39364e-05	-4.19425	1	5	4.34304	3.51301e-05	-4.43375	0.39	3.55	0.310906	3.52142
Irrel. shRNA	5	184	41	0.097561	0.0339179	-1.46957	1	5	2.78789	0.0131931	-1.87965	0.12	2	0.193464	3.76941
Irrel. shRNA	5	185	38	0.131579	0.00174462	-2.7583	1	5	5.22139	4.43961e-07	-6.33797	0.3	2.05	0.363621	2.52583
Irrel. shRNA	5	253	102	0.107843	0.00179402	-2.74617	1	5	4.55325	1.3206e-05	-4.86035	0.36	3.85	0.19019	2.78491
Irrel. shRNA	5	260	55	0.236364	2.46914e-13	-12.5995	1	5	6.85195	1.82127e-11	-10.7308	0.97	4.8	0.449759	3.06895
Irrel. shRNA	5	276	60	0.216667	3.01899e-10	-9.50946	1	5	4.10979	9.89998e-05	-3.98164	0.3	2.2	0.224962	1.81698
Irrel. shRNA	5	285	75	0.16	0.000466713	-3.33095	1	5	4.70956	6.20615e-06	-5.18943	0.76	4.95	0.347926	3.535

## Sheet: Fig. 5f
Channel 1 = Sec24C		Black area around cell clusters were removed (ROI)
Channel 2 = Golgi
	Picture	Pearson R	M1	M2	tM1	tM2
CAF01	1	0.22	0.916	0.973	0.406	0.194
	2	0.31	0.933	0.973	0.52	0.315
	3	0.35	0.955	0.975	0.443	0.273
	4	0.36	0.959	0.991	0.451	0.323
	5	0.24	0.926	0.973	0.432	0.231
	6	0.24	0.885	0.941	0.425	0.191
	7	0.3	0.907	0.964	0.489	0.302
	8	0.41	0.933	0.959	0.613	0.516
CAF02	1	0.49	0.937	0.969	0.74	0.662
	2	0.39	0.962	0.977	0.621	0.515
	3	0.32	0.984	0.987	0.534	0.457
	4	0.42	0.975	0.986	0.632	0.528
	5	0.4	0.98	0.977	0.644	0.518
	6	0.5	0.974	0.969	0.726	0.589
	7	0.37	0.978	0.961	0.61	0.488

## Sheet: Fig. 5g
Condition	PLA dots	Nuclei	PLA dots / Nuclei
Irrel. shRNA	936	18	52
Irrel. shRNA	2027	21	96.5238
Irrel. shRNA	2109	22	95.8636
Irrel. shRNA	2507	17	147.471
Irrel. shRNA	2305	22	104.773
Irrel. shRNA	2175	43	50.5814
shMYOF#1	336	14	24
shMYOF#1	698	27	25.8519
shMYOF#1	526	18	29.2222
shMYOF#1	830	22	37.7273
shMYOF#1	913	32	28.5312
shMYOF#1	925	24	38.5417
shMYOF#2	587	45	13.0444
shMYOF#2	876	18	48.6667
shMYOF#2	724	23	31.4783
shMYOF#2	1240	25	49.6
shMYOF#2	798	19	42
neg. CTRL	23	23	1
neg. CTRL	12	20	0.6
neg. CTRL	8	20	0.4
neg. CTRL	7	16	0.4375
neg. CTRL	40	21	1.90476
neg. CTRL	19	27	0.703704

## Sheet: Fig. 5k
Channel 1 = TGFBR1		Black area around cell clusters was removed (ROI)
Channel 2 = MYOF
	Picture	Pearson R	M1	M2	tM1	tM2
CAF01	1	0.13	0.817	0.971	0.434	0.167
	2	0.26	0.99	0.978	0.507	0.457
	3	0.19	0.979	0.959	0.447	0.29
	4	0.25	0.974	0.941	0.521	0.398
	5	0.25	0.976	0.944	0.46	0.351
	6	0.23	0.985	0.961	0.44	0.374
	7	0.28	0.968	0.931	0.513	0.396
	8	0.28	0.938	0.924	0.492	0.36
	9	0.15	0.962	0.982	0.367	0.21
CAF02	1	0.26	0.956	0.961	0.498	0.464
	2	0.25	0.967	0.963	0.525	0.484
	3	0.29	0.983	0.95	0.625	0.545
	4	0.33	0.972	0.967	0.77	0.718
	5	0.33	0.977	0.961	0.702	0.644

## Sheet: Fig. 5l
Condition	PLA dots	Nuclei	PLA dots / Nuclei
Irrel. shRNA	2292	26	88.1538
Irrel. shRNA	1349	31	43.5161
Irrel. shRNA	1818	33	55.0909
Irrel. shRNA	2049	42	48.7857
Irrel. shRNA	1898	38	49.9474
Irrel. shRNA	1905	36	52.9167
shMYOF#1	932	27	34.5185
shMYOF#1	1472	36	40.8889
shMYOF#1	1066	34	31.3529
shMYOF#1	1606	33	48.6667
shMYOF#1	622	32	19.4375
shMYOF#1	1292	23	56.1739
shMYOF#2	767	27	28.4074
shMYOF#2	1094	36	30.3889
shMYOF#2	946	32	29.5625
shMYOF#2	1039	26	39.9615
shMYOF#2	1114	31	35.9355
shMYOF#2	842	37	22.7568
neg. CTRL	12	35	0.342857
neg. CTRL	11	34	0.323529
neg. CTRL	5	23	0.217391
neg. CTRL	9	23	0.391304
neg. CTRL	21	30	0.7
neg. CTRL	10	31	0.322581

## Sheet: Fig. 5m
Flow cytometry analysis of surface TGFß1 (PE-CF594 conjugated ab)
Sample:	Alive cells | Count	Mean (PE-CF594)	Median (PE-CF594)
30 04 2021_21_#1_001_004.fcs	8863	701	644
30 04 2021_21_#1_002_005.fcs	8832	721	661
30 04 2021_21_#1_003_006.fcs	8963	724	666
30 04 2021_21_#2_001_007.fcs	9036	751	685
30 04 2021_21_#2_002_008.fcs	8931	744	685
30 04 2021_21_#2_003_009.fcs	8924	773	704
30 04 2021_21_WT_001_001.fcs	8023	873	789
30 04 2021_21_WT_002_002.fcs	8120	848	757
30 04 2021_21_WT_003_003.fcs	8250	891	768
30 04 2021_21_iso_001_010.fcs	8467	1163	627
30 04 2021_21_iso_002_011.fcs	8379	709	616
30 04 2021_21_iso_003_012.fcs	8380	714	616
	Mean			Relative to Irrel. shRNA
	Irrel. shRNA	shMYOF#1	shMYOF#2	Irrel. shRNA	shMYOF#1	shMYOF#2
HPSC21 - 1	873	701	751	1	0.802978	0.860252
HPSC21 - 2	848	721	744	1	0.850236	0.877358
HPSC21 - 3	891	724	773	1	0.81257	0.867565

## Sheet: Fig. 5o
DiANA analysis: shortest distance (pixels) between TGFBR1 objects (A) and Golgi objects (B)
Irrel. shRNA			shMYOF#1			shMYOF#2
ObjA1_ObjB299	8.657		ObjA1_ObjB59	3.892		ObjA1_ObjB32	11.554
ObjA2_ObjB20	10.54		ObjA2_ObjB2	47.119		ObjA2_ObjB32	11.614			Frequency distribution (plotted)
ObjA3_ObjB299	9.31		ObjA3_ObjB68	1.592		ObjA3_ObjB21	7.539			Bin Center (distance)	Irrel. shRNA	shMYOF#1	shMYOF#2
ObjA4_ObjB20	8.926		ObjA4_ObjB4	47.775		ObjA4_ObjB23	8.356			0	5.89822	4.88083	5.21435
ObjA5_ObjB299	11.964		ObjA5_ObjB8	13.091		ObjA5_ObjB164	3.295			2	18.693	13.5866	16.7873
ObjA6_ObjB251	5.06		ObjA6_ObjB8	13.817		ObjA6_ObjB23	13.223			4	16.0137	11.7201	13.3011
ObjA7_ObjB275	2.428		ObjA7_ObjB8	15.321		ObjA7_ObjB1	8.094			6	14.5783	11.0629	13.5313
ObjA8_ObjB275	1.632		ObjA8_ObjB4	40.163		ObjA8_ObjB1	3.425			8	13.0079	11.3214	13.1276
ObjA9_ObjB31	14.348		ObjA9_ObjB301	16.392		ObjA9_ObjB1	1.15			10	11.2406	11.6807	11.7398
ObjA10_ObjB34	15.645		ObjA10_ObjB4	38.514		ObjA10_ObjB11	1.5			12	8.11073	10.7869	9.30108
ObjA11_ObjB34	15.201		ObjA11_ObjB16	15.888		ObjA11_ObjB11	1.233			14	5.75252	8.5524	6.70225
ObjA12_ObjB34	14.506		ObjA12_ObjB4	43.944		ObjA12_ObjB11	1.378			16	3.28908	6.17771	3.84987
ObjA13_ObjB34	14.192		ObjA13_ObjB2	31.174		ObjA13_ObjB18	7.554			18	1.71874	4.31563	2.40534
ObjA14_ObjB268	2.623		ObjA14_ObjB4	43.469		ObjA14_ObjB166	8.809			20	0.747396	2.78216	1.64804
ObjA15_ObjB34	11.165		ObjA15_ObjB2	24.548		ObjA15_ObjB3	0.776			22	0.469484	1.53785	0.947456
ObjA16_ObjB34	15.403		ObjA16_ObjB47	2.854		ObjA16_ObjB164	14.837			24	0.269818	1.02086	0.737281
ObjA17_ObjB260	3.404		ObjA17_ObjB4	21.033		ObjA17_ObjB4	0.943			26	0.210458	0.573957	0.707256
ObjA18_ObjB1	9.217		ObjA18_ObjB2	19.779		ObjA18_ObjB4	3.479
ObjA19_ObjB1	8.232		ObjA19_ObjB113	11.796		ObjA19_ObjB4	5.66
ObjA20_ObjB251	5.992		ObjA20_ObjB2	17.418		ObjA20_ObjB4	10.622
ObjA21_ObjB1	7.769		ObjA21_ObjB2	21.337		ObjA21_ObjB4	15.377
ObjA22_ObjB1	6.053		ObjA22_ObjB56	2.286		ObjA22_ObjB166	2.442
ObjA23_ObjB299	12.117		ObjA23_ObjB52	5.226		ObjA23_ObjB169	7.199
ObjA24_ObjB1	2.108		ObjA24_ObjB2	19.98		ObjA24_ObjB4	20.095
ObjA25_ObjB251	7.507		ObjA25_ObjB59	4.522		ObjA25_ObjB4	25.441
ObjA26_ObjB2	1.943		ObjA26_ObjB2	18.252		ObjA26_ObjB169	5.262
ObjA27_ObjB260	3.492		ObjA27_ObjB2	17.782		ObjA27_ObjB34	14.347
ObjA28_ObjB3	2.339		ObjA28_ObjB21	16.005		ObjA28_ObjB34	2.982
ObjA29_ObjB3	2.475		ObjA29_ObjB2	14.369		ObjA29_ObjB34	13.063
ObjA30_ObjB251	5.446		ObjA30_ObjB47	10.851		ObjA30_ObjB169	6.866
ObjA31_ObjB3	3.703		ObjA31_ObjB2	19.491		ObjA31_ObjB169	5.108
ObjA32_ObjB3	6.534		ObjA32_ObjB47	5.908		ObjA32_ObjB169	5.058
ObjA33_ObjB3	7.294		ObjA33_ObjB4	32.815		ObjA33_ObjB169	4.941
ObjA34_ObjB3	10.163		ObjA34_ObjB2	18.48		ObjA34_ObjB48	12.926
ObjA35_ObjB260	3.988		ObjA35_ObjB52	14.053		ObjA35_ObjB164	5.378
ObjA36_ObjB273	2.335		ObjA36_ObjB124	8.2		ObjA36_ObjB126	24.29
ObjA37_ObjB3	11.861		ObjA37_ObjB59	7.403		ObjA37_ObjB169	5.125
ObjA38_ObjB268	4.247		ObjA38_ObjB8	12.981		ObjA38_ObjB32	11.603
ObjA39_ObjB3	12.656		ObjA39_ObjB2	13.505		ObjA39_ObjB164	5.649
ObjA40_ObjB3	13.753		ObjA40_ObjB16	15.269		ObjA40_ObjB164	4.449
ObjA41_ObjB21	13.96		ObjA41_ObjB2	16.408		ObjA41_ObjB21	6.684
ObjA42_ObjB5	12.227		ObjA42_ObjB53	35.204		ObjA42_ObjB166	5.222
ObjA43_ObjB251	5.665		ObjA43_ObjB2	11.628		ObjA43_ObjB3	0.192
ObjA44_ObjB5	10.34		ObjA44_ObjB50	0.748		ObjA44_ObjB166	6.975
ObjA45_ObjB251	5.277		ObjA45_ObjB45	0.424		ObjA45_ObjB4	0.683
ObjA46_ObjB5	9.676		ObjA46_ObjB36	9.083		ObjA46_ObjB169	6.275
ObjA47_ObjB285	0.791		ObjA47_ObjB2	11.246		ObjA47_ObjB4	23.648
ObjA48_ObjB5	8.355		ObjA48_ObjB2	18.106		ObjA48_ObjB4	26.127
ObjA49_ObjB5	5.828		ObjA49_ObjB56	1.734		ObjA49_ObjB166	2.173
ObjA50_ObjB273	2.746		ObjA50_ObjB2	14.384		ObjA50_ObjB169	4.389
ObjA51_ObjB273	5.253		ObjA51_ObjB52	1.799		ObjA51_ObjB169	5.526
ObjA52_ObjB257	6.962		ObjA52_ObjB2	18.988		ObjA52_ObjB23	14.456
ObjA53_ObjB3	13.172		ObjA53_ObjB2	17.438		ObjA53_ObjB169	5.193
ObjA54_ObjB260	4.262		ObjA54_ObjB2	13.246		ObjA54_ObjB11	0.598
ObjA55_ObjB21	15.837		ObjA55_ObjB301	16.416		ObjA55_ObjB168	2.822
ObjA56_ObjB260	4.353		ObjA56_ObjB4	14.286		ObjA56_ObjB206	25.149
ObjA57_ObjB257	8.822		ObjA57_ObjB21	13.855		ObjA57_ObjB164	5.188
ObjA58_ObjB13	9.867		ObjA58_ObjB2	13.334		ObjA58_ObjB4	24.571
ObjA59_ObjB268	1.523		ObjA59_ObjB2	10.605		ObjA59_ObjB48	13.178
ObjA60_ObjB281	4.179		ObjA60_ObjB2	17.14		ObjA60_ObjB166	8.285
ObjA61_ObjB268	2.045		ObjA61_ObjB2	9.966		ObjA61_ObjB32	11.215
ObjA62_ObjB281	3.594		ObjA62_ObjB2	10.024		ObjA62_ObjB23	11.512
ObjA63_ObjB268	5.789		ObjA63_ObjB74	2.212		ObjA63_ObjB168	4.257
ObjA64_ObjB299	7.353		ObjA64_ObjB2	11.184		ObjA64_ObjB23	14.89
ObjA65_ObjB260	4.585		ObjA65_ObjB2	11.889		ObjA65_ObjB1	3.355
ObjA66_ObjB275	1.039		ObjA66_ObjB2	18.299		ObjA66_ObjB34	13.477
ObjA67_ObjB5	6.508		ObjA67_ObjB52	13.089		ObjA67_ObjB126	23.481
ObjA68_ObjB257	7.123		ObjA68_ObjB2	14.827		ObjA68_ObjB166	3.132
ObjA69_ObjB268	8.382		ObjA69_ObjB2	10.522		ObjA69_ObjB11	0.908
ObjA70_ObjB34	15.153		ObjA70_ObjB59	3.548		ObjA70_ObjB166	4.441
ObjA71_ObjB268	5.227		ObjA71_ObjB16	11.696		ObjA71_ObjB4	18.604
ObjA72_ObjB34	14.492		ObjA72_ObjB2	9.591		ObjA72_ObjB4	22.657
ObjA73_ObjB268	4.793		ObjA73_ObjB2	12.918		ObjA73_ObjB206	25.202
ObjA74_ObjB1	1.478		ObjA74_ObjB3	10.762		ObjA74_ObjB34	14.597
ObjA75_ObjB281	7.05		ObjA75_ObjB65	1.46		ObjA75_ObjB164	6.919
ObjA76_ObjB3	2.065		ObjA76_ObjB2	14.69		ObjA76_ObjB166	1.836
ObjA77_ObjB250	5.753		ObjA77_ObjB66	5.469		ObjA77_ObjB169	4.115
ObjA78_ObjB5	9.194		ObjA78_ObjB2	9.037		ObjA78_ObjB48	12.369
ObjA79_ObjB279	2.392		ObjA79_ObjB66	2.893		ObjA79_ObjB48	13.971
ObjA80_ObjB286	1.139		ObjA80_ObjB2	13.006		ObjA80_ObjB188	1.01
ObjA81_ObjB5	5.249		ObjA81_ObjB2	11.602		ObjA81_ObjB169	3.771
ObjA82_ObjB281	3.843		ObjA82_ObjB2	13.619		ObjA82_ObjB4	28.031
ObjA83_ObjB31	12.924		ObjA83_ObjB24	8.241		ObjA83_ObjB164	14.848
ObjA84_ObjB257	9.133		ObjA84_ObjB2	9.64		ObjA84_ObjB164	9.059
ObjA85_ObjB31	12.639		ObjA85_ObjB24	9.185		ObjA85_ObjB32	10.982
ObjA86_ObjB251	9.027		ObjA86_ObjB24	10.032		ObjA86_ObjB23	14.625
ObjA87_ObjB251	7.012		ObjA87_ObjB2	11.105		ObjA87_ObjB1	8.651
ObjA88_ObjB251	6.953		ObjA88_ObjB2	9.657		ObjA88_ObjB166	6.922
ObjA89_ObjB273	4.606		ObjA89_ObjB2	8.801		ObjA89_ObjB175	6.972
ObjA90_ObjB299	9.986		ObjA90_ObjB2	17.865		ObjA90_ObjB4	26.33
ObjA91_ObjB1	5.809		ObjA91_ObjB47	6.989		ObjA91_ObjB164	7.095
ObjA92_ObjB273	7.582		ObjA92_ObjB2	16.431		ObjA92_ObjB164	5.85
ObjA93_ObjB268	10.144		ObjA93_ObjB2	9.373		ObjA93_ObjB166	2.13
ObjA94_ObjB268	5.668		ObjA94_ObjB2	17.044		ObjA94_ObjB169	3.33
ObjA95_ObjB34	13.66		ObjA95_ObjB2	8.971		ObjA95_ObjB23	11.849
ObjA96_ObjB299	7.817		ObjA96_ObjB2	8.495		ObjA96_ObjB4	26.967
ObjA97_ObjB20	9.605		ObjA97_ObjB2	8.203		ObjA97_ObjB126	22.722
ObjA98_ObjB34	13.634		ObjA98_ObjB59	7.443		ObjA98_ObjB169	4.485
ObjA99_ObjB286	0.529		ObjA99_ObjB59	2.637		ObjA99_ObjB32	10.622
ObjA100_ObjB1	1.189		ObjA100_ObjB2	8.002		ObjA100_ObjB164	7.471
ObjA101_ObjB257	8.867		ObjA101_ObjB59	1.009		ObjA101_ObjB32	10.788
ObjA102_ObjB260	4.955		ObjA102_ObjB2	9.672		ObjA102_ObjB175	6.789
ObjA103_ObjB281	5.94		ObjA103_ObjB8	13.387		ObjA103_ObjB6	0.859
ObjA104_ObjB3	7.571		ObjA104_ObjB2	8.726		ObjA104_ObjB4	21.546
ObjA105_ObjB31	12.375		ObjA105_ObjB18	9.836		ObjA105_ObjB164	7.816
ObjA106_ObjB34	11.721		ObjA106_ObjB2	8.046		ObjA106_ObjB4	24.43
ObjA107_ObjB281	3.399		ObjA107_ObjB21	14.832		ObjA107_ObjB32	10.53
ObjA108_ObjB34	13.314		ObjA108_ObjB47	16.222		ObjA108_ObjB23	13.436
ObjA109_ObjB1	4.698		ObjA109_ObjB2	16.282		ObjA109_ObjB1	0.965
ObjA110_ObjB273	1.824		ObjA110_ObjB2	7.721		ObjA110_ObjB206	25.655
ObjA111_ObjB268	2.289		ObjA111_ObjB2	7.904		ObjA111_ObjB164	6.598
ObjA112_ObjB34	13.169		ObjA112_ObjB36	10.526		ObjA112_ObjB164	6.747
ObjA113_ObjB257	8.252		ObjA113_ObjB2	7.206		ObjA113_ObjB166	7.516
ObjA114_ObjB268	6.707		ObjA114_ObjB2	9.083		ObjA114_ObjB2	0.486
ObjA115_ObjB9	15.398		ObjA115_ObjB2	7.277		ObjA115_ObjB2	1.122
ObjA116_ObjB5	9.034		ObjA116_ObjB124	6.552		ObjA116_ObjB164	8.128
ObjA117_ObjB281	5.187		ObjA117_ObjB124	5.751		ObjA117_ObjB166	2.525
ObjA118_ObjB5	3.681		ObjA118_ObjB68	0.358		ObjA118_ObjB166	5.685
ObjA119_ObjB281	1.896		ObjA119_ObjB2	11.116		ObjA119_ObjB164	15.68
ObjA120_ObjB299	6.185		ObjA120_ObjB68	2.21		ObjA120_ObjB34	12.243
ObjA121_ObjB299	7.95		ObjA121_ObjB2	8.034		ObjA121_ObjB168	2.935
ObjA122_ObjB3	4.948		ObjA122_ObjB16	14.311		ObjA122_ObjB48	11.704
ObjA123_ObjB299	9.127		ObjA123_ObjB2	10.337		ObjA123_ObjB164	8.714
ObjA124_ObjB293	1.64		ObjA124_ObjB2	6.839		ObjA124_ObjB32	10.411
ObjA125_ObjB3	12.406		ObjA125_ObjB2	12.41		ObjA125_ObjB21	5.635
ObjA126_ObjB5	5.393		ObjA126_ObjB2	9.492		ObjA126_ObjB166	8.083
ObjA127_ObjB273	3.202		ObjA127_ObjB2	6.625		ObjA127_ObjB1	6.418
ObjA128_ObjB257	8.756		ObjA128_ObjB58	0.628		ObjA128_ObjB166	8.674
ObjA129_ObjB268	8.557		ObjA129_ObjB2	6.593		ObjA129_ObjB166	2.149
ObjA130_ObjB34	15.371		ObjA130_ObjB2	8.649		ObjA130_ObjB4	19.219
ObjA131_ObjB251	7.728		ObjA131_ObjB36	9.706		ObjA131_ObjB175	6.808
ObjA132_ObjB273	3.419		ObjA132_ObjB2	7.818		ObjA132_ObjB78	14.411
ObjA133_ObjB268	6.065		ObjA133_ObjB113	11.692		ObjA133_ObjB32	11.629
ObjA134_ObjB3	5.958		ObjA134_ObjB2	6.673		ObjA134_ObjB175	7.438
ObjA135_ObjB281	4.356		ObjA135_ObjB4	7.657		ObjA135_ObjB21	5.989
ObjA136_ObjB299	7.104		ObjA136_ObjB52	9.558		ObjA136_ObjB166	2.66
ObjA137_ObjB21	14.106		ObjA137_ObjB2	11.163		ObjA137_ObjB175	5.958
ObjA138_ObjB5	10.638		ObjA138_ObjB2	6.347		ObjA138_ObjB164	11.698
ObjA139_ObjB251	7.208		ObjA139_ObjB59	4.215		ObjA139_ObjB166	7.268
ObjA140_ObjB7	2.547		ObjA140_ObjB2	12.301		ObjA140_ObjB166	1.344
ObjA141_ObjB250	6.143		ObjA141_ObjB59	1.532		ObjA141_ObjB126	22.393
ObjA142_ObjB34	13.61		ObjA142_ObjB2	7.787		ObjA142_ObjB4	20.471
ObjA143_ObjB34	14.501		ObjA143_ObjB2	10.371		ObjA143_ObjB164	7.452
ObjA144_ObjB281	2.36		ObjA144_ObjB16	10.65		ObjA144_ObjB175	6.681
ObjA145_ObjB7	2.18		ObjA145_ObjB2	8.094		ObjA145_ObjB32	10.118
ObjA146_ObjB34	13.408		ObjA146_ObjB2	0.646		ObjA146_ObjB175	7.195
ObjA147_ObjB268	3.609		ObjA147_ObjB2	10.774		ObjA147_ObjB4	11.353
ObjA148_ObjB34	12.847		ObjA148_ObjB21	14.309		ObjA148_ObjB4	21.812
ObjA149_ObjB299	9.342		ObjA149_ObjB2	7.209		ObjA149_ObjB34	13.595
ObjA150_ObjB1	6.401		ObjA150_ObjB21	15.805		ObjA150_ObjB166	4.714
ObjA151_ObjB299	9.678		ObjA151_ObjB2	6.842		ObjA151_ObjB32	9.824
ObjA152_ObjB260	5.83		ObjA152_ObjB2	5.349		ObjA152_ObjB1	7.459
ObjA153_ObjB5	8.333		ObjA153_ObjB52	15.343		ObjA153_ObjB1	5.97
ObjA154_ObjB5	7.269		ObjA154_ObjB2	6.554		ObjA154_ObjB6	0.092
ObjA155_ObjB31	12.61		ObjA155_ObjB2	7.056		ObjA155_ObjB166	6.672
ObjA156_ObjB1	9.474		ObjA156_ObjB68	1.194		ObjA156_ObjB4	24.944
ObjA157_ObjB281	2.512		ObjA157_ObjB64	6.158		ObjA157_ObjB4	25.965
ObjA158_ObjB299	8.802		ObjA158_ObjB8	14.297		ObjA158_ObjB126	22.403
ObjA159_ObjB279	1.978		ObjA159_ObjB8	16.961		ObjA159_ObjB32	11.712
ObjA160_ObjB5	2.623		ObjA160_ObjB301	17.057		ObjA160_ObjB175	7.627
ObjA161_ObjB268	5.722		ObjA161_ObjB2	8.755		ObjA161_ObjB21	6.263
ObjA162_ObjB299	8.019		ObjA162_ObjB2	5.473		ObjA162_ObjB175	6.309
ObjA163_ObjB251	7.413		ObjA163_ObjB47	15.349		ObjA163_ObjB175	6.047
ObjA164_ObjB293	0.844		ObjA164_ObjB3	6.727		ObjA164_ObjB32	9.863
ObjA165_ObjB9	14.294		ObjA165_ObjB47	10.006		ObjA165_ObjB21	5.026
ObjA166_ObjB9	13.029		ObjA166_ObjB47	6.277		ObjA166_ObjB166	2.203
ObjA167_ObjB13	7.469		ObjA167_ObjB2	15.321		ObjA167_ObjB11	0.62
ObjA168_ObjB13	7.838		ObjA168_ObjB6	6.655		ObjA168_ObjB206	20.335
ObjA169_ObjB268	6.429		ObjA169_ObjB4	6.342		ObjA169_ObjB164	12.553
ObjA170_ObjB34	13.622		ObjA170_ObjB50	0.623		ObjA170_ObjB166	6.202
ObjA171_ObjB1	14.718		ObjA171_ObjB2	11.676		ObjA171_ObjB175	8.93
ObjA172_ObjB1	3.989		ObjA172_ObjB58	0.627		ObjA172_ObjB164	10.479
ObjA173_ObjB3	8.201		ObjA173_ObjB2	5.577		ObjA173_ObjB34	12.191
ObjA174_ObjB281	3.84		ObjA174_ObjB49	0.569		ObjA174_ObjB164	7.873
ObjA175_ObjB9	15.039		ObjA175_ObjB2	9.066		ObjA175_ObjB166	5.339
ObjA176_ObjB299	5.23		ObjA176_ObjB66	3.831		ObjA176_ObjB21	5.57
ObjA177_ObjB260	6.383		ObjA177_ObjB52	0.64		ObjA177_ObjB206	19.861
ObjA178_ObjB5	5.595		ObjA178_ObjB3	5.798		ObjA178_ObjB164	15.481
ObjA179_ObjB260	6.151		ObjA179_ObjB52	12.249		ObjA179_ObjB166	4.76
ObjA180_ObjB31	11.476		ObjA180_ObjB59	5.279		ObjA180_ObjB164	8.396
ObjA181_ObjB279	1.439		ObjA181_ObjB2	4.924		ObjA181_ObjB4	24.347
ObjA182_ObjB1	6.916		ObjA182_ObjB24	8.736		ObjA182_ObjB166	6.72
ObjA183_ObjB14	12.423		ObjA183_ObjB2	12.896		ObjA183_ObjB48	12.354
ObjA184_ObjB251	8.167		ObjA184_ObjB47	11.667		ObjA184_ObjB126	21.77
ObjA185_ObjB9	11.545		ObjA185_ObjB2	4.877		ObjA185_ObjB21	5.991
ObjA186_ObjB296	1.885		ObjA186_ObjB3	5.527		ObjA186_ObjB164	11.438
ObjA187_ObjB5	2.516		ObjA187_ObjB2	10.712		ObjA187_ObjB4	23.697
ObjA188_ObjB7	1.792		ObjA188_ObjB2	9.657		ObjA188_ObjB34	12.193
ObjA189_ObjB31	11.463		ObjA189_ObjB2	7.881		ObjA189_ObjB168	1.216
ObjA190_ObjB291	0.491		ObjA190_ObjB3	5.786		ObjA190_ObjB32	8.966
ObjA191_ObjB291	0.564		ObjA191_ObjB8	13.761		ObjA191_ObjB21	4.946
ObjA192_ObjB281	3.596		ObjA192_ObjB6	6.096		ObjA192_ObjB21	4.898
ObjA193_ObjB14	11.834		ObjA193_ObjB47	4.47		ObjA193_ObjB164	8.342
ObjA194_ObjB21	12.799		ObjA194_ObjB2	15.778		ObjA194_ObjB4	18.348
ObjA195_ObjB268	4.423		ObjA195_ObjB66	5.245		ObjA195_ObjB4	21.083
ObjA196_ObjB281	4.308		ObjA196_ObjB66	2.965		ObjA196_ObjB206	18.954
ObjA197_ObjB3	9.53		ObjA197_ObjB6	5.998		ObjA197_ObjB164	9.228
ObjA198_ObjB34	13.195		ObjA198_ObjB124	7.327		ObjA198_ObjB166	4.011
ObjA199_ObjB34	12.669		ObjA199_ObjB4	7.055		ObjA199_ObjB1	11.11
ObjA200_ObjB268	4.863		ObjA200_ObjB2	4.717		ObjA200_ObjB166	5.759
ObjA201_ObjB34	12.025		ObjA201_ObjB68	2.641		ObjA201_ObjB175	6.751
ObjA202_ObjB5	6.814		ObjA202_ObjB16	15.489		ObjA202_ObjB169	1.328
ObjA203_ObjB250	7.428		ObjA203_ObjB6	5.725		ObjA203_ObjB6	3.578
ObjA204_ObjB31	12.929		ObjA204_ObjB24	8.649		ObjA204_ObjB169	1.848
ObjA205_ObjB260	6.876		ObjA205_ObjB2	12.412		ObjA205_ObjB4	25.038
ObjA206_ObjB34	12.868		ObjA206_ObjB2	11.776		ObjA206_ObjB168	1.453
ObjA207_ObjB279	1.629		ObjA207_ObjB47	15.523		ObjA207_ObjB166	5.087
ObjA208_ObjB34	11.188		ObjA208_ObjB47	14.674		ObjA208_ObjB164	12.391
ObjA209_ObjB296	4.475		ObjA209_ObjB47	9.439		ObjA209_ObjB21	4.806
ObjA210_ObjB34	12.315		ObjA210_ObjB47	8.923		ObjA210_ObjB21	4.023
ObjA211_ObjB281	2.503		ObjA211_ObjB6	5.953		ObjA211_ObjB1	10.16
ObjA212_ObjB1	13.512		ObjA212_ObjB113	11.839		ObjA212_ObjB164	8.619
ObjA213_ObjB299	6.419		ObjA213_ObjB2	13.768		ObjA213_ObjB4	7.826
ObjA214_ObjB260	6.934		ObjA214_ObjB3	4.926		ObjA214_ObjB4	20.873
ObjA215_ObjB21	14.457		ObjA215_ObjB56	0.51		ObjA215_ObjB168	0.606
ObjA216_ObjB7	1.138		ObjA216_ObjB4	5.154		ObjA216_ObjB164	8.602
ObjA217_ObjB268	6.704		ObjA217_ObjB52	11.149		ObjA217_ObjB166	4.038
ObjA218_ObjB1	7.732		ObjA218_ObjB59	1.121		ObjA218_ObjB32	10.329
ObjA219_ObjB251	8.813		ObjA219_ObjB47	8.386		ObjA219_ObjB166	4.177
ObjA220_ObjB9	8.444		ObjA220_ObjB2	9.031		ObjA220_ObjB4	20.036
ObjA221_ObjB296	2.302		ObjA221_ObjB2	7.37		ObjA221_ObjB166	6.033
ObjA222_ObjB13	7.609		ObjA222_ObjB42	8.456		ObjA222_ObjB168	0.245
ObjA223_ObjB296	4.593		ObjA223_ObjB2	4.04		ObjA223_ObjB32	9.673
ObjA224_ObjB268	5.635		ObjA224_ObjB3	4.244		ObjA224_ObjB23	11.661
ObjA225_ObjB31	11.151		ObjA225_ObjB6	5.116		ObjA225_ObjB168	1.932
ObjA226_ObjB34	13.363		ObjA226_ObjB4	5.508		ObjA226_ObjB164	13.199
ObjA227_ObjB34	13.642		ObjA227_ObjB3	5.39		ObjA227_ObjB164	10.917
ObjA228_ObjB279	1.865		ObjA228_ObjB4	5.221		ObjA228_ObjB48	12.044
ObjA229_ObjB14	11.096		ObjA229_ObjB4	4.397		ObjA229_ObjB166	4.454
ObjA230_ObjB277	0.394		ObjA230_ObjB2	14.613		ObjA230_ObjB164	11.933
ObjA231_ObjB13	7.032		ObjA231_ObjB59	2.684		ObjA231_ObjB166	2.865
ObjA232_ObjB31	11.146		ObjA232_ObjB2	13.582		ObjA232_ObjB4	12.937
ObjA233_ObjB31	11.442		ObjA233_ObjB3	3.908		ObjA233_ObjB166	4.624
ObjA234_ObjB250	8.345		ObjA234_ObjB6	4.97		ObjA234_ObjB4	25.268
ObjA235_ObjB296	2.005		ObjA235_ObjB8	14.274		ObjA235_ObjB32	9.736
ObjA236_ObjB6	5.059		ObjA236_ObjB8	14.645		ObjA236_ObjB166	3.269
ObjA237_ObjB281	4.193		ObjA237_ObjB8	15.097		ObjA237_ObjB23	11.043
ObjA238_ObjB299	5.2		ObjA238_ObjB6	4.938		ObjA238_ObjB4	19.266
ObjA239_ObjB281	1.49		ObjA239_ObjB49	0.921		ObjA239_ObjB78	13.073
ObjA240_ObjB31	11.826		ObjA240_ObjB2	11.719		ObjA240_ObjB164	9.574
ObjA241_ObjB1	6.122		ObjA241_ObjB2	10.246		ObjA241_ObjB197	9.751
ObjA242_ObjB268	6.883		ObjA242_ObjB36	12.292		ObjA242_ObjB21	4.59
ObjA243_ObjB281	3.74		ObjA243_ObjB4	4.185		ObjA243_ObjB197	9.684
ObjA244_ObjB281	2.107		ObjA244_ObjB4	4.064		ObjA244_ObjB6	2.223
ObjA245_ObjB299	4.171		ObjA245_ObjB4	4.426		ObjA245_ObjB78	12.962
ObjA246_ObjB34	12.84		ObjA246_ObjB124	5.584		ObjA246_ObjB197	11.595
ObjA247_ObjB1	11.609		ObjA247_ObjB2	10.66		ObjA247_ObjB197	9.617
ObjA248_ObjB3	6.53		ObjA248_ObjB59	6.736		ObjA248_ObjB32	9.933
ObjA249_ObjB21	12.687		ObjA249_ObjB4	4.806		ObjA249_ObjB197	10.222
ObjA250_ObjB5	2.139		ObjA250_ObjB64	5.392		ObjA250_ObjB32	8.787
ObjA251_ObjB7	0.733		ObjA251_ObjB64	6.028		ObjA251_ObjB4	21.95
ObjA252_ObjB279	3.966		ObjA252_ObjB2	8.297		ObjA252_ObjB166	3.684
ObjA253_ObjB21	11.128		ObjA253_ObjB2	7.616		ObjA253_ObjB197	9.667
ObjA254_ObjB281	0.163		ObjA254_ObjB24	10.125		ObjA254_ObjB166	9.384
ObjA255_ObjB5	3.793		ObjA255_ObjB21	15.908		ObjA255_ObjB166	8.817
ObjA256_ObjB281	2.286		ObjA256_ObjB4	8.303		ObjA256_ObjB1	7.436
ObjA257_ObjB299	4.813		ObjA257_ObjB47	11.67		ObjA257_ObjB166	5.825
ObjA258_ObjB6	13.728		ObjA258_ObjB2	3.047		ObjA258_ObjB48	10.712
ObjA259_ObjB251	9.757		ObjA259_ObjB6	4.324		ObjA259_ObjB166	5.948
ObjA260_ObjB279	4.262		ObjA260_ObjB42	5.965		ObjA260_ObjB126	21.28
ObjA261_ObjB21	14.253		ObjA261_ObjB4	3.738		ObjA261_ObjB175	7.564
ObjA262_ObjB31	10.491		ObjA262_ObjB113	12.707		ObjA262_ObjB21	3.967
ObjA263_ObjB299	8.136		ObjA263_ObjB4	3.659		ObjA263_ObjB175	6.904
ObjA264_ObjB34	11.366		ObjA264_ObjB113	10.541		ObjA264_ObjB166	6.099
ObjA265_ObjB1	9.479		ObjA265_ObjB2	13.601		ObjA265_ObjB168	1.743
ObjA266_ObjB1	7.537		ObjA266_ObjB2	6.639		ObjA266_ObjB4	23.126
ObjA267_ObjB281	1.583		ObjA267_ObjB2	8.971		ObjA267_ObjB166	8.253
ObjA268_ObjB277	1.088		ObjA268_ObjB5	3.696		ObjA268_ObjB78	12.713
ObjA269_ObjB21	12.906		ObjA269_ObjB59	3.766		ObjA269_ObjB166	4.034
ObjA270_ObjB5	1.434		ObjA270_ObjB21	15.438		ObjA270_ObjB48	10.794
ObjA271_ObjB281	6.862		ObjA271_ObjB21	16.371		ObjA271_ObjB48	11.46
ObjA272_ObjB13	9.739		ObjA272_ObjB2	14.454		ObjA272_ObjB197	13.137
ObjA273_ObjB299	3.585		ObjA273_ObjB47	8.413		ObjA273_ObjB126	20.883
ObjA274_ObjB273	9.565		ObjA274_ObjB58	0.393		ObjA274_ObjB132	1.613
ObjA275_ObjB273	10.17		ObjA275_ObjB6	4.224		ObjA275_ObjB1	9.638
ObjA276_ObjB31	10.975		ObjA276_ObjB42	9.597		ObjA276_ObjB166	4.338
ObjA277_ObjB1	9.067		ObjA277_ObjB113	11.611		ObjA277_ObjB4	13.695
ObjA278_ObjB299	2.817		ObjA278_ObjB2	12.599		ObjA278_ObjB166	4.541
ObjA279_ObjB1	8.226		ObjA279_ObjB66	1.492		ObjA279_ObjB4	20.276
ObjA280_ObjB299	4.807		ObjA280_ObjB2	8.279		ObjA280_ObjB166	5.462
ObjA281_ObjB299	5.771		ObjA281_ObjB52	6.741		ObjA281_ObjB126	20.269
ObjA282_ObjB279	2.578		ObjA282_ObjB52	8.275		ObjA282_ObjB168	3.413
ObjA283_ObjB296	2.538		ObjA283_ObjB8	14.423		ObjA283_ObjB126	20.502
ObjA284_ObjB21	12.293		ObjA284_ObjB2	13.745		ObjA284_ObjB206	22.172
ObjA285_ObjB281	5.894		ObjA285_ObjB47	7.878		ObjA285_ObjB197	8.853
ObjA286_ObjB9	11.691		ObjA286_ObjB4	3.342		ObjA286_ObjB197	8.941
ObjA287_ObjB281	3.043		ObjA287_ObjB4	3.667		ObjA287_ObjB19	11.174
ObjA288_ObjB5	2.898		ObjA288_ObjB4	5.846		ObjA288_ObjB176	4.4
ObjA289_ObjB299	3.282		ObjA289_ObjB113	4.575		ObjA289_ObjB206	22.571
ObjA290_ObjB31	12.969		ObjA290_ObjB2	14.452		ObjA290_ObjB197	8.901
ObjA291_ObjB279	2.61		ObjA291_ObjB4	4.186		ObjA291_ObjB176	2.425
ObjA292_ObjB6	6.125		ObjA292_ObjB52	2.531		ObjA292_ObjB197	12.629
ObjA293_ObjB296	7.199		ObjA293_ObjB4	10.516		ObjA293_ObjB197	8.282
ObjA294_ObjB277	1.925		ObjA294_ObjB124	7.219		ObjA294_ObjB78	12.445
ObjA295_ObjB9	12.514		ObjA295_ObjB59	8.304		ObjA295_ObjB1	8.321
ObjA296_ObjB277	1.039		ObjA296_ObjB59	6.181		ObjA296_ObjB166	4.924
ObjA297_ObjB31	10.494		ObjA297_ObjB2	8.49		ObjA297_ObjB206	21.353
ObjA298_ObjB296	1.625		ObjA298_ObjB4	3.035		ObjA298_ObjB6	2.313
ObjA299_ObjB34	12.338		ObjA299_ObjB8	15.912		ObjA299_ObjB206	22.239
ObjA300_ObjB34	13.921		ObjA300_ObjB4	3.171		ObjA300_ObjB48	9.813
ObjA301_ObjB251	11.258		ObjA301_ObjB16	11.633		ObjA301_ObjB202	10.112
ObjA302_ObjB21	11.901		ObjA302_ObjB2	9.716		ObjA302_ObjB32	8.289
ObjA303_ObjB5	0.584		ObjA303_ObjB6	3.373		ObjA303_ObjB19	10.372
ObjA304_ObjB13	6.399		ObjA304_ObjB24	9.232		ObjA304_ObjB1	4.212
ObjA305_ObjB281	4.752		ObjA305_ObjB21	14.772		ObjA305_ObjB175	7.781
ObjA306_ObjB279	4.444		ObjA306_ObjB47	11.234		ObjA306_ObjB21	4.63
ObjA307_ObjB31	11.496		ObjA307_ObjB4	3.011		ObjA307_ObjB21	4.661
ObjA308_ObjB281	1.446		ObjA308_ObjB2	14.295		ObjA308_ObjB206	21.188
ObjA309_ObjB260	8.52		ObjA309_ObjB4	2.645		ObjA309_ObjB197	8.339
ObjA310_ObjB21	13.696		ObjA310_ObjB66	3.923		ObjA310_ObjB48	9.236
ObjA311_ObjB34	10.653		ObjA311_ObjB4	3.513		ObjA311_ObjB48	11.2
ObjA312_ObjB296	8.56		ObjA312_ObjB4	5.801		ObjA312_ObjB176	1.546
ObjA313_ObjB281	2.807		ObjA313_ObjB4	9.635		ObjA313_ObjB197	7.806
ObjA314_ObjB6	9.56		ObjA314_ObjB2	7.74		ObjA314_ObjB126	20.544
ObjA315_ObjB281	2.225		ObjA315_ObjB4	2.557		ObjA315_ObjB32	9.085
ObjA316_ObjB3	6.763		ObjA316_ObjB68	1.271		ObjA316_ObjB206	21.469
ObjA317_ObjB277	2.74		ObjA317_ObjB6	2.738		ObjA317_ObjB21	3.518
ObjA318_ObjB281	6.17		ObjA318_ObjB6	2.856		ObjA318_ObjB23	5.875
ObjA319_ObjB281	4.006		ObjA319_ObjB4	2.42		ObjA319_ObjB176	1.79
ObjA320_ObjB268	10.628		ObjA320_ObjB4	6.912		ObjA320_ObjB1	6.425
ObjA321_ObjB34	11.846		ObjA321_ObjB4	13.196		ObjA321_ObjB206	19.595
ObjA322_ObjB281	5.216		ObjA322_ObjB21	16.805		ObjA322_ObjB12	2.355
ObjA323_ObjB250	9.915		ObjA323_ObjB47	10.397		ObjA323_ObjB176	1.957
ObjA324_ObjB296	2.825		ObjA324_ObjB4	7.618		ObjA324_ObjB4	16.92
ObjA325_ObjB296	5.606		ObjA325_ObjB2	13.873		ObjA325_ObjB176	3.44
ObjA326_ObjB21	13.737		ObjA326_ObjB3	1.853		ObjA326_ObjB4	26.352
ObjA327_ObjB296	9.89		ObjA327_ObjB6	3.24		ObjA327_ObjB197	8.575
ObjA328_ObjB5	1.598		ObjA328_ObjB4	10.684		ObjA328_ObjB78	12.377
ObjA329_ObjB31	11.64		ObjA329_ObjB64	2.245		ObjA329_ObjB78	11.803
ObjA330_ObjB279	3.691		ObjA330_ObjB2	10.509		ObjA330_ObjB126	20.863
ObjA331_ObjB6	4.208		ObjA331_ObjB8	15.705		ObjA331_ObjB32	10.263
ObjA332_ObjB277	2.665		ObjA332_ObjB2	8.423		ObjA332_ObjB32	8.631
ObjA333_ObjB6	1.189		ObjA333_ObjB4	4.195		ObjA333_ObjB197	7.542
ObjA334_ObjB21	12.113		ObjA334_ObjB16	13.782		ObjA334_ObjB32	8.027
ObjA335_ObjB20	7.104		ObjA335_ObjB2	7.244		ObjA335_ObjB166	7.419
ObjA336_ObjB281	3.684		ObjA336_ObjB2	0.737		ObjA336_ObjB1	9.98
ObjA337_ObjB281	1.313		ObjA337_ObjB47	13.954		ObjA337_ObjB183	6.378
ObjA338_ObjB279	5.046		ObjA338_ObjB47	13.481		ObjA338_ObjB1	7.261
ObjA339_ObjB9	8.731		ObjA339_ObjB4	2.736		ObjA339_ObjB176	1.524
ObjA340_ObjB296	8.004		ObjA340_ObjB47	12.798		ObjA340_ObjB176	2.443
ObjA341_ObjB281	4.231		ObjA341_ObjB4	7.599		ObjA341_ObjB202	8.759
ObjA342_ObjB31	9.551		ObjA342_ObjB4	10.954		ObjA342_ObjB78	12.404
ObjA343_ObjB31	11.93		ObjA343_ObjB42	11.914		ObjA343_ObjB206	20.129
ObjA344_ObjB299	2.678		ObjA344_ObjB4	9.714		ObjA344_ObjB32	9.563
ObjA345_ObjB34	10.346		ObjA345_ObjB132	12.741		ObjA345_ObjB197	10.94
ObjA346_ObjB34	13.514		ObjA346_ObjB4	1.843		ObjA346_ObjB1	10.407
ObjA347_ObjB279	5.457		ObjA347_ObjB4	1.603		ObjA347_ObjB197	7.711
ObjA348_ObjB6	2.371		ObjA348_ObjB4	5.108		ObjA348_ObjB166	8.001
ObjA349_ObjB296	2.55		ObjA349_ObjB124	9.573		ObjA349_ObjB197	7.133
ObjA350_ObjB9	6.342		ObjA350_ObjB16	11.253		ObjA350_ObjB6	7.959
ObjA351_ObjB9	4.944		ObjA351_ObjB2	7.122		ObjA351_ObjB188	8.863
ObjA352_ObjB268	10.844		ObjA352_ObjB16	10.686		ObjA352_ObjB4	20.214
ObjA353_ObjB251	13.437		ObjA353_ObjB4	4.321		ObjA353_ObjB7	1.497
ObjA354_ObjB251	12.548		ObjA354_ObjB20	10.832		ObjA354_ObjB21	4.795
ObjA355_ObjB34	9.977		ObjA355_ObjB24	12.518		ObjA355_ObjB166	11.564
ObjA356_ObjB299	2.398		ObjA356_ObjB97	1.583		ObjA356_ObjB48	10.41
ObjA357_ObjB296	6.834		ObjA357_ObjB2	5.207		ObjA357_ObjB32	2.858
ObjA358_ObjB281	1.926		ObjA358_ObjB66	3.109		ObjA358_ObjB19	9.214
ObjA359_ObjB34	10.352		ObjA359_ObjB2	10.676		ObjA359_ObjB197	7.439
ObjA360_ObjB299	2.42		ObjA360_ObjB59	2.623		ObjA360_ObjB1	6.047
ObjA361_ObjB6	12.123		ObjA361_ObjB2	15.613		ObjA361_ObjB32	9.35
ObjA362_ObjB6	1.636		ObjA362_ObjB2	14.904		ObjA362_ObjB32	7.872
ObjA363_ObjB13	5.776		ObjA363_ObjB8	14.901		ObjA363_ObjB176	2.685
ObjA364_ObjB281	3.932		ObjA364_ObjB2	9.874		ObjA364_ObjB21	3.291
ObjA365_ObjB34	10.191		ObjA365_ObjB16	16.704		ObjA365_ObjB202	9.207
ObjA366_ObjB34	10.024		ObjA366_ObjB2	5.847		ObjA366_ObjB12	2.779
ObjA367_ObjB6	6.567		ObjA367_ObjB21	14.127		ObjA367_ObjB140	26.619
ObjA368_ObjB6	5.882		ObjA368_ObjB4	2.385		ObjA368_ObjB202	8.743
ObjA369_ObjB281	1.901		ObjA369_ObjB61	1.128		ObjA369_ObjB206	20.728
ObjA370_ObjB6	1.839		ObjA370_ObjB5	1.76		ObjA370_ObjB126	21.876
ObjA371_ObjB299	2.709		ObjA371_ObjB42	7.103		ObjA371_ObjB197	7.089
ObjA372_ObjB14	8.422		ObjA372_ObjB2	10.91		ObjA372_ObjB32	8.106
ObjA373_ObjB299	1.824		ObjA373_ObjB5	1.74		ObjA373_ObjB166	6.897
ObjA374_ObjB9	8.22		ObjA374_ObjB135	6.85		ObjA374_ObjB1	11.486
ObjA375_ObjB299	2.777		ObjA375_ObjB40	17.404		ObjA375_ObjB32	7.729
ObjA376_ObjB20	6.478		ObjA376_ObjB2	9.049		ObjA376_ObjB197	6.319
ObjA377_ObjB281	8.844		ObjA377_ObjB24	9.679		ObjA377_ObjB202	9.322
ObjA378_ObjB296	7.219		ObjA378_ObjB4	9.389		ObjA378_ObjB4	20.227
ObjA379_ObjB34	9.724		ObjA379_ObjB24	13.125		ObjA379_ObjB197	8.663
ObjA380_ObjB281	2.69		ObjA380_ObjB2	4.145		ObjA380_ObjB197	6.29
ObjA381_ObjB13	5.114		ObjA381_ObjB21	15.066		ObjA381_ObjB1	8.291
ObjA382_ObjB296	8.457		ObjA382_ObjB47	16.151		ObjA382_ObjB4	17.195
ObjA383_ObjB20	6.921		ObjA383_ObjB4	5.416		ObjA383_ObjB78	11.421
ObjA384_ObjB251	13.34		ObjA384_ObjB2	14.793		ObjA384_ObjB197	6.858
ObjA385_ObjB34	11.576		ObjA385_ObjB2	9.423		ObjA385_ObjB188	8.003
ObjA386_ObjB296	2.939		ObjA386_ObjB135	6.288		ObjA386_ObjB202	8.603
ObjA387_ObjB296	10.848		ObjA387_ObjB4	2.169		ObjA387_ObjB201	7.864
ObjA388_ObjB14	7.977		ObjA388_ObjB68	1.505		ObjA388_ObjB197	6.465
ObjA389_ObjB300	2.227		ObjA389_ObjB64	1.687		ObjA389_ObjB78	11.295
ObjA390_ObjB20	4.806		ObjA390_ObjB8	15		ObjA390_ObjB197	6.04
ObjA391_ObjB296	3.763		ObjA391_ObjB4	5.691		ObjA391_ObjB197	6.217
ObjA392_ObjB31	9.624		ObjA392_ObjB4	7.837		ObjA392_ObjB206	11.633
ObjA393_ObjB281	6.887		ObjA393_ObjB4	10.083		ObjA393_ObjB166	8.627
ObjA394_ObjB296	4.309		ObjA394_ObjB16	10.9		ObjA394_ObjB48	9.521
ObjA395_ObjB281	5.267		ObjA395_ObjB20	10.846		ObjA395_ObjB206	20.173
ObjA396_ObjB6	2.181		ObjA396_ObjB21	16.605		ObjA396_ObjB21	3.452
ObjA397_ObjB281	3.45		ObjA397_ObjB2	15.309		ObjA397_ObjB197	7.012
ObjA398_ObjB300	3.38		ObjA398_ObjB58	1.426		ObjA398_ObjB23	5.386
ObjA399_ObjB13	4.951		ObjA399_ObjB42	10.012		ObjA399_ObjB197	6.476
ObjA400_ObjB260	10.886		ObjA400_ObjB42	12.292		ObjA400_ObjB166	10.856
ObjA401_ObjB281	2.756		ObjA401_ObjB4	4.269		ObjA401_ObjB18	0.929
ObjA402_ObjB14	7.385		ObjA402_ObjB113	9.843		ObjA402_ObjB188	6.708
ObjA403_ObjB260	10.75		ObjA403_ObjB2	13.447		ObjA403_ObjB197	8.05
ObjA404_ObjB9	5.321		ObjA404_ObjB8	15.131		ObjA404_ObjB197	7.531
ObjA405_ObjB299	1.919		ObjA405_ObjB2	3.923		ObjA405_ObjB197	6.505
ObjA406_ObjB31	10.236		ObjA406_ObjB8	15.404		ObjA406_ObjB166	8.356
ObjA407_ObjB34	11.344		ObjA407_ObjB3	2.523		ObjA407_ObjB126	19.184
ObjA408_ObjB6	3.135		ObjA408_ObjB24	10.194		ObjA408_ObjB32	9.13
ObjA409_ObjB281	11.239		ObjA409_ObjB6	1.295		ObjA409_ObjB197	10.039
ObjA410_ObjB251	13.724		ObjA410_ObjB47	15.223		ObjA410_ObjB21	5.414
ObjA411_ObjB260	10.835		ObjA411_ObjB2	14.36		ObjA411_ObjB197	9.132
ObjA412_ObjB20	5.459		ObjA412_ObjB47	10.711		ObjA412_ObjB21	3.848
ObjA413_ObjB260	11.163		ObjA413_ObjB5	1.921		ObjA413_ObjB23	4.828
ObjA414_ObjB6	5.67		ObjA414_ObjB42	11.212		ObjA414_ObjB197	6.914
ObjA415_ObjB21	10.076		ObjA415_ObjB40	12.782		ObjA415_ObjB1	5.785
ObjA416_ObjB300	9.461		ObjA416_ObjB66	1.529		ObjA416_ObjB194	3.588
ObjA417_ObjB21	10.667		ObjA417_ObjB59	5.49		ObjA417_ObjB176	1.844
ObjA418_ObjB20	5.421		ObjA418_ObjB8	16.617		ObjA418_ObjB1	7.776
ObjA419_ObjB31	7.855		ObjA419_ObjB165	10.53		ObjA419_ObjB1	7.079
ObjA420_ObjB34	9.679		ObjA420_ObjB12	1.324		ObjA420_ObjB197	6.163
ObjA421_ObjB281	11.551		ObjA421_ObjB4	1.815		ObjA421_ObjB197	8.758
ObjA422_ObjB34	9.494		ObjA422_ObjB113	3.769		ObjA422_ObjB6	9.317
ObjA423_ObjB300	5.1		ObjA423_ObjB135	5.483		ObjA423_ObjB188	7.963
ObjA424_ObjB34	9.745		ObjA424_ObjB124	5.758		ObjA424_ObjB4	20.813
ObjA425_ObjB300	4.105		ObjA425_ObjB8	15.835		ObjA425_ObjB48	7.963
ObjA426_ObjB9	4.233		ObjA426_ObjB5	1.284		ObjA426_ObjB206	20.733
ObjA427_ObjB281	4.398		ObjA427_ObjB8	18.088		ObjA427_ObjB206	20.188
ObjA428_ObjB13	4.323		ObjA428_ObjB40	11.828		ObjA428_ObjB197	11.028
ObjA429_ObjB281	3.71		ObjA429_ObjB168	10.843		ObjA429_ObjB197	6.245
ObjA430_ObjB31	9.628		ObjA430_ObjB2	5.009		ObjA430_ObjB197	5.885
ObjA431_ObjB281	4.227		ObjA431_ObjB21	15.264		ObjA431_ObjB4	19.434
ObjA432_ObjB34	12.304		ObjA432_ObjB47	17.099		ObjA432_ObjB197	9.325
ObjA433_ObjB260	11.264		ObjA433_ObjB132	12.636		ObjA433_ObjB4	20.104
ObjA434_ObjB14	6.936		ObjA434_ObjB4	0.536		ObjA434_ObjB197	5.781
ObjA435_ObjB21	8.951		ObjA435_ObjB113	3.169		ObjA435_ObjB126	20.275
ObjA436_ObjB21	11.046		ObjA436_ObjB4	9.147		ObjA436_ObjB176	3.51
ObjA437_ObjB300	3.565		ObjA437_ObjB40	13.143		ObjA437_ObjB197	9.802
ObjA438_ObjB21	13.62		ObjA438_ObjB40	19.007		ObjA438_ObjB19	9.881
ObjA439_ObjB8	0.934		ObjA439_ObjB124	6.54		ObjA439_ObjB4	18.601
ObjA440_ObjB299	3.183		ObjA440_ObjB4	1.549		ObjA440_ObjB197	5.124
ObjA441_ObjB13	4.345		ObjA441_ObjB124	9.243		ObjA441_ObjB197	5.425
ObjA442_ObjB300	5.713		ObjA442_ObjB40	10.41		ObjA442_ObjB197	5.082
ObjA443_ObjB281	4.203		ObjA443_ObjB59	7.997		ObjA443_ObjB126	19.322
ObjA444_ObjB20	5.802		ObjA444_ObjB59	4.974		ObjA444_ObjB197	4.974
ObjA445_ObjB260	12.194		ObjA445_ObjB2	2.743		ObjA445_ObjB21	5.523
ObjA446_ObjB31	8.93		ObjA446_ObjB4	2.86		ObjA446_ObjB197	7.27
ObjA447_ObjB260	11.67		ObjA447_ObjB8	17.366		ObjA447_ObjB206	10.789
ObjA448_ObjB300	0.836		ObjA448_ObjB4	9.664		ObjA448_ObjB197	7.814
ObjA449_ObjB34	8.977		ObjA449_ObjB2	15.17		ObjA449_ObjB32	7.066
ObjA450_ObjB300	2.83		ObjA450_ObjB2	9.081		ObjA450_ObjB166	8.359
ObjA451_ObjB6	5.462		ObjA451_ObjB2	3.779		ObjA451_ObjB32	8.308
ObjA452_ObjB281	4.589		ObjA452_ObjB21	14.506		ObjA452_ObjB201	6.406
ObjA453_ObjB299	1.824		ObjA453_ObjB5	1.12		ObjA453_ObjB206	10.843
ObjA454_ObjB260	11.737		ObjA454_ObjB21	15.891		ObjA454_ObjB197	5.001
ObjA455_ObjB14	7.022		ObjA455_ObjB118	11.493		ObjA455_ObjB176	2.541
ObjA456_ObjB300	4.187		ObjA456_ObjB5	0.238		ObjA456_ObjB197	5.393
ObjA457_ObjB300	3.842		ObjA457_ObjB7	0.518		ObjA457_ObjB194	3.014
ObjA458_ObjB281	5.319		ObjA458_ObjB66	0.688		ObjA458_ObjB48	9.24
ObjA459_ObjB34	9.259		ObjA459_ObjB4	9.353		ObjA459_ObjB206	19.998
ObjA460_ObjB300	2.783		ObjA460_ObjB52	7.343		ObjA460_ObjB197	8.774
ObjA461_ObjB281	4.26		ObjA461_ObjB40	12.134		ObjA461_ObjB197	7.168
ObjA462_ObjB14	6.916		ObjA462_ObjB165	10.5		ObjA462_ObjB18	3.468
ObjA463_ObjB300	1.49		ObjA463_ObjB40	12.52		ObjA463_ObjB197	6.789
ObjA464_ObjB14	7.993		ObjA464_ObjB24	10.278		ObjA464_ObjB188	6.143
ObjA465_ObjB300	11.08		ObjA465_ObjB40	9.639		ObjA465_ObjB194	2.58
ObjA466_ObjB9	1.317		ObjA466_ObjB58	1.34		ObjA466_ObjB48	8.463
ObjA467_ObjB260	12.649		ObjA467_ObjB2	10.627		ObjA467_ObjB126	18.658
ObjA468_ObjB300	0.553		ObjA468_ObjB94	3.845		ObjA468_ObjB197	9.667
ObjA469_ObjB31	10.492		ObjA469_ObjB7	1.557		ObjA469_ObjB197	3.975
ObjA470_ObjB34	12.329		ObjA470_ObjB94	10.727		ObjA470_ObjB32	8.625
ObjA471_ObjB34	13.42		ObjA471_ObjB4	7.193		ObjA471_ObjB197	5.423
ObjA472_ObjB300	4.159		ObjA472_ObjB40	11.149		ObjA472_ObjB192	1.939
ObjA473_ObjB6	4.204		ObjA473_ObjB52	3.245		ObjA473_ObjB202	10.611
ObjA474_ObjB281	6.564		ObjA474_ObjB40	15.798		ObjA474_ObjB126	19.69
ObjA475_ObjB281	5.947		ObjA475_ObjB52	9.866		ObjA475_ObjB197	8.221
ObjA476_ObjB281	5.517		ObjA476_ObjB2	3.683		ObjA476_ObjB19	6.113
ObjA477_ObjB31	8.644		ObjA477_ObjB68	1.785		ObjA477_ObjB197	4.644
ObjA478_ObjB281	4.859		ObjA478_ObjB12	1.11		ObjA478_ObjB6	3.942
ObjA479_ObjB300	3.118		ObjA479_ObjB64	4.187		ObjA479_ObjB6	3.865
ObjA480_ObjB281	5.59		ObjA480_ObjB4	8.822		ObjA480_ObjB48	7.911
ObjA481_ObjB21	10.824		ObjA481_ObjB8	16.8		ObjA481_ObjB197	4.666
ObjA482_ObjB299	1.206		ObjA482_ObjB40	10.416		ObjA482_ObjB126	17.595
ObjA483_ObjB9	12.258		ObjA483_ObjB2	9.857		ObjA483_ObjB32	8.341
ObjA484_ObjB251	15.163		ObjA484_ObjB168	14.744		ObjA484_ObjB192	1.603
ObjA485_ObjB300	0.767		ObjA485_ObjB2	8.946		ObjA485_ObjB192	2.365
ObjA486_ObjB13	4.231		ObjA486_ObjB9	0.679		ObjA486_ObjB194	2.236
ObjA487_ObjB299	2.233		ObjA487_ObjB165	10.906		ObjA487_ObjB206	9.764
ObjA488_ObjB34	9.433		ObjA488_ObjB24	10.31		ObjA488_ObjB198	4.582
ObjA489_ObjB260	13.336		ObjA489_ObjB40	10.589		ObjA489_ObjB197	4.607
ObjA490_ObjB34	8.616		ObjA490_ObjB24	11.127		ObjA490_ObjB126	19.087
ObjA491_ObjB260	12.656		ObjA491_ObjB126	20.303		ObjA491_ObjB126	18.371
ObjA492_ObjB300	5.31		ObjA492_ObjB21	16.882		ObjA492_ObjB197	6.805
ObjA493_ObjB300	0.357		ObjA493_ObjB47	15.383		ObjA493_ObjB201	7.517
ObjA494_ObjB300	2.169		ObjA494_ObjB47	6.785		ObjA494_ObjB19	8.159
ObjA495_ObjB281	5.662		ObjA495_ObjB11	1.897		ObjA495_ObjB197	4.204
ObjA496_ObjB251	14.965		ObjA496_ObjB11	5.015		ObjA496_ObjB197	6.186
ObjA497_ObjB300	0.994		ObjA497_ObjB94	12.33		ObjA497_ObjB202	9.556
ObjA498_ObjB300	6.112		ObjA498_ObjB2	7.897		ObjA498_ObjB197	6.001
ObjA499_ObjB300	1.622		ObjA499_ObjB124	6.471		ObjA499_ObjB192	1.529
ObjA500_ObjB9	2.349		ObjA500_ObjB64	1.208		ObjA500_ObjB48	7.196
ObjA501_ObjB34	8.725		ObjA501_ObjB2	3.159		ObjA501_ObjB197	4.64
ObjA502_ObjB300	8.628		ObjA502_ObjB64	2.498		ObjA502_ObjB21	5.707
ObjA503_ObjB6	4.051		ObjA503_ObjB8	16.131		ObjA503_ObjB197	7.322
ObjA504_ObjB260	13.518		ObjA504_ObjB5	1.84		ObjA504_ObjB32	5.676
ObjA505_ObjB14	6.004		ObjA505_ObjB168	10.383		ObjA505_ObjB206	8.818
ObjA506_ObjB300	6.943		ObjA506_ObjB40	9.801		ObjA506_ObjB206	9.787
ObjA507_ObjB10	0.719		ObjA507_ObjB47	16.242		ObjA507_ObjB184	1.012
ObjA508_ObjB13	3.511		ObjA508_ObjB40	10.995		ObjA508_ObjB206	8.856
ObjA509_ObjB300	2.665		ObjA509_ObjB47	13.592		ObjA509_ObjB197	4.262
ObjA510_ObjB260	13.674		ObjA510_ObjB2	5.662		ObjA510_ObjB23	2.028
ObjA511_ObjB300	4.011		ObjA511_ObjB118	9.855		ObjA511_ObjB197	5.601
ObjA512_ObjB21	9.437		ObjA512_ObjB79	0.7		ObjA512_ObjB1	7.204
ObjA513_ObjB300	1.859		ObjA513_ObjB76	1.096		ObjA513_ObjB188	5.555
ObjA514_ObjB31	8.623		ObjA514_ObjB2	4.396		ObjA514_ObjB6	11.228
ObjA515_ObjB300	2.747		ObjA515_ObjB94	11.946		ObjA515_ObjB192	2.327
ObjA516_ObjB34	8.518		ObjA516_ObjB7	0.301		ObjA516_ObjB202	8.575
ObjA517_ObjB300	10.756		ObjA517_ObjB11	0.279		ObjA517_ObjB126	18.563
ObjA518_ObjB281	6.832		ObjA518_ObjB40	8.866		ObjA518_ObjB126	17.707
ObjA519_ObjB14	5.845		ObjA519_ObjB5	1.698		ObjA519_ObjB199	7.144
ObjA520_ObjB251	15.534		ObjA520_ObjB126	20.078		ObjA520_ObjB126	17.42
ObjA521_ObjB9	12.947		ObjA521_ObjB2	12.888		ObjA521_ObjB188	8.648
ObjA522_ObjB13	3.145		ObjA522_ObjB301	19.151		ObjA522_ObjB21	1.395
ObjA523_ObjB300	3.012		ObjA523_ObjB2	5.398		ObjA523_ObjB188	6.945
ObjA524_ObjB31	7.195		ObjA524_ObjB5	1.184		ObjA524_ObjB192	1.47
ObjA525_ObjB260	14.238		ObjA525_ObjB12	0.335		ObjA525_ObjB206	8.642
ObjA526_ObjB31	9.452		ObjA526_ObjB26	7.281		ObjA526_ObjB197	3.763
ObjA527_ObjB300	1.83		ObjA527_ObjB76	0.803		ObjA527_ObjB188	5.965
ObjA528_ObjB300	1.854		ObjA528_ObjB2	10.104		ObjA528_ObjB21	5.667
ObjA529_ObjB6	3.74		ObjA529_ObjB10	2.02		ObjA529_ObjB206	9.518
ObjA530_ObjB251	16.146		ObjA530_ObjB66	0.593		ObjA530_ObjB48	6.754
ObjA531_ObjB300	2.578		ObjA531_ObjB12	0.818		ObjA531_ObjB32	8.755
ObjA532_ObjB300	1.758		ObjA532_ObjB11	2.233		ObjA532_ObjB19	4.881
ObjA533_ObjB21	12.176		ObjA533_ObjB40	13.868		ObjA533_ObjB197	3.231
ObjA534_ObjB300	4.877		ObjA534_ObjB150	9.386		ObjA534_ObjB197	4.326
ObjA535_ObjB13	3.733		ObjA535_ObjB40	15.35		ObjA535_ObjB19	4.137
ObjA536_ObjB300	10.421		ObjA536_ObjB59	9.24		ObjA536_ObjB4	17.473
ObjA537_ObjB20	4.083		ObjA537_ObjB26	6.151		ObjA537_ObjB48	7.396
ObjA538_ObjB20	5.518		ObjA538_ObjB64	0.952		ObjA538_ObjB48	7.799
ObjA539_ObjB31	8.926		ObjA539_ObjB40	13.031		ObjA539_ObjB126	18.147
ObjA540_ObjB6	7.645		ObjA540_ObjB2	14.063		ObjA540_ObjB126	18.021
ObjA541_ObjB300	10.743		ObjA541_ObjB168	10.733		ObjA541_ObjB21	5.012
ObjA542_ObjB21	10.158		ObjA542_ObjB168	9.85		ObjA542_ObjB199	7.111
ObjA543_ObjB300	3.129		ObjA543_ObjB2	5.226		ObjA543_ObjB188	8.222
ObjA544_ObjB299	13.645		ObjA544_ObjB168	6.393		ObjA544_ObjB6	9.387
ObjA545_ObjB31	10.323		ObjA545_ObjB10	1.498		ObjA545_ObjB6	12.687
ObjA546_ObjB299	14.697		ObjA546_ObjB2	7.022		ObjA546_ObjB126	17.186
ObjA547_ObjB8	1.018		ObjA547_ObjB47	9.27		ObjA547_ObjB206	8.181
ObjA548_ObjB300	7.546		ObjA548_ObjB19	2.698		ObjA548_ObjB206	8.222
ObjA549_ObjB20	4.712		ObjA549_ObjB11	0.491		ObjA549_ObjB32	5.262
ObjA550_ObjB34	8.105		ObjA550_ObjB63	0.36		ObjA550_ObjB32	7.521
ObjA551_ObjB260	14.592		ObjA551_ObjB40	14.07		ObjA551_ObjB19	3.915
ObjA552_ObjB34	10.144		ObjA552_ObjB2	9.238		ObjA552_ObjB19	5.125
ObjA553_ObjB300	4.843		ObjA553_ObjB64	1.565		ObjA553_ObjB197	2.87
ObjA554_ObjB6	10.662		ObjA554_ObjB19	2.945		ObjA554_ObjB19	10.691
ObjA555_ObjB300	8.198		ObjA555_ObjB8	15.905		ObjA555_ObjB197	4.985
ObjA556_ObjB6	5.696		ObjA556_ObjB8	17.013		ObjA556_ObjB188	5.87
ObjA557_ObjB260	14.387		ObjA557_ObjB168	18.581		ObjA557_ObjB188	8.781
ObjA558_ObjB6	3.534		ObjA558_ObjB40	8.222		ObjA558_ObjB126	17.11
ObjA559_ObjB6	3.171		ObjA559_ObjB168	17.942		ObjA559_ObjB32	7.983
ObjA560_ObjB21	6.823		ObjA560_ObjB40	10.835		ObjA560_ObjB192	2.584
ObjA561_ObjB300	9.738		ObjA561_ObjB126	19.259		ObjA561_ObjB6	9.95
ObjA562_ObjB13	3.709		ObjA562_ObjB47	14.946		ObjA562_ObjB48	6.199
ObjA563_ObjB300	8.892		ObjA563_ObjB2	5.876		ObjA563_ObjB197	2.701
ObjA564_ObjB300	2.316		ObjA564_ObjB11	0.601		ObjA564_ObjB126	17.414
ObjA565_ObjB34	12.45		ObjA565_ObjB26	4.246		ObjA565_ObjB197	4.089
ObjA566_ObjB300	4.372		ObjA566_ObjB94	10.879		ObjA566_ObjB21	6.206
ObjA567_ObjB6	13.06		ObjA567_ObjB40	7.605		ObjA567_ObjB197	2.612
ObjA568_ObjB281	8.41		ObjA568_ObjB113	2.999		ObjA568_ObjB197	3.117
ObjA569_ObjB21	8.342		ObjA569_ObjB40	9.563		ObjA569_ObjB48	7.699
ObjA570_ObjB281	8.129		ObjA570_ObjB66	2.12		ObjA570_ObjB126	16.467
ObjA571_ObjB260	15.355		ObjA571_ObjB74	0.919		ObjA571_ObjB202	7.205
ObjA572_ObjB9	4.222		ObjA572_ObjB126	19.101		ObjA572_ObjB206	7.741
ObjA573_ObjB260	15.658		ObjA573_ObjB150	15.273		ObjA573_ObjB206	8.442
ObjA574_ObjB300	2.903		ObjA574_ObjB2	11.687		ObjA574_ObjB18	5.584
ObjA575_ObjB251	17.293		ObjA575_ObjB150	11.919		ObjA575_ObjB4	17.299
ObjA576_ObjB34	7.918		ObjA576_ObjB10	0.928		ObjA576_ObjB48	6.883
ObjA577_ObjB34	12.989		ObjA577_ObjB124	4.475		ObjA577_ObjB197	2.539
ObjA578_ObjB21	12.115		ObjA578_ObjB40	11.74		ObjA578_ObjB199	6.473
ObjA579_ObjB31	7.396		ObjA579_ObjB68	2.114		ObjA579_ObjB199	7.622
ObjA580_ObjB300	3.114		ObjA580_ObjB8	18.868		ObjA580_ObjB206	7.689
ObjA581_ObjB251	17.378		ObjA581_ObjB2	6.621		ObjA581_ObjB206	8.697
ObjA582_ObjB34	10.055		ObjA582_ObjB14	0.586		ObjA582_ObjB48	5.559
ObjA583_ObjB6	11.453		ObjA583_ObjB14	0.609		ObjA583_ObjB19	2.873
ObjA584_ObjB300	11.047		ObjA584_ObjB126	19.694		ObjA584_ObjB206	7.418
ObjA585_ObjB300	11.597		ObjA585_ObjB24	11.974		ObjA585_ObjB199	5.299
ObjA586_ObjB13	2.145		ObjA586_ObjB2	8.862		ObjA586_ObjB206	7.562
ObjA587_ObjB299	17.692		ObjA587_ObjB94	3.883		ObjA587_ObjB126	16.528
ObjA588_ObjB300	3.483		ObjA588_ObjB19	7.269		ObjA588_ObjB35	8.003
ObjA589_ObjB260	16.333		ObjA589_ObjB161	6.692		ObjA589_ObjB21	7.062
ObjA590_ObjB31	6.642		ObjA590_ObjB24	11.904		ObjA590_ObjB21	0.864
ObjA591_ObjB31	6.679		ObjA591_ObjB10	0.639		ObjA591_ObjB199	5.622
ObjA592_ObjB31	7.875		ObjA592_ObjB24	14.254		ObjA592_ObjB194	3.023
ObjA593_ObjB260	16.368		ObjA593_ObjB47	13.912		ObjA593_ObjB6	12.163
ObjA594_ObjB300	4.102		ObjA594_ObjB2	10.065		ObjA594_ObjB206	8.096
ObjA595_ObjB300	3.959		ObjA595_ObjB106	1.132		ObjA595_ObjB78	8.86
ObjA596_ObjB6	10.879		ObjA596_ObjB40	14.217		ObjA596_ObjB48	5.818
ObjA597_ObjB14	5.047		ObjA597_ObjB2	14.651		ObjA597_ObjB197	1.736
ObjA598_ObjB34	7.592		ObjA598_ObjB94	3.289		ObjA598_ObjB46	8.048
ObjA599_ObjB300	10.177		ObjA599_ObjB2	7.466		ObjA599_ObjB206	6.99
ObjA600_ObjB300	5.088		ObjA600_ObjB2	5.827		ObjA600_ObjB206	7.244
ObjA601_ObjB34	13.425		ObjA601_ObjB12	1.093		ObjA601_ObjB207	8.064
ObjA602_ObjB300	11.429		ObjA602_ObjB124	4.971		ObjA602_ObjB6	12.867
ObjA603_ObjB6	3.675		ObjA603_ObjB40	13.502		ObjA603_ObjB32	4.151
ObjA604_ObjB260	17.062		ObjA604_ObjB59	5.748		ObjA604_ObjB206	7.058
ObjA605_ObjB299	17.287		ObjA605_ObjB126	18.983		ObjA605_ObjB199	7.79
ObjA606_ObjB14	5.065		ObjA606_ObjB68	2.305		ObjA606_ObjB21	6.532
ObjA607_ObjB300	4.753		ObjA607_ObjB14	1.14		ObjA607_ObjB21	5.859
ObjA608_ObjB260	17.343		ObjA608_ObjB11	2.164		ObjA608_ObjB199	6.737
ObjA609_ObjB20	3.974		ObjA609_ObjB94	9.439		ObjA609_ObjB34	6.236
ObjA610_ObjB260	17.265		ObjA610_ObjB126	18.541		ObjA610_ObjB48	6.223
ObjA611_ObjB31	9.642		ObjA611_ObjB66	0.678		ObjA611_ObjB188	7.88
ObjA612_ObjB299	18.42		ObjA612_ObjB2	9.747		ObjA612_ObjB209	8.139
ObjA613_ObjB34	8.674		ObjA613_ObjB2	5.627		ObjA613_ObjB32	4.357
ObjA614_ObjB34	9.287		ObjA614_ObjB8	17.37		ObjA614_ObjB206	6.737
ObjA615_ObjB300	4.921		ObjA615_ObjB168	11.796		ObjA615_ObjB206	6.278
ObjA616_ObjB6	12.917		ObjA616_ObjB26	5.016		ObjA616_ObjB48	6.735
ObjA617_ObjB300	10.984		ObjA617_ObjB40	7.032		ObjA617_ObjB126	16.302
ObjA618_ObjB6	5.094		ObjA618_ObjB24	12.069		ObjA618_ObjB35	7.653
ObjA619_ObjB260	18.158		ObjA619_ObjB14	0.71		ObjA619_ObjB46	6.315
ObjA620_ObjB9	4.694		ObjA620_ObjB40	5.905		ObjA620_ObjB209	7.531
ObjA621_ObjB13	2.912		ObjA621_ObjB2	8.073		ObjA621_ObjB23	0.453
ObjA622_ObjB300	6.888		ObjA622_ObjB94	6.51		ObjA622_ObjB1	9.425
ObjA623_ObjB300	9.996		ObjA623_ObjB94	9.946		ObjA623_ObjB209	8.073
ObjA624_ObjB31	6.59		ObjA624_ObjB132	10.906		ObjA624_ObjB48	6.143
ObjA625_ObjB300	6.433		ObjA625_ObjB126	18.824		ObjA625_ObjB188	8.516
ObjA626_ObjB6	5.427		ObjA626_ObjB2	8.928		ObjA626_ObjB126	16.009
ObjA627_ObjB300	10.295		ObjA627_ObjB52	13.294		ObjA627_ObjB126	15.884
ObjA628_ObjB299	18.301		ObjA628_ObjB124	4.1		ObjA628_ObjB209	7.043
ObjA629_ObjB14	3.612		ObjA629_ObjB124	8.774		ObjA629_ObjB206	6.47
ObjA630_ObjB300	6.374		ObjA630_ObjB59	8.419		ObjA630_ObjB46	7.281
ObjA631_ObjB20	3.511		ObjA631_ObjB40	10.501		ObjA631_ObjB21	1.644
ObjA632_ObjB260	18.966		ObjA632_ObjB64	0.815		ObjA632_ObjB194	1.523
ObjA633_ObjB260	18.895		ObjA633_ObjB64	4.681		ObjA633_ObjB23	0.59
ObjA634_ObjB31	6.319		ObjA634_ObjB126	18.134		ObjA634_ObjB140	24.012
ObjA635_ObjB260	18.887		ObjA635_ObjB2	7.762		ObjA635_ObjB199	5.385
ObjA636_ObjB34	7.521		ObjA636_ObjB19	5.788		ObjA636_ObjB126	4.558
ObjA637_ObjB300	7.848		ObjA637_ObjB132	11.425		ObjA637_ObjB206	6.177
ObjA638_ObjB300	8.296		ObjA638_ObjB126	18.397		ObjA638_ObjB18	5.737
ObjA639_ObjB260	19.496		ObjA639_ObjB66	0.845		ObjA639_ObjB6	14.735
ObjA640_ObjB300	7.061		ObjA640_ObjB2	13.81		ObjA640_ObjB206	6.431
ObjA641_ObjB21	8.248		ObjA641_ObjB52	7.333		ObjA641_ObjB48	6.057
ObjA642_ObjB300	11.506		ObjA642_ObjB2	9.825		ObjA642_ObjB48	7.853
ObjA643_ObjB24	6.081		ObjA643_ObjB52	15.168		ObjA643_ObjB32	3.274
ObjA644_ObjB260	19.641		ObjA644_ObjB124	6.702		ObjA644_ObjB199	6.417
ObjA645_ObjB31	8.437		ObjA645_ObjB2	11.321		ObjA645_ObjB19	6.778
ObjA646_ObjB260	20.037		ObjA646_ObjB19	3.787		ObjA646_ObjB188	8.512
ObjA647_ObjB299	19.124		ObjA647_ObjB64	1.893		ObjA647_ObjB209	8.201
ObjA648_ObjB6	4.243		ObjA648_ObjB15	1.112		ObjA648_ObjB48	7.178
ObjA649_ObjB299	19.533		ObjA649_ObjB8	16.567		ObjA649_ObjB207	6.975
ObjA650_ObjB300	7.737		ObjA650_ObjB8	16.632		ObjA650_ObjB207	6.632
ObjA651_ObjB14	5.654		ObjA651_ObjB126	18.263		ObjA651_ObjB195	3.548
ObjA652_ObjB14	5.764		ObjA652_ObjB24	12.526		ObjA652_ObjB194	2.649
ObjA653_ObjB260	20.955		ObjA653_ObjB19	4.185		ObjA653_ObjB19	5.563
ObjA654_ObjB300	8.111		ObjA654_ObjB10	0.541		ObjA654_ObjB48	6.246
ObjA655_ObjB260	20.708		ObjA655_ObjB47	14.211		ObjA655_ObjB188	7.552
ObjA656_ObjB9	3.812		ObjA656_ObjB40	11.891		ObjA656_ObjB188	7.034
ObjA657_ObjB260	20.469		ObjA657_ObjB126	17.388		ObjA657_ObjB206	6.402
ObjA658_ObjB10	0.985		ObjA658_ObjB66	1.272		ObjA658_ObjB48	5.597
ObjA659_ObjB300	9.386		ObjA659_ObjB26	4.1		ObjA659_ObjB32	4.503
ObjA660_ObjB300	9.217		ObjA660_ObjB40	5.419		ObjA660_ObjB46	6.554
ObjA661_ObjB260	21.006		ObjA661_ObjB40	7.043		ObjA661_ObjB191	5.14
ObjA662_ObjB31	6.114		ObjA662_ObjB52	11.804		ObjA662_ObjB48	4.508
ObjA663_ObjB300	8.856		ObjA663_ObjB126	17.878		ObjA663_ObjB206	5.392
ObjA664_ObjB299	19.992		ObjA664_ObjB126	17.738		ObjA664_ObjB191	5.89
ObjA665_ObjB34	6.374		ObjA665_ObjB168	15.005		ObjA665_ObjB207	6.23
ObjA666_ObjB300	11.094		ObjA666_ObjB165	9.157		ObjA666_ObjB48	4.476
ObjA667_ObjB300	10.103		ObjA667_ObjB23	1.157		ObjA667_ObjB48	5.326
ObjA668_ObjB14	4.647		ObjA668_ObjB26	2.555		ObjA668_ObjB126	16.982
ObjA669_ObjB260	21.918		ObjA669_ObjB40	8.315		ObjA669_ObjB207	6.317
ObjA670_ObjB21	7.056		ObjA670_ObjB31	3.188		ObjA670_ObjB19	0.116
ObjA671_ObjB299	18.94		ObjA671_ObjB94	1.989		ObjA671_ObjB206	7.639
ObjA672_ObjB9	0.907		ObjA672_ObjB17	0.461		ObjA672_ObjB207	5.583
ObjA673_ObjB13	2.821		ObjA673_ObjB26	3.459		ObjA673_ObjB188	6.538
ObjA674_ObjB260	22.176		ObjA674_ObjB126	17.441		ObjA674_ObjB206	6.998
ObjA675_ObjB300	10.811		ObjA675_ObjB124	3.646		ObjA675_ObjB209	7.521
ObjA676_ObjB31	5.525		ObjA676_ObjB124	3.457		ObjA676_ObjB32	6.713
ObjA677_ObjB34	7.6		ObjA677_ObjB64	5.986		ObjA677_ObjB46	5.022
ObjA678_ObjB299	19.736		ObjA678_ObjB168	17.591		ObjA678_ObjB206	7.817
ObjA679_ObjB34	12.675		ObjA679_ObjB40	5.483		ObjA679_ObjB188	8.292
ObjA680_ObjB300	11.2		ObjA680_ObjB168	15.73		ObjA680_ObjB18	6.102
ObjA681_ObjB6	13.262		ObjA681_ObjB40	9.462		ObjA681_ObjB199	0.83
ObjA682_ObjB299	20.647		ObjA682_ObjB40	12.323		ObjA682_ObjB207	5.937
ObjA683_ObjB14	5.27		ObjA683_ObjB165	9.641		ObjA683_ObjB206	6.272
ObjA684_ObjB260	22.997		ObjA684_ObjB24	11.757		ObjA684_ObjB126	15.124
ObjA685_ObjB260	23.409		ObjA685_ObjB24	15.037		ObjA685_ObjB46	5.614
ObjA686_ObjB9	9.078		ObjA686_ObjB15	0.674		ObjA686_ObjB6	13.21
ObjA687_ObjB300	11.311		ObjA687_ObjB47	16.876		ObjA687_ObjB46	6.58
ObjA688_ObjB9	7.416		ObjA688_ObjB26	1.857		ObjA688_ObjB78	7.681
ObjA689_ObjB260	22.974		ObjA689_ObjB40	7.465		ObjA689_ObjB207	5.328
ObjA690_ObjB299	20.379		ObjA690_ObjB126	17.088		ObjA690_ObjB209	6.317
ObjA691_ObjB299	19.695		ObjA691_ObjB113	1.963		ObjA691_ObjB126	15.433
ObjA692_ObjB20	3.177		ObjA692_ObjB66	0.75		ObjA692_ObjB191	6.375
ObjA693_ObjB299	22.127		ObjA693_ObjB126	20.904		ObjA693_ObjB32	4.389
ObjA694_ObjB31	6.174		ObjA694_ObjB2	13.359		ObjA694_ObjB32	5.502
ObjA695_ObjB31	7.123		ObjA695_ObjB52	7.904		ObjA695_ObjB209	7.621
ObjA696_ObjB305	23.104		ObjA696_ObjB22	0.082		ObjA696_ObjB19	7.248
ObjA697_ObjB260	23.9		ObjA697_ObjB26	3.234		ObjA697_ObjB19	11.442
ObjA698_ObjB299	21.419		ObjA698_ObjB8	17.207		ObjA698_ObjB207	4.97
ObjA699_ObjB305	23.093		ObjA699_ObjB168	9.915		ObjA699_ObjB48	6.307
ObjA700_ObjB305	22.671		ObjA700_ObjB22	0.701		ObjA700_ObjB191	6.782
ObjA701_ObjB21	8.572		ObjA701_ObjB15	0.795		ObjA701_ObjB48	6.83
ObjA702_ObjB305	23.663		ObjA702_ObjB26	1.213		ObjA702_ObjB126	15.626
ObjA703_ObjB299	20.335		ObjA703_ObjB47	15.298		ObjA703_ObjB126	14.757
ObjA704_ObjB9	2.143		ObjA704_ObjB40	7.959		ObjA704_ObjB207	4.47
ObjA705_ObjB299	21.804		ObjA705_ObjB126	16.99		ObjA705_ObjB10	5.07
ObjA706_ObjB13	2.532		ObjA706_ObjB106	0.51		ObjA706_ObjB209	6.874
ObjA707_ObjB24	4.984		ObjA707_ObjB132	11.079		ObjA707_ObjB19	6.574
ObjA708_ObjB14	4.801		ObjA708_ObjB26	1.169		ObjA708_ObjB207	5.252
ObjA709_ObjB305	20.444		ObjA709_ObjB68	3.303		ObjA709_ObjB46	5.807
ObjA710_ObjB31	5.718		ObjA710_ObjB40	9.252		ObjA710_ObjB10	4.689
ObjA711_ObjB299	20.724		ObjA711_ObjB8	18.69		ObjA711_ObjB19	8.626
ObjA712_ObjB305	21.726		ObjA712_ObjB40	12.537		ObjA712_ObjB1	11.273
ObjA713_ObjB305	23.262		ObjA713_ObjB40	17.347		ObjA713_ObjB195	4.534
ObjA714_ObjB6	9.389		ObjA714_ObjB24	12.035		ObjA714_ObjB209	7.556
ObjA715_ObjB305	23.504		ObjA715_ObjB52	9.121		ObjA715_ObjB32	4.032
ObjA716_ObjB6	9.022		ObjA716_ObjB2	13.281		ObjA716_ObjB191	6.088
ObjA717_ObjB305	22.507		ObjA717_ObjB135	5.021		ObjA717_ObjB46	6.797
ObjA718_ObjB305	23.465		ObjA718_ObjB40	6.493		ObjA718_ObjB19	0.676
ObjA719_ObjB31	7.031		ObjA719_ObjB124	1.9		ObjA719_ObjB194	5.144
ObjA720_ObjB305	22.507		ObjA720_ObjB124	2.802		ObjA720_ObjB195	4.793
ObjA721_ObjB31	9.117		ObjA721_ObjB40	9.119		ObjA721_ObjB206	3.384
ObjA722_ObjB34	7.622		ObjA722_ObjB64	1.218		ObjA722_ObjB207	4.889
ObjA723_ObjB305	21.751		ObjA723_ObjB2	16.971		ObjA723_ObjB32	4.331
ObjA724_ObjB305	21.133		ObjA724_ObjB64	5.496		ObjA724_ObjB32	5.609
ObjA725_ObjB34	7.016		ObjA725_ObjB165	10.529		ObjA725_ObjB206	9.185
ObjA726_ObjB305	20.943		ObjA726_ObjB126	16.35		ObjA726_ObjB206	11.586
ObjA727_ObjB305	21.962		ObjA727_ObjB24	13.119		ObjA727_ObjB126	16.111
ObjA728_ObjB14	5.165		ObjA728_ObjB21	16.59		ObjA728_ObjB10	4.178
ObjA729_ObjB305	21.146		ObjA729_ObjB22	0.639		ObjA729_ObjB191	6.67
ObjA730_ObjB21	10.235		ObjA730_ObjB15	0.367		ObjA730_ObjB18	7.146
ObjA731_ObjB305	22.611		ObjA731_ObjB113	3.056		ObjA731_ObjB209	8.026
ObjA732_ObjB9	2.974		ObjA732_ObjB15	0.881		ObjA732_ObjB126	16.478
ObjA733_ObjB305	20.576		ObjA733_ObjB27	1.152		ObjA733_ObjB126	14.842
ObjA734_ObjB13	1.803		ObjA734_ObjB150	14.926		ObjA734_ObjB35	3.743
ObjA735_ObjB305	20.334		ObjA735_ObjB40	4.27		ObjA735_ObjB32	3.413
ObjA736_ObjB61	9.158		ObjA736_ObjB150	9.438		ObjA736_ObjB46	3.603
ObjA737_ObjB305	20.108		ObjA737_ObjB40	4.929		ObjA737_ObjB206	6.523
ObjA738_ObjB34	7.038		ObjA738_ObjB68	3.06		ObjA738_ObjB78	7.646
ObjA739_ObjB305	20.73		ObjA739_ObjB40	10.676		ObjA739_ObjB48	5.627
ObjA740_ObjB34	13.246		ObjA740_ObjB40	17.827		ObjA740_ObjB191	7.718
ObjA741_ObjB305	20.04		ObjA741_ObjB64	0.728		ObjA741_ObjB32	2.018
ObjA742_ObjB305	21.276		ObjA742_ObjB126	16.081		ObjA742_ObjB32	5.07
ObjA743_ObjB21	9.187		ObjA743_ObjB126	16.142		ObjA743_ObjB46	4.8
ObjA744_ObjB305	20.748		ObjA744_ObjB19	2.181		ObjA744_ObjB207	3.426
ObjA745_ObjB9	1.255		ObjA745_ObjB26	2.904		ObjA745_ObjB207	3.473
ObjA746_ObjB13	1.237		ObjA746_ObjB24	13.751		ObjA746_ObjB196	6.044
ObjA747_ObjB20	2.443		ObjA747_ObjB2	16.706		ObjA747_ObjB126	15.345
ObjA748_ObjB24	5.476		ObjA748_ObjB24	14.13		ObjA748_ObjB195	5.043
ObjA749_ObjB31	5.55		ObjA749_ObjB40	11.255		ObjA749_ObjB196	6.643
ObjA750_ObjB305	16.194		ObjA750_ObjB126	18.332		ObjA750_ObjB32	5.834
ObjA751_ObjB6	6.334		ObjA751_ObjB88	15.537		ObjA751_ObjB195	5.451
ObjA752_ObjB305	19.122		ObjA752_ObjB53	8.659		ObjA752_ObjB206	10.07
ObjA753_ObjB9	7.392		ObjA753_ObjB19	9.214		ObjA753_ObjB48	4.292
ObjA754_ObjB9	2.081		ObjA754_ObjB40	4.207		ObjA754_ObjB207	4.617
ObjA755_ObjB305	19.571		ObjA755_ObjB88	14.106		ObjA755_ObjB32	6.502
ObjA756_ObjB13	2.093		ObjA756_ObjB165	9.287		ObjA756_ObjB195	4.778
ObjA757_ObjB305	20.432		ObjA757_ObjB25	0.363		ObjA757_ObjB206	4.899
ObjA758_ObjB305	19.272		ObjA758_ObjB24	12.524		ObjA758_ObjB196	5.994
ObjA759_ObjB31	6.361		ObjA759_ObjB40	2.749		ObjA759_ObjB32	3.75
ObjA760_ObjB305	18.763		ObjA760_ObjB24	15.521		ObjA760_ObjB207	3.438
ObjA761_ObjB31	7.421		ObjA761_ObjB40	5.433		ObjA761_ObjB46	5.365
ObjA762_ObjB305	20.044		ObjA762_ObjB115	0.86		ObjA762_ObjB18	10.065
ObjA763_ObjB6	5.011		ObjA763_ObjB94	6.718		ObjA763_ObjB18	5.965
ObjA764_ObjB305	18.597		ObjA764_ObjB25	0.93		ObjA764_ObjB140	22.919
ObjA765_ObjB305	20.17		ObjA765_ObjB113	0.756		ObjA765_ObjB48	5.989
ObjA766_ObjB34	7.585		ObjA766_ObjB27	1.026		ObjA766_ObjB196	5.68
ObjA767_ObjB305	20.486		ObjA767_ObjB137	6.411		ObjA767_ObjB18	9.276
ObjA768_ObjB34	6.16		ObjA768_ObjB27	0.54		ObjA768_ObjB206	7.634
ObjA769_ObjB34	7.88		ObjA769_ObjB26	1.604		ObjA769_ObjB6	13.632
ObjA770_ObjB14	4.59		ObjA770_ObjB40	3.4		ObjA770_ObjB206	6.529
ObjA771_ObjB305	17.82		ObjA771_ObjB135	5.251		ObjA771_ObjB206	5.574
ObjA772_ObjB21	12.857		ObjA772_ObjB40	6.601		ObjA772_ObjB78	6.593
ObjA773_ObjB9	7.002		ObjA773_ObjB8	17.263		ObjA773_ObjB207	2.9
ObjA774_ObjB13	1.465		ObjA774_ObjB8	17.293		ObjA774_ObjB207	2.845
ObjA775_ObjB24	4.382		ObjA775_ObjB2	15.985		ObjA775_ObjB191	8.195
ObjA776_ObjB305	18.611		ObjA776_ObjB8	17.553		ObjA776_ObjB19	4.802
ObjA777_ObjB31	8.578		ObjA777_ObjB19	9.959		ObjA777_ObjB19	9.684
ObjA778_ObjB305	18.731		ObjA778_ObjB126	15.398		ObjA778_ObjB18	6.157
ObjA779_ObjB305	18.05		ObjA779_ObjB40	3.666		ObjA779_ObjB6	9.161
ObjA780_ObjB305	18.54		ObjA780_ObjB40	5.874		ObjA780_ObjB206	13.039
ObjA781_ObjB6	10.638		ObjA781_ObjB94	0.879		ObjA781_ObjB206	8.028
ObjA782_ObjB305	17.217		ObjA782_ObjB40	7.068		ObjA782_ObjB206	6.01
ObjA783_ObjB305	18.158		ObjA783_ObjB40	8.036		ObjA783_ObjB1	11.41
ObjA784_ObjB21	6.331		ObjA784_ObjB126	15.381		ObjA784_ObjB196	5.698
ObjA785_ObjB21	9.952		ObjA785_ObjB135	3.471		ObjA785_ObjB209	6.245
ObjA786_ObjB21	12.282		ObjA786_ObjB124	2.794		ObjA786_ObjB10	2.661
ObjA787_ObjB305	19.059		ObjA787_ObjB168	12.8		ObjA787_ObjB18	10.675
ObjA788_ObjB13	1.076		ObjA788_ObjB168	12.087		ObjA788_ObjB207	2.304
ObjA789_ObjB305	17.56		ObjA789_ObjB40	4.399		ObjA789_ObjB48	2.795
ObjA790_ObjB305	19.543		ObjA790_ObjB126	19.009		ObjA790_ObjB6	16.746
ObjA791_ObjB305	17.367		ObjA791_ObjB94	0.666		ObjA791_ObjB196	6.257
ObjA792_ObjB34	11.898		ObjA792_ObjB19	11.268		ObjA792_ObjB206	13.381
ObjA793_ObjB6	6.005		ObjA793_ObjB132	8.64		ObjA793_ObjB35	5.759
ObjA794_ObjB14	3.635		ObjA794_ObjB40	4.999		ObjA794_ObjB196	5.97
ObjA795_ObjB21	8.693		ObjA795_ObjB124	2.59		ObjA795_ObjB32	6.611
ObjA796_ObjB21	9.152		ObjA796_ObjB53	8.548		ObjA796_ObjB207	2.555
ObjA797_ObjB13	2.405		ObjA797_ObjB124	8.019		ObjA797_ObjB19	6.528
ObjA798_ObjB31	5.144		ObjA798_ObjB68	3.992		ObjA798_ObjB207	2.018
ObjA799_ObjB305	19.327		ObjA799_ObjB29	1.011		ObjA799_ObjB209	7.397
ObjA800_ObjB61	8.426		ObjA800_ObjB40	3		ObjA800_ObjB6	9.585
ObjA801_ObjB34	10.938		ObjA801_ObjB126	15.749		ObjA801_ObjB48	5.391
ObjA802_ObjB305	18.383		ObjA802_ObjB190	17.832		ObjA802_ObjB209	6.207
ObjA803_ObjB305	18.568		ObjA803_ObjB57	8.098		ObjA803_ObjB18	10.41
ObjA804_ObjB305	14.571		ObjA804_ObjB24	13.87		ObjA804_ObjB206	7.389
ObjA805_ObjB9	9.299		ObjA805_ObjB19	8.7		ObjA805_ObjB17	4.851
ObjA806_ObjB24	4.636		ObjA806_ObjB21	17.224		ObjA806_ObjB207	2.018
ObjA807_ObjB34	7.512		ObjA807_ObjB29	1.047		ObjA807_ObjB126	15.491
ObjA808_ObjB305	16.097		ObjA808_ObjB126	15.812		ObjA808_ObjB196	6.025
ObjA809_ObjB34	6.188		ObjA809_ObjB126	17.949		ObjA809_ObjB209	6.171
ObjA810_ObjB305	16.347		ObjA810_ObjB115	0.316		ObjA810_ObjB126	14.552
ObjA811_ObjB305	16.462		ObjA811_ObjB2	16.936		ObjA811_ObjB35	3.799
ObjA812_ObjB14	4.741		ObjA812_ObjB25	0.934		ObjA812_ObjB19	3.985
ObjA813_ObjB305	18.16		ObjA813_ObjB27	0.527		ObjA813_ObjB196	6.953
ObjA814_ObjB21	5.895		ObjA814_ObjB40	11.601		ObjA814_ObjB19	7.011
ObjA815_ObjB305	15.574		ObjA815_ObjB40	9.417		ObjA815_ObjB196	5.878
ObjA816_ObjB305	15.918		ObjA816_ObjB137	14.021		ObjA816_ObjB19	10.677
ObjA817_ObjB12	1.236		ObjA817_ObjB40	11.899		ObjA817_ObjB206	3.677
ObjA818_ObjB13	2.628		ObjA818_ObjB40	1.739		ObjA818_ObjB18	9.758
ObjA819_ObjB13	1.561		ObjA819_ObjB124	7.263		ObjA819_ObjB207	0.997
ObjA820_ObjB305	17.564		ObjA820_ObjB40	7.006		ObjA820_ObjB18	7.335
ObjA821_ObjB20	2.102		ObjA821_ObjB40	13.47		ObjA821_ObjB206	11.705
ObjA822_ObjB305	17.987		ObjA822_ObjB64	1.995		ObjA822_ObjB196	6.98
ObjA823_ObjB34	5.866		ObjA823_ObjB40	14.314		ObjA823_ObjB6	14.316
ObjA824_ObjB34	11.809		ObjA824_ObjB64	4.376		ObjA824_ObjB207	1.739
ObjA825_ObjB305	16.78		ObjA825_ObjB8	17.994		ObjA825_ObjB10	1.438
ObjA826_ObjB305	14.931		ObjA826_ObjB28	1.046		ObjA826_ObjB48	3.32
ObjA827_ObjB305	15.09		ObjA827_ObjB40	11.261		ObjA827_ObjB48	4.136
ObjA828_ObjB14	3.38		ObjA828_ObjB124	2.038		ObjA828_ObjB196	6.512
ObjA829_ObjB305	14.747		ObjA829_ObjB24	12.299		ObjA829_ObjB206	10.787
ObjA830_ObjB9	4.75		ObjA830_ObjB24	15.076		ObjA830_ObjB126	13.39
ObjA831_ObjB305	16.213		ObjA831_ObjB126	18.11		ObjA831_ObjB32	0.649
ObjA832_ObjB305	14.005		ObjA832_ObjB29	0.641		ObjA832_ObjB196	6.696
ObjA833_ObjB20	1.723		ObjA833_ObjB94	8.008		ObjA833_ObjB206	2.191
ObjA834_ObjB305	16.056		ObjA834_ObjB28	0.646		ObjA834_ObjB196	7.947
ObjA835_ObjB34	6.369		ObjA835_ObjB40	3.05		ObjA835_ObjB10	1.071
ObjA836_ObjB6	12.327		ObjA836_ObjB126	15.36		ObjA836_ObjB209	7.548
ObjA837_ObjB305	14.231		ObjA837_ObjB68	4.592		ObjA837_ObjB32	5.471
ObjA838_ObjB305	15.294		ObjA838_ObjB168	8.772		ObjA838_ObjB207	1.729
ObjA839_ObjB21	9.281		ObjA839_ObjB126	14.456		ObjA839_ObjB33	1.687
ObjA840_ObjB305	16.99		ObjA840_ObjB2	15.959		ObjA840_ObjB10	0.802
ObjA841_ObjB31	6.213		ObjA841_ObjB132	11.039		ObjA841_ObjB19	9.09
ObjA842_ObjB305	14.581		ObjA842_ObjB19	15.705		ObjA842_ObjB196	7.012
ObjA843_ObjB6	5.552		ObjA843_ObjB27	0.926		ObjA843_ObjB18	7.113
ObjA844_ObjB305	15.236		ObjA844_ObjB40	4.902		ObjA844_ObjB78	6.29
ObjA845_ObjB9	9.72		ObjA845_ObjB137	14.67		ObjA845_ObjB48	2.524
ObjA846_ObjB305	14.431		ObjA846_ObjB126	14.199		ObjA846_ObjB196	6.931
ObjA847_ObjB305	15.769		ObjA847_ObjB150	8.675		ObjA847_ObjB6	11.222
ObjA848_ObjB305	16.107		ObjA848_ObjB68	3.771		ObjA848_ObjB196	6.821
ObjA849_ObjB6	8.373		ObjA849_ObjB8	18.738		ObjA849_ObjB209	4.142
ObjA850_ObjB305	13.844		ObjA850_ObjB31	1.054		ObjA850_ObjB194	8.572
ObjA851_ObjB305	14.073		ObjA851_ObjB168	11.78		ObjA851_ObjB207	0.921
ObjA852_ObjB21	7.761		ObjA852_ObjB40	15.763		ObjA852_ObjB10	1.504
ObjA853_ObjB12	6.862		ObjA853_ObjB165	8.598		ObjA853_ObjB203	1.734
ObjA854_ObjB305	14.006		ObjA854_ObjB53	7.386		ObjA854_ObjB196	7.09
ObjA855_ObjB13	2.927		ObjA855_ObjB24	13.199		ObjA855_ObjB196	7.976
ObjA856_ObjB13	1.66		ObjA856_ObjB2	16.896		ObjA856_ObjB209	6.246
ObjA857_ObjB300	26.72		ObjA857_ObjB19	3.227		ObjA857_ObjB206	4.808
ObjA858_ObjB31	4.394		ObjA858_ObjB118	11.447		ObjA858_ObjB6	11.568
ObjA859_ObjB301	8.772		ObjA859_ObjB31	0.683		ObjA859_ObjB19	8.026
ObjA860_ObjB31	5.399		ObjA860_ObjB28	0.291		ObjA860_ObjB206	2.82
ObjA861_ObjB303	7.995		ObjA861_ObjB28	0.94		ObjA861_ObjB126	14.387
ObjA862_ObjB31	8.277		ObjA862_ObjB40	4.295		ObjA862_ObjB195	8.688
ObjA863_ObjB61	8.43		ObjA863_ObjB137	8.024		ObjA863_ObjB35	2.318
ObjA864_ObjB34	5.993		ObjA864_ObjB135	4.825		ObjA864_ObjB18	10.407
ObjA865_ObjB34	11.701		ObjA865_ObjB59	8.708		ObjA865_ObjB18	9.933
ObjA866_ObjB305	10.664		ObjA866_ObjB59	5.606		ObjA866_ObjB206	5.48
ObjA867_ObjB303	6.844		ObjA867_ObjB68	4.447		ObjA867_ObjB207	1.008
ObjA868_ObjB6	5.673		ObjA868_ObjB30	0.572		ObjA868_ObjB10	0.103
ObjA869_ObjB14	5.885		ObjA869_ObjB64	2.647		ObjA869_ObjB48	3.444
ObjA870_ObjB300	27.812		ObjA870_ObjB40	6.941		ObjA870_ObjB203	0.371
ObjA871_ObjB305	5.775		ObjA871_ObjB64	1.864		ObjA871_ObjB48	8.721
ObjA872_ObjB301	7.433		ObjA872_ObjB21	18.009		ObjA872_ObjB206	3.878
ObjA873_ObjB300	28.229		ObjA873_ObjB118	16.597		ObjA873_ObjB22	1.688
ObjA874_ObjB301	7.455		ObjA874_ObjB40	12.247		ObjA874_ObjB35	3.521
ObjA875_ObjB14	3.826		ObjA875_ObjB126	14.659		ObjA875_ObjB32	1.473
ObjA876_ObjB303	5.715		ObjA876_ObjB88	16.075		ObjA876_ObjB206	2.17
ObjA877_ObjB14	2.563		ObjA877_ObjB2	18.053		ObjA877_ObjB32	0.899
ObjA878_ObjB301	7.276		ObjA878_ObjB94	5.708		ObjA878_ObjB207	0.945
ObjA879_ObjB300	29.127		ObjA879_ObjB135	2.813		ObjA879_ObjB46	0.876
ObjA880_ObjB13	1.171		ObjA880_ObjB124	1.254		ObjA880_ObjB196	7.934
ObjA881_ObjB301	6.659		ObjA881_ObjB30	1.124		ObjA881_ObjB209	7.165
ObjA882_ObjB20	1.99		ObjA882_ObjB64	1.474		ObjA882_ObjB6	11.952
ObjA883_ObjB31	3.575		ObjA883_ObjB40	16.044		ObjA883_ObjB203	0.187
ObjA884_ObjB34	4.151		ObjA884_ObjB64	4.216		ObjA884_ObjB48	5.937
ObjA885_ObjB301	5.34		ObjA885_ObjB126	15.245		ObjA885_ObjB15	1.457
ObjA886_ObjB301	6.534		ObjA886_ObjB8	18.05		ObjA886_ObjB207	1.306
ObjA887_ObjB34	8.335		ObjA887_ObjB165	11.423		ObjA887_ObjB126	15.833
ObjA888_ObjB305	5.37		ObjA888_ObjB24	13.935		ObjA888_ObjB194	9.329
ObjA889_ObjB6	6.709		ObjA889_ObjB21	17.729		ObjA889_ObjB206	3.158
ObjA890_ObjB305	4.776		ObjA890_ObjB35	0.674		ObjA890_ObjB19	8.947
ObjA891_ObjB14	3.279		ObjA891_ObjB94	7.699		ObjA891_ObjB18	11.362
ObjA892_ObjB303	6.311		ObjA892_ObjB40	0.953		ObjA892_ObjB39	1.044
ObjA893_ObjB21	8.694		ObjA893_ObjB126	18.288		ObjA893_ObjB6	15.488
ObjA894_ObjB303	5.74		ObjA894_ObjB124	1.589		ObjA894_ObjB15	0.85
ObjA895_ObjB21	11.257		ObjA895_ObjB64	6.052		ObjA895_ObjB22	1.04
ObjA896_ObjB303	5.201		ObjA896_ObjB29	1.035		ObjA896_ObjB206	2.272
ObjA897_ObjB303	4.871		ObjA897_ObjB8	18.761		ObjA897_ObjB126	14.816
ObjA898_ObjB305	4.642		ObjA898_ObjB19	3.944		ObjA898_ObjB209	5.855
ObjA899_ObjB34	5.212		ObjA899_ObjB24	14.361		ObjA899_ObjB29	6.921
ObjA900_ObjB300	29.662		ObjA900_ObjB30	0.372		ObjA900_ObjB18	11.743
ObjA901_ObjB34	4.941		ObjA901_ObjB118	8.017		ObjA901_ObjB206	4.782
ObjA902_ObjB303	4.253		ObjA902_ObjB38	0.706		ObjA902_ObjB48	5.702
ObjA903_ObjB34	12.771		ObjA903_ObjB118	0.943		ObjA903_ObjB126	15.156
ObjA904_ObjB6	9.444		ObjA904_ObjB40	2.57		ObjA904_ObjB15	2.01
ObjA905_ObjB305	3.179		ObjA905_ObjB40	4.084		ObjA905_ObjB15	1.329
ObjA906_ObjB303	4.346		ObjA906_ObjB112	1.108		ObjA906_ObjB6	16.347
ObjA907_ObjB303	3.801		ObjA907_ObjB126	13.382		ObjA907_ObjB48	2.792
ObjA908_ObjB305	3.873		ObjA908_ObjB88	16.183		ObjA908_ObjB14	1.781
ObjA909_ObjB21	11.993		ObjA909_ObjB124	1.264		ObjA909_ObjB48	4.885
ObjA910_ObjB9	12.054		ObjA910_ObjB124	9.048		ObjA910_ObjB35	2.22
ObjA911_ObjB305	6.533		ObjA911_ObjB40	5.487		ObjA911_ObjB35	1.306
ObjA912_ObjB9	6.071		ObjA912_ObjB59	6.321		ObjA912_ObjB29	8.407
ObjA913_ObjB303	4.758		ObjA913_ObjB126	13.589		ObjA913_ObjB16	1.274
ObjA914_ObjB9	4.067		ObjA914_ObjB31	0.272		ObjA914_ObjB19	10.902
ObjA915_ObjB301	5.473		ObjA915_ObjB64	5.745		ObjA915_ObjB16	0.512
ObjA916_ObjB20	1.161		ObjA916_ObjB29	1.073		ObjA916_ObjB38	0.461
ObjA917_ObjB305	3.918		ObjA917_ObjB168	9.001		ObjA917_ObjB35	2.855
ObjA918_ObjB301	5.527		ObjA918_ObjB40	0.878		ObjA918_ObjB22	0.357
ObjA919_ObjB31	4.559		ObjA919_ObjB165	8.941		ObjA919_ObjB35	1.568
ObjA920_ObjB301	4.592		ObjA920_ObjB165	10.514		ObjA920_ObjB15	2.22
ObjA921_ObjB303	3.411		ObjA921_ObjB88	14.956		ObjA921_ObjB46	1.29
ObjA922_ObjB34	9.549		ObjA922_ObjB24	13.852		ObjA922_ObjB209	7.314
ObjA923_ObjB305	0.142		ObjA923_ObjB88	14.626		ObjA923_ObjB203	3.459
ObjA924_ObjB34	10.865		ObjA924_ObjB24	14.859		ObjA924_ObjB206	14.26
ObjA925_ObjB303	3.441		ObjA925_ObjB118	11.181		ObjA925_ObjB22	0.868
ObjA926_ObjB305	4.268		ObjA926_ObjB31	0.681		ObjA926_ObjB209	6.253
ObjA927_ObjB318	5.218		ObjA927_ObjB53	9.267		ObjA927_ObjB29	4.843
ObjA928_ObjB34	5.94		ObjA928_ObjB94	3.619		ObjA928_ObjB15	10.8
ObjA929_ObjB305	5.59		ObjA929_ObjB19	4.261		ObjA929_ObjB206	4.717
ObjA930_ObjB303	1.947		ObjA930_ObjB40	15.422		ObjA930_ObjB206	2.93
ObjA931_ObjB24	2.194		ObjA931_ObjB150	10.855		ObjA931_ObjB15	5.435
ObjA932_ObjB31	8.206		ObjA932_ObjB126	13.118		ObjA932_ObjB48	2.185
ObjA933_ObjB301	3.902		ObjA933_ObjB2	18.098		ObjA933_ObjB209	5.158
ObjA934_ObjB301	3.755		ObjA934_ObjB124	4.106		ObjA934_ObjB84	6.966
ObjA935_ObjB6	9.607		ObjA935_ObjB19	4.771		ObjA935_ObjB29	5.639
ObjA936_ObjB301	4.789		ObjA936_ObjB168	12.513		ObjA936_ObjB29	9.1
ObjA937_ObjB303	2.182		ObjA937_ObjB24	13.508		ObjA937_ObjB78	5.433
ObjA938_ObjB318	4.38		ObjA938_ObjB38	0.166		ObjA938_ObjB38	0.232
ObjA939_ObjB305	3.194		ObjA939_ObjB40	0.195		ObjA939_ObjB126	14.577
ObjA940_ObjB20	1.186		ObjA940_ObjB94	11.559		ObjA940_ObjB18	10.428
ObjA941_ObjB31	3.858		ObjA941_ObjB40	13.054		ObjA941_ObjB203	2.275
ObjA942_ObjB61	7.846		ObjA942_ObjB88	15.451		ObjA942_ObjB206	4.173
ObjA943_ObjB34	5.07		ObjA943_ObjB31	1.149		ObjA943_ObjB35	2.935
ObjA944_ObjB34	10.242		ObjA944_ObjB135	4.054		ObjA944_ObjB15	8.633
ObjA945_ObjB6	13.208		ObjA945_ObjB68	5.386		ObjA945_ObjB18	11.886
ObjA946_ObjB303	1.298		ObjA946_ObjB68	5.068		ObjA946_ObjB16	0.929
ObjA947_ObjB6	8.983		ObjA947_ObjB126	15.127		ObjA947_ObjB37	0.461
ObjA948_ObjB301	3.236		ObjA948_ObjB165	7.452		ObjA948_ObjB48	4.572
ObjA949_ObjB301	2.821		ObjA949_ObjB126	16.406		ObjA949_ObjB48	5.247
ObjA950_ObjB14	3.382		ObjA950_ObjB126	18.396		ObjA950_ObjB84	6.288
ObjA951_ObjB14	2.633		ObjA951_ObjB165	8.267		ObjA951_ObjB206	3.356
ObjA952_ObjB301	2.905		ObjA952_ObjB31	4.096		ObjA952_ObjB22	0.885
ObjA953_ObjB9	7.988		ObjA953_ObjB40	3.805		ObjA953_ObjB48	3.756
ObjA954_ObjB12	3.066		ObjA954_ObjB24	17.234		ObjA954_ObjB15	2.641
ObjA955_ObjB305	3.943		ObjA955_ObjB118	7.799		ObjA955_ObjB209	5.872
ObjA956_ObjB301	3.018		ObjA956_ObjB35	0.145		ObjA956_ObjB130	11.526
ObjA957_ObjB21	5.565		ObjA957_ObjB88	17.837		ObjA957_ObjB38	1.088
ObjA958_ObjB9	11.024		ObjA958_ObjB88	10.697		ObjA958_ObjB58	2.764
ObjA959_ObjB31	6.462		ObjA959_ObjB88	9.74		ObjA959_ObjB46	1.27
ObjA960_ObjB301	2.225		ObjA960_ObjB88	8.956		ObjA960_ObjB16	1.344
ObjA961_ObjB34	4.922		ObjA961_ObjB31	1.361		ObjA961_ObjB126	13.61
ObjA962_ObjB34	12.215		ObjA962_ObjB137	10.254		ObjA962_ObjB29	8.376
ObjA963_ObjB305	2.384		ObjA963_ObjB126	13.389		ObjA963_ObjB206	3.601
ObjA964_ObjB6	6.617		ObjA964_ObjB88	17.186		ObjA964_ObjB84	6.292
ObjA965_ObjB21	4.72		ObjA965_ObjB150	4.544		ObjA965_ObjB15	3.06
ObjA966_ObjB301	2.322		ObjA966_ObjB88	14.854		ObjA966_ObjB16	2.392
ObjA967_ObjB301	1.684		ObjA967_ObjB135	2.337		ObjA967_ObjB29	1.567
ObjA968_ObjB9	9.74		ObjA968_ObjB88	10.278		ObjA968_ObjB96	2.797
ObjA969_ObjB9	8.341		ObjA969_ObjB64	1.638		ObjA969_ObjB29	4.711
ObjA970_ObjB12	1.734		ObjA970_ObjB19	15.795		ObjA970_ObjB84	5.759
ObjA971_ObjB301	2.062		ObjA971_ObjB64	2.023		ObjA971_ObjB126	14.424
ObjA972_ObjB6	9.93		ObjA972_ObjB19	12.795		ObjA972_ObjB6	12.684
ObjA973_ObjB303	1.126		ObjA973_ObjB24	14.979		ObjA973_ObjB58	1.826
ObjA974_ObjB6	7.544		ObjA974_ObjB19	6.019		ObjA974_ObjB17	0.426
ObjA975_ObjB305	3.849		ObjA975_ObjB118	18.299		ObjA975_ObjB29	5.298
ObjA976_ObjB21	11.737		ObjA976_ObjB118	15.187		ObjA976_ObjB29	7.762
ObjA977_ObjB9	10.566		ObjA977_ObjB44	1.11		ObjA977_ObjB63	4.706
ObjA978_ObjB318	2.272		ObjA978_ObjB118	2.971		ObjA978_ObjB6	13.177
ObjA979_ObjB9	4.972		ObjA979_ObjB88	13.918		ObjA979_ObjB53	1.645
ObjA980_ObjB24	2.498		ObjA980_ObjB57	5.347		ObjA980_ObjB58	1.184
ObjA981_ObjB31	3.615		ObjA981_ObjB19	18.733		ObjA981_ObjB58	1.178
ObjA982_ObjB303	0.653		ObjA982_ObjB19	11.635		ObjA982_ObjB29	10.17
ObjA983_ObjB318	1.644		ObjA983_ObjB124	3.457		ObjA983_ObjB51	0.624
ObjA984_ObjB14	6.372		ObjA984_ObjB40	7.84		ObjA984_ObjB6	13.285
ObjA985_ObjB301	0.868		ObjA985_ObjB64	4.145		ObjA985_ObjB126	14.522
ObjA986_ObjB14	1.664		ObjA986_ObjB126	12.909		ObjA986_ObjB47	0.606
ObjA987_ObjB301	2.014		ObjA987_ObjB8	18.416		ObjA987_ObjB50	0.482
ObjA988_ObjB18	0.29		ObjA988_ObjB19	12.304		ObjA988_ObjB35	0.363
ObjA989_ObjB31	5.836		ObjA989_ObjB168	8.967		ObjA989_ObjB51	1.019
ObjA990_ObjB305	4.985		ObjA990_ObjB35	1.081		ObjA990_ObjB206	8.098
ObjA991_ObjB312	0.442		ObjA991_ObjB118	17.879		ObjA991_ObjB29	4.423
ObjA992_ObjB34	7.421		ObjA992_ObjB88	8.995		ObjA992_ObjB17	0.649
ObjA993_ObjB9	6.332		ObjA993_ObjB53	5.767		ObjA993_ObjB15	9.041
ObjA994_ObjB305	2.392		ObjA994_ObjB94	6.465		ObjA994_ObjB209	6.765
ObjA995_ObjB18	1.983		ObjA995_ObjB137	9.123		ObjA995_ObjB78	5.145
ObjA996_ObjB24	0.848		ObjA996_ObjB31	1.382		ObjA996_ObjB58	0.905
ObjA997_ObjB31	3.394		ObjA997_ObjB64	5.48		ObjA997_ObjB206	10.441
ObjA998_ObjB31	4.673		ObjA998_ObjB190	17.874		ObjA998_ObjB17	1.424
ObjA999_ObjB318	0.717		ObjA999_ObjB190	16.108		ObjA999_ObjB35	0.718
ObjA1000_ObjB318	0.709		ObjA1000_ObjB168	13.539		ObjA1000_ObjB15	6.711
ObjA1001_ObjB34	4.378		ObjA1001_ObjB168	11.881		ObjA1001_ObjB59	0.774
ObjA1002_ObjB301	0.307		ObjA1002_ObjB40	1.352		ObjA1002_ObjB94	14.494
ObjA1003_ObjB34	9.711		ObjA1003_ObjB24	13.89		ObjA1003_ObjB206	6.69
ObjA1004_ObjB14	5.526		ObjA1004_ObjB40	12.397		ObjA1004_ObjB130	10.332
ObjA1005_ObjB318	0.361		ObjA1005_ObjB88	8.468		ObjA1005_ObjB206	6.374
ObjA1006_ObjB311	2.616		ObjA1006_ObjB118	6.476		ObjA1006_ObjB6	17.289
ObjA1007_ObjB311	3.659		ObjA1007_ObjB19	17.413		ObjA1007_ObjB58	1.261
ObjA1008_ObjB12	3.09		ObjA1008_ObjB94	4.868		ObjA1008_ObjB39	1.775
ObjA1009_ObjB16	1.27		ObjA1009_ObjB19	17.049		ObjA1009_ObjB126	14.536
ObjA1010_ObjB301	1.693		ObjA1010_ObjB19	11.305		ObjA1010_ObjB35	1.549
ObjA1011_ObjB34	6.076		ObjA1011_ObjB137	13.399		ObjA1011_ObjB58	2.393
ObjA1012_ObjB301	0.852		ObjA1012_ObjB126	17.068		ObjA1012_ObjB130	10.563
ObjA1013_ObjB34	4.02		ObjA1013_ObjB124	0.696		ObjA1013_ObjB58	0.985
ObjA1014_ObjB321	1.01		ObjA1014_ObjB126	17.579		ObjA1014_ObjB51	0.59
ObjA1015_ObjB34	6.538		ObjA1015_ObjB68	5.355		ObjA1015_ObjB63	5.366
ObjA1016_ObjB34	8.994		ObjA1016_ObjB19	15.68		ObjA1016_ObjB78	4.982
ObjA1017_ObjB14	1.723		ObjA1017_ObjB64	2.579		ObjA1017_ObjB26	1.859
ObjA1018_ObjB325	0.661		ObjA1018_ObjB33	2.358		ObjA1018_ObjB94	7.905
ObjA1019_ObjB21	8.483		ObjA1019_ObjB168	14.471		ObjA1019_ObjB63	5.78
ObjA1020_ObjB21	11.722		ObjA1020_ObjB40	4.014		ObjA1020_ObjB130	12.022
ObjA1021_ObjB305	7.834		ObjA1021_ObjB168	11.129		ObjA1021_ObjB54	2.983
ObjA1022_ObjB301	1.514		ObjA1022_ObjB40	5.493		ObjA1022_ObjB58	0.523
ObjA1023_ObjB20	0.554		ObjA1023_ObjB168	7.791		ObjA1023_ObjB35	0.43
ObjA1024_ObjB311	2.576		ObjA1024_ObjB126	16.385		ObjA1024_ObjB64	1.789
ObjA1025_ObjB14	5.054		ObjA1025_ObjB88	11.399		ObjA1025_ObjB130	8.579
ObjA1026_ObjB14	1.722		ObjA1026_ObjB165	11.567		ObjA1026_ObjB130	12.951
ObjA1027_ObjB326	1.514		ObjA1027_ObjB19	5.925		ObjA1027_ObjB209	9.395
ObjA1028_ObjB21	4.998		ObjA1028_ObjB30	1.543		ObjA1028_ObjB70	1.202
ObjA1029_ObjB323	1.106		ObjA1029_ObjB118	16.408		ObjA1029_ObjB48	2.982
ObjA1030_ObjB31	7.573		ObjA1030_ObjB118	14.182		ObjA1030_ObjB84	4.26
ObjA1031_ObjB61	6.371		ObjA1031_ObjB118	13.569		ObjA1031_ObjB54	2.845
ObjA1032_ObjB311	0.753		ObjA1032_ObjB94	3.099		ObjA1032_ObjB94	6.094
ObjA1033_ObjB34	5.36		ObjA1033_ObjB88	8.762		ObjA1033_ObjB130	9.861
ObjA1034_ObjB14	5.66		ObjA1034_ObjB19	11.764		ObjA1034_ObjB54	0.703
ObjA1035_ObjB21	3.859		ObjA1035_ObjB33	1.541		ObjA1035_ObjB130	12.019
ObjA1036_ObjB323	1.409		ObjA1036_ObjB40	2.534		ObjA1036_ObjB39	0.391
ObjA1037_ObjB21	10.796		ObjA1037_ObjB88	9.396		ObjA1037_ObjB6	17.479
ObjA1038_ObjB21	12.535		ObjA1038_ObjB150	4.917		ObjA1038_ObjB15	4.001
ObjA1039_ObjB9	6.208		ObjA1039_ObjB8	18.797		ObjA1039_ObjB49	6.723
ObjA1040_ObjB311	3.731		ObjA1040_ObjB24	18.261		ObjA1040_ObjB58	2.152
ObjA1041_ObjB323	0.173		ObjA1041_ObjB88	17.138		ObjA1041_ObjB35	1.322
ObjA1042_ObjB31	6.494		ObjA1042_ObjB88	10.342		ObjA1042_ObjB15	5.892
ObjA1043_ObjB311	2.618		ObjA1043_ObjB118	4.069		ObjA1043_ObjB130	10.608
ObjA1044_ObjB34	4.49		ObjA1044_ObjB40	2.213		ObjA1044_ObjB53	1.957
ObjA1045_ObjB6	10.191		ObjA1045_ObjB40	4.899		ObjA1045_ObjB78	5.433
ObjA1046_ObjB9	7.278		ObjA1046_ObjB126	13.171		ObjA1046_ObjB54	3.036
ObjA1047_ObjB311	4.528		ObjA1047_ObjB94	2.541		ObjA1047_ObjB58	0.494
ObjA1048_ObjB323	0.729		ObjA1048_ObjB53	4.576		ObjA1048_ObjB70	1.413
ObjA1049_ObjB311	0.687		ObjA1049_ObjB53	4.004		ObjA1049_ObjB35	4.765
ObjA1050_ObjB14	6.888		ObjA1050_ObjB94	12.057		ObjA1050_ObjB68	0.447
ObjA1051_ObjB14	4.286		ObjA1051_ObjB132	9.425		ObjA1051_ObjB64	0.069
ObjA1052_ObjB323	1.579		ObjA1052_ObjB44	0.803		ObjA1052_ObjB130	12.488
ObjA1053_ObjB14	2.802		ObjA1053_ObjB132	4.879		ObjA1053_ObjB64	0.379
ObjA1054_ObjB21	3.253		ObjA1054_ObjB132	3.807		ObjA1054_ObjB6	17.221
ObjA1055_ObjB323	1.077		ObjA1055_ObjB40	10.843		ObjA1055_ObjB58	2.72
ObjA1056_ObjB311	3.94		ObjA1056_ObjB126	12.032		ObjA1056_ObjB126	14.594
ObjA1057_ObjB311	1.12		ObjA1057_ObjB137	11.431		ObjA1057_ObjB94	7.807
ObjA1058_ObjB311	1.031		ObjA1058_ObjB126	16.154		ObjA1058_ObjB94	6.027
ObjA1059_ObjB34	7.87		ObjA1059_ObjB88	15.27		ObjA1059_ObjB29	8.754
ObjA1060_ObjB311	3.719		ObjA1060_ObjB59	9.905		ObjA1060_ObjB58	0.993
ObjA1061_ObjB21	6.681		ObjA1061_ObjB33	1.194		ObjA1061_ObjB94	5.643
ObjA1062_ObjB6	12.196		ObjA1062_ObjB40	3.139		ObjA1062_ObjB90	4.439
ObjA1063_ObjB14	4.914		ObjA1063_ObjB40	4.105		ObjA1063_ObjB49	6.311
ObjA1064_ObjB14	1.634		ObjA1064_ObjB40	9.011		ObjA1064_ObjB130	14.887
ObjA1065_ObjB311	2.462		ObjA1065_ObjB126	12.492		ObjA1065_ObjB94	10.019
ObjA1066_ObjB311	4.364		ObjA1066_ObjB165	5.728		ObjA1066_ObjB35	0.961
ObjA1067_ObjB311	1.661		ObjA1067_ObjB165	7.818		ObjA1067_ObjB130	8.791
ObjA1068_ObjB16	2.295		ObjA1068_ObjB126	14.076		ObjA1068_ObjB70	0.896
ObjA1069_ObjB16	0.072		ObjA1069_ObjB88	14.426		ObjA1069_ObjB94	5.119
ObjA1070_ObjB311	4.017		ObjA1070_ObjB88	13.674		ObjA1070_ObjB126	14.033
ObjA1071_ObjB27	2.866		ObjA1071_ObjB54	4.476		ObjA1071_ObjB70	0.393
ObjA1072_ObjB27	3.164		ObjA1072_ObjB19	18.606		ObjA1072_ObjB49	7.111
ObjA1073_ObjB31	3.219		ObjA1073_ObjB19	16.261		ObjA1073_ObjB35	2.191
ObjA1074_ObjB31	2.951		ObjA1074_ObjB41	1.482		ObjA1074_ObjB64	1.704
ObjA1075_ObjB326	1.394		ObjA1075_ObjB94	4.356		ObjA1075_ObjB130	9.62
ObjA1076_ObjB323	1.518		ObjA1076_ObjB94	10.679		ObjA1076_ObjB70	0.584
ObjA1077_ObjB31	3.505		ObjA1077_ObjB41	1.159		ObjA1077_ObjB70	0.537
ObjA1078_ObjB31	3.836		ObjA1078_ObjB132	6.828		ObjA1078_ObjB54	2.124
ObjA1079_ObjB21	3.129		ObjA1079_ObjB126	16.578		ObjA1079_ObjB126	14.165
ObjA1080_ObjB34	11.252		ObjA1080_ObjB132	5.091		ObjA1080_ObjB68	0.542
ObjA1081_ObjB6	7.971		ObjA1081_ObjB137	5.942		ObjA1081_ObjB130	10.317
ObjA1082_ObjB14	2.012		ObjA1082_ObjB136	14.858		ObjA1082_ObjB70	1.443
ObjA1083_ObjB14	0.238		ObjA1083_ObjB88	7.145		ObjA1083_ObjB94	12.636
ObjA1084_ObjB14	2.725		ObjA1084_ObjB19	6.722		ObjA1084_ObjB83	1.521
ObjA1085_ObjB21	8		ObjA1085_ObjB135	1.326		ObjA1085_ObjB58	1.7
ObjA1086_ObjB21	10.324		ObjA1086_ObjB19	6.504		ObjA1086_ObjB81	0.96
ObjA1087_ObjB61	5.906		ObjA1087_ObjB68	5.977		ObjA1087_ObjB130	10.008
ObjA1088_ObjB34	10.626		ObjA1088_ObjB136	13.239		ObjA1088_ObjB39	6.044
ObjA1089_ObjB14	6.144		ObjA1089_ObjB64	3.059		ObjA1089_ObjB130	14.446
ObjA1090_ObjB21	3.353		ObjA1090_ObjB88	14.958		ObjA1090_ObjB94	16.128
ObjA1091_ObjB21	6.722		ObjA1091_ObjB64	2.08		ObjA1091_ObjB58	2.582
ObjA1092_ObjB27	1.151		ObjA1092_ObjB19	15.11		ObjA1092_ObjB73	2.627
ObjA1093_ObjB31	2.628		ObjA1093_ObjB8	19.494		ObjA1093_ObjB130	8.931
ObjA1094_ObjB31	3.283		ObjA1094_ObjB33	0.507		ObjA1094_ObjB58	1.702
ObjA1095_ObjB31	5.395		ObjA1095_ObjB165	12.803		ObjA1095_ObjB72	1.571
ObjA1096_ObjB34	4.446		ObjA1096_ObjB44	0.834		ObjA1096_ObjB83	0.53
ObjA1097_ObjB6	9.958		ObjA1097_ObjB24	16.275		ObjA1097_ObjB101	9.86
ObjA1098_ObjB21	2.53		ObjA1098_ObjB48	1.337		ObjA1098_ObjB94	5.554
ObjA1099_ObjB16	2.695		ObjA1099_ObjB24	16.649		ObjA1099_ObjB84	4.396
ObjA1100_ObjB27	2.734		ObjA1100_ObjB126	17.472		ObjA1100_ObjB90	2.269
ObjA1101_ObjB31	2.117		ObjA1101_ObjB88	12.646		ObjA1101_ObjB130	10.103
ObjA1102_ObjB34	3.745		ObjA1102_ObjB118	2.061		ObjA1102_ObjB130	9.143
ObjA1103_ObjB14	5.265		ObjA1103_ObjB53	5.383		ObjA1103_ObjB130	13.143
ObjA1104_ObjB14	1.012		ObjA1104_ObjB54	4.173		ObjA1104_ObjB94	11.133
ObjA1105_ObjB9	7.957		ObjA1105_ObjB57	3.856		ObjA1105_ObjB79	3.724
ObjA1106_ObjB16	0.643		ObjA1106_ObjB55	4.876		ObjA1106_ObjB84	4.719
ObjA1107_ObjB16	1.131		ObjA1107_ObjB137	4.662		ObjA1107_ObjB94	5.898
ObjA1108_ObjB15	2.081		ObjA1108_ObjB19	17.394		ObjA1108_ObjB81	0.247
ObjA1109_ObjB31	4.18		ObjA1109_ObjB19	12.545		ObjA1109_ObjB29	10.616
ObjA1110_ObjB21	2.443		ObjA1110_ObjB150	13.14		ObjA1110_ObjB84	1.982
ObjA1111_ObjB21	3.441		ObjA1111_ObjB135	1.953		ObjA1111_ObjB94	12.529
ObjA1112_ObjB21	4.277		ObjA1112_ObjB31	3.039		ObjA1112_ObjB126	14.705
ObjA1113_ObjB21	5.836		ObjA1113_ObjB48	0.559		ObjA1113_ObjB94	7.309
ObjA1114_ObjB16	2.145		ObjA1114_ObjB124	1.593		ObjA1114_ObjB90	3.272
ObjA1115_ObjB27	1.637		ObjA1115_ObjB126	11.843		ObjA1115_ObjB90	2.62
ObjA1116_ObjB31	1.627		ObjA1116_ObjB124	4.127		ObjA1116_ObjB130	7.228
ObjA1117_ObjB34	4.575		ObjA1117_ObjB126	12.398		ObjA1117_ObjB101	9.822
ObjA1118_ObjB14	6.904		ObjA1118_ObjB131	6.483		ObjA1118_ObjB94	4.816
ObjA1119_ObjB21	11.566		ObjA1119_ObjB88	14.446		ObjA1119_ObjB90	1.838
ObjA1120_ObjB31	2.673		ObjA1120_ObjB68	5.323		ObjA1120_ObjB79	2.885
ObjA1121_ObjB31	2.397		ObjA1121_ObjB88	6.029		ObjA1121_ObjB90	1.335
ObjA1122_ObjB31	6.785		ObjA1122_ObjB53	4.261		ObjA1122_ObjB83	0.734
ObjA1123_ObjB34	7.895		ObjA1123_ObjB53	3.728		ObjA1123_ObjB29	5.19
ObjA1124_ObjB34	8.436		ObjA1124_ObjB19	18.411		ObjA1124_ObjB130	9.99
ObjA1125_ObjB38	2.107		ObjA1125_ObjB165	11.619		ObjA1125_ObjB89	1.361
ObjA1126_ObjB15	1.835		ObjA1126_ObjB118	16.739		ObjA1126_ObjB140	11.624
ObjA1127_ObjB6	9.124		ObjA1127_ObjB19	11.415		ObjA1127_ObjB72	0.394
ObjA1128_ObjB21	2.393		ObjA1128_ObjB94	4.49		ObjA1128_ObjB79	3.794
ObjA1129_ObjB31	4.434		ObjA1129_ObjB40	5.848		ObjA1129_ObjB90	1.762
ObjA1130_ObjB6	12.508		ObjA1130_ObjB135	2.903		ObjA1130_ObjB67	1.992
ObjA1131_ObjB14	3.055		ObjA1131_ObjB126	10.892		ObjA1131_ObjB130	12.895
ObjA1132_ObjB21	6.792		ObjA1132_ObjB88	13.667		ObjA1132_ObjB86	0.344
ObjA1133_ObjB27	1.388		ObjA1133_ObjB88	6.96		ObjA1133_ObjB68	1.691
ObjA1134_ObjB31	2.777		ObjA1134_ObjB8	19.023		ObjA1134_ObjB72	2.521
ObjA1135_ObjB61	2.346		ObjA1135_ObjB8	19.415		ObjA1135_ObjB101	12.147
ObjA1136_ObjB61	4.541		ObjA1136_ObjB168	7.208		ObjA1136_ObjB130	13.423
ObjA1137_ObjB34	4.215		ObjA1137_ObjB40	8.201		ObjA1137_ObjB72	1.216
ObjA1138_ObjB9	8.322		ObjA1138_ObjB165	8.064		ObjA1138_ObjB67	2.157
ObjA1139_ObjB15	1.281		ObjA1139_ObjB165	10.717		ObjA1139_ObjB94	10.616
ObjA1140_ObjB31	5.701		ObjA1140_ObjB88	9.227		ObjA1140_ObjB94	5.018
ObjA1141_ObjB34	6.586		ObjA1141_ObjB118	8.388		ObjA1141_ObjB84	1.947
ObjA1142_ObjB9	9.194		ObjA1142_ObjB88	8.351		ObjA1142_ObjB39	5.782
ObjA1143_ObjB12	4.299		ObjA1143_ObjB53	3.177		ObjA1143_ObjB94	11.779
ObjA1144_ObjB27	0.665		ObjA1144_ObjB57	3.792		ObjA1144_ObjB94	3.688
ObjA1145_ObjB31	1.68		ObjA1145_ObjB72	4.926		ObjA1145_ObjB130	6.44
ObjA1146_ObjB6	12.919		ObjA1146_ObjB19	10.867		ObjA1146_ObjB130	12.765
ObjA1147_ObjB16	1.342		ObjA1147_ObjB190	19.659		ObjA1147_ObjB84	13.874
ObjA1148_ObjB31	2.862		ObjA1148_ObjB126	12.329		ObjA1148_ObjB68	2.526
ObjA1149_ObjB61	6.504		ObjA1149_ObjB168	9.966		ObjA1149_ObjB67	1.13
ObjA1150_ObjB34	2.506		ObjA1150_ObjB31	6.146		ObjA1150_ObjB29	10.823
ObjA1151_ObjB34	7.172		ObjA1151_ObjB118	13.447		ObjA1151_ObjB72	3.108
ObjA1152_ObjB14	8.587		ObjA1152_ObjB33	0.868		ObjA1152_ObjB130	10.743
ObjA1153_ObjB31	2.02		ObjA1153_ObjB44	1.613		ObjA1153_ObjB130	9.042
ObjA1154_ObjB61	3.829		ObjA1154_ObjB126	11.479		ObjA1154_ObjB126	14.194
ObjA1155_ObjB34	2.475		ObjA1155_ObjB94	3.197		ObjA1155_ObjB72	1.813
ObjA1156_ObjB6	10.032		ObjA1156_ObjB94	12.187		ObjA1156_ObjB67	1.805
ObjA1157_ObjB14	5.916		ObjA1157_ObjB126	16.772		ObjA1157_ObjB130	9.382
ObjA1158_ObjB21	8.632		ObjA1158_ObjB88	9.473		ObjA1158_ObjB130	11.937
ObjA1159_ObjB16	1.49		ObjA1159_ObjB137	7.376		ObjA1159_ObjB72	1.701
ObjA1160_ObjB27	0.123		ObjA1160_ObjB137	10.1		ObjA1160_ObjB84	0.327
ObjA1161_ObjB34	2.376		ObjA1161_ObjB19	18.387		ObjA1161_ObjB72	1.363
ObjA1162_ObjB21	6.025		ObjA1162_ObjB19	12.15		ObjA1162_ObjB84	2.701
ObjA1163_ObjB31	1.982		ObjA1163_ObjB124	8.894		ObjA1163_ObjB79	2.045
ObjA1164_ObjB61	4.892		ObjA1164_ObjB19	7.404		ObjA1164_ObjB94	4.006
ObjA1165_ObjB14	4.16		ObjA1165_ObjB8	19.177		ObjA1165_ObjB82	2.828
ObjA1166_ObjB9	8.785		ObjA1166_ObjB126	13.315		ObjA1166_ObjB67	2.753
ObjA1167_ObjB12	4.444		ObjA1167_ObjB88	12.695		ObjA1167_ObjB130	8.798
ObjA1168_ObjB61	4.375		ObjA1168_ObjB88	7.457		ObjA1168_ObjB130	7.833
ObjA1169_ObjB72	2.705		ObjA1169_ObjB118	4.818		ObjA1169_ObjB134	13.303
ObjA1170_ObjB9	11.735		ObjA1170_ObjB137	3.52		ObjA1170_ObjB130	10.659
ObjA1171_ObjB27	1.644		ObjA1171_ObjB40	3.403		ObjA1171_ObjB130	10.545
ObjA1172_ObjB31	2.823		ObjA1172_ObjB40	9.633		ObjA1172_ObjB67	0.201
ObjA1173_ObjB31	5.91		ObjA1173_ObjB124	3.748		ObjA1173_ObjB67	0.848
ObjA1174_ObjB34	2.048		ObjA1174_ObjB136	12.726		ObjA1174_ObjB130	15.614
ObjA1175_ObjB9	10.208		ObjA1175_ObjB64	3.401		ObjA1175_ObjB89	1.076
ObjA1176_ObjB31	3.951		ObjA1176_ObjB57	3.292		ObjA1176_ObjB94	4.164
ObjA1177_ObjB34	5.492		ObjA1177_ObjB48	1.647		ObjA1177_ObjB130	13.224
ObjA1178_ObjB14	5.217		ObjA1178_ObjB165	10.722		ObjA1178_ObjB140	10.694
ObjA1179_ObjB45	2.068		ObjA1179_ObjB24	18.674		ObjA1179_ObjB72	3.57
ObjA1180_ObjB31	2.052		ObjA1180_ObjB118	12.821		ObjA1180_ObjB73	3.07
ObjA1181_ObjB14	9.719		ObjA1181_ObjB88	12.187		ObjA1181_ObjB89	1.826
ObjA1182_ObjB21	4.719		ObjA1182_ObjB88	10.731		ObjA1182_ObjB140	10.609
ObjA1183_ObjB21	10.051		ObjA1183_ObjB88	8.501		ObjA1183_ObjB94	3.66
ObjA1184_ObjB12	4.734		ObjA1184_ObjB53	3.719		ObjA1184_ObjB67	0.476
ObjA1185_ObjB21	2.819		ObjA1185_ObjB53	2.711		ObjA1185_ObjB67	0.999
ObjA1186_ObjB15	1.574		ObjA1186_ObjB57	3.278		ObjA1186_ObjB89	2.863
ObjA1187_ObjB15	1.113		ObjA1187_ObjB55	3.432		ObjA1187_ObjB94	10.08
ObjA1188_ObjB31	1.027		ObjA1188_ObjB19	19.199		ObjA1188_ObjB94	5.724
ObjA1189_ObjB31	0.612		ObjA1189_ObjB137	13.462		ObjA1189_ObjB72	3.471
ObjA1190_ObjB46	1.691		ObjA1190_ObjB150	3.587		ObjA1190_ObjB79	4.862
ObjA1191_ObjB6	13.555		ObjA1191_ObjB40	7.828		ObjA1191_ObjB94	15.061
ObjA1192_ObjB14	8.605		ObjA1192_ObjB88	11.322		ObjA1192_ObjB90	1.337
ObjA1193_ObjB46	2.955		ObjA1193_ObjB53	3.909		ObjA1193_ObjB72	2.467
ObjA1194_ObjB14	5.951		ObjA1194_ObjB8	19.763		ObjA1194_ObjB134	12.018
ObjA1195_ObjB14	5.134		ObjA1195_ObjB53	2.476		ObjA1195_ObjB130	7.507
ObjA1196_ObjB14	1.791		ObjA1196_ObjB168	12.375		ObjA1196_ObjB94	11.931
ObjA1197_ObjB46	1.613		ObjA1197_ObjB57	2.637		ObjA1197_ObjB84	3.751
ObjA1198_ObjB15	1.679		ObjA1198_ObjB19	8.342		ObjA1198_ObjB67	1.542
ObjA1199_ObjB31	3.184		ObjA1199_ObjB31	6.226		ObjA1199_ObjB126	14.847
ObjA1200_ObjB34	2.063		ObjA1200_ObjB40	4.829		ObjA1200_ObjB94	3.548
ObjA1201_ObjB14	10.088		ObjA1201_ObjB24	15.386		ObjA1201_ObjB126	13.779
ObjA1202_ObjB9	9.365		ObjA1202_ObjB136	13.49		ObjA1202_ObjB130	16.536
ObjA1203_ObjB61	4.434		ObjA1203_ObjB136	13.115		ObjA1203_ObjB84	3.229
ObjA1204_ObjB6	10.759		ObjA1204_ObjB94	2.889		ObjA1204_ObjB84	4.802
ObjA1205_ObjB14	4.14		ObjA1205_ObjB88	14.567		ObjA1205_ObjB94	13.792
ObjA1206_ObjB21	2.553		ObjA1206_ObjB132	10.971		ObjA1206_ObjB96	1.64
ObjA1207_ObjB21	8.286		ObjA1207_ObjB53	5.498		ObjA1207_ObjB82	1.485
ObjA1208_ObjB31	0.294		ObjA1208_ObjB132	8.522		ObjA1208_ObjB68	2.765
ObjA1209_ObjB31	3.922		ObjA1209_ObjB132	7.052		ObjA1209_ObjB72	4.28
ObjA1210_ObjB6	14.11		ObjA1210_ObjB132	0.647		ObjA1210_ObjB130	5.643
ObjA1211_ObjB14	6.127		ObjA1211_ObjB19	7.254		ObjA1211_ObjB130	12.236
ObjA1212_ObjB15	0.41		ObjA1212_ObjB40	8.9		ObjA1212_ObjB130	14.647
ObjA1213_ObjB15	0.854		ObjA1213_ObjB137	11.767		ObjA1213_ObjB101	5.359
ObjA1214_ObjB34	1.062		ObjA1214_ObjB135	2.525		ObjA1214_ObjB96	3.599
ObjA1215_ObjB6	11.301		ObjA1215_ObjB88	15.574		ObjA1215_ObjB104	0.902
ObjA1216_ObjB14	5.262		ObjA1216_ObjB64	2.732		ObjA1216_ObjB86	3.163
ObjA1217_ObjB9	10.193		ObjA1217_ObjB88	5.595		ObjA1217_ObjB94	10.55
ObjA1218_ObjB46	1.056		ObjA1218_ObjB64	3.371		ObjA1218_ObjB96	1.401
ObjA1219_ObjB15	1.78		ObjA1219_ObjB168	12.081		ObjA1219_ObjB130	8.002
ObjA1220_ObjB34	13.683		ObjA1220_ObjB40	5.961		ObjA1220_ObjB130	6.657
ObjA1221_ObjB6	12.78		ObjA1221_ObjB88	16.731		ObjA1221_ObjB94	6.461
ObjA1222_ObjB21	4.303		ObjA1222_ObjB165	11.582		ObjA1222_ObjB72	3.514
ObjA1223_ObjB15	0.435		ObjA1223_ObjB53	2.325		ObjA1223_ObjB84	14.049
ObjA1224_ObjB31	1.492		ObjA1224_ObjB57	2.654		ObjA1224_ObjB100	1.014
ObjA1225_ObjB61	4.058		ObjA1225_ObjB19	17.957		ObjA1225_ObjB130	5.954
ObjA1226_ObjB34	1.709		ObjA1226_ObjB40	4.967		ObjA1226_ObjB72	3.183
ObjA1227_ObjB6	12.539		ObjA1227_ObjB150	4.56		ObjA1227_ObjB94	12.813
ObjA1228_ObjB14	6.93		ObjA1228_ObjB40	9.944		ObjA1228_ObjB104	0.34
ObjA1229_ObjB21	9.362		ObjA1229_ObjB136	12.309		ObjA1229_ObjB104	2.771
ObjA1230_ObjB46	1.965		ObjA1230_ObjB131	2.751		ObjA1230_ObjB67	1.445
ObjA1231_ObjB27	1.735		ObjA1231_ObjB53	3.52		ObjA1231_ObjB82	3.613
ObjA1232_ObjB34	0.744		ObjA1232_ObjB8	19.632		ObjA1232_ObjB94	8.003
ObjA1233_ObjB21	2.609		ObjA1233_ObjB44	1.706		ObjA1233_ObjB113	6.849
ObjA1234_ObjB21	11.323		ObjA1234_ObjB48	1.376		ObjA1234_ObjB134	11.831
ObjA1235_ObjB46	1.012		ObjA1235_ObjB165	13.173		ObjA1235_ObjB130	11.291
ObjA1236_ObjB31	5.621		ObjA1236_ObjB126	11.205		ObjA1236_ObjB82	3.484
ObjA1237_ObjB21	8.077		ObjA1237_ObjB118	4.783		ObjA1237_ObjB90	2.74
ObjA1238_ObjB9	8.829		ObjA1238_ObjB126	10.994		ObjA1238_ObjB94	8.877
ObjA1239_ObjB34	1.033		ObjA1239_ObjB115	2.254		ObjA1239_ObjB113	5.991
ObjA1240_ObjB31	0.772		ObjA1240_ObjB53	2.256		ObjA1240_ObjB134	10.376
ObjA1241_ObjB31	4.089		ObjA1241_ObjB55	2.979		ObjA1241_ObjB98	1.574
ObjA1242_ObjB34	0.664		ObjA1242_ObjB131	7.145		ObjA1242_ObjB90	2.2
ObjA1243_ObjB34	3.359		ObjA1243_ObjB168	11.681		ObjA1243_ObjB96	0.932
ObjA1244_ObjB14	9.627		ObjA1244_ObjB51	1.937		ObjA1244_ObjB100	4.329
ObjA1245_ObjB38	2.193		ObjA1245_ObjB168	10.538		ObjA1245_ObjB96	0.894
ObjA1246_ObjB46	1.523		ObjA1246_ObjB48	1.652		ObjA1246_ObjB140	10.239
ObjA1247_ObjB21	10.587		ObjA1247_ObjB165	9.551		ObjA1247_ObjB95	3.219
ObjA1248_ObjB31	1.664		ObjA1248_ObjB136	12.365		ObjA1248_ObjB94	12.884
ObjA1249_ObjB34	2.615		ObjA1249_ObjB24	16.388		ObjA1249_ObjB98	1.244
ObjA1250_ObjB27	2.355		ObjA1250_ObjB118	17.638		ObjA1250_ObjB96	4.978
ObjA1251_ObjB61	3.791		ObjA1251_ObjB126	10.513		ObjA1251_ObjB132	7.133
ObjA1252_ObjB34	2.189		ObjA1252_ObjB126	13.615		ObjA1252_ObjB130	7.35
ObjA1253_ObjB60	1.779		ObjA1253_ObjB118	16.368		ObjA1253_ObjB98	1.33
ObjA1254_ObjB34	3.506		ObjA1254_ObjB118	15.311		ObjA1254_ObjB96	5.501
ObjA1255_ObjB14	10.428		ObjA1255_ObjB88	10.722		ObjA1255_ObjB104	1.689
ObjA1256_ObjB21	3.561		ObjA1256_ObjB88	10.36		ObjA1256_ObjB104	1.232
ObjA1257_ObjB9	9.026		ObjA1257_ObjB48	2.676		ObjA1257_ObjB82	0.647
ObjA1258_ObjB46	1.021		ObjA1258_ObjB136	12.632		ObjA1258_ObjB98	1.451
ObjA1259_ObjB61	6.121		ObjA1259_ObjB126	12.515		ObjA1259_ObjB82	1.995
ObjA1260_ObjB63	2.358		ObjA1260_ObjB88	8.974		ObjA1260_ObjB94	11.007
ObjA1261_ObjB15	1.306		ObjA1261_ObjB94	6.127		ObjA1261_ObjB94	5.266
ObjA1262_ObjB63	3.123		ObjA1262_ObjB128	4.631		ObjA1262_ObjB82	0.994
ObjA1263_ObjB63	2.192		ObjA1263_ObjB53	2.667		ObjA1263_ObjB94	10.219
ObjA1264_ObjB9	10.47		ObjA1264_ObjB51	0.739		ObjA1264_ObjB94	8.079
ObjA1265_ObjB46	0.301		ObjA1265_ObjB150	10.577		ObjA1265_ObjB130	8.218
ObjA1266_ObjB21	6.601		ObjA1266_ObjB88	13.578		ObjA1266_ObjB82	0.958
ObjA1267_ObjB21	8.323		ObjA1267_ObjB88	12.484		ObjA1267_ObjB130	3.102
ObjA1268_ObjB72	11.363		ObjA1268_ObjB68	6.615		ObjA1268_ObjB130	9.84
ObjA1269_ObjB15	1.63		ObjA1269_ObjB88	9.459		ObjA1269_ObjB130	11.584
ObjA1270_ObjB27	2.972		ObjA1270_ObjB64	3.688		ObjA1270_ObjB101	6.862
ObjA1271_ObjB14	11.357		ObjA1271_ObjB8	19.975		ObjA1271_ObjB113	5.362
ObjA1272_ObjB14	7.509		ObjA1272_ObjB53	1.703		ObjA1272_ObjB72	4.768
ObjA1273_ObjB27	2.774		ObjA1273_ObjB19	8.679		ObjA1273_ObjB140	8.862
ObjA1274_ObjB34	8.156		ObjA1274_ObjB165	11.939		ObjA1274_ObjB99	0.737
ObjA1275_ObjB63	4.538		ObjA1275_ObjB33	3.787		ObjA1275_ObjB121	2.115
ObjA1276_ObjB52	0.854		ObjA1276_ObjB33	1.685		ObjA1276_ObjB130	9.474
ObjA1277_ObjB45	1.023		ObjA1277_ObjB88	13.378		ObjA1277_ObjB98	0.978
ObjA1278_ObjB31	1.809		ObjA1278_ObjB150	3.698		ObjA1278_ObjB130	8.416
ObjA1279_ObjB34	14.725		ObjA1279_ObjB67	3.379		ObjA1279_ObjB92	5.431
ObjA1280_ObjB45	0.852		ObjA1280_ObjB135	3.202		ObjA1280_ObjB130	15.565
ObjA1281_ObjB31	2.913		ObjA1281_ObjB135	2.078		ObjA1281_ObjB82	2.801
ObjA1282_ObjB6	14.559		ObjA1282_ObjB126	9.688		ObjA1282_ObjB94	12.022
ObjA1283_ObjB21	6.721		ObjA1283_ObjB118	16.966		ObjA1283_ObjB124	1.548
ObjA1284_ObjB12	9.263		ObjA1284_ObjB53	2.893		ObjA1284_ObjB94	12.994
ObjA1285_ObjB21	1.977		ObjA1285_ObjB57	2.097		ObjA1285_ObjB132	7.86
ObjA1286_ObjB45	2.636		ObjA1286_ObjB118	12.009		ObjA1286_ObjB89	4.179
ObjA1287_ObjB31	2.63		ObjA1287_ObjB40	8.083		ObjA1287_ObjB101	6.793
ObjA1288_ObjB31	3.631		ObjA1288_ObjB126	11.614		ObjA1288_ObjB100	2.485
ObjA1289_ObjB46	1.944		ObjA1289_ObjB94	3.282		ObjA1289_ObjB130	9.938
ObjA1290_ObjB21	1.516		ObjA1290_ObjB94	11.219		ObjA1290_ObjB94	14.593
ObjA1291_ObjB21	3.366		ObjA1291_ObjB53	2.02		ObjA1291_ObjB94	9.909
ObjA1292_ObjB9	11.298		ObjA1292_ObjB132	4.778		ObjA1292_ObjB104	3.392
ObjA1293_ObjB46	0.903		ObjA1293_ObjB19	16.835		ObjA1293_ObjB121	1.636
ObjA1294_ObjB68	2.013		ObjA1294_ObjB59	8.392		ObjA1294_ObjB113	4.687
ObjA1295_ObjB34	1.526		ObjA1295_ObjB68	6.964		ObjA1295_ObjB130	4.266
ObjA1296_ObjB34	2.746		ObjA1296_ObjB8	20.061		ObjA1296_ObjB104	0.925
ObjA1297_ObjB6	14.486		ObjA1297_ObjB88	4.436		ObjA1297_ObjB104	2.046
ObjA1298_ObjB63	3.62		ObjA1298_ObjB54	2.164		ObjA1298_ObjB130	4.223
ObjA1299_ObjB63	2.812		ObjA1299_ObjB67	3.157		ObjA1299_ObjB101	3.33
ObjA1300_ObjB21	7.811		ObjA1300_ObjB165	9.012		ObjA1300_ObjB130	13.106
ObjA1301_ObjB56	0.634		ObjA1301_ObjB72	3.349		ObjA1301_ObjB94	11.338
ObjA1302_ObjB61	0.927		ObjA1302_ObjB165	14.839		ObjA1302_ObjB72	6.528
ObjA1303_ObjB34	12.362		ObjA1303_ObjB51	0.658		ObjA1303_ObjB82	2.295
ObjA1304_ObjB21	2.96		ObjA1304_ObjB24	19.039		ObjA1304_ObjB134	9.726
ObjA1305_ObjB15	2.575		ObjA1305_ObjB40	9.33		ObjA1305_ObjB130	8.763
ObjA1306_ObjB15	3.219		ObjA1306_ObjB40	11.406		ObjA1306_ObjB94	11.726
ObjA1307_ObjB31	2.733		ObjA1307_ObjB94	12.361		ObjA1307_ObjB95	3.355
ObjA1308_ObjB34	13.329		ObjA1308_ObjB132	9.891		ObjA1308_ObjB104	3.304
ObjA1309_ObjB21	5.525		ObjA1309_ObjB132	6.803		ObjA1309_ObjB82	0.412
ObjA1310_ObjB56	1.552		ObjA1310_ObjB137	11.027		ObjA1310_ObjB100	2.262
ObjA1311_ObjB60	0.449		ObjA1311_ObjB131	5.153		ObjA1311_ObjB94	11.588
ObjA1312_ObjB61	1.53		ObjA1312_ObjB57	1.964		ObjA1312_ObjB89	5.663
ObjA1313_ObjB46	3.247		ObjA1313_ObjB190	16.349		ObjA1313_ObjB94	9.747
ObjA1314_ObjB45	3.237		ObjA1314_ObjB190	13.682		ObjA1314_ObjB94	11.169
ObjA1315_ObjB63	13.483		ObjA1315_ObjB67	3.339		ObjA1315_ObjB72	7.36
ObjA1316_ObjB72	7.536		ObjA1316_ObjB72	3.746		ObjA1316_ObjB130	9.962
ObjA1317_ObjB15	3.057		ObjA1317_ObjB19	17.847		ObjA1317_ObjB126	13.682
ObjA1318_ObjB68	3.791		ObjA1318_ObjB24	16.142		ObjA1318_ObjB94	9.978
ObjA1319_ObjB31	5.803		ObjA1319_ObjB51	3.134		ObjA1319_ObjB121	1.409
ObjA1320_ObjB34	13.508		ObjA1320_ObjB118	7.265		ObjA1320_ObjB94	9.559
ObjA1321_ObjB52	2.015		ObjA1321_ObjB112	2.326		ObjA1321_ObjB134	8.394
ObjA1322_ObjB72	6.921		ObjA1322_ObjB40	7.429		ObjA1322_ObjB140	7.879
ObjA1323_ObjB72	9.981		ObjA1323_ObjB136	11.585		ObjA1323_ObjB140	7.851
ObjA1324_ObjB61	0.282		ObjA1324_ObjB94	8.697		ObjA1324_ObjB104	2.638
ObjA1325_ObjB69	1.695		ObjA1325_ObjB68	7.392		ObjA1325_ObjB94	8.406
ObjA1326_ObjB93	11.694		ObjA1326_ObjB86	6.531		ObjA1326_ObjB82	0.817
ObjA1327_ObjB56	0.356		ObjA1327_ObjB8	20.252		ObjA1327_ObjB128	1.998
ObjA1328_ObjB61	1.497		ObjA1328_ObjB51	2.582		ObjA1328_ObjB128	1.212
ObjA1329_ObjB63	2.677		ObjA1329_ObjB190	16.577		ObjA1329_ObjB130	12.735
ObjA1330_ObjB68	1.123		ObjA1330_ObjB165	6.217		ObjA1330_ObjB95	3.683
ObjA1331_ObjB72	9.203		ObjA1331_ObjB88	4.017		ObjA1331_ObjB104	1.503
ObjA1332_ObjB93	11.048		ObjA1332_ObjB165	7.688		ObjA1332_ObjB138	14.282
ObjA1333_ObjB34	1.795		ObjA1333_ObjB53	1.593		ObjA1333_ObjB124	4.877
ObjA1334_ObjB34	13.754		ObjA1334_ObjB67	2.257		ObjA1334_ObjB99	5.721
ObjA1335_ObjB72	8.3		ObjA1335_ObjB24	17.52		ObjA1335_ObjB130	2.978
ObjA1336_ObjB61	2.65		ObjA1336_ObjB72	3.7		ObjA1336_ObjB130	3.975
ObjA1337_ObjB34	12.989		ObjA1337_ObjB19	12.568		ObjA1337_ObjB94	8.18
ObjA1338_ObjB56	3.681		ObjA1338_ObjB118	9.036		ObjA1338_ObjB130	8.645
ObjA1339_ObjB69	0.983		ObjA1339_ObjB19	10.236		ObjA1339_ObjB130	9.164
ObjA1340_ObjB69	2.186		ObjA1340_ObjB118	2.87		ObjA1340_ObjB130	13.617
ObjA1341_ObjB9	12.219		ObjA1341_ObjB51	3.055		ObjA1341_ObjB99	4.051
ObjA1342_ObjB9	11.983		ObjA1342_ObjB148	3.194		ObjA1342_ObjB138	13.606
ObjA1343_ObjB60	3.769		ObjA1343_ObjB136	12.77		ObjA1343_ObjB99	3.531
ObjA1344_ObjB45	3.78		ObjA1344_ObjB88	14.862		ObjA1344_ObjB89	7.855
ObjA1345_ObjB61	1.34		ObjA1345_ObjB135	0.685		ObjA1345_ObjB130	13.198
ObjA1346_ObjB72	5.628		ObjA1346_ObjB88	9.67		ObjA1346_ObjB104	2.892
ObjA1347_ObjB46	4.383		ObjA1347_ObjB131	2.984		ObjA1347_ObjB99	8.008
ObjA1348_ObjB70	4.792		ObjA1348_ObjB64	6.484		ObjA1348_ObjB99	6.511
ObjA1349_ObjB72	6.347		ObjA1349_ObjB86	1.942		ObjA1349_ObjB130	7.257
ObjA1350_ObjB93	8.653		ObjA1350_ObjB51	0.344		ObjA1350_ObjB130	2.659
ObjA1351_ObjB60	2.907		ObjA1351_ObjB168	10.627		ObjA1351_ObjB140	7.321
ObjA1352_ObjB15	4.359		ObjA1352_ObjB40	8.783		ObjA1352_ObjB89	8.522
ObjA1353_ObjB68	1.027		ObjA1353_ObjB24	17.265		ObjA1353_ObjB89	8.447
ObjA1354_ObjB69	0.915		ObjA1354_ObjB126	10.823		ObjA1354_ObjB82	1.076
ObjA1355_ObjB63	15.408		ObjA1355_ObjB118	13.46		ObjA1355_ObjB124	1.018
ObjA1356_ObjB72	6.026		ObjA1356_ObjB126	13.862		ObjA1356_ObjB99	4.892
ObjA1357_ObjB65	0.787		ObjA1357_ObjB126	15.817		ObjA1357_ObjB130	2.112
ObjA1358_ObjB68	3.54		ObjA1358_ObjB88	5.026		ObjA1358_ObjB99	8.127
ObjA1359_ObjB68	4.38		ObjA1359_ObjB149	2.014		ObjA1359_ObjB124	0.548
ObjA1360_ObjB69	0.354		ObjA1360_ObjB94	3.607		ObjA1360_ObjB124	4.125
ObjA1361_ObjB63	14.132		ObjA1361_ObjB94	6.06		ObjA1361_ObjB99	5.007
ObjA1362_ObjB12	12.008		ObjA1362_ObjB55	1.136		ObjA1362_ObjB124	5.613
ObjA1363_ObjB12	10.52		ObjA1363_ObjB19	10.755		ObjA1363_ObjB99	4.555
ObjA1364_ObjB61	4.155		ObjA1364_ObjB150	2.025		ObjA1364_ObjB82	1.696
ObjA1365_ObjB61	3.333		ObjA1365_ObjB86	7.591		ObjA1365_ObjB99	6.97
ObjA1366_ObjB69	2.731		ObjA1366_ObjB131	1.184		ObjA1366_ObjB99	6.076
ObjA1367_ObjB63	12.734		ObjA1367_ObjB136	13.138		ObjA1367_ObjB121	0.554
ObjA1368_ObjB63	9.114		ObjA1368_ObjB64	6.365		ObjA1368_ObjB99	5.027
ObjA1369_ObjB93	8.882		ObjA1369_ObjB64	3.769		ObjA1369_ObjB130	4.212
ObjA1370_ObjB12	11.461		ObjA1370_ObjB190	14.038		ObjA1370_ObjB140	10.606
ObjA1371_ObjB65	0.95		ObjA1371_ObjB19	19.73		ObjA1371_ObjB140	7.747
ObjA1372_ObjB61	2.903		ObjA1372_ObjB118	16.732		ObjA1372_ObjB79	10.911
ObjA1373_ObjB63	9.542		ObjA1373_ObjB149	2.012		ObjA1373_ObjB124	1.89
ObjA1374_ObjB63	2.254		ObjA1374_ObjB94	4.355		ObjA1374_ObjB130	1.61
ObjA1375_ObjB93	10.717		ObjA1375_ObjB33	3.054		ObjA1375_ObjB140	11.684
ObjA1376_ObjB12	11.34		ObjA1376_ObjB94	3.819		ObjA1376_ObjB99	5.409
ObjA1377_ObjB107	10.877		ObjA1377_ObjB132	11.127		ObjA1377_ObjB99	6.607
ObjA1378_ObjB56	3.353		ObjA1378_ObjB51	5.582		ObjA1378_ObjB104	2.775
ObjA1379_ObjB45	2.467		ObjA1379_ObjB126	14.592		ObjA1379_ObjB99	5.701
ObjA1380_ObjB68	1.425		ObjA1380_ObjB137	13.266		ObjA1380_ObjB82	3.413
ObjA1381_ObjB68	5.619		ObjA1381_ObjB88	13.809		ObjA1381_ObjB96	6.445
ObjA1382_ObjB69	1.17		ObjA1382_ObjB150	13.383		ObjA1382_ObjB134	9.26
ObjA1383_ObjB69	0.547		ObjA1383_ObjB135	2.315		ObjA1383_ObjB130	11.27
ObjA1384_ObjB63	5.218		ObjA1384_ObjB131	5.936		ObjA1384_ObjB130	12.963
ObjA1385_ObjB72	6.119		ObjA1385_ObjB57	0.524		ObjA1385_ObjB130	13.937
ObjA1386_ObjB93	12.102		ObjA1386_ObjB131	8.276		ObjA1386_ObjB89	10.316
ObjA1387_ObjB68	2.624		ObjA1387_ObjB59	9.273		ObjA1387_ObjB140	6.396
ObjA1388_ObjB63	2.95		ObjA1388_ObjB72	3.824		ObjA1388_ObjB99	7.563
ObjA1389_ObjB12	9.635		ObjA1389_ObjB40	6.126		ObjA1389_ObjB95	4.525
ObjA1390_ObjB34	13.613		ObjA1390_ObjB8	20.455		ObjA1390_ObjB140	9.361
ObjA1391_ObjB63	10.647		ObjA1391_ObjB8	21.055		ObjA1391_ObjB96	10.143
ObjA1392_ObjB63	1.488		ObjA1392_ObjB57	1.635		ObjA1392_ObjB170	1.696
ObjA1393_ObjB93	8.748		ObjA1393_ObjB168	8.229		ObjA1393_ObjB79	11.611
ObjA1394_ObjB60	2.622		ObjA1394_ObjB165	6.882		ObjA1394_ObjB128	2.572
ObjA1395_ObjB68	3.686		ObjA1395_ObjB86	4.459		ObjA1395_ObjB99	6.324
ObjA1396_ObjB63	1.505		ObjA1396_ObjB165	10.923		ObjA1396_ObjB99	6.042
ObjA1397_ObjB72	7.664		ObjA1397_ObjB86	3.406		ObjA1397_ObjB130	1.232
ObjA1398_ObjB56	2.962		ObjA1398_ObjB62	1.928		ObjA1398_ObjB140	8.45
ObjA1399_ObjB65	1.967		ObjA1399_ObjB150	2.611		ObjA1399_ObjB103	5.272
ObjA1400_ObjB75	5.139		ObjA1400_ObjB51	1.993		ObjA1400_ObjB99	6.359
ObjA1401_ObjB61	3.557		ObjA1401_ObjB59	10.027		ObjA1401_ObjB140	6.514
ObjA1402_ObjB70	3.716		ObjA1402_ObjB64	6.793		ObjA1402_ObjB89	12.397
ObjA1403_ObjB34	13.94		ObjA1403_ObjB64	6.082		ObjA1403_ObjB124	4.442
ObjA1404_ObjB93	9.897		ObjA1404_ObjB86	9.195		ObjA1404_ObjB89	12.05
ObjA1405_ObjB45	2.899		ObjA1405_ObjB165	13.654		ObjA1405_ObjB130	6.021
ObjA1406_ObjB61	2.929		ObjA1406_ObjB24	17.266		ObjA1406_ObjB130	2.079
ObjA1407_ObjB63	5.925		ObjA1407_ObjB24	18.884		ObjA1407_ObjB103	3.341
ObjA1408_ObjB93	9.12		ObjA1408_ObjB118	15.292		ObjA1408_ObjB130	7.822
ObjA1409_ObjB70	3.606		ObjA1409_ObjB40	9.685		ObjA1409_ObjB99	6.449
ObjA1410_ObjB69	0.775		ObjA1410_ObjB118	14.884		ObjA1410_ObjB99	6.608
ObjA1411_ObjB63	13.863		ObjA1411_ObjB88	3.514		ObjA1411_ObjB124	0.676
ObjA1412_ObjB63	3.799		ObjA1412_ObjB53	0.575		ObjA1412_ObjB99	7.007
ObjA1413_ObjB63	1.694		ObjA1413_ObjB54	1.407		ObjA1413_ObjB99	6.564
ObjA1414_ObjB63	2.015		ObjA1414_ObjB118	2.651		ObjA1414_ObjB124	1.506
ObjA1415_ObjB12	12.076		ObjA1415_ObjB54	1.43		ObjA1415_ObjB103	4.989
ObjA1416_ObjB68	3.36		ObjA1416_ObjB132	3.533		ObjA1416_ObjB124	4.423
ObjA1417_ObjB69	1.995		ObjA1417_ObjB150	3.894		ObjA1417_ObjB125	0.6
ObjA1418_ObjB63	3.453		ObjA1418_ObjB19	10.901		ObjA1418_ObjB99	7.491
ObjA1419_ObjB93	12.754		ObjA1419_ObjB86	4.034		ObjA1419_ObjB130	1.351
ObjA1420_ObjB12	10.265		ObjA1420_ObjB126	9.239		ObjA1420_ObjB130	10.057
ObjA1421_ObjB107	10.332		ObjA1421_ObjB64	3.792		ObjA1421_ObjB130	13.778
ObjA1422_ObjB56	4.616		ObjA1422_ObjB64	4.187		ObjA1422_ObjB103	5.503
ObjA1423_ObjB70	3.48		ObjA1423_ObjB64	5.299		ObjA1423_ObjB96	8.88
ObjA1424_ObjB69	1.663		ObjA1424_ObjB64	6.138		ObjA1424_ObjB138	12.456
ObjA1425_ObjB34	12.26		ObjA1425_ObjB88	3.269		ObjA1425_ObjB96	8.481
ObjA1426_ObjB63	14.689		ObjA1426_ObjB40	7.415		ObjA1426_ObjB96	9.021
ObjA1427_ObjB75	3.979		ObjA1427_ObjB165	9.969		ObjA1427_ObjB124	0.568
ObjA1428_ObjB69	2.772		ObjA1428_ObjB88	13.421		ObjA1428_ObjB96	10.194
ObjA1429_ObjB63	5.525		ObjA1429_ObjB86	3.822		ObjA1429_ObjB134	8.094
ObjA1430_ObjB12	12.15		ObjA1430_ObjB150	10.971		ObjA1430_ObjB99	7.298
ObjA1431_ObjB70	3.133		ObjA1431_ObjB135	1.831		ObjA1431_ObjB96	8.442
ObjA1432_ObjB63	7.097		ObjA1432_ObjB53	0.913		ObjA1432_ObjB130	3.794
ObjA1433_ObjB63	4.115		ObjA1433_ObjB55	1.368		ObjA1433_ObjB130	8.564
ObjA1434_ObjB56	4.303		ObjA1434_ObjB19	19.232		ObjA1434_ObjB99	8.051
ObjA1435_ObjB65	4.504		ObjA1435_ObjB126	7.88		ObjA1435_ObjB104	2.693
ObjA1436_ObjB34	14.918		ObjA1436_ObjB8	20.951		ObjA1436_ObjB104	3.567
ObjA1437_ObjB63	3.526		ObjA1437_ObjB126	8.288		ObjA1437_ObjB103	4.563
ObjA1438_ObjB63	2.528		ObjA1438_ObjB8	21.01		ObjA1438_ObjB79	13.007
ObjA1439_ObjB93	7.858		ObjA1439_ObjB126	11.475		ObjA1439_ObjB96	12.656
ObjA1440_ObjB107	12.113		ObjA1440_ObjB195	20.392		ObjA1440_ObjB99	7.683
ObjA1441_ObjB107	10.693		ObjA1441_ObjB126	14.8		ObjA1441_ObjB130	8.923
ObjA1442_ObjB65	2.675		ObjA1442_ObjB88	13.821		ObjA1442_ObjB96	11.519
ObjA1443_ObjB68	3.029		ObjA1443_ObjB24	17.139		ObjA1443_ObjB96	13.278
ObjA1444_ObjB93	7.375		ObjA1444_ObjB81	4.769		ObjA1444_ObjB79	13.196
ObjA1445_ObjB70	0.35		ObjA1445_ObjB118	18.78		ObjA1445_ObjB96	8.916
ObjA1446_ObjB93	7.426		ObjA1446_ObjB19	12.062		ObjA1446_ObjB52	4.434
ObjA1447_ObjB107	11.014		ObjA1447_ObjB118	13.759		ObjA1447_ObjB96	8.924
ObjA1448_ObjB68	4.462		ObjA1448_ObjB19	11.409		ObjA1448_ObjB104	3.905
ObjA1449_ObjB63	6.036		ObjA1449_ObjB118	10.417		ObjA1449_ObjB89	13.226
ObjA1450_ObjB63	3.105		ObjA1450_ObjB149	1.336		ObjA1450_ObjB124	5.385
ObjA1451_ObjB65	3.45		ObjA1451_ObjB62	1.38		ObjA1451_ObjB134	9.425
ObjA1452_ObjB69	2.456		ObjA1452_ObjB148	1.888		ObjA1452_ObjB79	13.716
ObjA1453_ObjB34	13.648		ObjA1453_ObjB148	2.073		ObjA1453_ObjB130	12.025
ObjA1454_ObjB65	3.041		ObjA1454_ObjB94	5.684		ObjA1454_ObjB96	10.99
ObjA1455_ObjB63	11.843		ObjA1455_ObjB69	1.572		ObjA1455_ObjB96	12.759
ObjA1456_ObjB93	12.221		ObjA1456_ObjB94	5.553		ObjA1456_ObjB96	9.407
ObjA1457_ObjB56	4.126		ObjA1457_ObjB94	11.996		ObjA1457_ObjB96	12.244
ObjA1458_ObjB65	2.991		ObjA1458_ObjB72	3.726		ObjA1458_ObjB79	14.05
ObjA1459_ObjB60	4.295		ObjA1459_ObjB86	5.11		ObjA1459_ObjB96	10.695
ObjA1460_ObjB68	4.329		ObjA1460_ObjB126	7.738		ObjA1460_ObjB96	12.331
ObjA1461_ObjB34	14.941		ObjA1461_ObjB64	5.634		ObjA1461_ObjB130	0.458
ObjA1462_ObjB63	4.991		ObjA1462_ObjB195	20.661		ObjA1462_ObjB79	15.053
ObjA1463_ObjB63	2.872		ObjA1463_ObjB190	13.112		ObjA1463_ObjB140	11.459
ObjA1464_ObjB93	7.998		ObjA1464_ObjB165	5.163		ObjA1464_ObjB96	11.421
ObjA1465_ObjB107	10.496		ObjA1465_ObjB51	5.411		ObjA1465_ObjB104	2.847
ObjA1466_ObjB75	4.207		ObjA1466_ObjB126	7.895		ObjA1466_ObjB96	11.852
ObjA1467_ObjB68	2.588		ObjA1467_ObjB165	15.542		ObjA1467_ObjB96	13.077
ObjA1468_ObjB68	4.373		ObjA1468_ObjB126	14.068		ObjA1468_ObjB79	14.631
ObjA1469_ObjB56	4.468		ObjA1469_ObjB24	18.053		ObjA1469_ObjB79	17.253
ObjA1470_ObjB65	3.193		ObjA1470_ObjB88	12.866		ObjA1470_ObjB140	5.839
ObjA1471_ObjB65	4.114		ObjA1471_ObjB118	2.423		ObjA1471_ObjB103	8.338
ObjA1472_ObjB69	2.013		ObjA1472_ObjB148	3.018		ObjA1472_ObjB104	4.819
ObjA1473_ObjB63	3.62		ObjA1473_ObjB88	3.024		ObjA1473_ObjB89	17.775
ObjA1474_ObjB93	6.803		ObjA1474_ObjB94	6.162		ObjA1474_ObjB131	5.529
ObjA1475_ObjB107	10.958		ObjA1475_ObjB53	0.453		ObjA1475_ObjB131	4.453
ObjA1476_ObjB107	10.121		ObjA1476_ObjB67	1.074		ObjA1476_ObjB130	1.564
ObjA1477_ObjB68	3.368		ObjA1477_ObjB132	6.869		ObjA1477_ObjB140	11.58
ObjA1478_ObjB75	3.383		ObjA1478_ObjB150	3.528		ObjA1478_ObjB92	6.861
ObjA1479_ObjB68	2.789		ObjA1479_ObjB62	1.275		ObjA1479_ObjB52	4.447
ObjA1480_ObjB68	2.558		ObjA1480_ObjB88	11.459		ObjA1480_ObjB131	1.835
ObjA1481_ObjB69	3.475		ObjA1481_ObjB8	21.299		ObjA1481_ObjB130	2.05
ObjA1482_ObjB68	2.615		ObjA1482_ObjB60	2.808		ObjA1482_ObjB140	9.719
ObjA1483_ObjB75	3.622		ObjA1483_ObjB195	19.666		ObjA1483_ObjB130	4.357
ObjA1484_ObjB72	1.886		ObjA1484_ObjB55	0.991		ObjA1484_ObjB52	4.091
ObjA1485_ObjB65	3.756		ObjA1485_ObjB137	1.227		ObjA1485_ObjB104	3.408
ObjA1486_ObjB68	3.126		ObjA1486_ObjB19	18.748		ObjA1486_ObjB104	3.59
ObjA1487_ObjB63	3.849		ObjA1487_ObjB19	11.935		ObjA1487_ObjB131	1.12
ObjA1488_ObjB107	9.627		ObjA1488_ObjB86	10.125		ObjA1488_ObjB130	3.656
ObjA1489_ObjB75	2.976		ObjA1489_ObjB168	9.615		ObjA1489_ObjB140	10.308
ObjA1490_ObjB69	2.429		ObjA1490_ObjB86	4.828		ObjA1490_ObjB130	7.252
ObjA1491_ObjB75	3.165		ObjA1491_ObjB51	7.098		ObjA1491_ObjB130	9.325
ObjA1492_ObjB34	13.063		ObjA1492_ObjB165	9.636		ObjA1492_ObjB126	2.119
ObjA1493_ObjB63	6.488		ObjA1493_ObjB126	7.359		ObjA1493_ObjB130	1.145
ObjA1494_ObjB63	4.389		ObjA1494_ObjB118	16.13		ObjA1494_ObjB140	4.97
ObjA1495_ObjB63	3.714		ObjA1495_ObjB137	11.426		ObjA1495_ObjB52	3.891
ObjA1496_ObjB63	15.889		ObjA1496_ObjB19	12.624		ObjA1496_ObjB124	5.837
ObjA1497_ObjB107	9.389		ObjA1497_ObjB68	8.87		ObjA1497_ObjB104	3.703
ObjA1498_ObjB70	2.504		ObjA1498_ObjB69	0.694		ObjA1498_ObjB124	3.308
ObjA1499_ObjB63	3.896		ObjA1499_ObjB64	8.185		ObjA1499_ObjB131	0.793
ObjA1500_ObjB72	2.55		ObjA1500_ObjB8	21.321		ObjA1500_ObjB131	0.661
ObjA1501_ObjB69	2.847		ObjA1501_ObjB81	4.109		ObjA1501_ObjB130	12.205
ObjA1502_ObjB93	7.78		ObjA1502_ObjB165	9.941		ObjA1502_ObjB130	8.293
ObjA1503_ObjB68	3.493		ObjA1503_ObjB86	9.304		ObjA1503_ObjB130	3.163
ObjA1504_ObjB75	4.034		ObjA1504_ObjB24	18.943		ObjA1504_ObjB130	12.392
ObjA1505_ObjB75	3.3		ObjA1505_ObjB40	12.276		ObjA1505_ObjB140	10.99
ObjA1506_ObjB63	4.498		ObjA1506_ObjB136	9.465		ObjA1506_ObjB52	5.259
ObjA1507_ObjB65	4.076		ObjA1507_ObjB118	3.404		ObjA1507_ObjB126	1.288
ObjA1508_ObjB63	11.893		ObjA1508_ObjB118	3.168		ObjA1508_ObjB130	13.074
ObjA1509_ObjB107	11.501		ObjA1509_ObjB132	9.51		ObjA1509_ObjB138	11.633
ObjA1510_ObjB34	13.037		ObjA1510_ObjB88	2.444		ObjA1510_ObjB126	1.329
ObjA1511_ObjB63	5.751		ObjA1511_ObjB144	1.928		ObjA1511_ObjB126	1.292
ObjA1512_ObjB93	9.5		ObjA1512_ObjB53	0.741		ObjA1512_ObjB126	2.975
ObjA1513_ObjB107	10.871		ObjA1513_ObjB150	2.087		ObjA1513_ObjB150	12.317
ObjA1514_ObjB75	3.619		ObjA1514_ObjB75	0.85		ObjA1514_ObjB140	4.841
ObjA1515_ObjB65	4.342		ObjA1515_ObjB131	1.205		ObjA1515_ObjB52	5.701
ObjA1516_ObjB68	3.59		ObjA1516_ObjB81	3.419		ObjA1516_ObjB138	10.881
ObjA1517_ObjB68	4.001		ObjA1517_ObjB64	4.746		ObjA1517_ObjB124	1.755
ObjA1518_ObjB34	14.066		ObjA1518_ObjB64	4.772		ObjA1518_ObjB134	9.01
ObjA1519_ObjB34	16.164		ObjA1519_ObjB86	10.906		ObjA1519_ObjB130	2.318
ObjA1520_ObjB93	7.173		ObjA1520_ObjB86	10.48		ObjA1520_ObjB124	2.049
ObjA1521_ObjB107	8.36		ObjA1521_ObjB126	12.187		ObjA1521_ObjB134	6.998
ObjA1522_ObjB107	8.159		ObjA1522_ObjB88	13.938		ObjA1522_ObjB130	6.948
ObjA1523_ObjB83	2.97		ObjA1523_ObjB165	6.051		ObjA1523_ObjB130	6.692
ObjA1524_ObjB72	0.956		ObjA1524_ObjB24	19.576		ObjA1524_ObjB150	10.673
ObjA1525_ObjB107	9.276		ObjA1525_ObjB67	1.138		ObjA1525_ObjB140	4.569
ObjA1526_ObjB107	8.841		ObjA1526_ObjB123	8.317		ObjA1526_ObjB52	4.539
ObjA1527_ObjB107	8.157		ObjA1527_ObjB86	3.728		ObjA1527_ObjB130	12.387
ObjA1528_ObjB83	3.542		ObjA1528_ObjB132	5.422		ObjA1528_ObjB130	3.03
ObjA1529_ObjB69	3.397		ObjA1529_ObjB51	8.52		ObjA1529_ObjB52	4.637
ObjA1530_ObjB63	5.693		ObjA1530_ObjB40	10.334		ObjA1530_ObjB126	2.191
ObjA1531_ObjB82	4.277		ObjA1531_ObjB126	7.23		ObjA1531_ObjB130	8.345
ObjA1532_ObjB75	2.738		ObjA1532_ObjB161	9.919		ObjA1532_ObjB52	5.874
ObjA1533_ObjB63	11.767		ObjA1533_ObjB126	7.549		ObjA1533_ObjB104	4.91
ObjA1534_ObjB65	4.57		ObjA1534_ObjB59	10.286		ObjA1534_ObjB138	10.299
ObjA1535_ObjB68	5.035		ObjA1535_ObjB64	7.914		ObjA1535_ObjB126	1.803
ObjA1536_ObjB63	15.841		ObjA1536_ObjB88	5.232		ObjA1536_ObjB124	2.59
ObjA1537_ObjB93	6.369		ObjA1537_ObjB60	1.911		ObjA1537_ObjB130	7.86
ObjA1538_ObjB69	3.751		ObjA1538_ObjB64	6.504		ObjA1538_ObjB140	4.892
ObjA1539_ObjB107	8.456		ObjA1539_ObjB165	8.593		ObjA1539_ObjB128	2.379
ObjA1540_ObjB83	2.9		ObjA1540_ObjB19	13.011		ObjA1540_ObjB128	3.949
ObjA1541_ObjB83	3.474		ObjA1541_ObjB118	13.024		ObjA1541_ObjB52	4.856
ObjA1542_ObjB63	5.345		ObjA1542_ObjB86	2.588		ObjA1542_ObjB126	0.961
ObjA1543_ObjB65	4.887		ObjA1543_ObjB148	3.123		ObjA1543_ObjB124	2.203
ObjA1544_ObjB34	16.037		ObjA1544_ObjB69	1.454		ObjA1544_ObjB130	6.862
ObjA1545_ObjB72	0.283		ObjA1545_ObjB94	6.223		ObjA1545_ObjB140	3.618
ObjA1546_ObjB82	3.585		ObjA1546_ObjB51	4.901		ObjA1546_ObjB128	2.84
ObjA1547_ObjB107	7.555		ObjA1547_ObjB132	10.002		ObjA1547_ObjB104	6.174
ObjA1548_ObjB69	4.423		ObjA1548_ObjB126	7.369		ObjA1548_ObjB138	11.782
ObjA1549_ObjB63	12.324		ObjA1549_ObjB126	14.915		ObjA1549_ObjB126	0.818
ObjA1550_ObjB107	7.379		ObjA1550_ObjB88	2.204		ObjA1550_ObjB124	2.328
ObjA1551_ObjB69	4.784		ObjA1551_ObjB68	9.329		ObjA1551_ObjB150	11.412
ObjA1552_ObjB69	12.641		ObjA1552_ObjB86	4.394		ObjA1552_ObjB140	5.793
ObjA1553_ObjB82	4.975		ObjA1553_ObjB64	5.359		ObjA1553_ObjB138	10.986
ObjA1554_ObjB75	2.43		ObjA1554_ObjB165	14.256		ObjA1554_ObjB131	4.399
ObjA1555_ObjB63	8.74		ObjA1555_ObjB123	6.925		ObjA1555_ObjB52	5.372
ObjA1556_ObjB107	7.362		ObjA1556_ObjB118	11.317		ObjA1556_ObjB104	6.451
ObjA1557_ObjB69	12.308		ObjA1557_ObjB62	0.108		ObjA1557_ObjB126	0.454
ObjA1558_ObjB82	5.258		ObjA1558_ObjB73	1.208		ObjA1558_ObjB124	3.109
ObjA1559_ObjB107	7.707		ObjA1559_ObjB69	0.46		ObjA1559_ObjB130	3.685
ObjA1560_ObjB69	13.738		ObjA1560_ObjB130	2.041		ObjA1560_ObjB128	3.586
ObjA1561_ObjB63	8.292		ObjA1561_ObjB130	2.87		ObjA1561_ObjB124	5.143
ObjA1562_ObjB82	6.185		ObjA1562_ObjB126	15.17		ObjA1562_ObjB134	9.21
ObjA1563_ObjB34	15.991		ObjA1563_ObjB86	8.526		ObjA1563_ObjB124	2.766
ObjA1564_ObjB74	1.494		ObjA1564_ObjB190	14.654		ObjA1564_ObjB134	7.829
ObjA1565_ObjB107	5.624		ObjA1565_ObjB88	15.317		ObjA1565_ObjB130	9.315
ObjA1566_ObjB69	4.737		ObjA1566_ObjB165	10.822		ObjA1566_ObjB130	3.614
ObjA1567_ObjB82	9.672		ObjA1567_ObjB60	0.885		ObjA1567_ObjB124	3.068
ObjA1568_ObjB65	5.861		ObjA1568_ObjB118	14.43		ObjA1568_ObjB134	7.288
ObjA1569_ObjB74	1.952		ObjA1569_ObjB86	12.008		ObjA1569_ObjB130	8.119
ObjA1570_ObjB93	8.198		ObjA1570_ObjB94	4.839		ObjA1570_ObjB128	5.216
ObjA1571_ObjB69	5.266		ObjA1571_ObjB150	2.84		ObjA1571_ObjB126	2.371
ObjA1572_ObjB69	5.608		ObjA1572_ObjB40	10.768		ObjA1572_ObjB128	4.36
ObjA1573_ObjB65	6.86		ObjA1573_ObjB126	6.909		ObjA1573_ObjB126	1.435
ObjA1574_ObjB69	13.804		ObjA1574_ObjB126	14.287		ObjA1574_ObjB140	3.581
ObjA1575_ObjB63	16.462		ObjA1575_ObjB64	7.256		ObjA1575_ObjB128	2.822
ObjA1576_ObjB97	3.232		ObjA1576_ObjB88	2.579		ObjA1576_ObjB128	2.981
ObjA1577_ObjB69	12.083		ObjA1577_ObjB67	0.157		ObjA1577_ObjB104	6.798
ObjA1578_ObjB82	4.159		ObjA1578_ObjB123	6.076		ObjA1578_ObjB138	9.025
ObjA1579_ObjB107	6.068		ObjA1579_ObjB123	7.657		ObjA1579_ObjB140	3.552
ObjA1580_ObjB65	6.78		ObjA1580_ObjB64	5.048		ObjA1580_ObjB52	6.473
ObjA1581_ObjB83	1.581		ObjA1581_ObjB64	9.248		ObjA1581_ObjB138	11.497
ObjA1582_ObjB69	15.039		ObjA1582_ObjB86	7.996		ObjA1582_ObjB130	13.133
ObjA1583_ObjB82	2.234		ObjA1583_ObjB69	0.118		ObjA1583_ObjB141	6.177
ObjA1584_ObjB93	7.08		ObjA1584_ObjB40	11.818		ObjA1584_ObjB52	6.034
ObjA1585_ObjB82	1.449		ObjA1585_ObjB24	18.44		ObjA1585_ObjB130	2.799
ObjA1586_ObjB78	1.836		ObjA1586_ObjB118	19.306		ObjA1586_ObjB159	11.587
ObjA1587_ObjB93	7.576		ObjA1587_ObjB118	18.147		ObjA1587_ObjB128	4.102
ObjA1588_ObjB65	7.005		ObjA1588_ObjB123	6.802		ObjA1588_ObjB131	5.812
ObjA1589_ObjB69	14.107		ObjA1589_ObjB148	4.593		ObjA1589_ObjB140	2.827
ObjA1590_ObjB63	17.28		ObjA1590_ObjB19	20.248		ObjA1590_ObjB138	10.306
ObjA1591_ObjB63	16.404		ObjA1591_ObjB94	4.944		ObjA1591_ObjB134	7.595
ObjA1592_ObjB82	8.284		ObjA1592_ObjB94	9.532		ObjA1592_ObjB128	3.391
ObjA1593_ObjB93	6.236		ObjA1593_ObjB51	4.506		ObjA1593_ObjB138	9.786
ObjA1594_ObjB107	8.655		ObjA1594_ObjB132	10.453		ObjA1594_ObjB124	3.823
ObjA1595_ObjB65	7.263		ObjA1595_ObjB51	5.497		ObjA1595_ObjB130	8.255
ObjA1596_ObjB97	3.018		ObjA1596_ObjB126	7.825		ObjA1596_ObjB140	2.571
ObjA1597_ObjB69	12.78		ObjA1597_ObjB132	2.796		ObjA1597_ObjB52	6.719
ObjA1598_ObjB69	15.963		ObjA1598_ObjB60	0.242		ObjA1598_ObjB130	6.205
ObjA1599_ObjB82	6.18		ObjA1599_ObjB123	8.105		ObjA1599_ObjB128	4.044
ObjA1600_ObjB74	1.183		ObjA1600_ObjB150	3.676		ObjA1600_ObjB130	9.921
ObjA1601_ObjB65	6.935		ObjA1601_ObjB150	0.732		ObjA1601_ObjB150	10.059
ObjA1602_ObjB70	6.048		ObjA1602_ObjB86	9.664		ObjA1602_ObjB141	9.118
ObjA1603_ObjB82	2.042		ObjA1603_ObjB62	0.518		ObjA1603_ObjB153	10.051
ObjA1604_ObjB97	2.529		ObjA1604_ObjB126	7.276		ObjA1604_ObjB153	14.353
ObjA1605_ObjB107	6.017		ObjA1605_ObjB88	12.91		ObjA1605_ObjB128	6.79
ObjA1606_ObjB65	7.583		ObjA1606_ObjB190	15.726		ObjA1606_ObjB138	1.622
ObjA1607_ObjB69	6.547		ObjA1607_ObjB19	19.595		ObjA1607_ObjB124	5.338
ObjA1608_ObjB69	13.857		ObjA1608_ObjB165	4.058		ObjA1608_ObjB163	11.734
ObjA1609_ObjB74	1.169		ObjA1609_ObjB69	1.885		ObjA1609_ObjB104	6.688
ObjA1610_ObjB107	5.047		ObjA1610_ObjB165	11.942		ObjA1610_ObjB126	2.513
ObjA1611_ObjB69	11.912		ObjA1611_ObjB51	6.339		ObjA1611_ObjB163	11.162
ObjA1612_ObjB74	1.714		ObjA1612_ObjB40	10.489		ObjA1612_ObjB140	2.245
ObjA1613_ObjB65	7.493		ObjA1613_ObjB118	5.573		ObjA1613_ObjB140	1.994
ObjA1614_ObjB69	6.468		ObjA1614_ObjB149	0.838		ObjA1614_ObjB141	6.349
ObjA1615_ObjB82	1.057		ObjA1615_ObjB126	6.83		ObjA1615_ObjB153	13.563
ObjA1616_ObjB78	1.072		ObjA1616_ObjB126	6.211		ObjA1616_ObjB126	2.286
ObjA1617_ObjB78	1.259		ObjA1617_ObjB126	9.12		ObjA1617_ObjB180	12.448
ObjA1618_ObjB97	2.76		ObjA1618_ObjB132	6.701		ObjA1618_ObjB141	3.382
ObjA1619_ObjB69	6.643		ObjA1619_ObjB132	1.891		ObjA1619_ObjB128	4.036
ObjA1620_ObjB69	9.644		ObjA1620_ObjB126	7.258		ObjA1620_ObjB52	7.768
ObjA1621_ObjB69	12.75		ObjA1621_ObjB88	5.971		ObjA1621_ObjB124	5.377
ObjA1622_ObjB63	17.278		ObjA1622_ObjB64	5.233		ObjA1622_ObjB134	8.456
ObjA1623_ObjB107	6.359		ObjA1623_ObjB64	7.221		ObjA1623_ObjB130	9.134
ObjA1624_ObjB65	7.933		ObjA1624_ObjB19	19.071		ObjA1624_ObjB124	4.533
ObjA1625_ObjB93	1.244		ObjA1625_ObjB190	13.465		ObjA1625_ObjB130	6.949
ObjA1626_ObjB97	1.753		ObjA1626_ObjB165	12.507		ObjA1626_ObjB163	11.384
ObjA1627_ObjB82	8.325		ObjA1627_ObjB73	0.372		ObjA1627_ObjB140	2.493
ObjA1628_ObjB82	1.797		ObjA1628_ObjB165	16.725		ObjA1628_ObjB52	7.56
ObjA1629_ObjB65	7.746		ObjA1629_ObjB89	1.571		ObjA1629_ObjB138	7.591
ObjA1630_ObjB70	4.735		ObjA1630_ObjB94	6.127		ObjA1630_ObjB180	12.307
ObjA1631_ObjB69	14.397		ObjA1631_ObjB71	0.348		ObjA1631_ObjB180	11.262
ObjA1632_ObjB78	0.724		ObjA1632_ObjB132	8.111		ObjA1632_ObjB130	11.124
ObjA1633_ObjB107	5.487		ObjA1633_ObjB86	13.226		ObjA1633_ObjB130	8.598
ObjA1634_ObjB107	5.233		ObjA1634_ObjB86	6.985		ObjA1634_ObjB130	7.656
ObjA1635_ObjB65	7.941		ObjA1635_ObjB88	0.959		ObjA1635_ObjB140	2.906
ObjA1636_ObjB65	7.958		ObjA1636_ObjB131	2.084		ObjA1636_ObjB138	9.172
ObjA1637_ObjB121	8.16		ObjA1637_ObjB82	0.299		ObjA1637_ObjB140	1.913
ObjA1638_ObjB97	3.159		ObjA1638_ObjB165	18.447		ObjA1638_ObjB141	2.131
ObjA1639_ObjB70	2.747		ObjA1639_ObjB24	19.903		ObjA1639_ObjB124	5.806
ObjA1640_ObjB65	8.173		ObjA1640_ObjB51	5.417		ObjA1640_ObjB124	7.05
ObjA1641_ObjB65	7.868		ObjA1641_ObjB132	5.928		ObjA1641_ObjB139	3.052
ObjA1642_ObjB69	7.467		ObjA1642_ObjB132	4.399		ObjA1642_ObjB180	12.059
ObjA1643_ObjB69	11.842		ObjA1643_ObjB126	14.729		ObjA1643_ObjB130	11.694
ObjA1644_ObjB69	13.577		ObjA1644_ObjB130	2.416		ObjA1644_ObjB153	12.231
ObjA1645_ObjB63	17.763		ObjA1645_ObjB137	1.657		ObjA1645_ObjB153	12.684
ObjA1646_ObjB97	1.579		ObjA1646_ObjB137	1.657		ObjA1646_ObjB128	5.783
ObjA1647_ObjB70	3.867		ObjA1647_ObjB51	10.439		ObjA1647_ObjB138	9.703
ObjA1648_ObjB70	5.223		ObjA1648_ObjB68	8.776		ObjA1648_ObjB130	9.4
ObjA1649_ObjB82	1.397		ObjA1649_ObjB88	10.794		ObjA1649_ObjB130	6.399
ObjA1650_ObjB107	4.896		ObjA1650_ObjB165	11.137		ObjA1650_ObjB163	10.596
ObjA1651_ObjB97	0.733		ObjA1651_ObjB70	0.931		ObjA1651_ObjB104	7.438
ObjA1652_ObjB69	7.159		ObjA1652_ObjB24	20.418		ObjA1652_ObjB130	4.821
ObjA1653_ObjB82	5.245		ObjA1653_ObjB88	11.281		ObjA1653_ObjB140	1.214
ObjA1654_ObjB65	8.636		ObjA1654_ObjB118	14.791		ObjA1654_ObjB189	4.959
ObjA1655_ObjB70	4.659		ObjA1655_ObjB118	14.088		ObjA1655_ObjB124	5.021
ObjA1656_ObjB69	14.886		ObjA1656_ObjB118	4.213		ObjA1656_ObjB180	11.16
ObjA1657_ObjB82	6.789		ObjA1657_ObjB94	11.77		ObjA1657_ObjB130	10.497
ObjA1658_ObjB82	0.199		ObjA1658_ObjB132	8.871		ObjA1658_ObjB163	10.705
ObjA1659_ObjB65	8.01		ObjA1659_ObjB89	0.644		ObjA1659_ObjB141	3.584
ObjA1660_ObjB70	4.204		ObjA1660_ObjB132	5.4		ObjA1660_ObjB128	6.394
ObjA1661_ObjB70	6.869		ObjA1661_ObjB154	2.725		ObjA1661_ObjB128	7.063
ObjA1662_ObjB69	11.163		ObjA1662_ObjB154	1.555		ObjA1662_ObjB130	7.93
ObjA1663_ObjB69	16.492		ObjA1663_ObjB123	7.588		ObjA1663_ObjB130	4.513
ObjA1664_ObjB82	10.084		ObjA1664_ObjB70	1.036		ObjA1664_ObjB153	8.62
ObjA1665_ObjB82	7.866		ObjA1665_ObjB126	8.463		ObjA1665_ObjB124	6.835
ObjA1666_ObjB96	0.298		ObjA1666_ObjB64	7.287		ObjA1666_ObjB140	3.436
ObjA1667_ObjB107	4.478		ObjA1667_ObjB8	22.1		ObjA1667_ObjB138	9.973
ObjA1668_ObjB69	10.676		ObjA1668_ObjB165	14.291		ObjA1668_ObjB134	7.908
ObjA1669_ObjB93	1.193		ObjA1669_ObjB132	8.027		ObjA1669_ObjB181	5.434
ObjA1670_ObjB133	8.555		ObjA1670_ObjB19	20.925		ObjA1670_ObjB130	4.799
ObjA1671_ObjB65	8.617		ObjA1671_ObjB86	1.148		ObjA1671_ObjB130	9.456
ObjA1672_ObjB104	3.847		ObjA1672_ObjB92	0.834		ObjA1672_ObjB180	11.413
ObjA1673_ObjB69	7.905		ObjA1673_ObjB86	4.088		ObjA1673_ObjB130	10.929
ObjA1674_ObjB69	14.885		ObjA1674_ObjB69	2.362		ObjA1674_ObjB130	8.434
ObjA1675_ObjB82	8.632		ObjA1675_ObjB51	5.949		ObjA1675_ObjB130	4.747
ObjA1676_ObjB96	4.043		ObjA1676_ObjB51	10.438		ObjA1676_ObjB130	7.506
ObjA1677_ObjB93	7.769		ObjA1677_ObjB118	19.774		ObjA1677_ObjB134	8.874
ObjA1678_ObjB133	7.175		ObjA1678_ObjB118	5.88		ObjA1678_ObjB170	10.591
ObjA1679_ObjB96	6.545		ObjA1679_ObjB149	0.569		ObjA1679_ObjB140	2.995
ObjA1680_ObjB93	0.367		ObjA1680_ObjB94	5.479		ObjA1680_ObjB124	5.675
ObjA1681_ObjB93	0.917		ObjA1681_ObjB94	5.744		ObjA1681_ObjB130	5.686
ObjA1682_ObjB121	8.607		ObjA1682_ObjB132	6.614		ObjA1682_ObjB130	5.13
ObjA1683_ObjB97	2.618		ObjA1683_ObjB70	2.387		ObjA1683_ObjB130	7.295
ObjA1684_ObjB97	1.518		ObjA1684_ObjB137	13.955		ObjA1684_ObjB140	0.932
ObjA1685_ObjB70	5.412		ObjA1685_ObjB19	18.161		ObjA1685_ObjB190	13.639
ObjA1686_ObjB96	9.139		ObjA1686_ObjB165	8.548		ObjA1686_ObjB52	8.615
ObjA1687_ObjB101	1.176		ObjA1687_ObjB73	1.003		ObjA1687_ObjB140	0.476
ObjA1688_ObjB107	3.918		ObjA1688_ObjB118	13.213		ObjA1688_ObjB128	7.575
ObjA1689_ObjB65	8.724		ObjA1689_ObjB126	5.142		ObjA1689_ObjB124	6.023
ObjA1690_ObjB65	8.777		ObjA1690_ObjB118	10.656		ObjA1690_ObjB130	5.422
ObjA1691_ObjB70	3.688		ObjA1691_ObjB149	1.821		ObjA1691_ObjB180	10.89
ObjA1692_ObjB78	0.61		ObjA1692_ObjB132	10.994		ObjA1692_ObjB153	12.742
ObjA1693_ObjB107	4.481		ObjA1693_ObjB82	0.597		ObjA1693_ObjB124	6.419
ObjA1694_ObjB65	8.736		ObjA1694_ObjB132	3.895		ObjA1694_ObjB124	6.361
ObjA1695_ObjB121	8.234		ObjA1695_ObjB161	7.401		ObjA1695_ObjB180	10.451
ObjA1696_ObjB97	1.554		ObjA1696_ObjB126	7.564		ObjA1696_ObjB130	6.497
ObjA1697_ObjB70	6.293		ObjA1697_ObjB161	10.786		ObjA1697_ObjB141	1.255
ObjA1698_ObjB69	8.549		ObjA1698_ObjB68	9.943		ObjA1698_ObjB128	5.884
ObjA1699_ObjB69	10.814		ObjA1699_ObjB88	9.669		ObjA1699_ObjB180	10.566
ObjA1700_ObjB69	16.036		ObjA1700_ObjB8	22.129		ObjA1700_ObjB170	10.194
ObjA1701_ObjB96	6.078		ObjA1701_ObjB123	10.445		ObjA1701_ObjB124	6.384
ObjA1702_ObjB96	5.01		ObjA1702_ObjB195	15.447		ObjA1702_ObjB130	10.324
ObjA1703_ObjB93	8.239		ObjA1703_ObjB86	20.463		ObjA1703_ObjB130	5.687
ObjA1704_ObjB121	4.756		ObjA1704_ObjB168	3.838		ObjA1704_ObjB130	6.073
ObjA1705_ObjB99	0.397		ObjA1705_ObjB86	9.126		ObjA1705_ObjB153	12.177
ObjA1706_ObjB96	5.575		ObjA1706_ObjB118	19.402		ObjA1706_ObjB130	6.158
ObjA1707_ObjB93	0.821		ObjA1707_ObjB126	6.516		ObjA1707_ObjB170	10.731
ObjA1708_ObjB133	6.838		ObjA1708_ObjB145	2.352		ObjA1708_ObjB128	6.359
ObjA1709_ObjB107	3.207		ObjA1709_ObjB137	12.774		ObjA1709_ObjB130	6.035
ObjA1710_ObjB70	5.357		ObjA1710_ObjB133	13.881		ObjA1710_ObjB104	12.28
ObjA1711_ObjB97	4.767		ObjA1711_ObjB150	2.085		ObjA1711_ObjB135	2.217
ObjA1712_ObjB70	6.926		ObjA1712_ObjB140	1.267		ObjA1712_ObjB180	10.272
ObjA1713_ObjB70	7.358		ObjA1713_ObjB91	0.442		ObjA1713_ObjB180	9.859
ObjA1714_ObjB69	12.301		ObjA1714_ObjB19	21.608		ObjA1714_ObjB170	9.885
ObjA1715_ObjB96	16.109		ObjA1715_ObjB64	6.678		ObjA1715_ObjB153	8.351
ObjA1716_ObjB96	7.038		ObjA1716_ObjB86	1.595		ObjA1716_ObjB128	9.559
ObjA1717_ObjB65	9.1		ObjA1717_ObjB8	22.249		ObjA1717_ObjB180	9.86
ObjA1718_ObjB121	9.14		ObjA1718_ObjB82	0.398		ObjA1718_ObjB130	9.713
ObjA1719_ObjB99	1.484		ObjA1719_ObjB190	11.591		ObjA1719_ObjB130	7.166
ObjA1720_ObjB70	8.438		ObjA1720_ObjB190	10.743		ObjA1720_ObjB140	2.605
ObjA1721_ObjB69	15.632		ObjA1721_ObjB190	8.71		ObjA1721_ObjB124	6.955
ObjA1722_ObjB96	2.157		ObjA1722_ObjB165	4.667		ObjA1722_ObjB142	6.254
ObjA1723_ObjB90	1.268		ObjA1723_ObjB86	1.247		ObjA1723_ObjB180	10.265
ObjA1724_ObjB93	5.24		ObjA1724_ObjB165	12.477		ObjA1724_ObjB130	7.678
ObjA1725_ObjB121	6.905		ObjA1725_ObjB118	15.246		ObjA1725_ObjB141	2.218
ObjA1726_ObjB97	1.713		ObjA1726_ObjB118	11.892		ObjA1726_ObjB104	9.934
ObjA1727_ObjB87	0.368		ObjA1727_ObjB133	12.868		ObjA1727_ObjB134	8.007
ObjA1728_ObjB92	1.094		ObjA1728_ObjB123	8.034		ObjA1728_ObjB180	9.55
ObjA1729_ObjB69	14.83		ObjA1729_ObjB161	2.561		ObjA1729_ObjB180	8.454
ObjA1730_ObjB96	15.469		ObjA1730_ObjB86	0.553		ObjA1730_ObjB130	7.198
ObjA1731_ObjB101	0.97		ObjA1731_ObjB73	1.269		ObjA1731_ObjB141	1.336
ObjA1732_ObjB100	1.389		ObjA1732_ObjB136	6.614		ObjA1732_ObjB180	9.683
ObjA1733_ObjB65	9.586		ObjA1733_ObjB88	1.033		ObjA1733_ObjB130	8.003
ObjA1734_ObjB121	6.059		ObjA1734_ObjB19	21.273		ObjA1734_ObjB124	7.863
ObjA1735_ObjB69	11.848		ObjA1735_ObjB118	18.25		ObjA1735_ObjB180	9.47
ObjA1736_ObjB96	8.946		ObjA1736_ObjB118	7.714		ObjA1736_ObjB138	2.263
ObjA1737_ObjB96	4.591		ObjA1737_ObjB149	5.084		ObjA1737_ObjB124	7.628
ObjA1738_ObjB133	6.35		ObjA1738_ObjB151	1.052		ObjA1738_ObjB170	9.396
ObjA1739_ObjB121	4.78		ObjA1739_ObjB133	14.158		ObjA1739_ObjB140	1.443
ObjA1740_ObjB97	0.109		ObjA1740_ObjB94	5.783		ObjA1740_ObjB170	8.928
ObjA1741_ObjB93	2.786		ObjA1741_ObjB92	0.444		ObjA1741_ObjB142	7.41
ObjA1742_ObjB96	11.165		ObjA1742_ObjB137	2.538		ObjA1742_ObjB134	7.964
ObjA1743_ObjB93	0.879		ObjA1743_ObjB150	5.042		ObjA1743_ObjB130	7.443
ObjA1744_ObjB93	1.765		ObjA1744_ObjB177	4.002		ObjA1744_ObjB180	9.193
ObjA1745_ObjB100	1.073		ObjA1745_ObjB136	9.293		ObjA1745_ObjB180	8.678
ObjA1746_ObjB93	0.788		ObjA1746_ObjB8	22.441		ObjA1746_ObjB130	7.117
ObjA1747_ObjB65	9.722		ObjA1747_ObjB136	13.248		ObjA1747_ObjB180	9.415
ObjA1748_ObjB121	6.588		ObjA1748_ObjB190	13.691		ObjA1748_ObjB130	8.263
ObjA1749_ObjB69	15.439		ObjA1749_ObjB168	4.807		ObjA1749_ObjB170	9.919
ObjA1750_ObjB96	9.984		ObjA1750_ObjB168	3.587		ObjA1750_ObjB138	4.207
ObjA1751_ObjB93	4.03		ObjA1751_ObjB96	0.101		ObjA1751_ObjB142	5.23
ObjA1752_ObjB92	1.629		ObjA1752_ObjB118	18.817		ObjA1752_ObjB124	9.458
ObjA1753_ObjB69	12.338		ObjA1753_ObjB92	0.329		ObjA1753_ObjB134	8.398
ObjA1754_ObjB93	1.504		ObjA1754_ObjB118	17.635		ObjA1754_ObjB180	9.614
ObjA1755_ObjB65	10.866		ObjA1755_ObjB102	0.136		ObjA1755_ObjB141	1.537
ObjA1756_ObjB65	9.901		ObjA1756_ObjB118	11.243		ObjA1756_ObjB130	7.891
ObjA1757_ObjB97	0.785		ObjA1757_ObjB86	11.144		ObjA1757_ObjB170	9.33
ObjA1758_ObjB70	8.718		ObjA1758_ObjB149	0.289		ObjA1758_ObjB170	8.666
ObjA1759_ObjB187	15.802		ObjA1759_ObjB136	6.069		ObjA1759_ObjB170	8.158
ObjA1760_ObjB93	3.523		ObjA1760_ObjB126	6.051		ObjA1760_ObjB153	4.862
ObjA1761_ObjB69	9.453		ObjA1761_ObjB137	11.76		ObjA1761_ObjB138	2.902
ObjA1762_ObjB69	13.268		ObjA1762_ObjB161	5.788		ObjA1762_ObjB180	9.045
ObjA1763_ObjB187	15.851		ObjA1763_ObjB64	5.809		ObjA1763_ObjB130	8.317
ObjA1764_ObjB96	11.569		ObjA1764_ObjB195	19.912		ObjA1764_ObjB141	2.228
ObjA1765_ObjB96	7.921		ObjA1765_ObjB86	12.404		ObjA1765_ObjB124	9.449
ObjA1766_ObjB101	0.496		ObjA1766_ObjB136	12.23		ObjA1766_ObjB180	8.53
ObjA1767_ObjB84	1.419		ObjA1767_ObjB126	12.015		ObjA1767_ObjB130	8.004
ObjA1768_ObjB93	2		ObjA1768_ObjB168	3.504		ObjA1768_ObjB170	9.513
ObjA1769_ObjB70	8.753		ObjA1769_ObjB165	13.501		ObjA1769_ObjB124	10.01
ObjA1770_ObjB69	13.828		ObjA1770_ObjB165	14.89		ObjA1770_ObjB142	8.077
ObjA1771_ObjB96	15.162		ObjA1771_ObjB123	8.958		ObjA1771_ObjB141	2
ObjA1772_ObjB84	1.551		ObjA1772_ObjB19	21.965		ObjA1772_ObjB153	9.863
ObjA1773_ObjB65	10.371		ObjA1773_ObjB70	2.082		ObjA1773_ObjB180	8.759
ObjA1774_ObjB70	8.191		ObjA1774_ObjB177	14.024		ObjA1774_ObjB170	8.916
ObjA1775_ObjB187	15.542		ObjA1775_ObjB195	21.777		ObjA1775_ObjB142	5.529
ObjA1776_ObjB187	15.49		ObjA1776_ObjB123	7.383		ObjA1776_ObjB134	7.713
ObjA1777_ObjB93	3.118		ObjA1777_ObjB165	12.029		ObjA1777_ObjB134	8.432
ObjA1778_ObjB93	4.831		ObjA1778_ObjB86	4.192		ObjA1778_ObjB170	10.327
ObjA1779_ObjB158	9.562		ObjA1779_ObjB73	1.829		ObjA1779_ObjB141	2.241
ObjA1780_ObjB96	10.599		ObjA1780_ObjB136	7.065		ObjA1780_ObjB153	4.949
ObjA1781_ObjB100	0.397		ObjA1781_ObjB149	1.711		ObjA1781_ObjB153	10.226
ObjA1782_ObjB93	6.24		ObjA1782_ObjB126	4.543		ObjA1782_ObjB138	5.413
ObjA1783_ObjB107	2.504		ObjA1783_ObjB132	8.144		ObjA1783_ObjB142	8.569
ObjA1784_ObjB93	5.497		ObjA1784_ObjB132	7.452		ObjA1784_ObjB180	8.277
ObjA1785_ObjB107	2.126		ObjA1785_ObjB133	14.128		ObjA1785_ObjB180	8.002
ObjA1786_ObjB69	12.869		ObjA1786_ObjB123	14.788		ObjA1786_ObjB130	8.175
ObjA1787_ObjB187	15.224		ObjA1787_ObjB86	17.46		ObjA1787_ObjB138	3.716
ObjA1788_ObjB133	3.753		ObjA1788_ObjB8	22.932		ObjA1788_ObjB130	8.357
ObjA1789_ObjB69	13.959		ObjA1789_ObjB195	14.938		ObjA1789_ObjB190	10.576
ObjA1790_ObjB187	15.476		ObjA1790_ObjB190	9.389		ObjA1790_ObjB124	9.283
ObjA1791_ObjB187	15.151		ObjA1791_ObjB165	3.604		ObjA1791_ObjB143	4.279
ObjA1792_ObjB96	8.406		ObjA1792_ObjB165	19.941		ObjA1792_ObjB124	8.864
ObjA1793_ObjB93	6.246		ObjA1793_ObjB118	12.777		ObjA1793_ObjB130	8.26
ObjA1794_ObjB107	1.959		ObjA1794_ObjB86	11.727		ObjA1794_ObjB170	9.875
ObjA1795_ObjB65	11.31		ObjA1795_ObjB69	4.31		ObjA1795_ObjB142	6.331
ObjA1796_ObjB70	7.234		ObjA1796_ObjB126	5.268		ObjA1796_ObjB170	10.841
ObjA1797_ObjB96	3.443		ObjA1797_ObjB150	3.879		ObjA1797_ObjB153	2.384
ObjA1798_ObjB100	0.523		ObjA1798_ObjB126	14.028		ObjA1798_ObjB141	2.365
ObjA1799_ObjB110	5.012		ObjA1799_ObjB133	12.826		ObjA1799_ObjB153	6.07
ObjA1800_ObjB121	9.58		ObjA1800_ObjB150	0.372		ObjA1800_ObjB124	9.167
ObjA1801_ObjB104	2.183		ObjA1801_ObjB161	8.535		ObjA1801_ObjB180	7.76
ObjA1802_ObjB84	1.679		ObjA1802_ObjB190	10.765		ObjA1802_ObjB180	7.542
ObjA1803_ObjB108	1.45		ObjA1803_ObjB190	10.171		ObjA1803_ObjB170	8.487
ObjA1804_ObjB65	12.059		ObjA1804_ObjB86	1.562		ObjA1804_ObjB153	3.62
ObjA1805_ObjB96	5.214		ObjA1805_ObjB165	3.126		ObjA1805_ObjB142	6.632
ObjA1806_ObjB108	1.128		ObjA1806_ObjB165	3.292		ObjA1806_ObjB134	8.377
ObjA1807_ObjB96	5.864		ObjA1807_ObjB165	4.005		ObjA1807_ObjB170	9.08
ObjA1808_ObjB96	3.129		ObjA1808_ObjB86	5.616		ObjA1808_ObjB142	2.655
ObjA1809_ObjB96	2.267		ObjA1809_ObjB165	9.331		ObjA1809_ObjB180	8.456
ObjA1810_ObjB110	3.485		ObjA1810_ObjB165	11.616		ObjA1810_ObjB142	10.158
ObjA1811_ObjB110	7.173		ObjA1811_ObjB86	10.93		ObjA1811_ObjB134	8.425
ObjA1812_ObjB121	5.993		ObjA1812_ObjB165	20.241		ObjA1812_ObjB180	7.985
ObjA1813_ObjB92	6.966		ObjA1813_ObjB86	1.83		ObjA1813_ObjB130	9.005
ObjA1814_ObjB96	10.654		ObjA1814_ObjB118	16.65		ObjA1814_ObjB142	9.039
ObjA1815_ObjB187	14.747		ObjA1815_ObjB136	5.976		ObjA1815_ObjB134	8.922
ObjA1816_ObjB110	5.254		ObjA1816_ObjB118	12.14		ObjA1816_ObjB180	7.358
ObjA1817_ObjB65	11.767		ObjA1817_ObjB149	3.012		ObjA1817_ObjB180	6.267
ObjA1818_ObjB121	9.97		ObjA1818_ObjB94	6.343		ObjA1818_ObjB180	6.978
ObjA1819_ObjB104	1.424		ObjA1819_ObjB126	5.332		ObjA1819_ObjB153	3.23
ObjA1820_ObjB69	14.437		ObjA1820_ObjB126	9.283		ObjA1820_ObjB142	5.676
ObjA1821_ObjB108	0.344		ObjA1821_ObjB123	2.935		ObjA1821_ObjB130	9.147
ObjA1822_ObjB107	1.448		ObjA1822_ObjB123	10.135		ObjA1822_ObjB138	4.221
ObjA1823_ObjB70	9.283		ObjA1823_ObjB64	10.11		ObjA1823_ObjB142	3.273
ObjA1824_ObjB69	14.673		ObjA1824_ObjB86	9.071		ObjA1824_ObjB170	10.971
ObjA1825_ObjB96	9.587		ObjA1825_ObjB165	15.107		ObjA1825_ObjB142	3.888
ObjA1826_ObjB109	0.689		ObjA1826_ObjB86	6.165		ObjA1826_ObjB180	4.22
ObjA1827_ObjB133	3.982		ObjA1827_ObjB165	19.099		ObjA1827_ObjB180	6.987
ObjA1828_ObjB187	14.335		ObjA1828_ObjB118	7.566		ObjA1828_ObjB130	9.293
ObjA1829_ObjB133	3.996		ObjA1829_ObjB73	2.413		ObjA1829_ObjB134	7.233
ObjA1830_ObjB103	1.901		ObjA1830_ObjB70	3.121		ObjA1830_ObjB134	7.507
ObjA1831_ObjB107	1.34		ObjA1831_ObjB132	11.371		ObjA1831_ObjB134	9.702
ObjA1832_ObjB69	14.926		ObjA1832_ObjB126	6.5		ObjA1832_ObjB130	9.405
ObjA1833_ObjB84	1.558		ObjA1833_ObjB123	4.06		ObjA1833_ObjB150	1.465
ObjA1834_ObjB84	0.607		ObjA1834_ObjB86	4.715		ObjA1834_ObjB144	1.885
ObjA1835_ObjB121	1.821		ObjA1835_ObjB8	23.036		ObjA1835_ObjB153	2.662
ObjA1836_ObjB187	14.025		ObjA1836_ObjB8	23.321		ObjA1836_ObjB130	10.058
ObjA1837_ObjB96	10.518		ObjA1837_ObjB70	4.564		ObjA1837_ObjB153	1.818
ObjA1838_ObjB96	5.534		ObjA1838_ObjB8	23.056		ObjA1838_ObjB170	11.151
ObjA1839_ObjB133	5.596		ObjA1839_ObjB195	22.436		ObjA1839_ObjB124	10.913
ObjA1840_ObjB121	10.065		ObjA1840_ObjB126	14.436		ObjA1840_ObjB142	8.929
ObjA1841_ObjB69	14.158		ObjA1841_ObjB133	12.392		ObjA1841_ObjB170	10.277
ObjA1842_ObjB96	3.101		ObjA1842_ObjB118	16.143		ObjA1842_ObjB150	0.561
ObjA1843_ObjB84	0.779		ObjA1843_ObjB93	0.468		ObjA1843_ObjB128	10.819
ObjA1844_ObjB110	6.74		ObjA1844_ObjB148	0.854		ObjA1844_ObjB124	11.153
ObjA1845_ObjB65	12.442		ObjA1845_ObjB19	22.757		ObjA1845_ObjB142	9.433
ObjA1846_ObjB187	13.539		ObjA1846_ObjB132	7.422		ObjA1846_ObjB142	6.242
ObjA1847_ObjB187	13.741		ObjA1847_ObjB86	10.043		ObjA1847_ObjB143	2.963
ObjA1848_ObjB84	2.774		ObjA1848_ObjB86	5.234		ObjA1848_ObjB154	1.734
ObjA1849_ObjB110	6.119		ObjA1849_ObjB137	13.966		ObjA1849_ObjB124	12.103
ObjA1850_ObjB107	2.112		ObjA1850_ObjB140	0.814		ObjA1850_ObjB180	6.564
ObjA1851_ObjB187	13.829		ObjA1851_ObjB156	0.551		ObjA1851_ObjB180	6.329
ObjA1852_ObjB96	11.244		ObjA1852_ObjB161	1.429		ObjA1852_ObjB170	10.657
ObjA1853_ObjB84	1.143		ObjA1853_ObjB161	1.381		ObjA1853_ObjB153	1.398
ObjA1854_ObjB133	3.306		ObjA1854_ObjB64	8.74		ObjA1854_ObjB124	11.523
ObjA1855_ObjB107	1.657		ObjA1855_ObjB64	6.436		ObjA1855_ObjB142	11.184
ObjA1856_ObjB70	10.554		ObjA1856_ObjB195	15.531		ObjA1856_ObjB180	7.977
ObjA1857_ObjB112	1.863		ObjA1857_ObjB190	11.752		ObjA1857_ObjB130	9.959
ObjA1858_ObjB110	0.533		ObjA1858_ObjB168	3.94		ObjA1858_ObjB124	10.679
ObjA1859_ObjB92	6.844		ObjA1859_ObjB69	8.112		ObjA1859_ObjB124	10.762
ObjA1860_ObjB84	1.634		ObjA1860_ObjB118	19.163		ObjA1860_ObjB180	6.181
ObjA1861_ObjB84	1.053		ObjA1861_ObjB118	11.736		ObjA1861_ObjB130	11.209
ObjA1862_ObjB121	7.185		ObjA1862_ObjB132	9.608		ObjA1862_ObjB142	9.843
ObjA1863_ObjB187	13.193		ObjA1863_ObjB133	11.072		ObjA1863_ObjB142	6.795
ObjA1864_ObjB133	2.83		ObjA1864_ObjB123	8.724		ObjA1864_ObjB124	11.643
ObjA1865_ObjB107	0.618		ObjA1865_ObjB73	2.466		ObjA1865_ObjB180	7.268
ObjA1866_ObjB109	0.646		ObjA1866_ObjB150	4.374		ObjA1866_ObjB144	0.54
ObjA1867_ObjB121	12.84		ObjA1867_ObjB126	4.56		ObjA1867_ObjB138	7.348
ObjA1868_ObjB69	14.527		ObjA1868_ObjB68	11.205		ObjA1868_ObjB142	8.405
ObjA1869_ObjB96	9.926		ObjA1869_ObjB64	10.24		ObjA1869_ObjB153	0.987
ObjA1870_ObjB96	8.763		ObjA1870_ObjB64	8.082		ObjA1870_ObjB124	11.052
ObjA1871_ObjB131	1.916		ObjA1871_ObjB195	21.266		ObjA1871_ObjB130	10.453
ObjA1872_ObjB110	5.488		ObjA1872_ObjB86	11.646		ObjA1872_ObjB124	11.384
ObjA1873_ObjB121	0.678		ObjA1873_ObjB69	9.122		ObjA1873_ObjB180	6.103
ObjA1874_ObjB92	6.178		ObjA1874_ObjB190	9.476		ObjA1874_ObjB180	5.629
ObjA1875_ObjB121	6.876		ObjA1875_ObjB136	6.497		ObjA1875_ObjB190	8.111
ObjA1876_ObjB187	13.846		ObjA1876_ObjB136	5.75		ObjA1876_ObjB124	11.827
ObjA1877_ObjB187	13.164		ObjA1877_ObjB165	2.718		ObjA1877_ObjB142	6.931
ObjA1878_ObjB84	1.629		ObjA1878_ObjB126	3.918		ObjA1878_ObjB170	6.226
ObjA1879_ObjB133	2.173		ObjA1879_ObjB165	4.766		ObjA1879_ObjB190	8.012
ObjA1880_ObjB133	3.095		ObjA1880_ObjB126	8.505		ObjA1880_ObjB124	11.429
ObjA1881_ObjB107	1.426		ObjA1881_ObjB123	4.649		ObjA1881_ObjB170	11.765
ObjA1882_ObjB88	1.585		ObjA1882_ObjB118	17.676		ObjA1882_ObjB138	7.493
ObjA1883_ObjB187	14.52		ObjA1883_ObjB118	12.602		ObjA1883_ObjB134	9.331
ObjA1884_ObjB96	7.67		ObjA1884_ObjB86	8.743		ObjA1884_ObjB144	1.241
ObjA1885_ObjB84	2.346		ObjA1885_ObjB70	3.516		ObjA1885_ObjB142	10.111
ObjA1886_ObjB131	1.868		ObjA1886_ObjB149	2.823		ObjA1886_ObjB142	9.706
ObjA1887_ObjB110	5.059		ObjA1887_ObjB151	0.335		ObjA1887_ObjB181	6.152
ObjA1888_ObjB113	0.505		ObjA1888_ObjB148	6.996		ObjA1888_ObjB144	0.758
ObjA1889_ObjB113	2.713		ObjA1889_ObjB104	0.923		ObjA1889_ObjB190	7.778
ObjA1890_ObjB65	14.298		ObjA1890_ObjB132	8.648		ObjA1890_ObjB124	12.891
ObjA1891_ObjB112	1.475		ObjA1891_ObjB86	2.592		ObjA1891_ObjB124	11.83
ObjA1892_ObjB187	12.452		ObjA1892_ObjB69	5.273		ObjA1892_ObjB124	11.729
ObjA1893_ObjB107	2.957		ObjA1893_ObjB130	3.564		ObjA1893_ObjB170	9.425
ObjA1894_ObjB107	1.85		ObjA1894_ObjB126	10.292		ObjA1894_ObjB153	2.555
ObjA1895_ObjB121	8.905		ObjA1895_ObjB126	12.764		ObjA1895_ObjB138	7.197
ObjA1896_ObjB121	0.6		ObjA1896_ObjB177	13.251		ObjA1896_ObjB138	7.785
ObjA1897_ObjB133	5.596		ObjA1897_ObjB150	0.593		ObjA1897_ObjB180	6.546
ObjA1898_ObjB167	12.142		ObjA1898_ObjB123	1.952		ObjA1898_ObjB124	12.453
ObjA1899_ObjB96	7.234		ObjA1899_ObjB86	10.877		ObjA1899_ObjB190	7.773
ObjA1900_ObjB88	0.552		ObjA1900_ObjB86	6.098		ObjA1900_ObjB124	11.948
ObjA1901_ObjB131	3.774		ObjA1901_ObjB86	2.561		ObjA1901_ObjB134	9.128
ObjA1902_ObjB107	1.137		ObjA1902_ObjB190	8.208		ObjA1902_ObjB157	0.242
ObjA1903_ObjB133	1.618		ObjA1903_ObjB168	7.003		ObjA1903_ObjB138	7.671
ObjA1904_ObjB133	1.439		ObjA1904_ObjB123	2.602		ObjA1904_ObjB142	10.28
ObjA1905_ObjB121	0.772		ObjA1905_ObjB123	10.797		ObjA1905_ObjB142	6.74
ObjA1906_ObjB187	13.864		ObjA1906_ObjB123	11.984		ObjA1906_ObjB180	6.891
ObjA1907_ObjB121	1.901		ObjA1907_ObjB165	6.867		ObjA1907_ObjB155	0.583
ObjA1908_ObjB187	11.789		ObjA1908_ObjB165	13.014		ObjA1908_ObjB143	7.251
ObjA1909_ObjB113	1.059		ObjA1909_ObjB118	20.323		ObjA1909_ObjB134	8.835
ObjA1910_ObjB112	1.682		ObjA1910_ObjB123	3.46		ObjA1910_ObjB134	9.924
ObjA1911_ObjB131	1.076		ObjA1911_ObjB123	9.36		ObjA1911_ObjB155	0.775
ObjA1912_ObjB110	4.98		ObjA1912_ObjB123	14.586		ObjA1912_ObjB142	12.348
ObjA1913_ObjB110	5.848		ObjA1913_ObjB123	18.265		ObjA1913_ObjB142	8.985
ObjA1914_ObjB133	2.719		ObjA1914_ObjB86	2.743		ObjA1914_ObjB142	5.911
ObjA1915_ObjB133	6.167		ObjA1915_ObjB126	4.052		ObjA1915_ObjB180	7.329
ObjA1916_ObjB121	9.881		ObjA1916_ObjB126	12.178		ObjA1916_ObjB124	12.561
ObjA1917_ObjB121	3.792		ObjA1917_ObjB68	11.013		ObjA1917_ObjB9	11.36
ObjA1918_ObjB112	2.493		ObjA1918_ObjB8	23.673		ObjA1918_ObjB138	7.389
ObjA1919_ObjB112	3.923		ObjA1919_ObjB123	1.999		ObjA1919_ObjB124	13.43
ObjA1920_ObjB121	2.177		ObjA1920_ObjB123	4.034		ObjA1920_ObjB157	3.482
ObjA1921_ObjB84	5.14		ObjA1921_ObjB86	10.637		ObjA1921_ObjB134	8.636
ObjA1922_ObjB121	1.768		ObjA1922_ObjB86	7.718		ObjA1922_ObjB134	7.682
ObjA1923_ObjB112	1.313		ObjA1923_ObjB118	9.308		ObjA1923_ObjB9	11.119
ObjA1924_ObjB112	3.273		ObjA1924_ObjB118	9.318		ObjA1924_ObjB158	0.572
ObjA1925_ObjB104	6.474		ObjA1925_ObjB149	1.314		ObjA1925_ObjB142	12.602
ObjA1926_ObjB96	6.611		ObjA1926_ObjB94	7.027		ObjA1926_ObjB142	7.772
ObjA1927_ObjB113	1.657		ObjA1927_ObjB137	10.983		ObjA1927_ObjB180	9.793
ObjA1928_ObjB110	5.965		ObjA1928_ObjB126	11.787		ObjA1928_ObjB134	10.059
ObjA1929_ObjB121	6.256		ObjA1929_ObjB104	0.962		ObjA1929_ObjB124	12.966
ObjA1930_ObjB134	0.937		ObjA1930_ObjB123	10.064		ObjA1930_ObjB138	8.193
ObjA1931_ObjB158	6.639		ObjA1931_ObjB86	5.552		ObjA1931_ObjB124	13.251
ObjA1932_ObjB133	7.073		ObjA1932_ObjB86	3.042		ObjA1932_ObjB134	9.406
ObjA1933_ObjB112	1.601		ObjA1933_ObjB64	9.334		ObjA1933_ObjB180	4.101
ObjA1934_ObjB187	11.802		ObjA1934_ObjB69	10.319		ObjA1934_ObjB190	6.486
ObjA1935_ObjB96	7.64		ObjA1935_ObjB126	10.044		ObjA1935_ObjB124	14.475
ObjA1936_ObjB128	1.179		ObjA1936_ObjB110	0.409		ObjA1936_ObjB142	12.076
ObjA1937_ObjB121	12.251		ObjA1937_ObjB165	12.203		ObjA1937_ObjB142	8.919
ObjA1938_ObjB134	1.063		ObjA1938_ObjB165	14.464		ObjA1938_ObjB142	7.46
ObjA1939_ObjB131	0.394		ObjA1939_ObjB118	8.166		ObjA1939_ObjB134	8.952
ObjA1940_ObjB133	0.37		ObjA1940_ObjB136	8.375		ObjA1940_ObjB124	13.845
ObjA1941_ObjB128	0.158		ObjA1941_ObjB140	0.378		ObjA1941_ObjB124	13.537
ObjA1942_ObjB158	6.522		ObjA1942_ObjB64	8.157		ObjA1942_ObjB142	11.321
ObjA1943_ObjB187	13.256		ObjA1943_ObjB123	17.22		ObjA1943_ObjB142	10.501
ObjA1944_ObjB187	10.846		ObjA1944_ObjB86	23.095		ObjA1944_ObjB180	9.349
ObjA1945_ObjB131	0.7		ObjA1945_ObjB86	8.73		ObjA1945_ObjB170	10.887
ObjA1946_ObjB136	3.657		ObjA1946_ObjB190	7.005		ObjA1946_ObjB160	1.613
ObjA1947_ObjB96	10.644		ObjA1947_ObjB118	18.629		ObjA1947_ObjB160	1.291
ObjA1948_ObjB112	2.084		ObjA1948_ObjB70	4.433		ObjA1948_ObjB157	1.748
ObjA1949_ObjB158	6.418		ObjA1949_ObjB132	7.519		ObjA1949_ObjB138	8.432
ObjA1950_ObjB158	6.044		ObjA1950_ObjB120	0.843		ObjA1950_ObjB124	13.919
ObjA1951_ObjB133	1.91		ObjA1951_ObjB86	22.252		ObjA1951_ObjB142	13.112
ObjA1952_ObjB134	0.332		ObjA1952_ObjB118	19.533		ObjA1952_ObjB124	13.726
ObjA1953_ObjB131	2.226		ObjA1953_ObjB151	0.918		ObjA1953_ObjB142	9.432
ObjA1954_ObjB121	4.565		ObjA1954_ObjB155	2.206		ObjA1954_ObjB9	10.776
ObjA1955_ObjB158	6.115		ObjA1955_ObjB137	10.813		ObjA1955_ObjB167	0.447
ObjA1956_ObjB131	0.417		ObjA1956_ObjB111	0.384		ObjA1956_ObjB170	9.297
ObjA1957_ObjB133	4.967		ObjA1957_ObjB150	3.471		ObjA1957_ObjB180	9.791
ObjA1958_ObjB134	0.835		ObjA1958_ObjB123	9.356		ObjA1958_ObjB180	5.971
ObjA1959_ObjB187	10.223		ObjA1959_ObjB161	4.696		ObjA1959_ObjB170	10.746
ObjA1960_ObjB131	4.607		ObjA1960_ObjB195	20.16		ObjA1960_ObjB170	9.814
ObjA1961_ObjB131	2.173		ObjA1961_ObjB195	13.737		ObjA1961_ObjB124	14.909
ObjA1962_ObjB136	0.421		ObjA1962_ObjB190	11.189		ObjA1962_ObjB142	12.541
ObjA1963_ObjB134	1.757		ObjA1963_ObjB136	4.603		ObjA1963_ObjB134	10.155
ObjA1964_ObjB136	2.65		ObjA1964_ObjB126	5.418		ObjA1964_ObjB138	9.225
ObjA1965_ObjB133	1.169		ObjA1965_ObjB168	5.747		ObjA1965_ObjB143	8.787
ObjA1966_ObjB121	9.994		ObjA1966_ObjB126	12.337		ObjA1966_ObjB138	9.644
ObjA1967_ObjB131	2.029		ObjA1967_ObjB168	2.213		ObjA1967_ObjB124	14.568
ObjA1968_ObjB158	5.914		ObjA1968_ObjB168	2.277		ObjA1968_ObjB134	9.722
ObjA1969_ObjB96	9.977		ObjA1969_ObjB123	9.827		ObjA1969_ObjB134	9.927
ObjA1970_ObjB131	6.966		ObjA1970_ObjB165	2.07		ObjA1970_ObjB167	0.793
ObjA1971_ObjB121	5.47		ObjA1971_ObjB165	1.351		ObjA1971_ObjB190	4.921
ObjA1972_ObjB158	5.826		ObjA1972_ObjB149	5.993		ObjA1972_ObjB124	14.652
ObjA1973_ObjB133	0.669		ObjA1973_ObjB123	11.747		ObjA1973_ObjB142	13.888
ObjA1974_ObjB121	10.672		ObjA1974_ObjB123	12.824		ObjA1974_ObjB180	10.662
ObjA1975_ObjB145	1.596		ObjA1975_ObjB136	4.05		ObjA1975_ObjB180	6.586
ObjA1976_ObjB134	0.682		ObjA1976_ObjB137	13.318		ObjA1976_ObjB138	8.767
ObjA1977_ObjB167	9.791		ObjA1977_ObjB150	1.978		ObjA1977_ObjB138	9.027
ObjA1978_ObjB187	10.964		ObjA1978_ObjB150	1.279		ObjA1978_ObjB124	14.605
ObjA1979_ObjB133	1.209		ObjA1979_ObjB126	10.361		ObjA1979_ObjB142	10.709
ObjA1980_ObjB121	2.632		ObjA1980_ObjB104	0.212		ObjA1980_ObjB170	12.021
ObjA1981_ObjB96	8.422		ObjA1981_ObjB123	3.15		ObjA1981_ObjB190	5.577
ObjA1982_ObjB137	0.654		ObjA1982_ObjB64	10.287		ObjA1982_ObjB180	9.542
ObjA1983_ObjB131	6.071		ObjA1983_ObjB195	15.38		ObjA1983_ObjB170	20.364
ObjA1984_ObjB131	1.519		ObjA1984_ObjB168	4.801		ObjA1984_ObjB160	1.263
ObjA1985_ObjB96	9.028		ObjA1985_ObjB168	2.172		ObjA1985_ObjB124	15.83
ObjA1986_ObjB136	2.343		ObjA1986_ObjB165	12.837		ObjA1986_ObjB124	15.207
ObjA1987_ObjB136	4.261		ObjA1987_ObjB123	2.494		ObjA1987_ObjB134	10.318
ObjA1988_ObjB134	1.382		ObjA1988_ObjB86	7.851		ObjA1988_ObjB190	5.655
ObjA1989_ObjB158	7.608		ObjA1989_ObjB86	7.741		ObjA1989_ObjB124	15.062
ObjA1990_ObjB133	2.551		ObjA1990_ObjB126	3.063		ObjA1990_ObjB142	14.088
ObjA1991_ObjB121	12.504		ObjA1991_ObjB118	8.854		ObjA1991_ObjB142	13.384
ObjA1992_ObjB145	2.359		ObjA1992_ObjB126	6.499		ObjA1992_ObjB134	10.369
ObjA1993_ObjB158	5.41		ObjA1993_ObjB110	1.334		ObjA1993_ObjB170	19.855
ObjA1994_ObjB167	9.166		ObjA1994_ObjB107	1.24		ObjA1994_ObjB167	5.092
ObjA1995_ObjB96	8.773		ObjA1995_ObjB154	1.624		ObjA1995_ObjB190	4.764
ObjA1996_ObjB136	3.374		ObjA1996_ObjB86	9.883		ObjA1996_ObjB190	4.446
ObjA1997_ObjB133	6.351		ObjA1997_ObjB64	11.211		ObjA1997_ObjB143	8.138
ObjA1998_ObjB167	10.646		ObjA1998_ObjB126	14.252		ObjA1998_ObjB170	10.722
[truncated: 35,288 more rows]

## Sheet: Fig. 5p
TGFBR1 objects in KDEL-positive objects				TGFBR1 objects in GM130-positive objects
Irrel. shRNA	shMYOF#1	shMYOF#2	BFA	Irrel. shRNA	shMYOF#1	shMYOF#2	BFA
407	303	217	188	131	242	52	384
345	245	158	118	347	108	43	376
122	261	153	47	772	396	78	163
360	549	156	9	576	294	52	145
234	216	73	4	113	71	67	94
157	265	160	1	289	244	48	137
447	87	162	39	377	60	84	121
277	430	119	51	306	295	36	102
0	206	132	60	46	282	53	108
222	148	158	220	88	292	38	123
241	130	154	119	318	338	45	89
77	131	131	90	25	160	52	33
84	76	162	143	112	240	33	86
9	103	98	248	173	258	49	205
129	277	14	125	87	236	48	110
56	253	121	121	182	131	35	136
0	117	71	201	145	129	33	172
117	146	135	184	9	107	38	100
224	145	83	92	88	110	63	97
138	182	158	438	285	468	62	221
95	395	85	235	196	274	55	218
26	108	216	438	95	317	240	357
122	417	194	211	258	173	222	173
304	382	150	222	347	334	172	125
319	381	100	402	105	66	103	217
223	50	117	137	276	100	94	140
82	94	125	214	75	156	125	170
115	170	129	360	120	82	111	208
193	18	111	352	256	110	69	290
315	13	105	252	395	35	104	146
252	0	146	109	336	161	84	114
358	89	131	41	281	54	62	93
161	0	95	94	142	62	97	191
487	37	154	211	477	84	144	168
296	104	68	187	472	143	43	195
381	169	163		363	89	66
468	95	46		573	100	57
252	36	212		274	459	233
271	510	128		385	367	141
107	575	72		152	455	92
384	444	84		342	444	145
374	385	207		222	379	252
202	260	94		215	94	123
290	284	123		299	118	150
216	278	143		244	80	152
207	212	177		343	327	143
158	204	184		191	66	194
160	474	136		296	162	248
167	311	44		426	48	100
158	313	64		289	46	94
