# Supplementary material for: Targeting myoferlin in ER/Golgi vesicle trafficking reprograms pancreatic cancer-associated fibroblasts
Source: EMBO J. 2025 Oct 8;44(22):6425–65. doi: 10.1038/s44318-025-00570-6 (PMC12623807; doi:10.1038/s44318-025-00570-6)
Supplement: Supplementary file 8 — Source data Fig. 6 [file 44318_2025_570_MOESM8_ESM.zip]

Archive with 14 entries (9 files):
- Fig6/
- Fig6/.DS_Store
- Fig6/Images/
- Fig6/Images/.DS_Store
- Fig6/Images/C/
- Fig6/Images/C/Fig_6_panel_c_MAX_RP244_sh#1_001.jpg
- Fig6/Images/C/Fig_6_panel_c_MAX_RP244_sh#5_005.jpg
- Fig6/Images/C/Fig_6_panel_c_MAX_RP244_shNT_007.jpg
- Fig6/Images/F/
- Fig6/Images/F/Fig_6_panel_f_HPSC127 sh#1 + TGF.jpeg
- Fig6/Images/F/Fig_6_panel_f_HPSC127 sh#5 + TGF.jpeg
- Fig6/Images/F/Fig_6_panel_f_HPSC127 shNT + TGF.jpeg
- Fig6/Numerical_data/
- Fig6/Numerical_data/Fig6_numerical_data.xlsx
