# Supplementary material for: Targeting myoferlin in ER/Golgi vesicle trafficking reprograms pancreatic cancer-associated fibroblasts
Source: EMBO J. 2025 Oct 8;44(22):6425–65. doi: 10.1038/s44318-025-00570-6 (PMC12623807; doi:10.1038/s44318-025-00570-6)
Supplement: Supplementary file 8 — Source data Fig. 6 [file 44318_2025_570_MOESM8_ESM.zip › Fig6/Numerical_data/Fig6_numerical_data.xlsx]

## Sheet: Fig. 6a
DEGs (p<0.05) upon MYOF KD					Intersecting DEGs between CAFs and PANC1
CAF_UP	CAF_DOWN	PANC1_UP	PANC1_DOWN		UP	DOWN
ACTA2	EI24	AP001107.5	EI24		CDK19	TEX30
LMOD1	MYOF	PRDM1	PPL		RBFOX2	RPL21
BFSP1	TGOLN2	SPOCD1	RFLNA		SYTL2	MX2
SBSN	RSAD2	MYL9	KRT80		DEK	ZNF271P
SLC28A3	IFI6	PRRG4	BECN1		UPF3B	SLC50A1
HERPUD2	GCLM	AC118754.1	MYOF		GAPVD1	EML1
CCDC190	TMEM167A	CEMIP	ABCC3		C12ORF75	EML4
LINC00702	MIGA1	THBD	EFEMP2		ATG12	EID1
SYT11	IFI44	GLIPR1	CAPN12		KIAA1217	DYNC1LI2
TRAC	BECN1	ULBP2	SAMD11		NECAP2	COL1A1
IGFBP5	HERC6	SLC7A11	ZMYND10		HSPA1A	ALG10B
VAT1L	FKBP9	TMCC3	CUTALP		FAR2	RHNO1
CDCP1	OIP5-AS1	KBTBD8	AC068888.1		LINC00641	TARS2
CRLF3	SHLD2	RHOJ	SNCG		MYL9	LETMD1
HDAC9	GBP3	PCDH1	GCLM		SKAP2	CDK16
AL353625.1	HLA-F	PLAU	PRX		ASB1	CYFIP1
FAM131B	TNFSF10	HECA	WDR31		CDK17	IFT172
ARHGDIB	DNM3OS	KRT15	ASS1		ASB2	RPL12
MAP6	PLAAT4	EGR1	JAK3		MTMR1	EWSR1
GEM	COMMD8	XDH	CSF1		PGAP1	TPGS2
NTM	NEAT1	PRKG1	COL7A1		SAMD8	DCAF8
MIR31HG	CKAP4	CREB5	RIDA		RRN3	FAM120C
MRVI1	ESYT1	PPP1R15A	CCDC24		SF3B4	PSMD1
NAV3	CD68	CNN1	FBF1		STAU1	PIP4K2C
FAIM2	COL16A1	HIPK3	AC091729.3		TRRAP	RPL17
AL365181.3	DDX60	PXK	OLFML2A		XYLT1	APOL2
VGLL3	SELENOH	ZYX	MAP2K6		SZRD1	NCSTN
CDH3	BMF	DSCAM	ARL10		MTMR6	APOL1
ABCA3	IFITM1	ARC	FKBP9		TFPI	RALY
AK5	FURIN	NPTX1	PRXL2B		MT-ND2	TAF9B
ESM1	SAMD9L	DOCK4	COMMD8		FAM120A	NAA50
LEPR	NFATC2IP	STAG3	SFXN2		KIAA0355	HEMK1
FOSL1	SNRPD1	HERPUD2	SNRPD1		TCOF1	PRR11
MARCH4	ISG15	NFKBIZ	LINC01963		PSMD3	RPL41
KIF21B	IFIT3	HBEGF	AC090114.2		PIP4K2A	ZNF260
RHOJ	GK5	ALPL	TLCD2		AKT2	SECISBP2
TCEAL7	IFIT1	IGFBP3	PRKAR2A-AS1		UBASH3B	PLK2
PIANP	ARMCX1	NEXN	LINC01128		PRSS3	MTHFR
AP000892.3	IFIT2	FILIP1L	SSPO		AFAP1L1	ERLIN1
VASP	HS2ST1	AP003071.5	ALDH3B1		PHC3	SNF8
LNCOG	BTBD3	EPHX4	SYNJ2BP		PHC2	FAM136A
LAMC2	NEMP1	DLL4	IQANK1		FZD6	HDHD2
SLC26A4	EPSTI1	NLRP3	COL1A1		EDEM1	TMEM199
NAV2	LEPROTL1	ULBP1	ITGB4		NR2F2	MOV10
CACNG4	IFIH1	PRSS3	TMC4		ERLIN2	PLSCR4
GPAT3	HERC5	GATM	AC012513.3		VPS37B	PRXL2B
VEPH1	HCP5	RASGRP3	BBOF1		HCFC2	PSME2
MPP4	IRF7	PIANP	NDRG1		BACE1	LGMN
TAGLN	RBSN	PAQR9	CORO2A		FOSL1	HYOU1
FAM234B	TTI1	ASF1A	ENTPD3-AS1		FERMT2	SFXN2
CGN	IFI44L	CD79A	FAAP100		EHD4	PSME1
SLIT2	PRSS35	TTBK1	TLE6		C12ORF49	WDR5B
SYNPO2	OAS3	HDAC9	AC092645.1		KCNMA1	PRR13
NMNAT2	ZBED6CL	CRLF3	ZNF710-AS1		SFXN3	NAA40
WDR1	CCL5	DAPK3	GSTZ1		DZIP1	RPL3
PSG5	EFEMP1	RGS2	CERCAM		TMEM9B	RPL31
AOX1	BTN3A2	CHRM3	HSD17B8		HOXB6	ANAPC16
KIAA1549L	DIO2	SHANK1	ROPN1L		OGDH	TFRC
NIPAL3	HELZ2	DUSP5	LGALS3BP		MDC1	RPL34
CNN1	PLP2	ITPKB	SYNPO		HSPA4L	MRPL17
LPCAT1	BTN3A1	ERRFI1	SDSL		HACD2	PDGFA
NME1-NME2	ACKR3	TTC9B	HAPLN3		TRIO	RPL8
SLC12A6	DLEU2	CMYA5	AL359643.3		NCAPG2	ADH5
CELF2	NEDD8	SOX17	LRRC23		NEDD4L	SCP2
MYH15	IFI35	THSD1	GYS1		GNS	RPL39
MBNL1-AS1	TXNIP	GUCA1B	MAU2		ARPP19	PLCG2
MME	OASL	AC004918.4	SCP2		ELK3	SERPINH1
MET	COL1A1	CDCP1	VWA5A		HSPH1	KIAA0319L
LCP1	SYNJ2BP	VDR	FITM2		LARP1	CEP78
ILDR2	MAGED1	PLAUR	ARHGEF9		GPR176	SRP9
HMGA1	LINC01128	IRF6	SUSD2		DSTYK	RING1
MINAR1	ATP10D	MAST4	AL513477.1		NETO2	PHF10
AL365203.2	C4A	ATF4	IQCN		GRPEL1	MYOF
MSANTD3-TMEFF1	CMPK2	SLC16A6	AL928654.1		EPB41L2	RBSN
ACTG2	STAT2	QPCT	BTN3A1		PRKAR2A	PIGC
ACTN4	IFI27	STC2	AC136297.1		PIP5K1A	AC004086.1
SPOCD1	MFAP4	ZFP92	SCNN1A		AP1S2	PXMP2
EVI2A	NEK7	CORO2B	BTN3A2		BMERB1	PIGA
MAP1B	TDG	CKMT2-AS1	LFNG		TIMM17A	VMA21
MYLK	NREP	AK4	AL109976.1		PRKACB	POT1
IFNGR1	REEP5	MAP7D2	TMEM130		TMEM8A	TMEM106A
ANTXR2	TFRC	SLC3A2	SAMD15		DUSP5	FLII
HIPK3	AGA	CDKN1A	ACE		DUSP3	RPN2
DOCK9	GBP4	TMEM87B	TSNAXIP1		TPI1	SPTY2D1
MAST4	DHX58	AGFG2	GSTA4		ANXA5	GLG1
RAB39B	MEOX1	VASP	C5		SPHK1	MED12
SAMD12	APOL1	SESN2	AL139393.1		SAMD4B	RAD51AP1
KIAA1324	PLCG2	GAN	LINC01521		ASH1L	TRIM4
MMP1	MAU2	TGFB3	AP003068.4		PAWR	NELFCD
FAM66D	RAD51AP1	VLDLR	PPM1J		GPRC5A	C11ORF24
KLHL21	SNRPN	CLEC2B	AKR1A1		CENPF	TEAD2
PRKG1	TNFRSF11B	ANKRD18DP	KCNB1		CYLD	KAT14
PLPP2	CDK14	AL353150.1	PDE6B		FAM234B	UTP6
SH2D5	ZNF271P	PDLIM7	TPM3P9		MMP14	STAT1
ITGA6	SYPL1	PLIN2	SMYD2		TMEM33	STAT2
RAC2	ZNF614	MMP1	MPC1		INCENP	WDR19
ANKDD1A	SLFN11	KLF4	CELF5		PLEKHM1	ADAM10
TMEM158	PLSCR4	ANGPT2	RBKS		MGLL	CNPY4
MAP3K5	FGF2	TBC1D9	CCDC113		RNF145	GTF2H3
NEDD4L	PARP9	UBALD2	MIR641		AVL9	DYNLL2
ENDOD1	GREM1	CEP170P1	TGOLN2		EXOC2	ELP6
MYEF2	MYORG	INPP5A	FGFR4		CRLF3	MZT1
PDLIM5	STAT1	CCN2	ITGA9-AS1		ARF4	WDR11
RAB3B	HIPK1	C2CD2	APOL1		WDR26	TMEM60
APBB1IP	GYS1	FAM107B	RASSF4		CHM	SYNJ2BP
PCDH10	RBMXL1	TPPP	AC073370.1		CLTC	COL4A5
LETM2	CMPK1	CPEB3	MIGA1		PEA15	NUCB1
LRRC8A	TGFBR2	LEF1	CCDC191		ENDOD1	PLP2
HIST1H2AG	SNURF	NRROS	FURIN		CLTB	TIMELESS
FGF1	MARCKS	CNST	ZNF843		MECP2	CACUL1
FAM129A	GPAA1	AP002478.1	HDAC6		BCLAF1	ZSWIM1
SLC16A2	ADAMTS5	KIAA0040	ARMCX1		CSRP1	STAG3L4
MACF1	P4HA2	FGF5	AC064807.1		MYO6	ALMS1
TRNP1	ENTPD5	MIR22HG	ADSSL1		PBK	PRKAG1
PKIA	PDGFA	BIRC3	HILPDA		TIMP2	PRSS23
DNAJC6	KIF3B	MAP3K7CL	IPO5P1		ZNF106	TMEM141
NEFL	PIGA	STEAP1B	MXRA5		CEP55	LMAN1
TMCC3	AASDH	GEM	GRAMD2A		FAM160B1	MTG1
TPM4	TRIM4	HTR7	TLE2		MBNL1	ANKRD52
FAM66B	TENT5A	RHOH	SELENOH		IFNGR1	AGA
XDH	LRRC58	CBR3	RHOU		STAT3	TMEM14B
ANLN	TGIF1	TPM4	RAB26		TMOD3	TMEM14C
ZNF185	CMTR1	PELI1	CFAP69		KTN1	SNRPN
ITGA2	SCP2	KDM7A	GLB1L		TMEM154	SEC24C
UPF3B	FBXL17	STK17A	TNRC6C-AS1		TMEM158	RARS2
CYP2S1	TRIM22	FBXO32	TSPEAR-AS2		SNX19	S100A3
PHLDA1	DACT1	CACNB4	ZCCHC24		TMEM159	BRPF3
ERLIN2	MBOAT1	TFPI2	TMEM256		CLIP1	DONSON
ASB2	ANKRD52	LOX	AL035530.2		PLEKHO1	HIPK1
ITGA5	MT1X	ATF3	MAGED1		NFIC	NEAT1
CBFB	MSH5-SAPCD1	HIST1H2BJ	SPEF2		LARS2	YIF1A
PAWR	TMED7-TICAM2	ANGPTL4	ARPIN		MAP1B	NRBP2
MYADM	MFAP3L	SASH1	SNAI3-AS1		MSRB3	CDC25B
CALU	TAF15	ARHGAP22	SLC25A45		NCAPD2	YIF1B
ACTG1	MXRA5	BCL7A	LINC01270		PLIN3	SYPL1
CORO2B	PLSCR1	ZNF778	LHPP		PLIN2	FKBP9
ADGRB2	PCBP3	AMPD3	AC105942.1		PKN2	S100A6
BCAR3	BCL9	NAV3	TSPY26P		SMG5	S100A4
COBLL1	STAG3L2	TMEM158	PALM		ERO1A	PDCD2
ITGB1-DT	P3H1	IPMK	FLOT2		TUT7	FKBP3
RTL3	SNHG14	CREBRF	SEMA3G		CDKN1A	ZBTB26
SLC37A2	VMA21	RIPK2	PLTP		TGFB1I1	CCNT1
COMMD3-BMI1	GMCL1	SCML1	EMID1		PHF2	TSPAN31
PEG10	TGFBI	RUNX1	AC107214.1		ATL3	CASC4
ARHGAP25	IRF9	ITGA5	LINC01232		LPCAT1	RBMXL1
JPH2	TMEM106A	FP565260.3	ATP9A		FMN1	ARMCX1
UBASH3B	KLHL8	GCH1	MIR1915HG		LYST	CLCC1
AL139011.2	ABRAXAS1	BACH2	LRTOMT		EEA1	RIDA
TBC1D2	ZBTB26	TNFRSF25	LDHD		C16ORF72	NSD1
PTPRR	P3H4	STX11	YKT6		PSMB7	RPS2
CAVIN2	TLR3	BCL2A1	TMEM8B		C18ORF25	YKT6
SERPINB7	UBA7	ESAM	CMTR1		MPRIP	RPS3
PLS3	GOLPH3L	PAX9	AIFM3		GPAT3	ZNF664
CHI3L1	FBXO45	SPP1	HEMK1		TMEM38B	TIA1
EDEM1	GGCT	NLRC4	BCAS1		SETD2	CHPF2
ACTN1	NAT14	RNF128	NIFK-AS1		MAP3K4	BET1L
SMYD3	C1RL	NHSL1	RTL10		2011-09-01	FTSJ1
HTATIP2	AKR1A1	CA13	MYORG		PHLDA1	ARMCX4
ARF4	PARP10	JDP2	COX6B2		USP7	ARMCX5
HIST1H2BD	TRANK1	RASSF3	RASGEF1A		SUPT16H	GGCT
HOXB6	HDHD2	OVGP1	PTK2B		ANKRD28	REEP5
PCDHGC5	LRRC57	SERINC5	FECH		TPM4	TRAF4
SLC4A8	SEPT2	AL391988.1	TMEM167A		TPM2	MALAT1
AC010198.2	TEAD2	LMNTD1	C3orf18		ATP11C	PIN4
KIRREL3	MTHFR	IGF2R	GPX3		CORO2B	PCYOX1
B4GALNT1	MMP19	LINC02641	ARMCX5		HIPK3	BCL2L2
LINC00641	PIP4K2C	HMGA2	SMAD6		FAM91A1	LRRC57
SCUBE3	RALY	AL365203.2	CYS1		SKI	LRRC58
AC008581.2	USP18	RHOB	UQCC3		ACAP3	SLC38A10
PRUNE2	YKT6	ARHGAP31	LRRC46		MELK	ZBED6CL
NEXN	LAMA5	WEE1	CSPG4		ACAP2	FGF2
ARHGAP23	MN1	RTL9	TMED10P2		SLC9A7	BTBD3
TRIO	KLHDC3	GPAT3	SLC7A10		MAPKAPK2	EIF4EBP2
TMEM8A	SFXN2	CD34	AFAP1L2		RAB35	TRIM69
SATB2	TMEM256	DUSP16	FUOM		COPS2	NFATC2IP
EPHA2	CNPY4	LIMA1	BCDIN3D-AS1		ZYX	TMEM167A
ARNT2	RIDA	LINC01629	AP003392.4		ADAM9	DDHD2
ATL3	HRH1	SYT11	WDR5B		TUBGCP4	SMC1A
VPS41	PCOLCE	APAF1	PLPPR3		COPS8	NIPSNAP2
TNFRSF1B	AP002990.1	GCNT4	APOE		ARL8B	BCL9
KCTD12	MMP24	ANKRD10	FXR2		UHRF1BP1L	PIK3CB
ITPRIP	GFRA1	CSGALNACT2	DYSF		CRCP	AOPEP
SRF	HSPA5	PDGFC	TAF15		CTNND1	TMBIM4
AMOTL1	PURA	BTN1A1	IRF5		ROCK2	RPL37A
DHCR24	TRIM69	POGLUT2	H6PD		PPP1R15A	ZNF638
SPRED3	F2RL1	JMJD1C	CNPY4		EGFR	MCM7
EMB	WDR5B	PLEKHG5	DOCK2		BZW1	PSMG1
MSRB3	BMP2K	SERPINB8	DNASE1L1		SLC9A1	NEMP1
ZNF219	HDAC6	TXLNB	AL590560.2		PAPSS2	SEH1L
DPP9	PYCR1	NPAS4	TENT5C		TUBB6	FECH
TBC1D4	USP37	SMPDL3A	SEMA4G		PTAR1	NREP
HK2	PRXL2B	ZNF850	RING1		MFN2	BRK1
HOXA7	ALG10B	FERMT2	SLC25A35		CFL1	FBXO45
AC118553.2	ZSWIM1	RGL1	DYRK1B		SH3BP5	UFSP2
TERT	MTG1	CFAP58	AKAP7		ASCC3	STMP1
NALCN	TMED4	OTUD3	U91328.1		SPP1	SERF2
MYL9	RARRES2	EREG	PIP4K2C		LDLR	ACP2
SNRPA1	S100A3	VPS37B	CHGB		KPNA1	PLA2G12A
EVI2B	HLA-C	C3orf52	FAM86JP		MAP3K5	TRIQK
ARL6IP5	CALR	IL20RB	TNS2		SH2B3	ERAP1
TBC1D5	COL5A1	ARNTL2	RXFP4		SWAP70	HAUS4
ELK3	PDIA5	AC004980.1	SLC25A18		MAP2K3	FBXL17
TPM2	TIA1	SLC12A6	RND2		MINAR1	ATRN
ARHGAP18	CD302	KCNK5	FAM210B		ARPC5	MFSD14B
DUSP5	SNHG4	TMC7	AL139384.1		PDCD6IP	MYORG
PRSS3	TRAF4	KLHL21	ABCA13		MED27	NAGK
OLMALINC	NICN1	KLF7	SMIM14		FOXN2	IMPDH2
NF1	SMYD2	CNRIP1	SUSD4		MOB1A	EIF3K
BCL7A	NOP2	VCL	MTHFR		MFHAS1	TXNIP
IGFN1	TSPAN31	KLF2	GK5		GPATCH11	P4HB
DST	PLEKHA1	BCL10	AL356488.3		TFDP1	ANAPC5
MFN2	KATNAL1	AC023385.1	HOOK2		PUDP	ZNF614
LASP1	PARP14	MYO1E	ERICH6-AS1		ARPC2	SLC25A11
FYCO1	GSTA4	SH3RF1	NUP62CL		MAFG	EIF3F
STC1	RHNO1	PRR5L	LRRC73		BCL2L1	KDELR3
AKAP12	ADH5	ANKRD46	DHRS4		BIRC6	FSBP
ATP8B1	SLC4A4	ADRB1	OCEL1		ZNF778	BECN1
NUP210	THUMPD3-AS1	BEST3	CPT1C		ZNF654	RNF11
OXTR	DHRS11	DIP2B	TMEM231		CERS2	CDCA7L
PM20D2	FECH	SMARCD1	ARRB1		MIR31HG	HDAC6
FLNC	SPTSSA	SHH	ACACB		FAM49B	HDAC3
LDLR	PLA2G12A	NRIP3	VEGFB		PFKFB3	SEC23A
PPP1R3G	FITM2	TNRC6A	LINC00886		RAB3B	HDAC1
DLG5	CDK16	MT-TW	SSR4P1		CBFB	FURIN
HIST2H2BC	CUTALP	FRMD4A	DALRD3		KMT2A	DDX60L
FAM160B1	TAP1	MBNL1-AS1	C20orf27		KMT2D	RPL10A
HSPA4L	CAPN7	PIK3AP1	GBGT1		ANKRD12	SRM
LPIN1	HLA-E	AC084337.1	EPHX2		FAM13B	CDC45
SPP1	PXMP2	PHGDH	ZCWPW1		KMT2C	GANAB
AK3	DENND6A	NCR3LG1	PLA2G12A		AK3	EFR3A
MR1	SPTY2D1	ZSWIM6	ZNF561-AS1		LTN1	DHX58
MAPKBP1	SOX4	GPR162	CFAP300		ARHGAP1	PGM3
AC107871.1	TMEM14B	ICOSLG	MFGE8		FGF1	ERC1
SLC6A17	VPS36	SLC46A3	PIK3IP1		IPO7	TRIM27
BCYRN1	PARP12	CDK17	QPCTL		IPO5	NOMO1
ZNF778	DOK4	IL31RA	PRR29		CTIF	EIF2D
GBE1	CASC4	MEIS2	KLRG1		NIPBL	NOMO2
LAMA3	QPCTL	HEY1	Z95115.1		BAG6	RPL7A
EPG5	RTL10	STEAP1	FZD4		BAG3	HNRNPA1
NRP2	DDX60L	HOTAIRM1	SHLD2		G3BP2	SSB
AFAP1L1	HILPDA	RAB39B	TM7SF2		ABL2	PEX19
FMN1	GPAM	AC092919.1	C10orf91		LEPR	SCAF11
STOM	BTN3A3	ADAM32	FSBP		ANKRD11	ENTPD5
RAB8B	MAPK6	ANGPT1	UBXN11		GYG1	PHYKPL
SH3RF2	NIPSNAP2	SNX18P13	TK2		PLS3	GOLPH3L
VPS4B	ARSB	IL1RL1	SGMS1-AS1		SH2D5	P3H4
SLC9A7	ARMCX5	CEMIP2	CERKL		ACTR3	P3H1
ADAMTS4	BCKDHB	JMY	NEMP1		FUS	ASS1
C17orf58	ADAMTS2	ATL3	PDGFA		ACTR2	XRN1
APBB1	CLTCL1	BCL6	DERA		ITGA5	KATNAL1
HSPB8	BCL2L2	SMURF2	GIHCG		APAF1	NBL1
SMURF2	EIF4EBP2	RFTN1	HAUS5		ITGA2	MXRA5
RBFOX2	SMUG1	MAFG	IL11RA		PTPN11	CCNK
BMERB1	STAG3L4	RDH13	SLC1A7		RAD23B	ABRAXAS1
RUSC2	SEMA3B	SLC38A1	AC046134.2		DHCR24	EI24
ADGRG1	ASS1	TLR1	NEDD8		NPC1	SLC46A1
AC069288.1	SELENOI	GPM6B	LRP1		2004-03-01	STX17
MSN	FRAS1	JMJD6	TMEM107		SON	ACTB
TMEM154	RCN3	RADX	FTCDNL1		DNAJC1	SNRPD1
PCYT1B	SLC46A1	ABCG1	PHF7		DNAJC6	TGOLN2
KCNMA1	MFAP2	KLHL42	FAHD2B		CPD	MEST
PXN	TIMP3	ELMOD1	UCP2		NF2	TMEM184B
DDR1	ZNF260	FYN	DHRS4L2		NF1	ARSB
COL13A1	RING1	GFOD1	MAN2B2		DSG2	SLC35C2
TGIF2	SLC30A5	FAM160B1	TMEM141		AAK1	PLAAT4
LRCH2	TAF9B	TSPAN18	OGDHL		TMBIM6	ALG2
VCL	CLN6	GAL	SNTA1		SERINC3	COMMD2
PLEKHB2	RNF167	TIMM17A	LINC02475		TNRC6A	COMMD8
TMEM30A	SUN1	CEP170	TDRKH		SERINC5	SRPK1
AP000944.2	HEMK1	ARRDC3	MORN4		GTF2A1	PARP14
ADAMTSL1	TRAPPC6B	CFAP45	DOK4		BCAR3	BTD
PHACTR2	GINS1	MARCH4	RAB37		NLGN2	PARP12
IDS	FSBP	TPM2	BPHL		VPS4B	ALDH7A1
DNMBP	IL1RAP	TES	MAP3K2-DT		ILDR2	SNHG14
TBC1D2B	CDKN2B	AC092139.1	FAM228B		UBR5	PARP10
AC037459.2	LGALS3BP	AC002480.2	AC022107.1		AC010198.2	PLPP3
SLC20A2	PHYKPL	CNTD2	CCDC114		UBR4	VEZT
SH2B3	TET2	LARP6	TLR5		DUSP14	BEX3
HIST2H4B	SSC5D	TSC22D4	AGBL2		PPP6C	MAGED1
ACTR3	PPP2R3C	TBXAS1	ZBTB42		DNAJB6	MAGED2
PDE1C	FKBP11	SHROOM3	ALDH6A1		CAPZB	PPP1R11
EXOC2	MX2	RBM19	ADORA1		PHACTR2	PITPNA
SERINC5	PLK2	MT-TL1	USP51		B4GALNT1	IFI35
ACACA	DUBR	PLAG1	RBMXL1		MPDZ	MT1X
AAK1	RPS3	TMEM8A	ESPNL		MDN1	TEX261
AHNAK	ABHD13	MCC	TTC41P		CEP170	TXNDC16
NEFM	SAMD9	TFPI	ERC1		PRKG1	GMCL1
SLC2A3	HFE	ACTR3	AC020909.1		PIANP	RPS18
CBL	C11orf24	FGF12	CASC2		SLC36A1	MIER3
FAR2	SNHG3	MARCH3	HCFC1R1		PATL1	TSPAN6
DOCK10	CNPY2	PPP1R36	PPP2R3A		DST	SIL1
CAV1	HLA-A	MEGF9	SLC4A11		LRRC8A	RPS12
FAM49B	STK38L	ERG	SPA17		ZBTB38	RPS11
PEAR1	TSEN15	EPHB3	REEP2		MYO10	RPS14
HERC3	PIN4	SLFN5	SSC5D		MBOAT2	BTN3A2
ANKRD18B	WDR82	MARCH9	ENTPD5		KIAA1549L	BTN3A1
SEPT11	PLPP3	ULK1	ABRAXAS1		FOXJ2	AKR1A1
CDK19	SSB	MYLK2	PLEKHJ1		PKM	UBE2G2
DIAPH2	CERCAM	TMEM51	DNMT3A		MYO1E	BTN3A3
TMEM38B	FLOT2	MCL1	WAC-AS1		CFDP1	SNHG29
MTMR1	CAT	PHLDA1	TSPAN10		EHBP1	RHOQ
IGF2R	POGK	CPXM1	LINC01234		SUCLA2	PTMA
TMEM159	KIAA0319L	ETV1	FAM86C2P		VPS41	P4HA2
CMTM4	TMEM60	CENPL	THBS3		DOP1B	KLHL8
LONRF2	COMMD2	LIMS2	PIGF		SYT11	UFC1
AC016026.1	ATP13A1	TXNDC2	PFN4		MET	KXD1
DCBLD2	USP12	SBDSP1	RHNO1		KCTD12	RANBP10
SYNE1	UFSP2	ST3GAL1	TTC12		SNRPA1	RTL10
PLIN2	UBA2	SMAGP	C2orf88		BDP1	MRPS16
NCAPG2	COL7A1	CEP85L	AC100810.1		CANT1	HILPDA
APAF1	PIGC	PURG	LEPROTL1		WDR1	MAGEF1
SAMD4B	PSMG1	DUSP8	AFAP1-AS1		NCKAP1	IDE
TIMM17A	TMEM141	NCOA7	PNCK		FHL1	FITM2
RTL5	MEST	HK2	LINC01569		SRF	GPAA1
TLN2	NDRG1	ABL2	PYCR3		SYNE1	NEDD8
ZNF654	CERS6	EMC3	UPK3B		HDAC9	ZCCHC17
MPRIP	EML1	AC078883.1	LINC02206		SYNE3	FXR2
SCML1	YIF1B	SYT1	TSPAN31		SYNE2	DSN1
MYO10	MIER3	ABCC8	ADAMTSL4		THSD4	CLTCL1
SMTN	TMEM199	MANSC1	IDUA		SART1	TMED4
SASH1	ERC1	FMNL2	RIBC1		HECTD1	SMYD2
ACVR1B	MMP2	LYST	DDX60		SGCE	LINC01128
CFL1	ARMCX4	AC097534.2	AC007485.2		SUMO3	PARP6
FZD6	DCN	DHRS9	OIP5-AS1		IGF2BP2	MON2
SCN8A	TMEM14C	AC005696.4	PPP1R26-AS1		LRRC8C	MRPS25
STAG2	SP110	NPIPB11	LAPTM5		CTNNAL1	MRPS21
RAB11FIP5	DYNC1LI2	DAW1	MDH1B		HNRNPA3	PARP9
BRCA2	SECISBP2	ARHGAP42	LINC01833		PGM2	DPY19L1
CALD1	GTPBP2	LPCAT1	BAIAP3		SLC25A25	MARF1
HECTD1	GUSB	FAM234B	LINC01123		SLC12A6	DPY19L3
FAT3	CAV2	CFL1	BDH1		ACSL1	SPCS1
SUN2	TRIQK	AHRR	HAS2-AS1		ACTN1	ESYT1
TGFB1I1	STAG3L3	KLF3	RCN3		RUNX1	GPAM
HCFC2	BEX3	DOC2B	FLRT1		AMFR	DNASE1L1
IGF2BP2	DNASE1L1	CHAC1	GMCL1		ACSL4	CMPK1
PSMD3	UQCC1	SUSD6	ANKRD24		JMJD6	FKBP10
DSTYK	EBLN3P	STBD1	AC010761.1		PM20D2	FAM45A
CLIC4	ITGA11	E2F5	MED7		SOAT1	GYS1
CYBRD1	CCNK	CIDEA	STAT2		TMCC3	CST3
EHD3	ANGPTL1	SRF	RPS3		EPHA2	POFUT2
APPL2	NAGK	MAP3K5	ALPG		RIN3	KLHDC3
STAT5B	SNF8	AL627230.1	PRPF31		TMEM87B	QPCTL
SLC9A1	PIK3CB	BACH1	SLC22A18		ATP6V0D1	GINS1
HMMR	TMBIM4	MR1	RFXANK		CMAS	LMO4
STK39	WDR11	IFI16	PLP2		TAGLN	KLHDC2
C17orf51	GAS5	LPIN1	SEPT2		SATB2	UQCC1
TACC1	WDR19	NOCT	AC110048.1		PLEKHB2	TMEM256
PFKP	APOL6	AC010327.4	ELOA-AS1		AL365181.3	MAU2
ROCK2	ACP2	MATN3	ATOH8		ANTXR2	DOK4
SKAP2	CLCC1	FAS	TMEM25		CHEK1	SELENOT
MBOAT2	HLA-B	CSRNP1	TMEM9B-AS1		APBB1	GSTA4
SLC16A7	SCAF11	SEC14L1P1	INSYN2B		AL365203.2	RPL7L1
PDCD1LG2	KAT14	SLC7A5	ZNF70		RAB11FIP5	COL5A1
SPHK1	MXD4	AC008982.2	SLC50A1		WWTR1	WBP1L
PPP1R15A	XBP1	DCP2	FRG1BP		SLC6A17	TBC1D20
ARHGAP17	SGPL1	UTP25	HAAO		RAB39B	PPIC
INSYN2B	MX1	PDK1	ADAMTS13		VASP	HFE
PAK4	GCSH	BMP6	ADRA2C		EXT1	SELENOH
CRIM1	ERP29	THAP2	AC022613.1		FCHSD2	IFI6
DOP1B	FAM120C	BOC	NKILA		MYL12A	UBE3C
TMEM200A	TIPIN	HIVEP2	COQ9		STAG1	HDLBP
PCYOX1L	IFT172	SLC36A1	PROKR1		TPX2	NDRG1
FAM167A	ZSCAN25	CLCN5	SH3PXD2B		STAG2	SELENOI
PGAP1	RNF11	MSRB3	STK33		CDCP1	CAPN7
TJP2	ACBD5	TMEM154	AC005332.5		SPART	EMC1
FCHSD2	PAN2	DYNC1H1	RIMS3		WNK1	PURA
NEURL1B	IFIT5	HIST1H2BN	AC023157.3		SMTN	C1RL
SGCE	STX17	PPP1R3B	SEMA3F		NET1	CMTR1
CSRP1	TAF11	VASH2	AC026471.1		SDC1	AZI2
ADGRG6	SYS1	GOLGA8A	CPS1		ANKRD18B	TGIF1
MEGF8	LAP3	MET	YBX2		PLPP2	ACBD5
MYL12A	FKBP3	MIXL1	IRF7		VGLL4	SLC30A5
MATR3	TEX30	ANKRD11	WDR11		ATP6V1B2	SSC5D
ARL6IP6	PPIC	ASPHD2	TCFL5		JPT1	PDIA5
SYNE3	DTX3L	PDLIM5	ZSCAN16-AS1		LPGAT1	CKAP4
RIN3	LETMD1	ZNF439	MYCBPAP		MACF1	PAN2
DIAPH1	TSC22D1	ATP13A3	AC022144.1		ARL6IP1	LSM14A
TUBGCP4	TSPYL4	ERO1A	AOPEP		MGST1	OSTC
THSD4	ERAP1	EGLN1	RALY-AS1		SOGA1	UBA2
NPC1	FTSJ1	MB21D2	NANOS1		GSPT1	GCLM
BNIP2	FAM45A	ICAM1	BTN3A3		GOLGA4	MXD4
ZNF395	TAF12	ZNF274	AC118344.1		RASSF3	KIAA1191
DIS3L	PSME1	GAD1	SLC2A4RG		LGALS1	COPA
ALDH3B1	CDC25B	GLS	ERAP2		RUSC2	COPB2
NBPF10	SLC35C2	AL121772.1	STX4		ARL6IP6	POGK
KLHL42	KLHDC2	BZW1P2	GPRASP1		ARL6IP5	LGALS3BP
NEK9	RANBP10	UGCG	GSTM2		TNRC18	NAT14
ITPRID2	HAUS4	IFNGR1	CHDH		CCDC93	CUTALP
MINK1	EFR3A	PDE10A	EHBP1L1		PDK1	DDX60
GNS	TXNDC16	ZBTB21	FBXW4		ATP6V1C1	MYDGF
MYO9B	BHLHE40	UPF3B	IQCD		ITPRID2	KIF3B
DDX3Y	KLF9	SLC38A2	MYL5		FOXD1	OIP5-AS1
BACE1	TRIM5	USP53	TRIM52-AS1		NBPF9	FLOT2
AGAP1	KIAA0895L	DNAJC1	PEX11G		KLHL2	COX15
ANKRD13A	RHOB	MTMR6	ASAP3		NBPF10	MFAP3L
DSTN	EML4	FOXN3	SDK2		NBPF14	BCKDHB
KLHL36	POLD3	TGIF2	ABAT		ANLN	TTI1
PIP4K2A	MRPL17	CXCR4	MMP25		KRT18	SUN1
CDKN1A	IDE	SAT1	GALNT12		RHOJ	NCBP2
HPSE	ADAM10	ZCCHC9	ATG10		FUBP3	ATP13A1
ADAM19	NRBP2	CHMP4C	WDR92		CALU	CAV2
RUBCN	SLC50A1	EIF4BP7	ALKBH7		ARHGEF2	PYCR1
TNRC6A	HYOU1	ISG20	ZBED5-AS1		MEGF9	2002-09-01
FOXD1	C1R	EDEM1	YBEY		RAB7A	COQ9
PREPL	TAF9	C4orf46	ODF3L2		TRAM2	TGFBR2
KANK1	LUM	F2RL2	PIR		DHX8	TAPBP
RNF145	DPY19L3	SBDS	POLR3GL		CLIC4	GRHPR
NR2F2	SEH1L	GOLGA8N	ADAMTS15		C2CD2	DAP
TGFBRAP1	COLGALT1	REV3L	AC016590.3		STC1	RCN3
PRKCA	TRIM27	FRMD6	AL392172.1		TWF1	OAS3
DOCK7	PCGF3	MED12L	TNFAIP8L1		BRCA2	COL7A1
EEA1	UTP6	DNMBP	LINC01224		PCSK7	IRF7
BRWD3	PIM1	TENT5B	TMEM67		PTPRJ	USP37
SYNE2	DDX58	TGFBR3	AC117464.1		SBNO1	TSEN15
TMEM123	SRPK1	MIR222HG	RBSN		SEC14L1	AASDH
XYLT1	SIL1	NECTIN4	GPSM3		RAP1B	UBA7
LYST	PRR11	DDIT3	MIR193BHG		STK35	AGPAT3
MDC1	GLG1	BHLHE40	PRKCG		MAP1LC3B	HS2ST1
SYNC	PRSS23	ETS1	DCAF17		IDS	SCFD1
PTPRJ	AOPEP	AC002480.1	DLEU2		STK39	SGPL1
C12orf75	KLHL15	AC027290.2	CKAP4		HTATIP2	HRH1
GAB2	PDCD2	ZBTB18	MORN2		MAP3K20	BUD23
ERO1A	RARS2	TMEM41A	WDR63		SNX9	RPS2P5
ETV5	COL4A5	PARD6B	ALG12		CLIC1	CYREN
GPATCH11	SLC25A11	WNT10A	FMNL1		GABPA	RBM12
DIP2B	DCAF16	ELK3	AC016747.1		ARNT2	CHID1
UTP25	KRTCAP2	CTSS	IGIP		CAP1	TAF15
EHD4	SGK1	PATL1	MAN2B1		ATP6V0E1	MIGA1
GPD2	LTBP2	AC016831.7	LMCD1-AS1		MYEF2	TAF11
ZYX	ALG2	RBM33	IL6R-AS1		SORT1	MAPK1IP1L
CLTC	HMGN3	ONECUT2	C11orf71		PBRM1	TAF12
PKN2	CPOX	RNF4	CTH		PARP1	PPP2R3C
TRERF1	COL1A2	LMO2	ARMC2		AP2B1	SMUG1
PRKAR2A	MAPK1IP1L	ZNF354C	NDUFAF3		RPA1	TRAPPC6B
KLHL2	ERLIN1	BNC2	AP001528.1		ANO6	CAT
LAYN	PNRC1	DUSP6	FBXL13		ZDHHC18	SHLD2
TMEM9B	CZIB	TEX10	OAS3		MYO9B	MAN1B1
SART1	FAP	SH3PXD2A	C16orf71		MT-ATP8	TAF9
TMEM87B	PDIA4	FAR2	RTBDN		STK17A	CERCAM
MYO6	BTD	MT-TI	FNDC11		CTTN	ACADVL
ITGA4	CCNT1	AC083855.2	FKBP9P1		NBR1	LAMA5
AKAP2	UFC1	PITPNC1	NECAB3		HDGF	USP12
CENPF	TARS2	BAG3	GSTM4		ESYT2	EHMT2
SSH2	CDC45	GPR135	AC092329.4		TACC1	THBS3
SPRED1	MRPS21	KIAA0513	AIF1L		DYNC1H1	CLN6
MGLL	DPY19L1	DUSP3	TMEM254-AS1		MAPRE1	CZIB
DIPK2A	LGMN	CLDN12	AC007952.2		FYTTD1	JPX
ZDHHC20	COL5A2	PRRG1	DENND6B		NRP1	GK5
ATP11C	MAGEF1	SLC9A5	KIAA0319L		ZDHHC20	NT5DC2
PPP6C	PNPT1	ARSJ	TTC39A		FKBP15	CHCHD3
GTF2A1	DAP	SPHK1	CCDC74B		C17ORF58	SEC61A1
ABHD4	OLFML3	LINC00265	SPAG16		GBE1	POLD3
SV2A	FAM136A	ANKRD12	ENOX2		CAB39	LEPROTL1
COL4A1	KLF10	CPEB2	GGCT		ZDHHC6	TDG
CLIP1	MMP24OS	AC112484.1	HEXD		ZDHHC7	DLEU2
ACSL1	UBLCP1	CLK1	BEX3		MKI67	CHCHD2
ZDHHC7	PSMB8	NAV2	GPAA1		ZDHHC3	GUSB
C2CD2	JPX	CLDN11	RSPH1		TRAK1
GLE1	COX15	IFIT1	NR1H3		SH3RF2
DNASE1	SELENOT	DIPK2A	COMMD2		HERPUD2
ASB1	ELP6	FHL1	TNNI3		C17ORF51
C18orf25	AGPAT3	MAFF	RALY		AKAP13
TMEM109	LMO4	SMG1P6	AC091982.3		SCML1
GPNMB	RPL36A	DUSP7	AL157702.2		AKAP12
ATP6V1C1	GPS2	PTBP3	AKT1S1		SPTLC2
TTLL7	ALMS1	KCNE2	SNRPN		EP300
ARL6IP1	LY6E	PXN	AC004803.1		EPG5
RAI14	PGM3	STC1	IFT46		MGAT5
MAP3K20	BUD23	FOSB	TMEM92		RAC1
SH3GL1	XRN1	CASP3	CCNT2-AS1		XDH
PATL1	IFITM3	KLHL29	AC087175.1		CD59
PRKAG2	EMC1	BCAR1	SLC22A31		SPTAN1
TRPV2	FXR2	FOSL2	PLCD1		RAB8B
INCENP	OTUD6B	NR2F2	TRIAP1		REV3L
CDH13	CYREN	CBFB	LINC01137		UBE2H
KPNA1	GAS6	FAM43A	PMEPA1		CAVIN1
GOLGA4	MAN1B1	GBX2	EPB41L1		KIRREL1
MYO1E	DDHD2	AC079296.1	C17orf75		TBC1D2B
SUMO3	METTL3	TGFB1I1	EPB41L4B		LMO7
SZRD1	APOL2	CAMK2B	NAP1L2		KLHL21
PRKACB	HDAC3	AC009962.1	AC105052.5		SPOCD1
NET1	EIF3F	HGF	MUC1		GPD2
SPRED2	RPL17	FAM214A	SLC2A10		AMOTL1
MFHAS1	TMED5	HELZ	JOSD2		CAPZA1
SRXN1	MED12	ITGA2	KLHL7-DT		MYADM
MGAT4B	DSN1	TIAM1	TRPM4		SBDS
LRRC8C	SMC1A	BZW1	AC102953.2		AMOTL2
CHMP2B	MON2	EIF4A1	C2orf68		LRP10
ACTR2	SCFD1	LINC-PINT	CENPS		BRWD3
ATP9A	MAGED2	SCML2	LIN7B		RAI14
MEGF9	TMEM39A	CLDN15	RPH3AL		YAP1
CFDP1	ZDHHC9	TMEM132E	MXD4		RIPOR1
G3BP2	EWSR1	KIAA1147	FBXO24		ITPRIP
MGAT5	SLC38A10	KIAA1217	AL359715.3		NEXN
KMT2C	UBE2G2	DYNC1I1	SLIT3		WASHC2C
THY1	EXO1	SERTAD1	MEX3A		ZFAND3
SAMD8	S100A4	DUSP9	MIEN1		KLHL36
NPTN	TSPAN6	NUPR1	NAT14		WASHC2A
VPS37B	MARF1	PAM	FLVCR1-DT		SCUBE3
PBRM1	EIF2D	MCOLN3	ATP6AP1L		TMEM123
TPCN1	CST3	NCAM1	ST3GAL4		TATDN2
ILK	POT1	CIART	C22orf23		CCND3
RBM33	PITPNA	MYO6	AC083805.2		TMEM248
PAN3	BRK1	SATB2	NOTCH3		TMEM127
PTPN3	YIF1A	LRRC8A	NUDT16		AC027237.1
BIRC6	TXLNG	ZNF382	RABL2B		ASAP1
TNRC18	EHMT2	ASXL3	AL022068.1		KIF5B
C12orf49	TBC1D22B	RSL24D1	TTC30B		COTL1
ABCA2	GTF3C6	SMPD1	CRACR2B		FOPNL
BAG3	MALAT1	EPHA2	FAM120C		PAK4
PKN1	ANAPC16	DDHD1	OGFRP1		SASH1
RRN3	PRR13	AC124798.1	TEAD2		MICB
PDK1	STIMATE	AL031710.2	EBF4		AASDHPPT
RNF216	AC004086.1	C17orf51	THNSL2		BPTF
MTMR6	COQ9	LY6K	PPP2R3C		TGIF2
SGPP1	PPIB	TMEM170A	WDR19		CAST
PFKFB3	NCSTN	ALG5	TMEM254		IGF2R
FOXN2	GRHPR	AVL9	HSD11B1L		ZC3H13
RUNX1	RPL31	LYN	AGO4		VTA1
CAVIN1	NCEH1	ALKBH8	DNAH7		MINK1
AMOTL2	ZC3HAV1	TM2D2	GUSB		DSTN
EP300	TAP2	SPRY4	PAN2		DNAJC13
BCL2L1	ZCCHC17	TNIK	KLHDC9		CKAP2
CLTB	CDCA7L	GIPR	TTI1		MR1
ACAP3	MZT1	CALD1	CDK16		CIP2A
NEK1	DCP2	C1orf116	CRIP2		WRNIP1
SF3B4	GTF2H3	GJC1	PLEKHA7		HELZ
PGM2	RPL39	XYLT1	ZBED6		SDCBP
CTIF	EXOC5	AC129492.1	PLEKHB1		GEM
UBR4	RHOQ	AC020915.1	MAMSTR		SSH2
NAGA	HSP90B1	FBXO8	CLU		PRPF6
FER	PANK3	PPM1K	RASL10B		DIAPH1
KMT2A	SPCS1	TICAM1	RAB42		PAN3
SLC36A1	MFSD14B	ARL4AP5	MUC5AC		PICALM
PLEKHM1	CPE	STARD13	THSD7A		DIAPH2
VTA1	THBS3	AL136116.3	COL6A2		DNMBP
WDR26	WBP1L	LRRC8C	MYO15B		DLG5
TUBB6	CHID1	AC073343.2	ZFP62		DDAH1
ZNF106	ZNF664	CEBPB	AP004609.3		CHMP2B
KIFC3	NCBP2	GLIS3	ICAM3		LINC00702
SLC25A25	TAPBP	DUSP2	PRR34-AS1		VCL
USP32	BET1L	DOK3	PKHD1L1		DOCK7
CDK17	CNOT6	SCG5	FANCF		DOCK5
OGDH	VEZT	HAS3	HEIH		PXN
ARPC5	FKBP10	SH3GL1	MYH3		LRRFIP1
SDC1	NUCB1	SLC20A1	SPRY4-AS1		WWC2
B4GALT5	CHPF2	ADAM9	WDR78		UTP25
SORT1	SAMHD1	ZNF516	S100A4		SLC2A1
PICALM	MPDU1	AC073343.1	UPK1B		ACTG1
ATP13A3	NELFCD	TBC1D30	CLIC3		ARHGAP17
ANKRD12	MRPS16	ILDR2	SPACA9		RTL5
CNRIP1	EID1	ELOVL4	AGA		CNN3
PBK	MRPS25	ARPC5	NRBP2		ARHGAP23
MEAK7	COPA	MSL3P1	CTNNBIP1		CNN1
ARPC2	YIPF5	SPRED2	GALNT16		CALD1
TATDN2	PARP6	OTULINL	S100A3		COL4A3BP
SNTB2	NAA40	PHACTR2	MCEE		TMEM109
TTLL5	PSMD1	UNC5B	ALAD		SH3GL1
AIG1	STMP1	AC138649.1	MTMR11		ADGRG1
PAPSS2	CCN2	ALOXE3	SPSB2		RUBCN
CEP170	KXD1	CAMSAP3	ZBED6CL		SUN2
ATP6V1B2	POLA2	LIN54	ARL16		CBX5
RAP1B	PRKAG1	PTPRK	DDO		MMP1
RAC1	TXNDC12	PMAIP1	TCEA2		SMURF2
DPYSL2	RPS12	ASB2	REX1BD		MSN
GIT1	HMGB3	FRG1EP	KLHDC3		CMTM6
ANKRD11	DONSON	ZNF577	AC016727.1		CAV1
HK1	SKIL	DISP1	STOX1		USP24
DUSP14	NBL1	PPP4R3A	SYTL1		NAP1L4
AVL9	ISCA1	ITPRIP	CCDC30		NAV1
CAST	CHD1L	NABP1	WNT9A		NAV2
NECAP2	ZRANB2	AC145098.2	BUD23		HMGA1
TBC1D9	RPN2	ACP7	MORN1		NAV3
SNX33	ZNFX1	PRSS22	HS2ST1		NAP1L1
DKK3	COPB2	SARS	RPS28P7		ETV5
DIPK1A	EIF3K	USP30	TBC1D22A		NUP50
DDAH1	HDAC1	FOXD1	FAM149B1		RABEP1
KIF5B	BRPF3	TSC22D2	FAM183A		FER
CERS2	TIMELESS	ABHD18	KCNMB4		LPIN1
AASDHPPT	FNIP1	THUMPD2	SMIM8		RASA3
PLEKHO1	PPP1R11	FAM91A1	IFT122		ATP13A3
PUDP	SNHG29	NAV1	NSUN7		DIPK2A
SPTLC2	KRR1	FBN1	CCDC8		CNRIP1
CMAS	PHF10	PDZD8	SNRPD3		MAST4
SNAPC3	ALDH7A1	MERTK	CPAMD8		ILK
REV3L	RPS11	PRRX1	PHACTR3		TGFBRAP1
CPNE2	RPS2P5	LEPR	SORBS1		DDX46
SNX19	KDELR3	RAPGEF5	C1RL		HMGB2
ABL2	ITGB5	KLF6	ZNF467		LAMC2
ARHGEF10	ACTB	S1PR3	HSCB		CHD3
DYNC2H1	CEP78	RPSAP52	KREMEN2		AFF4
HMGB2	MYDGF	WSB1	NUDT3		HK1
ASAP1	OSTC	ZNF286B	IMPA2		AGAP1
CRCP	SRM	BZW2	RIMBP3B		HK2
MICB	CHCHD3	CDH24	GINS1		AFF1
SFXN3	AZI2	PLEKHM1	IFT172		ITGB1-DT
TASOR	HNRNPA1	KDM3A	TRAF4		DPP9
DAPK3	ARGLU1	CHRNA4	ANXA11		BCL7A
ROBO1	PEX19	ADCY9	B9D1		SNAPC3
TRAK1	IDI1	TNFRSF10D	NMNAT3		NAA25
CTTN	TMEM184B	AP000695.2	RPL39L		ECT2
SH3BP5	RPS18	LAMC2	BAIAP2-DT		LONRF2
JAK1	SRP72	LCMT1-AS1	MROH8		PDLIM5
SOGA1	RPL12	AC139100.1	STAG3L4		PDLIM7
KIAA1217	TEX261	AC093673.1	SWI5		TMEM30A
AC027237.1	ZNF638	SNX25	ZNF337-AS1		ZNF185
TMOD3	UBE2D3	UCKL1-AS1	C11orf54		DAPK3
PDLIM7	CNTNAP1	SAMD4A	P2RY6		TBC1D9
ARHGEF2	MAGT1	NR4A2	AC136443.3		ATP2B4
GPRC5A	KITLG	EFNB2	LAMC3		GLRX3
TMEM33	SHISA5	SPOP	AC083799.1		SHCBP1
ANXA6	RPL41	FOS	ORAI2		KLHL42
HELZ	POFUT2	AC010198.2	AC140479.4		MBNL1-AS1
DEK	RBM12	FICD	TDG		SGPP1
CCND3	DCAF8	CBL	BCL9		TWSG1
TUT7	DTL	ANKRD44	SNAPC5		TBC1D4
TLN1	RPL34	ZNF503	CAPN8		FAM131B
SYTL2	PDIA3	C1orf198	MGAT5B		B4GALT5
ASCC3	NT5DC2	NEU1	BSN		SNTB2
LRP10	NAA50	SSH2	PPIL6		HIST1H2BD
SLC2A1	P4HB	SPIRE1	TGIF1		RERE
JMJD6	LSM14A	FAM225A	BTD		DCTN5
TRRAP	HNRNPH3	UBE2FP1	NME3		TNKS2
PHC2	DYNLL2	AKIRIN1	MRPL20-AS1		CBL
KIAA0355	HNRNPDL	AL512422.1	EGFL7		ACVR1B
CYLD	CACUL1	NTN1	SLC9A8		SPRED2
EGFR	SRP9	RNF169	ADGRB2		2008-09-01
ARL8B	ALDH18A1	MAP1B	SORL1		SPRED1
PTAR1	CSNK1A1	C18orf25	PIK3CD-AS2		GNA12
EHBP1	TBC1D20	AC009812.4	TMBIM4		BNIP2
TMX4	MOV10	AC021078.1	DHRS4-AS1		DIP2B
KMT2D	PCYOX1	GPRC5A	CATSPER2P1		RBM33
DUSP3	SEC24C	LURAP1L	AC015712.2		SMNDC1
ITGB3	SEC61A1	SPRY1	CCDC78		NPTN
AP1S2	C6orf62	SLC9A7	AL451069.1
STAT3	RPL21	DGKD	KRT8P3
TNS1	FAM199X	DOCK3	AP002840.2
SDCBP	ELL2	ZNF654	PRR11
GRPEL1	DCAF12	ZDHHC6	KLHDC2
RIN2	GNL3	UBALD1	AMIGO2
POLR2M	RPL35A	CECR2	LINC00894
OPA1	SERPINH1	FAM174B	ZNF664
WASHC2C	RPS10	RUNX2	REXO5
DOCK5	SERF2	ADCK2	LINC01184
GPR176	SEC23A	NIPAL4	LRRC37A9P
DZIP1	B2M	SLC25A4	RPS2P32
KIAA1522	UBE3C	MRPS30-DT	RMI2
ACSL4	BGN	RAB8B	KCNN1
UHRF1BP1L	GNG10	SBNO1	DNAH10OS
NBPF9	NOMO1	SGMS2	SCUBE2
MAP3K4	TPGS2	MBD6	LINC00638
SPART	RPL7L1	MLLT3	VASH1
AFF1	RPL27	SLC1A4	EPHA10
USP5	ANAPC5	ZNF804A	CCDC74A
MAFG	RPL13A	EYA3	PACSIN3
AC005670.3	RPS27	AGO3	WDR93
SUCLG2	MCM7	PLS1	CHCHD1
SOAT1	GOLM1	LINC00115	NBL1
TMEM127	ATRN	JAK2	AC008556.1
FOXJ2	PSME2	WHAMMP3	C17orf107
SUCLA2	RPL11	SDCBP2	GNG7
MPDZ	FLII	TMEM156	CHURC1
VPS13C	NSD1	ACSL1	DAP
CCDC93	PTGFRN	CHPF	TCN2
TPI1	ACADVL	CASP4	PARS2
PPP1R7	MORF4L2	ASGR1	TGFBR2
MED27	RPL7A	HOXB6	GALT
CANT1	IMPDH2	FOXN2	GCHFR
NBPF14	SLC38A2	CAPRIN2	IZUMO4
FAM13B	RPL3	TCF4	CSKMT
MKI67	RPL38	TGFBI	SEZ6L2
RAB1B	KIAA1191	AC091057.6	LINC02593
ARPP19	NME2	AC009686.2	GPLD1
IPO7	ADAR	MHENCR	RPGRIP1L
COTL1	CHCHD2	PCDHAC2	PPM1N
AFF4	CYFIP1	DNAJC6	MAGED2
STK17A	RPS2	WDR1	AC067930.8
MAP2K3	ECPAS	UAP1	TCTN2
GYG1	RPS25	PTCH2	AC087645.2
DNAJC13	RPS4X	DAB2	PNMA2
PLN	RPS17	GAREM1	P3H4
STK35	GANAB	ARSK	TMPRSS2
SNX9	RPS8	ZSCAN12	LRRC57
DCTN5	S100A6	FLNA	DHX58
ITGA7	RPS13	ISG15	CREB3L4
NETO2	TAGLN2	MAML1	VSIR
DNAJC1	LMAN1	KMT2C	THYN1
LARS2	RPL10A	CRABP1	COL6A3
FOPNL	RPS27A	AL161772.1	PIH1D2
PI4KA	NOMO2	ZNF710	C1QL1
ZDHHC18	RPL37A	ZBTB43	C22orf39
CBX5	RPS15A	ANKRD20A11P	PEX7
SBNO1	HDLBP	SLC10A4	PPP1R12C
GSPT1	PTMA	ATAD3C	SYNGR4
PCSK7	RPS14	GCNT2	ARHGAP4
TWSG1	RPL8	KLF9	AL080250.1
NORAD		PDX1	PPP1R3F
PLIN3		TNRC6B	DNHD1
SBDS		ZHX2	JPX
MVP		UHRF1BP1L	STX1B
TIMP2		AC016831.1	COA3
ATG12		FAM133DP	THEM4
HDGF		FEZ1	REEP5
LMO7		UBE2R2	ZMYM3
ARHGAP1		SGK1	SUN1
CLIC1		MINAR1	AC244033.2
COG4		RGS17	CLIP2
YAP1		PNISR	HDAC11
ZDHHC6		GLIPR2	JMJD4
SERINC3		RND3	FBXL19-AS1
WBP2		FNIP2	PAPLN
EXT1		CDKN1B	PSMG3-AS1
COPS8		PIP5K1A	AC108519.1
RASSF3		PRR7-AS1	TCTN3
ATP6V0E1		TRMO	ALDH7A1
SMNDC1		SLC39A8	MYH14
NAA25		DGAT2	AL451069.3
SRGN		GRPEL2	TRIM4
FAM91A1		SPART	HDHD2
VGLL4		RPP14	ARHGEF40
DOCK1		ARHGAP23	ATG16L2
ESYT2		INPP1	RNF180
DSG2		SRPX	DCAKD
CHEK1		AC099066.2	IL17RD
RAB27A		MIRLET7BHG	CCDC153
WRNIP1		RASAL2	TMEM143
MBOAT7		ATXN1	AL160006.1
TFPI		NOL4	VASH1-AS1
SKI		SDCCAG8	COL4A5
GALNT2		CIP2A	TPI1P2
WWTR1		UBXN8	ZBTB4
COL4A3BP		APBB1	SSH3
CIP2A		E2F7	TMEM218
STX7		DCUN1D3	AGAP2
WASHC2A		CTSC	AL132780.2
HSPA1A		UPP1	CUL9
STXBP1		UBR5	GRHPR
GABPA		MRPL15	LNCOC1
ARPC1B		BCAR3	PPP1R16B
SEC14L1		RTEL1-TNFRSF6B	PLCG1
MTPN		AGPAT5	OTOF
C16orf72		AC005180.1	TRAPPC6A
KRT18		RIMS4	OCA2
CAPN2		ZNF281	FCGRT
PARP1		YARS	LAMA5
FHL1		SH2B3	CCDC115
MT-ND2		SYNJ1	TMEM101
NF2		FOXJ2	NAXE
ABHD2		KIAA1549L	MIR4664
TNKS2		DENND4A	DMKN
LMNA		MYADM	SKIDA1
FERMT2		MTF1	AP001107.9
IPO5		LAT2	EFCAB2
MT-ND3		PRPF39	ERMAP
KTN1		RHOT1P2	SEPSECS-AS1
CEP55		MIR4435-2HG	AK8
PKD2		KCNG3	XYLB
ACLY		RSRC2	IQCE
MT-ATP8		SF3B4	AL135978.1
GNA11		XPOT	UNC13A
MSMO1		ZDBF2	MELTF
CMTM6		MAP3K1	HOXC13-AS
PRPF6		KMT5A	OPN3
MDN1		GCLC	LXN
ELOVL1		SUN2	PTPN14
FKBP15		CCNJ	MECR
NRP1		ABHD17C	MEIS3
NCAPD2		PPP1R12B	LINC01134
DNAJB6		RTKN2	XPC
ANKRD28		TUBB3	ITGA3
PTPN11		SLC22A23	YIPF2
RASA3		UVRAG	PCAT7
NAV1		DISP2	CGNL1
AMFR		MAP7	SLC46A1
NUP50		MSANTD4	DDX60L
CD59		RSRP1	DHFR2
MECP2		AMOTL2	ABHD1
PTTG1IP		SPOPL	AADAT
GNA12		PTPRJ	FAHD2CP
WNK1		PDE7A	SULT1A1
AKAP13		FAM131B	PHYH
ANO6		LTBP1	TLCD1
SHCBP1		CDC42EP1	AL109615.4
MELK		RLF	HGSNAT
WWC2		MID1IP1	GMDS-DT
BDP1		TPM1	CRELD1
EIF2AK4		CSRP1	PLSCR4
NLGN2		SMNDC1	RANBP10
ARHGAP35		LINC00702	AC107294.2
SEPT8		SHOX2	GALK1
EXOC4		TBX19	STMP1
CHM		AL683813.1	SNX24
MAPKAPK2		BAZ1A	RSPH4A
PPME1		SNHG1	AGTPBP1
HACD2		B4GALNT4	CACNA2D2
TFDP1		RPIA	RPARP-AS1
CAP1		FIGN	STX17
UTRN		TMEM123	SHARPIN
COPS2		HSPA4L	CMPK1
AP2B1		CCNE2	COL6A1
FUS		SLC8A1	GSDMD
CAB39		L3MBTL3	EFCAB12
MAP1LC3B		KPNA5	MPND
ZBTB38		TAGLN	MYCBP
VARS		DDR2	NRAV
NNT		LINC02454	PRKG1-AS1
SMG5		PODXL	EIF2D
NCKAP1		PILRB	C11orf45
ASH1L		OSBPL6	ZNF546
SLC6A6		LRRC49	PACS2
LGALS1		SOWAHC	SYNM
USP4		ARHGAP21	AC025165.5
PHF2		UBASH3B	PREX1
ZC3H13		SMTN	SLC37A4
LRRFIP1		EMC3-AS1	OPRL1
CAPN1		DCP1A	IER3-AS1
LARP1		DRP2	IGDCC4
AKT2		AC239859.6	GATA2-AS1
STAG1		HJURP	AC005081.1
PKM		ZNF800	GARNL3
UBE2H		AC092338.1	AC106782.2
FYTTD1		TUT7	ANO5
NFIC		PAPSS2	WRB
RAB35		USP32P3	CEBPB-AS1
PHC3		NOL12	DKKL1
LPGAT1		INPP4B	TARBP2
ANXA5		STAG2	COG6
ZFAND3		SFXN3	PARP12
SWAP70		LDLR	ZBTB11-AS1
GAPVD1		TET3	GAS8
MGST1		CELF1	OBSCN-AS1
SETD2		CPA6	KRT8
LTN1		AL137003.1	HAUS4
PDS5A		UBN2	KXD1
EPB41L2		MTBP	OSGEP
ARHGEF12		FAM83G	THEM6
USP24		SGTB	PCDHB8
RIPOR1		RNPC3	ITGA10
REEP3		DHCR24	LIPT2
KIRREL1		SYDE1	FBXL17
DAG1		POPDC2	ZSWIM1
CKAP2		DBF4	TMEM53
FUBP3		RELT	AL021707.2
RANGAP1		ZFPM2-AS1	AC092718.3
ZZEF1		GPATCH11	NME4
BPTF		E2F3	MAP1A
DNM2		FAM126A	NPHP4
DHX8		ERN1	AP000944.4
RERE		WHAMM	CRISPLD2
GLRX3		CLIC4	LGALS4
ADD1		DDIT4	AC106820.3
MMP14		CCDC107	VMA21
ACAP2		FAM57A	AC073316.3
SMARCA1		RNF157	TARS2
DYNC1H1		MACF1	AL162595.1
CTNND1		PLEKHA8	PIN4
ARHGDIA		MICB	CAPN5
TCOF1		AKAP13	LRSAM1
EP400		KIF9-AS1	FADS3
JPT1		ENTPD7	ACRBP
ZDHHC3		BATF2	HMG20B
NBR1		CAB39	TMEM14B
NAP1L4		PSD3	MIR100HG
CNN3		SEPT11	TXNDC16
FAM120A		ZNF468	VWA7
LMNB2		CSNK1G3	JMJD8
SON		AC022137.3	AASDH
NIPBL		RELL2	PLXNB3
STAU1		TUBB6	GPX7
CAPZA1		CEP350	PIGA
CPD		C2CD2L	NAALADL2
SPTAN1		DLL1	KANSL1-AS1
PDCD6IP		SLC35F3	TFRC
ATP6V0D1		ACVR1	PPIC
PRKDC		PRPF38B	ZNF691
NOTCH2		PSMD3	MPI
TPX2		IFFO2	AC018647.2
CHD3		GXYLT1	C4BPB
RPA1		DAXX	EVC
BCLAF1		LRAT	CPEB1
RABEP1		ATAD2B	NARS2
MT-CYB		MYO9B	CX3CL1
MDH2		ACTN1	ZMYND12
USP7		RCAN1	DMAC2L
HSPH1		RGMB	RAB36
CD81		SMIM13	CPT2
TMEM248		FLCN	ZBTB26
PIP5K1A		TTC14	AC015849.5
CAPZB		SAMD8	MUC5B
DDX46		KIAA1211	KCNAB3
ECT2		SLC19A2	RPLP1P6
TWF1		SLC45A3	CATSPERG
PRRC2B		AFF4	MMAB
MAPRE1		GOLGA8O	SEC14L4
BAG6		AC022210.2	LINC01106
RAB7A		YRDC	CDPF1
CTNNAL1		MTMR1	PIGQ
TRAM2		TNFRSF10A	PIGP
PSMB7		TP53BP2	ZNF768
CREB3L2		NUP50	PIGZ
BZW1		RBM39	LRRC45
NAP1L1		CPEB4	RPUSD3
FAT1		H3F3B	AC080112.1
MOB1A		ATP6V1C1	KIF25-AS1
SREBF2		ZNF277	AC138904.1
HNRNPA3		CTTN	CCDC28B
NSD2		FAM135A	AC106820.4
IQGAP1		RAI14	NRSN2-AS1
TMBIM6		AP002784.1	USP11
UBR5		EIF5	AGRN
MBNL1		OFD1	ASL
RAD23B		PHKG1	AL355999.1
AC006064.6		NRBF2	AC005775.1
ATP2B4		SLC25A36	CAMKK1
PEA15		KRT18	CCS
ADAM9		PPP1R14C	FBXO31
SUPT16H		RAB3B	PAGR1
MYL6		ZNF165	MEGF6
TUBA1B		FAM126B	BCKDHB
		AKIRIN2	FBXW8
		NHLRC3	LCA5L
		ZNF703	RIBC2
		HUS1	OPLAH
		MAPK8IP2	KRBA2
		YARS2	CARMIL2
		FUT11	SNF8
		YY2	ELOVL2-AS1
		ATG16L1	CCDC157
		PKDCC	APEH
		INO80D	C17orf97
		LSMEM1	GSN
		VSTM2L	COL9A2
		PITPNM2	DPY19L3
		DST	ACVR2B-AS1
		SMG1P7	PALM3
		MTHFD2	ANXA9
		ACSL4	DNAAF3
		KLF10	TBILA
		ARF4	C6orf132
		FGD6	CD24
		TBK1	SLC22A17
		NBPF10	CYBA
		GLRX2	MAP2
		CDK5R2	ANO7L1
		AC018638.4	ZNF385C
		PDZD4	PLAAT4
		TMEM33	EPS8L2
		RRN3	TTL
		AAK1	GVQW3
		DNAJC3	MSRB2
		SKA3	LINC02606
		CENPF	PLPP7
		WDR53	IFI6
		HCFC2	IDH2
		SLC35D1	PTPRU
		LRP10	TRIM56
		MACO1	ZBTB47
		ARHGAP12	RAP1GAP
		CHD1	INHBB
		MYL12A	TLL2
		CEP135	AC018521.5
		MED28	GPR153
		DDX17	PSD
		ARMCX3	TCEA3
		SLF2	RAB30-DT
		GOLGA4	SURF1
		MTFR2	GAMT
		DGKH	E2F1
		CDK6	SMIM30
		FAM241A	IKBKE
		GJB6	FBXO45
		USP2	WDR83
		LIF	KLHL8
		CXADR	CYP20A1
		MAML2	CFAP65
		KAZN	KCNK6
		SNHG26	VSIG10L
		AK3	DLX4
		RAB35	UQCC1
		TIGAR	RAPGEFL1
		HES1	PPM1M
		CDKN2AIP	HDDC3
		AMMECR1	LINC01703
		KCNMB3	AC139768.2
		ELL	PPOX
		MFHAS1	SH3BGRL
		MBNL1	AC008966.1
		NAA16	TTC21B
		MIDN	MZT2B
		DSC2	TTC30A
		SACS	ANKRD7
		GPSM2	GATD1
		PIP4P2	SSB
		STEAP3	BCORL1
		RHOBTB2	CELSR2
		AC015871.3	INTU
		CENPQ	TSTD3
		DCHS1	ITPA
		TNRC6C	PDIA5
		SLC35F2	NPAS1
		TRIB1	SPRYD4
		MPP3	ZNF362
		ZNF519	PCDHGB2
		DDIAS	AC003665.1
		NFKBIA	TSPEAR-AS1
		NR1D1	KLC4
		ZNF75A	HDAC3
		TNFAIP2	DGCR5
		AC012510.1	SNHG14
		ASB8	VASN
		NIPBL	AL358790.1
		NIPA1	MST1R
		ANLN	PIGM
		ZNF674	LINC00574
		SNRNP48	ULK3
		GCNA	FZD2
		AC020910.5	AMDHD1
		CLDN4	COL5A1
		MAPK8IP1	MAP3K14-AS1
		LRRFIP1P1	FDXR
		TEAD3	RHCG
		TIAL1	AL590822.3
		KCNQ4	TUBB4A
		IGSF9B	PSMG1
		ADAMTS16	HOXC-AS3
		GTF2A1	TRIM69
		GTF2B	PPP3CB-AS1
		SNHG7	QTRT1
		USP35	ULK4
		CAP1	PSME1
		CNEP1R1	PDLIM1
		OCLN	TET1
		OSER1	SLC35C2
		KHDRBS3	RSKR
		SPSB1	TMEM161B
		ZNF689	TMEM203
		AC137932.2	MYO18A
		EVA1C	AC010605.1
		TOM1L1	PATJ
		FOXC1	ZNF358
		RHEBL1	TMEM54
		NRP1	KNDC1
		SLC35F5	SOX12
		RBMS1	AC004889.1
		FSTL1	FAM45A
		PTAR1	SIRT5
		GAS2L3	AL118516.1
		LMO7	ARSA
		DEPDC7	ZSWIM7
		CTSL	PLCD3
		CHIC1	CLTCL1
		C16orf72	FAM83H
		CYTOR	PRKAR1B
		EN2	VPS33B
		JCAD	CEBPA-DT
		SMG1	NGLY1
		SEPT3	WBP1
		DOP1B	NDRG3
		HERPUD1	LRRCC1
		CDCA2	P4HTM
		ZNF185	FAM120AOS
		VEGFA	AC006538.2
		SLC25A44	EIF3FP3
		AMMECR1L	AC010735.2
		YJU2	UROS
		ZNF670	STPG1
		FAM133B	RRP7A
		PBX3	QDPR
		FAM110A	FAM86HP
		WDR26	DRC3
		ZSCAN5A	PSMD1
		SECTM1	CHMP2A
		TIMP1	RINL
		ZBTB38	ZDHHC12
		ANKRD37	AC006001.2
		TIPARP	PADI2
		WASHC2A	ACADVL
		RAP1B	FBLN7
		PRTG	CNIH3
		CRABP2	CAMK2N2
		GREB1L	GPX1
		COPS2	CACNA1G
		NR2F1	OXNAD1
		TMEM200C	ROGDI
		EMP1	TXNL4A
		STK40	AC027307.2
		ZNF880	POT1
		MDC1	ANKRD35
		GPRC5B	ERGIC1
		ARFGEF3	HFM1
		WLS	AP1G2
		AL161431.1	PEX1
		SLC43A1	ZNF252P
		BNIP2	NFATC2IP
		LONRF2	TP53I3
		ALKBH5	TCTA
		SEC31B	CTF1
		RBM24	MRPL17
		SRSF4	GAA
		HIST1H2BK	ADAM15
		CAMK2N1	AL133338.1
		DYRK1A	GSDME
		AC100861.1	HGH1
		ENDOD1	EPM2A
		RIMKLA	CHPT1
		TATDN2	LINC01876
		RIOK2	AXL
		AL365181.3	TSEN15
		FYTTD1	METTL7B
		B3GNT5	COQ3
		BMI1	EML4
		FAM155B	CYREN
		BTG1	DECR2
		TBL1XR1	GALC
		BCAT1	SUOX
		CHORDC1	FAM3A
		AMIGO1	RARG
		GRB10	PLXND1
		SSBP2	AL031673.1
		FAT4	CBX7
		LRIG2	LSM4
		SIAH1	TSPAN6
		SCAND2P	EFNB3
		ADGRL2	SLC39A11
		DNA2	HMGCL
		ANO6	TAF11
		ANKHD1	AL513314.2
		LUC7L3	WHRN
		CENPA	RCBTB2
		AL390728.4	AL356489.2
		FAM171B	EDN1
		SLC25A5	ZBED1
		EIF1	TSC2
		FRS2	IFT22
		MINCR	NPHP1
		ZNF26	DSTNP2
		C7orf26	OSTF1
		DPP9	EID1
		MEX3D	RPS28
		GNPDA1	RAB11FIP3
		COQ10B	PMM1
		CLCN3	CDKN1C
		BTG2	EFHD1
		NDUFAF4	AACS
		CHMP2B	CYHR1
		PLXNA2	ARL3
		ZNF101	ADNP-AS1
		AL583722.1	MYL3
		DDAH1	CCDC159
		ASAH2B	CARF
		ETV3	LINC01545
		ANKRD18B	HAP1
		VPS37A	DZANK1
		PPARGC1B	UBA7
		TRPV3	NCSTN
		MIR31HG	PEX19
		AC008875.3	TMEM14C
		CCDC117	CDK10
		ARG2	G6PD
		SHMT2	UBE2G2
		PLAGL2	PYCARD
		GFM1	EIF4EBP2
		RASSF5	PTPRG-AS1
		EXD2	FBXO2
		HMX2	TMEM120A
		MOB1B	HFE
		B4GALT5	GYG2
		GLRX3	PRSS16
		PLEKHF1	KPTN
		SLC41A2	CYB5R1
		RIOK3	PROCA1
		CYP2U1	CCDC89
		FCHO2	AC092164.1
		ZC3H15	RPS10P7
		TRIM38	GLI1
		ERI1	NIPSNAP2
		HTATIP2	AC005726.1
		GABBR2	TRIM65
		FAM49B	H2AFJ
		WHAMMP2	LINC01977
		MALL	SMIM10L2B
		EP300	ALDOC
		SF3B1	TRIQK
		RTL5	IVD
		ZNF107	CRTC1
		SH3RF2	WNT4
		ZNF829	ETNK2
		TMEM138	RPP25L
		CMIP	AL356215.1
		IRS2	TRIM6
		PAWR	LPCAT3
		SLC9A1	TMED4
		AUNIP	CETN2
		GOLGA8H	NEK3
		MRPS35	MLXIP
		LRCH1	AC008895.1
		MXD1	SIAE
		JUNB	HMBS
		SLC9B2	PLEKHG4B
		PLEKHB2	TMEM94
		NUPL2	CHCHD10
		SINHCAF	GOLPH3L
		CAVIN4	RNF123
		PPP1R18	ACP6
		FRG1	BRK1
		PARP8	PCOLCE-AS1
		ACOT1	ZNF747
		EXOC2	TP53RK
		DNAJB9	COPA
		MKI67	CMTM7
		PTGER4	ZBTB12
		UTP14A	NEK11
		PUS1	TRAPPC6B
		MELK	AVPI1
		OCIAD2	AC040970.1
		ADAMTS1	KIF3B
		SNHG17	TAPBP
		PFKFB3	BCAT2
		PM20D2	VPS9D1-AS1
		EFL1	TRADD
		SLX4IP	AL391152.1
		SH3BP5	FUZ
		FMN1	MKS1
		VPS4B	SLC48A1
		LPP	RPS6KA5
		ADGRG1	AC009041.2
		ZNF335	SDHAF4
		ZNF789	TECPR1
		RNF24	TMEM106A
		ATP6V0B	EIF2AK3-DT
		LSM11	MAPK11
		USP24	AC006504.7
		PRDM16	PXMP2
		DDN	WFS1
		SOAT1	AC090061.1
		SYT2	EXOC6B
		ALYREF	AC073857.1
		SPEN	DUSP18
		AZIN1	SH2D2A
		FGF1	RHBDF2
		SMAP2	CROT
		CALM2	AC234917.3
		RAPGEF2	TIMELESS
		SEMA4D	RSPH3
		YIPF4	PPFIA3
		TFAP2C	CCNB3
		CARD8-AS1	EEF2K
		ZNF232	FAM86C1
		YAF2	CSGALNACT1
		AP001000.1	PEX10
		LNPEP	CITED4
		PLD6	RFNG
		SGO1	MAP11
		CENPK	CLN6
		ATG12	MRTFB
		IL1R1	SYNC
		AL137003.2	DTNB
		KIAA0355	FAM136A
		RRN3P3	FAHD1
		CHD2	GCDH
		CHMP4BP1	CYB561D2
		PRPF4	LRRC3
		GPX8	RABGAP1L
		TMEM70	PLXNA3
		EPHB2	WDR60
		CCDC32	ZNF271P
		ZNF441	CELSR1
		IFIT5	CAV2
		ZNF793	IFT140
		SERTAD3	BORCS8
		LUZP1	IQCK
		TBC1D4	PSKH1
		BRWD3	ZBED8
		SNCB	LINC01547
		KCNQ5	PARP6
		PPP1R15B	CYFIP1
		ZNF426	AL450326.1
		CSNK1G1	AC105285.1
		JAG2	PPCS
		TANK	AKR7A2
		MOSPD1	PCCB
		GATA4	NMRAL1
		KIF18B	ACTR1B
		ACOT2	DUSP23
		CDC42EP4	MCRIP1
		FBXO11	CHST14
		ETNK1	MAPK3
		POC5	CDCA7
		WDR43	AC011462.5
		LRR1	LOXL2
		GAPVD1	PGPEP1
		ZNF530	OARD1
		FAM3C2	LINC01391
		ARMH4	MAGEE1
		EFNA5	MARVELD1
		AP1S2	CSAD
		MID2	THEMIS2
		ABHD6	PTP4A3
		ADAM17	FLOT1
		ZNF267	AC120114.1
		MCTP1	STK38
		TPD52	SLC25A23
		SLK	GNG4
		KDF1	HRH1
		METTL9	BTBD2
		SP100	TLE5
		WWTR1	LYSMD4
		ABTB2	HULC
		TAF4B	C10orf143
		ERCC3	TCTEX1D2
		TNKS1BP1	DENND4B
		ALDH1L2	KLHL22
		RSPRY1	SALL2
		AC022966.1	CTXN1
		YOD1	TSR1
		TMEM109	CZIB
		SETD5	KAZALD1
		DNAJB6	APOBEC3F
		TAF5	FKBP1B
		LEO1	ALMS1
		NF2	C9orf43
		DSE	ACP2
		KCTD12	PGGHG
		REPS1	MUTYH
		ZNF121	IGFBP4
		TRIO	C11orf74
		PDCD7	TYK2
		MUC3A	AC097376.2
		MEF2C	LINC00337
		COMMD10	H1FX
		ZFP36	LIG1
		AKAP8L	ZNF589
		CCDC88C	MRPL21
		DDX21	SLC39A4
		MAP3K4	SHISA4
		DEDD	HSPA1L
		IRAK3	RDM1
		TOMM34	FLII
		ZNF649	C16orf58
		LRFN3	PSPN
		ABT1	ABCB8
		TUBB2A	AP3S2
		PHC2	ANTXR1
		MGLL	ATP5MG
		SRFBP1	ZNF606
		NBPF14	ETFB
		SHCBP1	GFPT2
		CYP27A1	NEBL
		SUPT7L	IRAK1BP1
		NUFIP2	NCOR2
		FIP1L1	HSPA12A
		IL6ST	PEX6
		BIRC6	ZNF345
		RGPD8	DNAJC4
		SEL1L3	PITPNA
		TRIM2	SFI1
		SLC1A5	DPCD
		ACAP3	ECHDC2
		BRPF1	GPC1
		FARP2	SMDT1
		EIF1AD	B3GALT6
		ITGB1-DT	COL9A3
		AC026250.1	TP53I11
		AC013451.2	ALDH4A1
		SGPP1	KATNAL1
		RUBCN	FRS3
		ATF1	MAZ
		FNDC3A	MZT2A
		RNF44	TTLL1
		ARPP19	VSIG10
		ACTG1	KLHDC8B
		ZNF367	SH3BP2
		ZC3H12C	GTF2IRD2
		CDK1	TAB1
		RTN4	AC092724.1
		FEM1C	EID2B
		ID2	TBC1D17
		CHST15	GLG1
		SIRT7	PLCE1
		ST3GAL5	USP12
		PTPN11	AL662795.2
		SOX9	G6PC3
		OSGIN1	TEX30
		TBX15	CYB5RL
		ZNF365	CBY1
		ZFPM2	ALG6
		TASOR2	COQ10A
		AL354740.1	EML2
		BBX	PTPN6
		CARS	STK36
		C1orf109	MARCH2
		AMH	APTR
		VGLL4	DSN1
		KLHL2	TMEM187
		ZEB1	IL22RA1
		GJA1	ABCA7
		ANTXR2	UGDH-AS1
		MIER1	TBCK
		CCNB1IP1	PHC1
		LRRFIP1	BICD2
		ZBTB37	GXYLT2
		SRC	DLK2
		NBPF20	NSMCE1
		FRMD5	ZNF552
		BNIP3	AC080038.1
		GTPBP1	LRRIQ3
		MRRF	LIMK1
		RELA	PSENEN
		NUAK1	ZNF784
		CTNND1	ADH5
		TOX4	PEMT
		EXOG	INTS10
		HHEX	MX2
		YTHDF1	PLCG2
		HINFP	TSTD1
		CNTNAP3P2	MFAP3L
		PHIP	CTDSPL
		ZNF256	MCM3AP-AS1
		STAM	JUP
		SH2D5	TMEM237
		PLEKHG3	ARFGAP1
		CFDP1	COL18A1
		DCLRE1B	SELENON
		MIR4697HG	CHML
		DNTTIP2	CMC2
		PIP4K2A	USP37
		APOLD1	STAT6
		STK35	RUVBL1
		RFFL	MICAL1
		POC1B	GMPPA
		LRRC8D	ORAI3
		ROCK2	ORMDL2
		ATP6V0A1	STK16
		ENPP4	TESMIN
		TMEM9B	CCHCR1
		BACE1	RNF207
		SETD2	SPIDR
		JAG1	RHOQ
		SCYL2	AC020915.3
		ZC3H8	COPZ2
		STX12	PLBD1
		WRAP53	WDR59
		CXCL16	Z99129.4
		CD164	GOLGA7
		HOXC6	TCTN1
		DNTTIP1	EHMT2
		BORA	LCMT2
		LIG4	ESYT1
		ZNF644	C19orf54
		RPP30	PURA
		BRCA2	LZTS3
		MYO1D	PARD6A
		DDX46	LDLRAP1
		FOSL1	CDC42BPG
		ARNT2	AC011455.6
		ARHGEF16	MT1X
		BTN2A1	NT5DC3
		NRGN	RAP2A
		HSD17B7	COMTD1
		MTX3	MAFG-DT
		FLRT2	BHLHE41
		NFE2L3	C8orf58
		TUBGCP4	VWDE
		AC083899.1	FNDC10
		RAB11FIP5	ZNF614
		KIAA0895	AC026748.3
		AC004151.1	SRM
		CENPJ	TEX261
		ALG9	LRRC20
		FAM216A	AHCYL1
		P3H3	TAF12
		ZNF200	PHLDB1
		KDM6A	PLA2G6
		BUD31	NUDT2
		PRKXP1	NQO2
		LIN28B	CACFD1
		HMGA1	SFT2D3
		FAM3C	PELI3
		ORC6	CCDC90B
		SYDE2	PMM2
		ZNF408	ERBB3
		WASF3	OSR1
		FOPNL	IFT88
		MRPL32	POGK
		RIPPLY3	THOC7
		HMBOX1	MT1L
		ZNF668	NDUFB5
		RHBDL2	ANKRD52
		RBMX2	RABL2A
		ORC5	KIAA0391
		RNF19B	ABHD14B
		RASL11A	F8
		FBXO5	FPGS
		ZNF428	METTL22
		CKS2	PPP1R11
		RNF40	ETS2
		OSTM1	SPATA24
		PRPF3	LRP4
		SLC25A24	PIGBOS1
		ACVR2A	AC244090.1
		ENGASE	NUBP2
		IGF2BP2	ZMAT1
		ZDHHC7	MRGBP
		CKS1B	LYNX1
		ZCCHC8	ATPAF2
		DENND3	AC090498.1
		TRIM8	PPCDC
		HOXA1	RBM12
		MOSMO	RMDN1
		PLEKHO2	SPC24
		ANPEP	UBAC1
		RASGRF2	SLC38A6
		MLX	PRKAG1
		DHRS7	NREP
		ALAS1	SVBP
		ARHGAP11A	LMAN2L
		TYW3	TTC21A
		HECTD1	FASTK
		ESCO1	RHPN1-AS1
		HARS	SEC23A
		SKA1	FAHD2A
		DDX39B	SDCBP2-AS1
		AC087392.1	STX18-AS1
		HMGB2	EIF3F
		RCHY1	ATXN7L3B
		HELZ2	EIF1B-AS1
		CDC7	SYPL1
		RMDN3	CCDC18-AS1
		CTNNAL1	GCAT
		GTF2IP13	ZNF713
		LRRC4B	AL355574.1
		SLC4A7	HENMT1
		MIEF1	AC003072.1
		BRIX1	CCDC183-AS1
		HSPBAP1	MEGF8
		ARHGAP32	CDKN2AIPNL
		ZNF354B	SCNN1G
		PAK1IP1	BRI3
		BAZ2B	AGMAT
		MARVELD2	SMC1A
		CYLD	KCND1
		CACNG8	VAV2
		TENT4A	INCA1
		LYPLA1	ASRGL1
		USP38	THRA
		HSPA14	PTCH1
		DUSP12	GPRASP2
		PPIL4	KIAA1191
		RAE1	YIF1B
		LYSMD2	HDAC1
		WRNIP1	ZFPL1
		DDX18	TMEM220
		MAD2L1BP	CNDP2
		RNF14	PRPF40B
		TXNRD1	PLCXD1
		ZNF608	TIMM8B
		COMMD3	SRPK1
		MMP14	KCNS3
		TFAP2A	GOLGA3
		RRAGB	GALM
		CREBBP	MLEC
		RNF113A	PARP10
		ZNF264	TTC3
		SCAF4	IMPACT
		NSRP1	RPL12
		RASSF1	PINK1
		ZNF814	ZNF10
		ZFYVE1	TPCN1
		ZNF570	NEAT1
		ADPRHL1	MRPL24
		JUN	CMBL
		CAPZA1	KIAA1841
		VPS54	MAP4K2
		MARS	ZNF594
		RUSC2	VPS9D1
		COPS7B	TMSB4X
		TMEM99	DKK3
		GBE1	ZNF853
		CLTC	QPRT
		TRMT11	RUSC1
		SRPRB	RNF135
		NRG2	RASSF7
		GADD45A	GSTO2
		CBR1	TYMSOS
		SNTB2	POLR2L
		DOP1A	FGGY
		MTF2	AC009779.2
		PIK3CA	MLLT11
		DNAJC8	HTR7P1
		AC006329.1	MEST
		TMEM159	POLL
		CD47	MMUT
		GSK3B	ALG11
		ZNF544	E2F2
		PIK3C2A	NUCB1
		SWAP70	FAM57B
		CHEK1	SLC12A7
		PRKAB2	CDKN3
		FAM222B	SYT17
		ZFAND5	SYNGR1
		BCOR	IRF2BP1
		ECT2	SLC44A2
		FRRS1L	SLC25A33
		PANX1	STXBP2
		BTBD7	MYO19
		SON	PICK1
		LGALS1	SKA2
		LINC00665	IFI27L2
		MFAP1	NCS1
		OTULIN	UNKL
		SCFD2	KDM8
		GYG1	NOC4L
		KAT6A	DONSON
		URGCP	LINC00342
		RC3H1	VILL
		YTHDF2	CYP4V2
		COL22A1	PTPRS
		BICD1	ZNF576
		GCC2	SCAMP1-AS1
		HSD17B11	PCDHB2
		ARL6IP1	DARS2
		SRGAP2B	AC092747.4
		EXOSC9	GTF2H3
		VPS18	ZNF346
		PLEKHH2	FBXO15
		PRCC	RARS2
		RBM22	EML1
		F12	AC016705.2
		FAM13B	NTNG2
		B4GALT6	LSM14A
		ATP6V1B2	TMEM106B
		UBE2B	NATD1
		RDH10	FOXC2
		PPP2R1B	ME3
		RNF145	INPP4A
		THAP1	IFT43
		RABEP1	IDE
		INPP5F	MSTO1
		ZNF473	ADSL
		HIST2H2BE	CEP126
		TBPL1	ZFP90
		COPS3	DZIP1L
		ELF1	PPP1R3E
		SCLT1	VIPAS39
		LIPA	POLA1
		ETV6	CUL7
		GSR	ACADSB
		MAPRE1	GUF1
		RSF1	POLR2D
		WASHC2C	RPL13P5
		CHFR	ANKRD36C
		AFF1	TRIT1
		SRRM1	EPM2AIP1
		JAZF1	LYRM7
		KRAS	MTERF2
		AUP1	PFKL
		PIP4P1	MVP
		MCPH1	RELA-DT
		STAT3	USP54
		HMGXB3	MKLN1-AS
		CCSAP	ACBD7
		CDKN2C	ANAPC16
		KIF5A	TXNIP
		POLQ	CCDC25
		ODR4	UBA2
		RNFT2	CD83
		THAP10	FKBP10
		ZNF292	ALDOA
		PDE12	RNF11
		AC127502.1	MCM6
		EAF1	TRMT61B
		CDK7	CRIPT
		ASCC3	LINC00205
		MREG	TPM3
		DOT1L	FIBP
		PRRC2C	PSMA2
		PIGH	F8A1
		ATG2B	LIMD2
		WDR37	SPAG4
		CD59	ATP5MC1
		WAPL	ACOT13
		COL4A3BP	ARMCX4
		UTP11	AC092279.1
		CTBP2	ZNF587B
		TTK	TMEM60
		DDX5	PLCH2
		PPP6C	PITPNA-AS1
		C3orf38	CD99L2
		AC023794.1	CALM3
		NCOA6	ZFP14
		ZNF561	ISYNA1
		TAF13	CDCA7L
		LCLAT1	FLNB
		METTL16	LINC01278
		KPNA1	ARL2
		C5orf34	AL118506.1
		KDM1B	PHKA2
		EIF3J	TMPO-AS1
		SETX	IQCH
		MAP3K3	CCDC106
		FXYD5	POGLUT3
		TRMT10A	PIK3CB
		PRPF4B	TMEM38A
		RBM41	TMEM184A
		ECSIT	DIABLO
		MEAF6	SNRNP35
		TTC9C	CACNA1D
		PSTK	TNNT1
		FAF2	BBS12
		MARK3	PARP9
		PROCR	AP3S1
		TBC1D15	PLPP3
		RBFOX2	DIRAS1
		EVI5	PPP1R14A
		GLA	COX15
		NSUN3	GALE
		TRA2A	ZNF22
		TACC1	CCDC28A
		WASL	HSPG2
		HOXB7	PDGFB
		MOB4	ZRANB3
		ZNF106	TMCO6
		PER3	EARS2
		MALINC1	CEP112
		PHLPP2	ZNF718
		ACER3	PRUNE1
		CCT8	SLC25A1
		AC027237.1	RARA
		EGFR	SGPL1
		UBR4	LRRK1
		MINDY2	DDB2
		RNF139	ESRP2
		OSBPL10	NADSYN1
		KTI12	FAM120B
		KIF18A	INVS
		BTAF1	IRAK1
		IGFBPL1	UBE2D4
		SMIM15	PNKP
		DSG2	TTC7B
		CLMP	CYB561
		IKZF5	DCP1B
		ARL8B	OSBPL5
		NPTN	FAM160B2
		CDC25A	PPIP5K1
		PSEN2	CLCC1
		HMOX2	ACAD10
		MFSD5	SP2-AS1
		RSBN1	PHYKPL
		CCDC86	CISD3
		ZDHHC18	MRPS16
		CD58	ORC3
		ARHGAP1	MAP4K1
		NEDD4L	LANCL1
		RYBP	SNRPA
		FBXO3	ZNF646
		TVP23B	PIP4K2B
		GEN1	PAPOLG
		VTI1A	LRP11
		TARS	PTPN18
		TIMP2	KAT2B
		CBX5	MZT1
		RNF19A	FAM234A
		TMEM38B	JRK
		ZBTB11	SSNA1
		ZNF45	ZNF100
		ZNF227	MRPS17
		AF117829.1	FARP1
		E2F8	ZNF18
		LDHA	CAMK2G
		SETD7	KLHL25
		TRIM11	USE1
		CDC42EP3	KIF9
		WT1	CAPG
		CCNL1	RPA3
		CACNG7	RRAS
		TEAD1	IDH1
		NPC1	ZNF624
		STRN3	TMEM116
		BSDC1	GMPPB
		RNF219	STRADB
		TBC1D23	BRD3
		PARP4	PIGV
		IRX3	SLC38A10
		COIL	CEBPZOS
		FCHSD2	BBS4
		RIN1	ZFP82
		PRXL2C	PHPT1
		CGAS	RNF166
		KIF16B	CD151
		BMS1P8	BTBD3
		UBAP1	C11orf95
		LMX1B	IMMP2L
		TNFRSF1A	SMCO4
		ALX4	TMEM17
		NFE2L2	SCAMP5
		KPNA2	DCXR
		BCLAF1	PSMD2
		SLMAP	PRMT9
		ELOVL5	PTGES2
		NARS	ZNF846
		C12orf29	RPS6KB2
		C5orf22	UBE4B
		ZFAND3	IFI35
		NBPF12	PTPRF
		PANK1	OTUD5
		GABPA	AP000866.1
		NDC80	DPH5
		STRIP2	TSPAN17
		ATF2	SUCLG2-AS1
		AP2B1	PTCD2
		ULBP3	AIG1
		TNKS2	SPAG5
		QSER1	SLC25A11
		CBX4	KIZ
		MINPP1	NCK1-DT
		ANKRD28	DTNBP1
		DAAM1	UTP6
		SH2B1	UFSP2
		SEC14L1	PLGRKT
		FANCB	AC135050.6
		CLUHP3	VCP
		EIF2AK3	SMUG1
		COA7	ATP13A1
		P4HA1	TTC7A
		HK1	CCDC88B
		DDX56	VAMP8
		SH3BP4	ATOX1
		PPM1D	CENPT
		KLHL36	PYGB
		PAXBP1	DYNLL2
		UBE2O	GDPGP1
		SFSWAP	MAGEH1
		ABHD3	MCM7
		CLK4	ERCC2
		GABPB1-AS1	VPS25
		DKC1	DANCR
		HAUS8	CCDC61
		CLPB	TMEM63B
		ABI1	HAS2
		SYF2	SRP14-AS1
		RIN3	TIMM9
		RAB11FIP2	BOLA3
		OGFR	WNT11
		DHX9	NAGK
		ETV5	CCDC112
		GRK5	RECQL5
		RASA2	AMZ2P1
		PELO	CDAN1
		RRAGC	RAD52
		MPHOSPH10	KCNC3
		NEDD4	THOC6
		NOP16	PI4KAP2
		FEN1	MIF4GD
		UNC119	CEP131
		DZIP1	PTDSS2
		PMS2CL	AC010654.1
		ATP6V1H	APIP
		HNRNPA2B1	NME5
		XBP1	C22orf46
		CDC14B	NUDCD3
		LGR4	PPP1R16A
		GPCPD1	CST3
		SLC6A17	SPTBN2
		C17orf58	SPIRE2
		BANP	TELO2
		MFSD6	XRCC1
		SERPINE1	DBNL
		LMBR1L	CDC25B
		WDR89	NDUFB7
		SFMBT2	ATAT1
		MCOLN1	STK19
		ZCCHC2	B4GALT2
		CLIC1	CACNA1H
		NFIC	GPX4
		UAP1L1	CUTC
		ERLIN2	TRMT2B
		KIRREL2	MOV10
		RNF6	AL162231.2
		DNAJC2	TESK1
		ZNF669	RPS20
		PPFIBP1	EID3
		ASB7	FOXL2NB
		SNRPA1	ZNF619
		ZNF416	DAZAP1
		IER2	FAM114A2
		TPRKB	ATP5MC2
		APOL6	GGA1
		ZUP1	KCTD11
		GATA2	WRN
		ZNF580	DVL3
		MTO1	CHID1
		RO60	YIF1A
		YAP1	ERMARD
		ZNF518A	ZNF692
		SEC24B	ISCU
		MED13	PIGX
		SGO2	LYSMD1
		NBPF9	ATRAID
		R3HCC1L	INTS3
		CCDC163	NT5DC2
		RBMS3	FHOD3
		PGAP1	RILP
		ITSN1	FAM114A1
		HIRIP3	ATRN
		ATG4A	MTG1
		SUCLG1	LYRM1
		FAM76B	ACCS
		DCTN5	ACP1
		CLIP1	SRD5A3
		EIF2S2	RNPEPL1
		NDUFAF5	GSTP1
		YY1AP1	TRAPPC4
		MKKS	MAVS
		PIKFYVE	RWDD2A
		MPDZ	LINC00339
		AHDC1	NCBP2
		TBC1D25	PLD2
		TGFBRAP1	GATC
		DLX1	LRRC58
		ZNF215	C12orf65
		SETD1B	ZNF500
		LIN9	SLC25A10
		TRIM25	B3GNT10
		PPAN	AC124319.1
		ARRDC2	TMEM42
		COG5	CEP290
		DDI2	APBB3
		PDRG1	CFL2
		RIT1	MBTPS1
		RAC1	AC005332.6
		INCENP	RHBDD3
		ZNF131	CRELD2
		TRIM26	HAGLR
		SLC9A6	SPG7
		MAN1A2	CCDC40
		PLIN3	LCMT1
		ANXA7	NDUFA4
		MAP1S	ZNF32
		BPGM	AP5S1
		IPO7	SIDT2
		ZNF217	ZDHHC4
		DCLRE1C	TMEM144
		SLC41A1	ZDHHC16
		EIF5A2	IMPDH2
		SEC24A	MLF1
		ASB1	CCNK
		DCAF5	NUB1
		ZNF326	USP2-AS1
		LRFN1	MSRB1
		INSIG2	ERO1B
		UHMK1	LINC00261
		NAMPT	NELFCD
		CRCP	MFSD12
		MRPS23	SIVA1
		TFB2M	DHFR
		RNF13	LYPLAL1
		CCNA2	FBXW9
		CLN8	CEP128
		BRSK1	CHMP6
		NPC2	HTT
		GGA2	KANK2
		KIF5B	GPRC5D-AS1
		SPRTN	RNF32
		SFXN1	ATXN7L3
		DAGLA	TFDP2
		STAG1	MED11
		ADIRF-AS1	WDPCP
		TCF12	TPT1-AS1
		XIAP	RNASEH1
		CDK5R1	EFHC1
		USP1	ASH2L
		ENAH	P3H1
		HAX1	GOLGA2P10
		ZNF316	MLH1
		RMND5A	PCYT2
		MAPK14	SLC30A5
		TMCO1	TBCD
		ANKLE2	AC012073.1
		ASXL2	APOBEC3G
		MYO10	NOP14-AS1
		NBPF26	URM1
		CBX8	INTS1
		LRRC37B	ANKRD16
		NPIPB4	ZNF219
		UBE2G1	NUDT16L1
		ZNF266	PSMG4
		ZFAND6	HDDC2
		ZNF777	TMEM230
		SIRPA	AC006538.1
		SCAI	SPTY2D1
		AC018816.1	UFC1
		SUV39H1	DHTKD1
		HSPA9	ZCCHC17
		AKAP10	ADCK5
		TMPO	MAGEF1
		STMN3	OSBPL1A
		COCH	TRAPPC1
		KDM5A	TMCO4
[truncated: 1,820 more rows]

## Sheet: Fig. 6b
Term	Overlap	P-value	Adjusted P-value	Old P-value	Old Adjusted P-value	Odds Ratio	Combined Score	Genes
Cytosolic Large Ribosomal Subunit (GO:0022625)	13/52	1.10276e-10	1.29575e-08	0	0	14.6426	335.727	RPL41;RPL3;RPL21;RPL31;RPL34;RPL12;RPL10A;RPL8;RPL7A;RPL7L1;RPL37A;RPL39;RPL17
Large Ribosomal Subunit (GO:0015934)	13/52	1.10276e-10	1.29575e-08	0	0	14.6426	335.727	RPL41;RPL3;RPL21;RPL31;RPL34;RPL12;RPL10A;RPL8;RPL7A;RPL7L1;RPL37A;RPL39;RPL17
COPII-coated ER To Golgi Transport Vesicle (GO:0030134)	12/76	1.44829e-07	8.50872e-06	0	0	8.20744	129.248	LMAN1;SEC23A;STX17;HFE;SLC30A5;COL7A1;DDHD2;TEX261;SEC24C;YIF1A;TMED4;YIF1B
Polysomal Ribosome (GO:0042788)	6/28	3.38499e-05	0.000994341	0	0	11.8047	121.512	RPL7A;RPL41;RPL31;RPL10A;RPL8;RPL39
Ribosome (GO:0005840)	10/61	1.11816e-06	5.25536e-05	0	0	8.55025	117.171	RPL7A;RPL41;RPL31;RPS18;RPS3;RPL10A;RPL8;RPS11;RPL39;RPL17
COPI-coated Vesicle Membrane (GO:0030663)	4/16	0.00039363	0.00513906	0	0	14.3716	112.675	TMEM199;COPB2;COPA;KDELR3
COPI-coated Vesicle (GO:0030137)	2/6	0.0073528	0.061711	0	0	21.4714	105.482	TMEM199;KDELR3
HFE-transferrin Receptor Complex (GO:1990712)	2/7	0.010139	0.0722018	0	0	17.1763	78.8625	TFRC;HFE
Endoplasmic Reticulum Lumen (GO:0005788)	24/284	4.24588e-08	3.32594e-06	0	0	4.11078	69.7794	ERAP1;P3H1;PDGFA;ADAM10;PRSS23;TXNDC16;PDIA5;CKAP4;CLN6;TGOLN2;COL1A1;CST3;MYDGF;GANAB;COL5A1;P4HA2;COL7A1;SERPINH1;NUCB1;COL4A5;HYOU1;P4HB;APOL1;ARSB
Endoplasmic reticulum-Golgi Intermediate Compartment Membrane (GO:0033116)	7/52	0.000170917	0.00251034	0	0	6.74005	58.4654	TMEM199;LMAN1;TBC1D20;COL7A1;PLPP3;YKT6;TAPBP
Coated Vesicle (GO:0030135)	9/79	7.83836e-05	0.00167456	0	0	5.58855	52.8336	LMAN1;STX17;COL7A1;CLTCL1;DDHD2;TEX261;YIF1A;TMED4;YIF1B
Coated Vesicle Membrane (GO:0030662)	7/55	0.000244439	0.00337901	0	0	6.31782	52.5425	TMEM199;LMAN1;SEC23A;HFE;SLC30A5;KDELR3;SEC24C
Transcription Factor TFTC Complex (GO:0033276)	3/17	0.00634929	0.061711	0	0	9.21759	46.6356	TAF12;TAF9;TAF9B
CMG Complex (GO:0071162)	2/10	0.0207637	0.121987	0	0	10.7335	41.5876	GINS1;MCM7
U4 snRNP (GO:0005687)	2/10	0.0207637	0.121987	0	0	10.7335	41.5876	SNRPN;SNRPD1
Cytosolic Small Ribosomal Subunit (GO:0022627)	5/41	0.00231886	0.0259492	0	0	5.99404	36.3639	RPS14;RPS18;RPS3;RPS2;RPS11
Small Ribosomal Subunit (GO:0015935)	5/42	0.00258361	0.0263978	0	0	5.83174	34.7488	RPS14;RPS18;RPS3;RPS2;RPS11
Transcription Factor TFIID Complex (GO:0005669)	5/42	0.00258361	0.0263978	0	0	5.83174	34.7488	TAF12;TAF9;TAF11;TAF9B;GTF2H3
COPI Vesicle Coat (GO:0030126)	2/12	0.0295514	0.147757	0	0	8.58593	30.2364	COPB2;COPA
Golgi-associated Vesicle Membrane (GO:0030660)	3/23	0.0149466	0.0924328	0	0	6.45033	27.1125	TMEM199;KDELR3;RHOQ
Intracellular Non-Membrane-Bounded Organelle (GO:0043232)	53/1195	2.88929e-06	0.000113164	0	0	2.11383	26.9608	ACADVL;RPL3;CCNT1;MCM7;RPL34;CDCA7L;HILPDA;PIK3CB;IFI35;ACTB;RPL7A;RPS14;RPS18;TRIM27;BUD23;RPS11;SCAF11;SLC30A5;BCKDHB;P3H4;SMC1A;DYNLL2;CKAP4;AOPEP;KATNAL1;EWSR1;CMPK1;ANAPC5;LETMD1;RHNO1;SPTY2D1;CLN6;RAD51AP1;DSN1;CLTCL1;RPS3;EIF4EBP2;RPS2;HNRNPA1;RPL17;KIAA0319L;NAA50;UTP6;TAF15;STAT1;UBE2G2;MZT1;PARP10;SMUG1;SHLD2;PIN4;MAGED2;P4HB
Peroxisome (GO:0005777)	10/129	0.000768491	0.00950502	0	0	3.65161	26.186	GRHPR;MARF1;ACBD5;RIDA;PEX19;SCP2;IMPDH2;PXMP2;CAT;IDE
Focal Adhesion (GO:0005925)	22/387	9.07819e-05	0.00169661	0	0	2.65732	24.7318	CYFIP1;RPL3;RPL31;CAV2;RPL12;ADAM10;RPL8;RPL10A;ACTB;RPL7A;RPS14;NCSTN;RPS18;RPL37A;CAT;RPS3;FLOT2;HYOU1;RPS2;P4HB;RPS11;RPL17
Intracellular Organelle Lumen (GO:0070013)	40/856	1.58747e-05	0.000532935	0	0	2.20142	24.3274	CYFIP1;ACADVL;FECH;PDGFA;FURIN;PRSS23;TXNDC16;CLN6;TGOLN2;CST3;MYDGF;RIDA;GANAB;MTG1;SERPINH1;RPS3;APOL1;GUSB;ARSB;RARS2;PHYKPL;ERAP1;BCKDHB;ADAM10;P3H1;PYCR1;PDIA5;CKAP4;COL1A1;BTD;COL5A1;P4HA2;IMPDH2;COL7A1;CAT;COL4A5;NUCB1;HYOU1;P4HB;ALDH7A1
Vesicle Coat (GO:0030120)	4/37	0.00979239	0.0719129	0	0	5.22042	24.1504	COPB2;COPA;SEC23A;SEC24C
MHC Class I Protein Complex (GO:0042612)	1/5	0.109157	0.32887	0	0	10.7122	23.7271	HFE
cyclin/CDK Positive Transcription Elongation Factor Complex (GO:0008024)	1/5	0.109157	0.32887	0	0	10.7122	23.7271	CCNT1
Mitochondrial Alpha-Ketoglutarate Dehydrogenase Complex (GO:0005947)	1/5	0.109157	0.32887	0	0	10.7122	23.7271	BCKDHB
Nuclear Stress Granule (GO:0097165)	1/5	0.109157	0.32887	0	0	10.7122	23.7271	TIA1
Shelterin Complex (GO:0070187)	1/5	0.109157	0.32887	0	0	10.7122	23.7271	POT1
Signal Recognition Particle, Endoplasmic Reticulum Targeting (GO:0005786)	1/5	0.109157	0.32887	0	0	10.7122	23.7271	SRP9
Cell-Substrate Junction (GO:0030055)	22/395	0.000121933	0.00204674	0	0	2.59924	23.4245	CYFIP1;RPL3;RPL31;CAV2;RPL12;ADAM10;RPL8;RPL10A;ACTB;RPL7A;RPS14;NCSTN;RPS18;RPL37A;CAT;RPS3;FLOT2;HYOU1;RPS2;P4HB;RPS11;RPL17
Triglyceride-Rich Plasma Lipoprotein Particle (GO:0034385)	2/14	0.0395429	0.186614	0	0	7.15421	23.1107	APOL1;PCYOX1
Very-Low-Density Lipoprotein Particle (GO:0034361)	2/14	0.0395429	0.186614	0	0	7.15421	23.1107	APOL1;PCYOX1
SAGA-type Complex (GO:0070461)	4/38	0.0107512	0.0743097	0	0	5.06661	22.9656	TAF12;TAF9;TAF9B;KAT14
Microbody Membrane (GO:0031903)	5/53	0.00710532	0.061711	0	0	4.49276	22.2253	ACBD5;PEX19;IMPDH2;CAT;PXMP2
Peroxisomal Membrane (GO:0005778)	5/53	0.00710532	0.061711	0	0	4.49276	22.2253	ACBD5;PEX19;IMPDH2;CAT;PXMP2
Nucleolus (GO:0005730)	36/771	4.33176e-05	0.00113107	0	0	2.18814	21.9842	ACADVL;RPL3;CCNT1;MCM7;RPL34;CDCA7L;PIK3CB;IFI35;SPTY2D1;CLN6;RPL7A;RPS14;DSN1;RPS3;RPS2;TRIM27;BUD23;RPS11;RPL17;KIAA0319L;NAA50;UTP6;TAF15;STAT1;SCAF11;SLC30A5;BCKDHB;P3H4;PARP10;SMUG1;AOPEP;EWSR1;CMPK1;PIN4;MAGED2;LETMD1
Nuclear Lumen (GO:0031981)	36/780	5.49443e-05	0.00129119	0	0	2.16064	21.1941	ACADVL;RPL3;CCNT1;MCM7;RPL34;CDCA7L;PIK3CB;IFI35;SPTY2D1;CLN6;RPL7A;RPS14;DSN1;RPS3;RPS2;TRIM27;BUD23;RPS11;RPL17;KIAA0319L;NAA50;UTP6;TAF15;STAT1;SCAF11;SLC30A5;BCKDHB;P3H4;PARP10;SMUG1;AOPEP;EWSR1;CMPK1;PIN4;MAGED2;LETMD1
ER To Golgi Transport Vesicle Membrane (GO:0012507)	5/55	0.0083006	0.0672635	0	0	4.31261	20.6636	LMAN1;SEC23A;HFE;SLC30A5;SEC24C
COPII Vesicle Coat (GO:0030127)	2/15	0.0449503	0.196887	0	0	6.60355	20.4855	SEC23A;SEC24C
trans-Golgi Network Transport Vesicle (GO:0030140)	2/15	0.0449503	0.196887	0	0	6.60355	20.4855	TGOLN2;FURIN
Endoplasmic Reticulum Membrane (GO:0005789)	36/801	9.38548e-05	0.00169661	0	0	2.09898	19.4654	COPB2;SEC23A;COPA;RPN2;STX17;GPAA1;HFE;FITM2;SELENOI;AGPAT3;LMAN1;SEC61A1;POFUT2;SGPL1;EMC1;NOMO1;APOL2;NOMO2;ATP13A1;ERLIN1;YIF1A;PDIA5;YIF1B;TAPBP;PIGC;SPCS1;TBC1D20;PIGA;VMA21;OSTC;PLP2;KDELR3;ESYT1;SELENOT;SEC24C;MYORG
H3 Histone Acetyltransferase Complex (GO:0070775)	1/6	0.129518	0.354058	0	0	8.5693	17.5151	BRPF3
MOZ/MORF Histone Acetyltransferase Complex (GO:0070776)	1/6	0.129518	0.354058	0	0	8.5693	17.5151	BRPF3
Flotillin Complex (GO:0016600)	1/6	0.129518	0.354058	0	0	8.5693	17.5151	FLOT2
Phosphatidylinositol 3-Kinase Complex, Class III (GO:0035032)	1/6	0.129518	0.354058	0	0	8.5693	17.5151	BECN1
cis-Golgi Network (GO:0005801)	5/60	0.0118831	0.0775699	0	0	3.91955	17.374	BCL9;SCFD1;TRAPPC6B;SLC35C2;KDELR3
Transport Vesicle Membrane (GO:0030658)	5/60	0.0118831	0.0775699	0	0	3.91955	17.374	LMAN1;SEC23A;HFE;SLC30A5;SEC24C
Caveola (GO:0005901)	5/62	0.0135705	0.0861909	0	0	3.78163	16.2605	CAV2;MYOF;FLOT2;HDAC6;TGFBR2
Golgi-associated Vesicle (GO:0005798)	4/47	0.022146	0.123912	0	0	4.00431	15.2568	TGOLN2;SCFD1;FURIN;RHOQ
U1 snRNP (GO:0005685)	2/18	0.0626416	0.237432	0	0	5.36456	14.8616	SNRPN;SNRPD1
Microbody Lumen (GO:0031907)	4/49	0.0253944	0.132615	0	0	3.82595	14.0536	GRHPR;SCP2;CAT;IDE
Peroxisomal Matrix (GO:0005782)	4/49	0.0253944	0.132615	0	0	3.82595	14.0536	GRHPR;SCP2;CAT;IDE
MICOS Complex (GO:0061617)	1/7	0.149414	0.361983	0	0	7.14072	13.5747	CHCHD3
TORC2 Complex (GO:0031932)	1/7	0.149414	0.361983	0	0	7.14072	13.5747	TTI1
Cytoskeleton Of Presynaptic Active Zone (GO:0048788)	1/7	0.149414	0.361983	0	0	7.14072	13.5747	ERC1
Dihydrolipoyl Dehydrogenase Complex (GO:0045240)	1/7	0.149414	0.361983	0	0	7.14072	13.5747	BCKDHB
U5 snRNP (GO:0005682)	2/19	0.0689821	0.249397	0	0	5.04874	13.4999	SNRPN;SNRPD1
Smooth Endoplasmic Reticulum (GO:0005790)	2/19	0.0689821	0.249397	0	0	5.04874	13.4999	STX17;HYOU1
Intracellular Membrane-Bounded Organelle (GO:0043231)	153/5175	0.000152853	0.0023947	0	0	1.45525	12.7859	CCNK;RPL3;TFRC;CCNT1;POGK;EHMT2;PITPNA;HDLBP;DCAF8;MT1X;IFI35;RPL10A;ACTB;CHCHD2;SCP2;SNRPD1;RPS18;PSMD1;CLCC1;TRIM27;CMTR1;CHID1;SLC35C2;ADAM10;P3H4;CDC25B;MARF1;MAU2;XRN1;EWSR1;TIMELESS;S100A6;CMPK1;S100A4;ANAPC5;KDELR3;PRR11;RHNO1;PPIC;UBA7;MAGED1;FLII;NREP;NDRG1;GMCL1;RAD51AP1;SCFD1;FXR2;MIER3;BTBD3;PLCG2;SMYD2;ZNF664;KAT14;SERF2;MFAP3L;NAA50;KLHDC2;TIA1;BRPF3;PLK2;SNF8;PARP14;PARP12;SRPK1;PA…
Anaphase-Promoting Complex (GO:0005680)	2/20	0.0755225	0.268906	0	0	4.76801	12.3173	ANAPC16;ANAPC5
Cytoplasmic Dynein Complex (GO:0005868)	2/21	0.0822503	0.284247	0	0	4.51683	11.283	DYNC1LI2;DYNLL2
Spindle (GO:0005819)	11/210	0.00915685	0.0717287	0	0	2.39746	11.2519	EML4;HDAC3;KATNAL1;KIF3B;CLTCL1;RPS3;ANAPC5;EML1;LSM14A;KAT14;MZT1
9+0 Non-Motile Cilium (GO:0097731)	1/8	0.168857	0.374352	0	0	6.1203	10.8862	DYNLL2
Phosphatidylinositol 3-Kinase Complex, Class I (GO:0097651)	1/8	0.168857	0.374352	0	0	6.1203	10.8862	PIK3CB
Phosphatidylinositol 3-Kinase Complex, Class IA (GO:0005943)	1/8	0.168857	0.374352	0	0	6.1203	10.8862	PIK3CB
Cul2-RING Ubiquitin Ligase Complex (GO:0031462)	2/23	0.096221	0.314055	0	0	4.08624	9.56632	KLHDC2;KLHDC3
SAGA Complex (GO:0000124)	2/23	0.096221	0.314055	0	0	4.08624	9.56632	TAF12;TAF9
Mitochondrial Membrane (GO:0031966)	22/540	0.00674595	0.061711	0	0	1.8575	9.28528	ACADVL;MRPS16;FECH;MRPS25;COX15;UQCC1;IFI6;MRPL17;MRPS21;COQ9;SYNJ2BP;NIPSNAP2;CHCHD3;GPAM;MTG1;STMP1;RPS3;SFXN2;SLC25A11;TMEM14B;BCL2L2;TMEM14C
Plasma Membrane Raft (GO:0044853)	5/82	0.039705	0.186614	0	0	2.79652	9.02234	CAV2;MYOF;FLOT2;HDAC6;TGFBR2
Transcription Factor TFIIH Core Complex (GO:0000439)	1/9	0.187856	0.408761	0	0	5.35499	8.95397	GTF2H3
Golgi Membrane (GO:0000139)	18/427	0.00978019	0.0719129	0	0	1.91818	8.8762	COPB2;COPA;CHPF2;HFE;SLC30A5;GOLPH3L;PDGFA;FURIN;GLG1;BET1L;AGPAT3;HS2ST1;TAPBP;LMAN1;SCFD1;TBC1D20;KDELR3;YKT6
Azurophil Granule (GO:0042582)	8/155	0.0262711	0.134211	0	0	2.35092	8.55569	DSN1;NCSTN;HFE;PSMD1;AGA;GUSB;ARSB;CKAP4
Nucleus (GO:0005634)	129/4487	0.00199584	0.0234512	0	0	1.37039	8.51927	CCNK;RPL3;CCNT1;POGK;EHMT2;PITPNA;HDLBP;DCAF8;MT1X;IFI35;RPL10A;ACTB;CHCHD2;SNRPD1;RPS18;PSMD1;TRIM27;CMTR1;CHID1;ADAM10;CDC25B;MAU2;XRN1;EWSR1;TIMELESS;S100A6;CMPK1;S100A4;ANAPC5;PRR11;RHNO1;UBA7;MAGED1;FLII;NREP;NDRG1;GMCL1;RAD51AP1;FXR2;MIER3;BTBD3;SMYD2;ZNF664;KAT14;SERF2;MFAP3L;NAA50;KLHDC2;TIA1;BRPF3;PLK2;SNF8;PARP14;PARP12;SRPK1;PARP10;MOV10;UBA2;PIN4;PSMG1;MAGED2;CDK16;USP37;NAA40;MCM7;PP…
U2 snRNP (GO:0005686)	2/25	0.110804	0.329607	0	0	3.73053	8.20714	SNRPN;SNRPD1
Endoplasmic Reticulum Tubular Network (GO:0071782)	2/26	0.118299	0.347502	0	0	3.57491	7.6308	PARP6;REEP5
Azurophil Granule Lumen (GO:0035578)	5/89	0.053215	0.211958	0	0	2.56255	7.51703	DSN1;PSMD1;AGA;GUSB;ARSB
Neuron Projection Cytoplasm (GO:0120111)	1/10	0.206422	0.429284	0	0	4.75975	7.51009	EIF4EBP2
Lumenal Side Of Endoplasmic Reticulum Membrane (GO:0098553)	2/27	0.125916	0.354058	0	0	3.43174	7.11105	HFE;TAPBP
Organelle Inner Membrane (GO:0019866)	16/398	0.021368	0.122475	0	0	1.81985	6.9989	MRPS16;FECH;MRPS25;COX15;UQCC1;IFI6;MRPL17;MRPS21;COQ9;DPY19L1;CHCHD3;DPY19L3;STMP1;MTG1;RPS3;SLC25A11
Membrane Raft (GO:0045121)	8/169	0.040696	0.187521	0	0	2.14495	6.86731	CAV2;PLCG2;SERPINH1;ERLIN1;FURIN;PLPP3;CLN6;TGFBR2
Mitotic Spindle (GO:0072686)	7/143	0.0461998	0.196887	0	0	2.21975	6.82526	EML4;HDAC3;HAUS4;RPS3;EML1;LSM14A;KAT14
Condensed Nuclear Chromosome (GO:0000794)	2/28	0.133645	0.354058	0	0	3.29958	6.64062	P3H4;SMC1A
Mitochondrial Envelope (GO:0005740)	7/146	0.0506423	0.205189	0	0	2.17151	6.47755	CHCHD2;ACADVL;GPAM;STMP1;IFI6;TMEM14B;TMEM14C
Nuclear Chromosome (GO:0000228)	5/95	0.0666757	0.248711	0	0	2.39098	6.47456	GINS1;CDC45;MCM7;P3H4;SMC1A
TRAPPII Protein Complex (GO:1990071)	1/11	0.224564	0.454936	0	0	4.28355	6.39789	TRAPPC6B
Intracellular Vesicle (GO:0097708)	1/11	0.224564	0.454936	0	0	4.28355	6.39789	PLCG2
Transcription Factor TFIIH Holo Complex (GO:0005675)	1/11	0.224564	0.454936	0	0	4.28355	6.39789	GTF2H3
cullin-RING Ubiquitin Ligase Complex (GO:0031461)	8/174	0.0469177	0.196887	0	0	2.0798	6.36287	KLHDC2;KLHDC3;ANAPC16;KLHL8;FBXL17;DCAF8;ANAPC5;FBXO45
Mitochondrial Outer Membrane (GO:0005741)	7/151	0.0586281	0.229627	0	0	2.09557	5.94417	BECN1;GPAM;STMP1;SFXN2;SYNJ2BP;BCL2L2;NIPSNAP2
Bounding Membrane Of Organelle (GO:0098588)	28/819	0.0226824	0.123962	0	0	1.54729	5.8583	COPB2;COPA;TFRC;STX17;HFE;PDGFA;FURIN;GLG1;AGPAT3;HS2ST1;LMAN1;NCSTN;SCFD1;YKT6;CHPF2;SLC30A5;GOLPH3L;SNF8;RBSN;BET1L;TAPBP;TMEM199;TBC1D20;COL7A1;IRF7;KDELR3;PLPP3;RHOQ
Non-Motile Cilium (GO:0097730)	2/30	0.149407	0.361983	0	0	3.06358	5.82411	WDR19;DYNLL2
Rough Endoplasmic Reticulum (GO:0005791)	2/30	0.149407	0.361983	0	0	3.06358	5.82411	STX17;CKAP4
Cytoplasmic Stress Granule (GO:0010494)	4/76	0.0961054	0.314055	0	0	2.38791	5.59322	TIA1;FXR2;SSB;LSM14A
MIB Complex (GO:0140275)	1/12	0.242293	0.462917	0	0	3.89394	5.52009	CHCHD3
SAM Complex (GO:0001401)	1/12	0.242293	0.462917	0	0	3.89394	5.52009	CHCHD3
Set1C/COMPASS Complex (GO:0048188)	1/12	0.242293	0.462917	0	0	3.89394	5.52009	WDR5B
Cytoplasmic Side Of Lysosomal Membrane (GO:0098574)	1/12	0.242293	0.462917	0	0	3.89394	5.52009	KXD1
npBAF Complex (GO:0071564)	1/12	0.242293	0.462917	0	0	3.89394	5.52009	PHF10
Golgi Stack (GO:0005795)	2/31	0.157422	0.36297	0	0	2.95779	5.46844	TMBIM4;GOLPH3L
Nuclear Inner Membrane (GO:0005637)	2/31	0.157422	0.36297	0	0	2.95779	5.46844	DPY19L1;DPY19L3
Mitochondrial Inner Membrane (GO:0005743)	14/370	0.0460237	0.196887	0	0	1.70326	5.24366	MRPS16;FECH;MRPS25;COX15;UQCC1;IFI6;MRPL17;MRPS21;COQ9;CHCHD3;STMP1;MTG1;RPS3;SLC25A11
Collagen-Containing Extracellular Matrix (GO:0062023)	14/373	0.048621	0.200455	0	0	1.68876	5.10632	LGALS3BP;LAMA5;P3H1;SSC5D;THBS3;COL1A1;LMAN1;COL5A1;COL7A1;SERPINH1;S100A6;COL4A5;S100A4;MXRA5
Vacuolar Lumen (GO:0005775)	7/161	0.0768094	0.269406	0	0	1.95848	5.02631	CHID1;DSN1;PSMD1;AGA;GUSB;ARSB;LGMN
Asymmetric Synapse (GO:0032279)	6/133	0.084877	0.289074	0	0	2.03391	5.01673	RPS14;FXR2;RPS18;RPL12;RPS3;RPL8
ATAC Complex (GO:0140672)	1/13	0.259617	0.473276	0	0	3.56926	4.81333	KAT14
Lamellar Body (GO:0042599)	1/13	0.259617	0.473276	0	0	3.56926	4.81333	CKAP4
Mitotic Spindle Microtubule (GO:1990498)	1/13	0.259617	0.473276	0	0	3.56926	4.81333	HAUS4
Platelet Dense Granule Lumen (GO:0031089)	1/13	0.259617	0.473276	0	0	3.56926	4.81333	LGALS3BP
Secretory Granule Lumen (GO:0034774)	12/316	0.0602185	0.231989	0	0	1.70659	4.79515	LGALS3BP;CYFIP1;DSN1;IMPDH2;CAT;PSMD1;PDGFA;MAGED2;AGA;GUSB;ARSB;DNASE1L1
Extracellular Membrane-Bounded Organelle (GO:0065010)	3/57	0.14133	0.361983	0	0	2.38485	4.66633	TFRC;IFT172;MAN1B1
Azurophil Granule Membrane (GO:0035577)	3/58	0.146671	0.361983	0	0	2.34137	4.4944	NCSTN;HFE;CKAP4
U4/U6 X U5 tri-snRNP Complex (GO:0046540)	2/35	0.19019	0.408814	0	0	2.59873	4.31321	SNRPN;SNRPD1
RSC-type Complex (GO:0016586)	1/14	0.276545	0.488633	0	0	3.29453	4.23473	PHF10
Lysosomal Lumen (GO:0043202)	4/86	0.13409	0.354058	0	0	2.09562	4.21062	CHID1;GUSB;ARSB;LGMN
Extracellular Vesicle (GO:1903561)	3/60	0.157545	0.36297	0	0	2.25898	4.17471	TFRC;IFT172;MAN1B1
Serine/Threonine Protein Kinase Complex (GO:1902554)	3/60	0.157545	0.36297	0	0	2.25898	4.17471	AZI2;TGFBR2;CDK16
Spliceosomal tri-snRNP Complex (GO:0097526)	2/36	0.198522	0.416542	0	0	2.52217	4.07798	SNRPN;SNRPD1
PRC1 Complex (GO:0035102)	1/15	0.293088	0.491563	0	0	3.05905	3.75433	RING1
U2-type Prespliceosome (GO:0071004)	1/15	0.293088	0.491563	0	0	3.05905	3.75433	SNRPN
Prespliceosome (GO:0071010)	1/15	0.293088	0.491563	0	0	3.05905	3.75433	SNRPN
Postsynaptic Density (GO:0014069)	6/151	0.132793	0.354058	0	0	1.77977	3.59329	RPS14;FXR2;RPS18;RPL12;RPS3;RPL8
Ficolin-1-Rich Granule Lumen (GO:1904813)	5/123	0.151215	0.362607	0	0	1.821	3.43997	CST3;IMPDH2;CAT;GUSB;ARSB
Microtubule (GO:0005874)	7/185	0.132322	0.354058	0	0	1.69232	3.42275	EML4;KATNAL1;KIF3B;MX2;EML1;NDRG1;HDAC6
Cyclin-Dependent Protein Kinase Holoenzyme Complex (GO:0000307)	2/40	0.232219	0.462917	0	0	2.25622	3.29425	CCNK;CDK16
Germ Plasm (GO:0060293)	1/17	0.325049	0.526804	0	0	2.6764	3.00768	MOV10
Chromosome (GO:0005694)	6/164	0.173853	0.381826	0	0	1.63224	2.85568	RAD51AP1;UTP6;SHLD2;PIN4;SMC1A;RHNO1
High-Density Lipoprotein Particle (GO:0034364)	1/18	0.340485	0.543556	0	0	2.51883	2.71375	APOL1
Small-Subunit Processome (GO:0032040)	3/73	0.233168	0.462917	0	0	1.83823	2.67646	RPS14;UTP6;RPS11
Microtubule Cytoskeleton (GO:0015630)	11/342	0.161949	0.369495	0	0	1.43154	2.60608	EML4;KATNAL1;KIF3B;MX2;CLTCL1;ANAPC5;EML1;NDRG1;MZT1;HDAC6;CDK16
Phagocytic Vesicle Membrane (GO:0030670)	2/45	0.274739	0.488633	0	0	1.99336	2.57529	HFE;TAPBP
Organelle Outer Membrane (GO:0031968)	6/170	0.194375	0.411514	0	0	1.57204	2.57494	GPAM;STMP1;SFXN2;SYNJ2BP;BCL2L2;NIPSNAP2
Basement Membrane (GO:0005604)	2/46	0.283246	0.491563	0	0	1.94795	2.45723	LAMA5;COL4A5
Clathrin-Coated Vesicle (GO:0030136)	3/78	0.263826	0.473276	0	0	1.71524	2.2855	TGOLN2;CLTCL1;FURIN
Mitochondrial Matrix (GO:0005759)	11/355	0.19136	0.408814	0	0	1.37651	2.27619	RARS2;RIDA;ACADVL;BTD;FECH;PHYKPL;MTG1;BCKDHB;RPS3;PYCR1;ALDH7A1
Platelet Dense Granule (GO:0042827)	1/20	0.370307	0.572196	0	0	2.25346	2.23864	LGALS3BP
MHC Protein Complex (GO:0042611)	1/21	0.38471	0.572196	0	0	2.14068	2.04492	HFE
Sin3 Complex (GO:0016580)	1/21	0.38471	0.572196	0	0	2.14068	2.04492	HDAC1
Sin3-type Complex (GO:0070822)	1/21	0.38471	0.572196	0	0	2.14068	2.04492	HDAC1
Endocytic Vesicle Lumen (GO:0071682)	1/21	0.38471	0.572196	0	0	2.14068	2.04492	HYOU1
Mitochondrial Outer Membrane Translocase Complex (GO:0005742)	1/21	0.38471	0.572196	0	0	2.14068	2.04492	CHCHD3
Proton-Transporting V-type ATPase Complex (GO:0033176)	1/21	0.38471	0.572196	0	0	2.14068	2.04492	TMEM199
Lipid Droplet (GO:0005811)	3/82	0.288691	0.491563	0	0	1.62806	2.0227	HILPDA;UBE2G2;CKAP4
P-body (GO:0000932)	3/83	0.294938	0.491563	0	0	1.60763	1.9629	PAN2;MOV10;LSM14A
Autophagosome (GO:0005776)	3/83	0.294938	0.491563	0	0	1.60763	1.9629	BECN1;STX17;PIP4K2C
Lytic Vacuole (GO:0000323)	7/223	0.249561	0.472957	0	0	1.39186	1.93198	CHID1;VMA21;ACP2;AGA;ARSB;LGMN;PCYOX1
Mitochondrial Ribosome (GO:0005761)	1/22	0.398784	0.583539	0	0	2.03864	1.87419	MTG1
Clathrin-Coated Endocytic Vesicle (GO:0045334)	3/85	0.307455	0.505257	0	0	1.56826	1.84964	TGOLN2;TFRC;CLTCL1
Nuclear Membrane (GO:0031965)	7/227	0.263464	0.473276	0	0	1.36627	1.82239	KLHDC2;DPY19L1;SUN1;DPY19L3;TBC1D20;TRIM27;MYORG
Exocytic Vesicle Membrane (GO:0099501)	2/53	0.342325	0.543556	0	0	1.67998	1.80093	SYPL1;MYOF
Tertiary Granule Lumen (GO:1904724)	2/53	0.342325	0.543556	0	0	1.67998	1.80093	CST3;CYFIP1
Polymeric Cytoskeletal Fiber (GO:0099513)	8/265	0.26122	0.473276	0	0	1.33707	1.79487	EML4;KATNAL1;KIF3B;MX2;EML1;NDRG1;RHOQ;HDAC6
Synaptic Vesicle Membrane (GO:0030672)	2/54	0.350655	0.552641	0	0	1.64759	1.72659	SYPL1;MYOF
Recycling Endosome (GO:0055037)	5/159	0.29878	0.49446	0	0	1.39273	1.68248	TFRC;HFE;CLTCL1;SNF8;NDRG1
Vesicle (GO:0031982)	7/235	0.29188	0.491563	0	0	1.31779	1.62274	CST3;TFRC;IFT172;PLCG2;FLOT2;MAN1B1;ACTB
P Granule (GO:0043186)	1/24	0.425976	0.59586	0	0	1.86117	1.58827	MOV10
Vacuolar Proton-Transporting V-type ATPase Complex (GO:0016471)	1/24	0.425976	0.59586	0	0	1.86117	1.58827	TMEM199
Spliceosomal snRNP Complex (GO:0097525)	2/57	0.375419	0.572196	0	0	1.55748	1.52589	SNRPN;SNRPD1
trans-Golgi Network (GO:0005802)	7/241	0.31363	0.511828	0	0	1.2836	1.48838	CHID1;TGOLN2;TRAPPC6B;CLTCL1;GOLPH3L;FURIN;PLPP3
Endosome Lumen (GO:0031904)	1/25	0.439108	0.610595	0	0	1.78353	1.46786	LGMN
Vacuolar Membrane (GO:0005774)	2/59	0.391712	0.578945	0	0	1.50268	1.40836	TMEM199;STX17
Golgi Cis Cisterna (GO:0000137)	1/26	0.451941	0.620187	0	0	1.71211	1.35976	SLC30A5
Condensed Chromosome (GO:0000793)	2/60	0.399786	0.583539	0	0	1.4767	1.35387	P3H4;SMC1A
Basolateral Plasma Membrane (GO:0016323)	5/171	0.352749	0.552641	0	0	1.29125	1.34548	SLC46A1;TFRC;FLOT2;IDE;PLPP3
SCF Ubiquitin Ligase Complex (GO:0019005)	2/61	0.40781	0.587948	0	0	1.45159	1.30201	FBXL17;FBXO45
Specific Granule Lumen (GO:0035580)	2/61	0.40781	0.587948	0	0	1.45159	1.30201	CYFIP1;DNASE1L1
Golgi Cisterna Membrane (GO:0032580)	1/27	0.46448	0.620187	0	0	1.64617	1.26234	SLC30A5
Histone Acetyltransferase Complex (GO:0000123)	1/27	0.46448	0.620187	0	0	1.64617	1.26234	BRPF3
Mitochondrial Intermembrane Space (GO:0005758)	2/62	0.415782	0.592175	0	0	1.42733	1.25261	CHCHD2;STMP1
Cortical Cytoskeleton (GO:0030863)	2/63	0.4237	0.59586	0	0	1.40386	1.20553	FLOT2;ERC1
U12-type Spliceosomal Complex (GO:0005689)	1/28	0.476733	0.626854	0	0	1.58512	1.17425	SNRPD1
Endolysosome (GO:0036019)	1/28	0.476733	0.626854	0	0	1.58512	1.17425	LGMN
SWI/SNF Complex (GO:0016514)	1/29	0.488707	0.630762	0	0	1.52843	1.09435	PHF10
U2-type Catalytic Step 2 Spliceosome (GO:0071007)	1/29	0.488707	0.630762	0	0	1.52843	1.09435	SNRPD1
Platelet Alpha Granule Lumen (GO:0031093)	2/66	0.447111	0.618065	0	0	1.33784	1.0769	PDGFA;MAGED2
Ficolin-1-Rich Granule (GO:0101002)	5/184	0.411645	0.589857	0	0	1.19667	1.06216	CST3;IMPDH2;CAT;GUSB;ARSB
MLL1 Complex (GO:0071339)	1/30	0.500407	0.635652	0	0	1.47565	1.02164	TAF9
Clathrin-Coated Endocytic Vesicle Membrane (GO:0030669)	2/68	0.462419	0.620187	0	0	1.29717	1.00049	TGOLN2;TFRC
Organelle Envelope Lumen (GO:0031970)	2/68	0.462419	0.620187	0	0	1.29717	1.00049	CHCHD2;STMP1
Spindle Microtubule (GO:0005876)	2/68	0.462419	0.620187	0	0	1.29717	1.00049	KIF3B;HAUS4
MLL1/2 Complex (GO:0044665)	1/31	0.51184	0.643221	0	0	1.42639	0.955315	TAF9
Recycling Endosome Membrane (GO:0055038)	2/70	0.477476	0.626854	0	0	1.25889	0.930623	HFE;NDRG1
Cytoplasmic Vesicle Lumen (GO:0060205)	3/115	0.490763	0.630762	0	0	1.14642	0.816013	CYFIP1;IMPDH2;CAT
Endocytic Vesicle Membrane (GO:0030666)	4/159	0.493873	0.630762	0	0	1.10449	0.779195	TGOLN2;TFRC;HFE;TAPBP
Specific Granule (GO:0042581)	4/159	0.493873	0.630762	0	0	1.10449	0.779195	CYFIP1;ADAM10;CKAP4;DNASE1L1
Cul3-RING Ubiquitin Ligase Complex (GO:0031463)	1/35	0.555019	0.6758	0	0	1.25832	0.74084	KLHL8
Cul4-RING E3 Ubiquitin Ligase Complex (GO:0080008)	1/35	0.555019	0.6758	0	0	1.25832	0.74084	DCAF8
Aggresome (GO:0016235)	1/35	0.555019	0.6758	0	0	1.25832	0.74084	HDAC6
Autophagosome Membrane (GO:0000421)	1/35	0.555019	0.6758	0	0	1.25832	0.74084	STX17
Late Endosome (GO:0005770)	5/205	0.504579	0.637506	0	0	1.06986	0.731814	CHID1;CLTCL1;SNF8;HDAC6;LGMN
Extrinsic Component Of Cytoplasmic Side Of Plasma Membrane (GO:0031234)	2/77	0.528083	0.660104	0	0	1.14098	0.728518	S100A6;CDK16
Glutamatergic Synapse (GO:0098978)	2/78	0.535037	0.665258	0	0	1.12591	0.704166	DYNLL2;ACTB
Brush Border Membrane (GO:0031526)	1/40	0.603673	0.723778	0	0	1.09672	0.553538	PEX19
Endosome Membrane (GO:0010008)	8/361	0.584676	0.708242	0	0	0.968599	0.519844	NCSTN;MON2;TFRC;HFE;IRF7;SNF8;RBSN;NDRG1
Platelet Alpha Granule (GO:0031091)	2/89	0.60681	0.723778	0	0	0.982999	0.491047	PDGFA;MAGED2
Lysosome (GO:0005764)	11/503	0.60164	0.723778	0	0	0.955016	0.485239	CHID1;NCSTN;SEH1L;STX17;VMA21;ACP2;AGA;GUSB;ARSB;LGMN;PCYOX1
U2-type Spliceosomal Complex (GO:0005684)	2/90	0.612901	0.723778	0	0	0.971778	0.475735	SNRPN;SNRPD1
Clathrin-Coated Vesicle Membrane (GO:0030665)	2/90	0.612901	0.723778	0	0	0.971778	0.475735	TGOLN2;TFRC
Cortical Actin Cytoskeleton (GO:0030864)	1/44	0.638745	0.750525	0	0	0.994492	0.445782	FLOT2
Cell-Cell Contact Zone (GO:0044291)	1/47	0.663	0.771658	0	0	0.929491	0.382002	FLOT2
Adherens Junction (GO:0005912)	3/150	0.669698	0.771658	0	0	0.871887	0.349565	FLOT2;PLPP3;NDRG1
Golgi Lumen (GO:0005796)	2/100	0.669865	0.771658	0	0	0.872169	0.34946	PDGFA;FURIN
Phagocytic Vesicle (GO:0045335)	2/100	0.669865	0.771658	0	0	0.872169	0.34946	HFE;TAPBP
U2-type Precatalytic Spliceosome (GO:0071005)	1/49	0.678261	0.777519	0	0	0.890671	0.345779	SNRPD1
Multivesicular Body (GO:0005771)	1/50	0.685631	0.782152	0	0	0.872449	0.329276	HDAC6
Golgi Cisterna (GO:0031985)	1/51	0.692832	0.786549	0	0	0.854956	0.313741	GOLPH3L
Precatalytic Spliceosome (GO:0071011)	1/52	0.699869	0.786934	0	0	0.838149	0.299104	SNRPD1
Sarcolemma (GO:0042383)	1/52	0.699869	0.786934	0	0	0.838149	0.299104	CAV2
Cytoskeleton (GO:0005856)	12/599	0.719162	0.804776	0	0	0.870823	0.287083	EML4;KATNAL1;KIF3B;FLII;SHLD2;P4HB;DDX60;EML1;DYNLL2;NDRG1;ACTB;CDK16
Dendrite (GO:0030425)	5/270	0.742009	0.82251	0	0	0.804725	0.240125	FXR2;KIF3B;STAT1;PLK2;HDAC6
Microvillus (GO:0005902)	1/58	0.738837	0.82251	0	0	0.749692	0.226916	PDGFA
Early Endosome Membrane (GO:0031901)	2/116	0.746688	0.823811	0	0	0.749142	0.21883	MON2;HFE
Filopodium (GO:0030175)	1/60	0.75067	0.824333	0	0	0.724205	0.207694	FXR2
Secretory Granule Membrane (GO:0030667)	5/279	0.767189	0.838556	0	0	0.777929	0.206168	NCSTN;HFE;SLC30A5;ADAM10;CKAP4
Cytoplasmic Vesicle Membrane (GO:0030659)	7/389	0.788704	0.854127	0	0	0.780262	0.185206	NCSTN;TFRC;SLC30A5;IRF7;SNF8;RBSN;RHOQ
Cytoplasmic Side Of Plasma Membrane (GO:0009898)	2/124	0.779009	0.847533	0	0	0.69973	0.174745	S100A6;CDK16
Lysosomal Membrane (GO:0005765)	6/356	0.826359	0.881115	0	0	0.729541	0.139143	NCSTN;SEH1L;STX17;HFE;KXD1;CKAP4
Actin Filament (GO:0005884)	1/71	0.80681	0.869726	0	0	0.610056	0.130959	RHOQ
Endocytic Vesicle (GO:0030139)	3/196	0.828623	0.881115	0	0	0.662505	0.124544	CLTCL1;FLOT2;HYOU1
Motile Cilium (GO:0031514)	1/73	0.815568	0.875153	0	0	0.593049	0.120905	WDR19
Cilium (GO:0005929)	4/257	0.841936	0.891238	0	0	0.673246	0.115833	KIF3B;IFT172;WDR19;DYNLL2
Axon (GO:0030424)	3/205	0.850625	0.892397	0	0	0.632693	0.102359	FXR2;STAT1;HDAC6
Actin Cytoskeleton (GO:0015629)	5/327	0.870915	0.901608	0	0	0.660316	0.0912627	FLII;SHLD2;FLOT2;ACTB;RHOQ
Intermediate Filament Cytoskeleton (GO:0045111)	1/81	0.846816	0.892384	0	0	0.533525	0.0887103	DDX60
Actin-Based Cell Projection (GO:0098858)	1/84	0.85712	0.894662	0	0	0.514162	0.0792723	PDGFA
Late Endosome Membrane (GO:0031902)	1/85	0.860398	0.894662	0	0	0.508015	0.0763851	SNF8
Specific Granule Membrane (GO:0035579)	1/90	0.875699	0.902584	0	0	0.479351	0.0636259	CKAP4
Tertiary Granule (GO:0070820)	2/162	0.887774	0.911035	0	0	0.5325	0.0633875	CST3;CYFIP1
Early Endosome (GO:0005769)	4/307	0.922957	0.934892	0	0	0.560692	0.0449518	MON2;HFE;CLTCL1;CLN6
trans-Golgi Network Membrane (GO:0032588)	1/100	0.901461	0.921058	0	0	0.430711	0.0446813	GOLPH3L
Cell Projection Membrane (GO:0031253)	1/105	0.912269	0.928065	0	0	0.409898	0.0376371	PEX19
Lytic Vacuole Membrane (GO:0098852)	3/287	0.961324	0.969576	0	0	0.448106	0.0176749	NCSTN;SEH1L;STX17
Cell-Cell Junction (GO:0005911)	3/299	0.968647	0.972786	0	0	0.429672	0.0136874	FLOT2;PLPP3;NDRG1
Neuron Projection (GO:0043005)	6/557	0.988752	0.988752	0	0	0.458558	0.00518693	CYFIP1;FXR2;KIF3B;STAT1;PLK2;HDAC6

## Sheet: Fig. 6d-e
Irrel, shRNA					shMYOF#1					shMYOF#2
	Label	Area	X	Y		Label	Area	X	Y		Label	Area	X	Y
1	Cancer_MAX_RP244_shNT_001:spheroid	62938.3	656.935	598.694	1	Cancer_MAX_RP244_sh#1_001:spheroid	63774.8	672.905	585.23	1	Cancer_MAX_RP244_sh#2_001:spheroid	45657.3	733.651	632.198
2	Cancer_MAX_RP244_shNT_001:branchends	62938.3	656.935	598.694	2	Cancer_MAX_RP244_sh#1_001:branchends	63774.8	672.905	585.23	2	Cancer_MAX_RP244_sh#2_001:branchends	45657.3	733.651	632.198			CAF			Cancer Cell (MYOF WT)
3	Cancer_MAX_RP244_shNT_001:CAFnuclei	0	798.467	1101.57	3	Cancer_MAX_RP244_sh#1_001:CAFnuclei	0	665.076	1008.26	3	Cancer_MAX_RP244_sh#2_001:CAFnuclei	0	986.968	1206.16			Irrel, shRNA	shMYOF#1	shMYOF#2	Irrel, shRNA	shMYOF#1	shMYOF#2
4	Cancer_MAX_RP244_shNT_001:CAFnuclei	0	579.907	1101.57	4	Cancer_MAX_RP244_sh#1_001:CAFnuclei	0	693.258	992.605	4	Cancer_MAX_RP244_sh#2_001:CAFnuclei	0	980.706	1190.5		Mean distance	175.713	141.148	184.775	-43.5168	-76.1645	-42.35
5	Cancer_MAX_RP244_shNT_001:CAFnuclei	0	782.811	1094.06	5	Cancer_MAX_RP244_sh#1_001:CAFnuclei	0	707.661	983.211	5	Cancer_MAX_RP244_sh#2_001:CAFnuclei	0	975.696	1186.74			188.577	134.991	160.976	-63.7225	-43.4076	-111.892
6	Cancer_MAX_RP244_shNT_001:CAFnuclei	0	571.765	1084.66	6	Cancer_MAX_RP244_sh#1_001:CAFnuclei	0	497.242	973.191	6	Cancer_MAX_RP244_sh#2_001:CAFnuclei	0	992.605	1179.23			206.162	156.777	145.957	-65.0968	-10.8156	-15.4008
7	Cancer_MAX_RP244_shNT_001:CAFnuclei	0	554.23	1095.94	7	Cancer_MAX_RP244_sh#1_001:CAFnuclei	0	533.564	960.666	7	Cancer_MAX_RP244_sh#2_001:CAFnuclei	0	973.191	1172.34			211.485	139.059	156.334	-65.8811	-21.2116	-24.4265
8	Cancer_MAX_RP244_shNT_001:CAFnuclei	0	557.988	1091.55	8	Cancer_MAX_RP244_sh#1_001:CAFnuclei	0	593.058	960.04	8	Cancer_MAX_RP244_sh#2_001:CAFnuclei	0	965.676	1160.44			166.027	125.031	165.092	-64.3254	-32.5303	-20.9428
9	Cancer_MAX_RP244_shNT_001:CAFnuclei	0	537.948	1037.69	9	Cancer_MAX_RP244_sh#1_001:CAFnuclei	0	678.854	939.373	9	Cancer_MAX_RP244_sh#2_001:CAFnuclei	0	956.908	1138.52			214.204	130.53	186.744	-51.535	-39.4183	-90.9257
10	Cancer_MAX_RP244_shNT_001:CAFnuclei	0	607.462	1043.33	10	Cancer_MAX_RP244_sh#1_001:CAFnuclei	0	621.865	936.868	10	Cancer_MAX_RP244_sh#2_001:CAFnuclei	0	966.928	1131.01			194.159	137.982	153.052	-43.8925	-38.9798	-49.2606
11	Cancer_MAX_RP244_shNT_001:CAFnuclei	0	549.847	1038.32	11	Cancer_MAX_RP244_sh#1_001:CAFnuclei	0	817.881	931.858	11	Cancer_MAX_RP244_sh#2_001:CAFnuclei	0	779.68	1137.27		Number	517	429	255	20	15	17
12	Cancer_MAX_RP244_shNT_001:CAFnuclei	0	388.901	1042.08	12	Cancer_MAX_RP244_sh#1_001:CAFnuclei	0	822.265	923.091	12	Cancer_MAX_RP244_sh#2_001:CAFnuclei	0	782.185	1135.39			534	239	536	20	5	1
13	Cancer_MAX_RP244_shNT_001:CAFnuclei	0	388.901	1027.05	13	Cancer_MAX_RP244_sh#1_001:CAFnuclei	0	770.286	909.94	13	Cancer_MAX_RP244_sh#2_001:CAFnuclei	0	1014.52	1107.21			759	393	438	23	11	21
14	Cancer_MAX_RP244_shNT_001:CAFnuclei	0	576.775	1018.91	14	Cancer_MAX_RP244_sh#1_001:CAFnuclei	0	557.362	906.182	14	Cancer_MAX_RP244_sh#2_001:CAFnuclei	0	955.656	1097.81			692	271	461	14	6	8
15	Cancer_MAX_RP244_shNT_001:CAFnuclei	0	294.337	1020.79	15	Cancer_MAX_RP244_sh#1_001:CAFnuclei	0	537.948	903.677	15	Cancer_MAX_RP244_sh#2_001:CAFnuclei	0	982.585	1092.18			486	327	462	19	49	18
16	Cancer_MAX_RP244_shNT_001:CAFnuclei	0	395.789	1020.79	16	Cancer_MAX_RP244_sh#1_001:CAFnuclei	0	828.527	893.031	16	Cancer_MAX_RP244_sh#2_001:CAFnuclei	0	909.94	1091.55			663	460	524	19	12	3
17	Cancer_MAX_RP244_shNT_001:CAFnuclei	0	542.332	1018.91	17	Cancer_MAX_RP244_sh#1_001:CAFnuclei	0	767.781	892.405	17	Cancer_MAX_RP244_sh#2_001:CAFnuclei	0	841.052	1075.9			681	319	450	24	211	343
18	Cancer_MAX_RP244_shNT_001:CAFnuclei	0	678.228	989.473	18	Cancer_MAX_RP244_sh#1_001:CAFnuclei	0	483.464	886.769	18	Cancer_MAX_RP244_sh#2_001:CAFnuclei	0	952.525	1073.39
19	Cancer_MAX_RP244_shNT_001:CAFnuclei	0	531.685	1000.75	19	Cancer_MAX_RP244_sh#1_001:CAFnuclei	0	423.344	884.264	19	Cancer_MAX_RP244_sh#2_001:CAFnuclei	0	822.265	1073.39
20	Cancer_MAX_RP244_shNT_001:CAFnuclei	0	534.817	991.352	20	Cancer_MAX_RP244_sh#1_001:CAFnuclei	0	878.001	882.385	20	Cancer_MAX_RP244_sh#2_001:CAFnuclei	0	661.945	1070.89
21	Cancer_MAX_RP244_shNT_001:CAFnuclei	0	695.763	981.332	21	Cancer_MAX_RP244_sh#1_001:CAFnuclei	0	512.272	883.637	21	Cancer_MAX_RP244_sh#2_001:CAFnuclei	0	982.585	1065.25
22	Cancer_MAX_RP244_shNT_001:CAFnuclei	0	563.624	981.958	22	Cancer_MAX_RP244_sh#1_001:CAFnuclei	0	641.905	874.87	22	Cancer_MAX_RP244_sh#2_001:CAFnuclei	0	716.429	1069.63
23	Cancer_MAX_RP244_shNT_001:CAFnuclei	0	516.655	985.09	23	Cancer_MAX_RP244_sh#1_001:CAFnuclei	0	541.705	872.365	23	Cancer_MAX_RP244_sh#2_001:CAFnuclei	0	670.086	1064.62
24	Cancer_MAX_RP244_shNT_001:CAFnuclei	0	712.671	981.958	24	Cancer_MAX_RP244_sh#1_001:CAFnuclei	0	890.526	872.991	24	Cancer_MAX_RP244_sh#2_001:CAFnuclei	0	966.928	1058.36
25	Cancer_MAX_RP244_shNT_001:CAFnuclei	0	616.855	979.453	25	Cancer_MAX_RP244_sh#1_001:CAFnuclei	0	598.068	873.617	25	Cancer_MAX_RP244_sh#2_001:CAFnuclei	0	819.76	1067.76
26	Cancer_MAX_RP244_shNT_001:CAFnuclei	0	375.749	975.07	26	Cancer_MAX_RP244_sh#1_001:CAFnuclei	0	566.755	869.86	26	Cancer_MAX_RP244_sh#2_001:CAFnuclei	0	945.01	1057.73
27	Cancer_MAX_RP244_shNT_001:CAFnuclei	0	850.446	974.443	27	Cancer_MAX_RP244_sh#1_001:CAFnuclei	0	671.965	864.85	27	Cancer_MAX_RP244_sh#2_001:CAFnuclei	0	752.125	1051.47
28	Cancer_MAX_RP244_shNT_001:CAFnuclei	0	754.63	970.686	28	Cancer_MAX_RP244_sh#1_001:CAFnuclei	0	893.031	851.072	28	Cancer_MAX_RP244_sh#2_001:CAFnuclei	0	737.095	1040.83
29	Cancer_MAX_RP244_shNT_001:CAFnuclei	0	1002.62	972.565	29	Cancer_MAX_RP244_sh#1_001:CAFnuclei	0	713.924	865.476	29	Cancer_MAX_RP244_sh#2_001:CAFnuclei	0	757.135	1043.96
30	Cancer_MAX_RP244_shNT_001:CAFnuclei	0	433.991	966.928	30	Cancer_MAX_RP244_sh#1_001:CAFnuclei	0	651.925	861.719	30	Cancer_MAX_RP244_sh#2_001:CAFnuclei	0	814.124	1038.95
31	Cancer_MAX_RP244_shNT_001:CAFnuclei	0	713.924	963.797	31	Cancer_MAX_RP244_sh#1_001:CAFnuclei	0	1010.77	865.476	31	Cancer_MAX_RP244_sh#2_001:CAFnuclei	0	961.292	1042.08
32	Cancer_MAX_RP244_shNT_001:CAFnuclei	0	736.469	970.06	32	Cancer_MAX_RP244_sh#1_001:CAFnuclei	0	593.684	859.84	32	Cancer_MAX_RP244_sh#2_001:CAFnuclei	0	946.888	1038.95
33	Cancer_MAX_RP244_shNT_001:CAFnuclei	0	623.744	955.03	33	Cancer_MAX_RP244_sh#1_001:CAFnuclei	0	689.5	860.466	33	Cancer_MAX_RP244_sh#2_001:CAFnuclei	0	797.215	1035.82
34	Cancer_MAX_RP244_shNT_001:CAFnuclei	0	734.59	960.04	34	Cancer_MAX_RP244_sh#1_001:CAFnuclei	0	469.06	857.961	34	Cancer_MAX_RP244_sh#2_001:CAFnuclei	0	971.938	1035.19
35	Cancer_MAX_RP244_shNT_001:CAFnuclei	0	525.423	956.282	35	Cancer_MAX_RP244_sh#1_001:CAFnuclei	0	826.649	856.709	35	Cancer_MAX_RP244_sh#2_001:CAFnuclei	0	682.611	1032.68
36	Cancer_MAX_RP244_shNT_001:CAFnuclei	0	557.988	951.898	36	Cancer_MAX_RP244_sh#1_001:CAFnuclei	0	544.21	862.971	36	Cancer_MAX_RP244_sh#2_001:CAFnuclei	0	930.606	1029.55
37	Cancer_MAX_RP244_shNT_001:CAFnuclei	0	543.584	941.878	37	Cancer_MAX_RP244_sh#1_001:CAFnuclei	0	1045.21	856.082	37	Cancer_MAX_RP244_sh#2_001:CAFnuclei	0	1045.84	1022.04
38	Cancer_MAX_RP244_shNT_001:CAFnuclei	0	717.055	943.131	38	Cancer_MAX_RP244_sh#1_001:CAFnuclei	0	585.543	854.204	38	Cancer_MAX_RP244_sh#2_001:CAFnuclei	0	690.753	1018.91
39	Cancer_MAX_RP244_shNT_001:CAFnuclei	0	467.182	940.626	39	Cancer_MAX_RP244_sh#1_001:CAFnuclei	0	373.244	846.062	39	Cancer_MAX_RP244_sh#2_001:CAFnuclei	0	1142.28	1012.64
40	Cancer_MAX_RP244_shNT_001:CAFnuclei	0	524.17	940.626	40	Cancer_MAX_RP244_sh#1_001:CAFnuclei	0	1021.41	850.446	40	Cancer_MAX_RP244_sh#2_001:CAFnuclei	0	981.958	1007.63
41	Cancer_MAX_RP244_shNT_001:CAFnuclei	0	417.708	935.616	41	Cancer_MAX_RP244_sh#1_001:CAFnuclei	0	442.132	833.537	41	Cancer_MAX_RP244_sh#2_001:CAFnuclei	0	733.964	1007.63
42	Cancer_MAX_RP244_shNT_001:CAFnuclei	0	319.387	934.99	42	Cancer_MAX_RP244_sh#1_001:CAFnuclei	0	1049.59	844.184	42	Cancer_MAX_RP244_sh#2_001:CAFnuclei	0	963.171	1003.88
43	Cancer_MAX_RP244_shNT_001:CAFnuclei	0	536.069	933.111	43	Cancer_MAX_RP244_sh#1_001:CAFnuclei	0	1095.94	843.557	43	Cancer_MAX_RP244_sh#2_001:CAFnuclei	0	708.914	991.978
44	Cancer_MAX_RP244_shNT_001:CAFnuclei	0	298.095	927.475	44	Cancer_MAX_RP244_sh#1_001:CAFnuclei	0	700.773	842.931	44	Cancer_MAX_RP244_sh#2_001:CAFnuclei	0	944.383	996.988
45	Cancer_MAX_RP244_shNT_001:CAFnuclei	0	597.442	932.485	45	Cancer_MAX_RP244_sh#1_001:CAFnuclei	0	1084.04	837.921	45	Cancer_MAX_RP244_sh#2_001:CAFnuclei	0	598.694	994.483
46	Cancer_MAX_RP244_shNT_001:CAFnuclei	0	528.554	921.212	46	Cancer_MAX_RP244_sh#1_001:CAFnuclei	0	735.216	832.285	46	Cancer_MAX_RP244_sh#2_001:CAFnuclei	0	941.252	995.736
47	Cancer_MAX_RP244_shNT_001:CAFnuclei	0	452.778	930.606	47	Cancer_MAX_RP244_sh#1_001:CAFnuclei	0	363.851	827.901	47	Cancer_MAX_RP244_sh#2_001:CAFnuclei	0	826.649	991.352
48	Cancer_MAX_RP244_shNT_001:CAFnuclei	0	894.91	924.343	48	Cancer_MAX_RP244_sh#1_001:CAFnuclei	0	842.305	827.901	48	Cancer_MAX_RP244_sh#2_001:CAFnuclei	0	946.262	991.978
49	Cancer_MAX_RP244_shNT_001:CAFnuclei	0	634.39	915.576	49	Cancer_MAX_RP244_sh#1_001:CAFnuclei	0	1020.16	827.275	49	Cancer_MAX_RP244_sh#2_001:CAFnuclei	0	953.151	980.08
50	Cancer_MAX_RP244_shNT_001:CAFnuclei	0	618.734	923.091	50	Cancer_MAX_RP244_sh#1_001:CAFnuclei	0	812.871	821.639	50	Cancer_MAX_RP244_sh#2_001:CAFnuclei	0	824.144	981.332
51	Cancer_MAX_RP244_shNT_001:CAFnuclei	0	479.707	916.828	51	Cancer_MAX_RP244_sh#1_001:CAFnuclei	0	598.068	826.649	51	Cancer_MAX_RP244_sh#2_001:CAFnuclei	0	673.844	975.07
52	Cancer_MAX_RP244_shNT_001:CAFnuclei	0	809.74	925.596	52	Cancer_MAX_RP244_sh#1_001:CAFnuclei	0	559.24	819.76	52	Cancer_MAX_RP244_sh#2_001:CAFnuclei	0	688.874	975.07
53	Cancer_MAX_RP244_shNT_001:CAFnuclei	0	921.838	920.586	53	Cancer_MAX_RP244_sh#1_001:CAFnuclei	0	468.434	824.77	53	Cancer_MAX_RP244_sh#2_001:CAFnuclei	0	715.176	951.898
54	Cancer_MAX_RP244_shNT_001:CAFnuclei	0	779.054	919.333	54	Cancer_MAX_RP244_sh#1_001:CAFnuclei	0	336.296	818.507	54	Cancer_MAX_RP244_sh#2_001:CAFnuclei	0	698.268	955.03
55	Cancer_MAX_RP244_shNT_001:CAFnuclei	0	417.708	918.707	55	Cancer_MAX_RP244_sh#1_001:CAFnuclei	0	712.045	819.134	55	Cancer_MAX_RP244_sh#2_001:CAFnuclei	0	939.373	947.515
56	Cancer_MAX_RP244_shNT_001:CAFnuclei	0	452.152	922.465	56	Cancer_MAX_RP244_sh#1_001:CAFnuclei	0	485.343	819.134	56	Cancer_MAX_RP244_sh#2_001:CAFnuclei	0	657.561	950.646
57	Cancer_MAX_RP244_shNT_001:CAFnuclei	0	561.745	913.071	57	Cancer_MAX_RP244_sh#1_001:CAFnuclei	0	904.93	816.629	57	Cancer_MAX_RP244_sh#2_001:CAFnuclei	0	1067.76	948.767
58	Cancer_MAX_RP244_shNT_001:CAFnuclei	0	928.101	911.192	58	Cancer_MAX_RP244_sh#1_001:CAFnuclei	0	459.04	810.992	58	Cancer_MAX_RP244_sh#2_001:CAFnuclei	0	691.379	921.212
59	Cancer_MAX_RP244_shNT_001:CAFnuclei	0	1093.43	917.455	59	Cancer_MAX_RP244_sh#1_001:CAFnuclei	0	980.08	817.255	59	Cancer_MAX_RP244_sh#2_001:CAFnuclei	0	713.298	919.96
60	Cancer_MAX_RP244_shNT_001:CAFnuclei	0	663.198	913.697	60	Cancer_MAX_RP244_sh#1_001:CAFnuclei	0	832.911	813.497	60	Cancer_MAX_RP244_sh#2_001:CAFnuclei	0	1043.33	916.202
61	Cancer_MAX_RP244_shNT_001:CAFnuclei	0	1076.52	913.071	61	Cancer_MAX_RP244_sh#1_001:CAFnuclei	0	740.853	808.487	61	Cancer_MAX_RP244_sh#2_001:CAFnuclei	0	702.025	903.677
62	Cancer_MAX_RP244_shNT_001:CAFnuclei	0	574.27	895.536	62	Cancer_MAX_RP244_sh#1_001:CAFnuclei	0	614.976	806.609	62	Cancer_MAX_RP244_sh#2_001:CAFnuclei	0	671.339	900.546
63	Cancer_MAX_RP244_shNT_001:CAFnuclei	0	474.07	893.031	63	Cancer_MAX_RP244_sh#1_001:CAFnuclei	0	974.443	810.992	63	Cancer_MAX_RP244_sh#2_001:CAFnuclei	0	720.186	876.122
64	Cancer_MAX_RP244_shNT_001:CAFnuclei	0	614.976	888.647	64	Cancer_MAX_RP244_sh#1_001:CAFnuclei	0	589.927	806.609	64	Cancer_MAX_RP244_sh#2_001:CAFnuclei	0	704.53	888.021
65	Cancer_MAX_RP244_shNT_001:CAFnuclei	0	702.651	891.152	65	Cancer_MAX_RP244_sh#1_001:CAFnuclei	0	920.586	804.104	65	Cancer_MAX_RP244_sh#2_001:CAFnuclei	0	592.432	889.9
66	Cancer_MAX_RP244_shNT_001:CAFnuclei	0	633.138	895.536	66	Cancer_MAX_RP244_sh#1_001:CAFnuclei	0	549.22	797.215	66	Cancer_MAX_RP244_sh#2_001:CAFnuclei	0	665.703	889.274
67	Cancer_MAX_RP244_shNT_001:CAFnuclei	0	649.42	880.506	67	Cancer_MAX_RP244_sh#1_001:CAFnuclei	0	787.821	794.71	67	Cancer_MAX_RP244_sh#2_001:CAFnuclei	0	571.765	886.769
68	Cancer_MAX_RP244_shNT_001:CAFnuclei	0	541.705	885.516	68	Cancer_MAX_RP244_sh#1_001:CAFnuclei	0	914.324	796.589	68	Cancer_MAX_RP244_sh#2_001:CAFnuclei	0	1018.91	878.001
69	Cancer_MAX_RP244_shNT_001:CAFnuclei	0	567.382	883.637	69	Cancer_MAX_RP244_sh#1_001:CAFnuclei	0	824.144	798.467	69	Cancer_MAX_RP244_sh#2_001:CAFnuclei	0	670.713	879.88
70	Cancer_MAX_RP244_shNT_001:CAFnuclei	0	154.057	884.89	70	Cancer_MAX_RP244_sh#1_001:CAFnuclei	0	734.59	794.71	70	Cancer_MAX_RP244_sh#2_001:CAFnuclei	0	1048.97	874.87
71	Cancer_MAX_RP244_shNT_001:CAFnuclei	0	550.473	886.769	71	Cancer_MAX_RP244_sh#1_001:CAFnuclei	0	561.119	797.841	71	Cancer_MAX_RP244_sh#2_001:CAFnuclei	0	698.894	869.86
72	Cancer_MAX_RP244_shNT_001:CAFnuclei	0	790.326	879.254	72	Cancer_MAX_RP244_sh#1_001:CAFnuclei	0	724.57	789.7	72	Cancer_MAX_RP244_sh#2_001:CAFnuclei	0	1087.79	872.991
73	Cancer_MAX_RP244_shNT_001:CAFnuclei	0	774.67	880.506	73	Cancer_MAX_RP244_sh#1_001:CAFnuclei	0	457.162	786.569	73	Cancer_MAX_RP244_sh#2_001:CAFnuclei	0	445.889	873.617
74	Cancer_MAX_RP244_shNT_001:CAFnuclei	0	709.54	881.759	74	Cancer_MAX_RP244_sh#1_001:CAFnuclei	0	894.91	792.205	74	Cancer_MAX_RP244_sh#2_001:CAFnuclei	0	1070.26	871.112
75	Cancer_MAX_RP244_shNT_001:CAFnuclei	0	472.192	877.375	75	Cancer_MAX_RP244_sh#1_001:CAFnuclei	0	822.265	792.205	75	Cancer_MAX_RP244_sh#2_001:CAFnuclei	0	1097.81	872.365
76	Cancer_MAX_RP244_shNT_001:CAFnuclei	0	755.883	881.759	76	Cancer_MAX_RP244_sh#1_001:CAFnuclei	0	382.638	784.69	76	Cancer_MAX_RP244_sh#2_001:CAFnuclei	0	824.77	865.476
77	Cancer_MAX_RP244_shNT_001:CAFnuclei	0	318.134	870.486	77	Cancer_MAX_RP244_sh#1_001:CAFnuclei	0	708.914	784.064	77	Cancer_MAX_RP244_sh#2_001:CAFnuclei	0	1033.94	868.607
78	Cancer_MAX_RP244_shNT_001:CAFnuclei	0	627.501	874.87	78	Cancer_MAX_RP244_sh#1_001:CAFnuclei	0	1015.78	782.811	78	Cancer_MAX_RP244_sh#2_001:CAFnuclei	0	454.657	866.729
79	Cancer_MAX_RP244_shNT_001:CAFnuclei	0	552.352	880.506	79	Cancer_MAX_RP244_sh#1_001:CAFnuclei	0	924.97	784.69	79	Cancer_MAX_RP244_sh#2_001:CAFnuclei	0	1079.65	864.224
80	Cancer_MAX_RP244_shNT_001:CAFnuclei	0	407.062	871.112	80	Cancer_MAX_RP244_sh#1_001:CAFnuclei	0	606.835	784.69	80	Cancer_MAX_RP244_sh#2_001:CAFnuclei	0	1058.36	862.971
81	Cancer_MAX_RP244_shNT_001:CAFnuclei	0	673.844	870.486	81	Cancer_MAX_RP244_sh#1_001:CAFnuclei	0	804.104	778.427	81	Cancer_MAX_RP244_sh#2_001:CAFnuclei	0	618.108	861.719
82	Cancer_MAX_RP244_shNT_001:CAFnuclei	0	704.53	870.486	82	Cancer_MAX_RP244_sh#1_001:CAFnuclei	0	991.352	782.811	82	Cancer_MAX_RP244_sh#2_001:CAFnuclei	0	596.815	864.85
83	Cancer_MAX_RP244_shNT_001:CAFnuclei	0	891.152	872.991	83	Cancer_MAX_RP244_sh#1_001:CAFnuclei	0	564.877	779.68	83	Cancer_MAX_RP244_sh#2_001:CAFnuclei	0	671.339	867.981
84	Cancer_MAX_RP244_shNT_001:CAFnuclei	0	573.018	861.719	84	Cancer_MAX_RP244_sh#1_001:CAFnuclei	0	332.538	781.559	84	Cancer_MAX_RP244_sh#2_001:CAFnuclei	0	551.099	859.214
85	Cancer_MAX_RP244_shNT_001:CAFnuclei	0	973.817	866.729	85	Cancer_MAX_RP244_sh#1_001:CAFnuclei	0	594.31	787.821	85	Cancer_MAX_RP244_sh#2_001:CAFnuclei	0	727.701	784.064
86	Cancer_MAX_RP244_shNT_001:CAFnuclei	0	889.9	871.739	86	Cancer_MAX_RP244_sh#1_001:CAFnuclei	0	511.645	780.932	86	Cancer_MAX_RP244_sh#2_001:CAFnuclei	0	675.723	857.961
87	Cancer_MAX_RP244_shNT_001:CAFnuclei	0	657.561	862.345	87	Cancer_MAX_RP244_sh#1_001:CAFnuclei	0	596.189	785.316	87	Cancer_MAX_RP244_sh#2_001:CAFnuclei	0	1092.8	854.83
88	Cancer_MAX_RP244_shNT_001:CAFnuclei	0	633.138	865.476	88	Cancer_MAX_RP244_sh#1_001:CAFnuclei	0	404.557	779.054	88	Cancer_MAX_RP244_sh#2_001:CAFnuclei	0	635.016	849.194
89	Cancer_MAX_RP244_shNT_001:CAFnuclei	0	759.64	866.729	89	Cancer_MAX_RP244_sh#1_001:CAFnuclei	0	876.749	773.417	89	Cancer_MAX_RP244_sh#2_001:CAFnuclei	0	956.908	845.436
90	Cancer_MAX_RP244_shNT_001:CAFnuclei	0	514.15	858.587	90	Cancer_MAX_RP244_sh#1_001:CAFnuclei	0	737.721	773.417	90	Cancer_MAX_RP244_sh#2_001:CAFnuclei	0	683.864	841.679
91	Cancer_MAX_RP244_shNT_001:CAFnuclei	0	665.703	846.062	91	Cancer_MAX_RP244_sh#1_001:CAFnuclei	0	617.481	774.044	91	Cancer_MAX_RP244_sh#2_001:CAFnuclei	0	607.462	843.557
92	Cancer_MAX_RP244_shNT_001:CAFnuclei	0	952.525	857.335	92	Cancer_MAX_RP244_sh#1_001:CAFnuclei	0	718.934	778.427	92	Cancer_MAX_RP244_sh#2_001:CAFnuclei	0	552.978	844.184
93	Cancer_MAX_RP244_shNT_001:CAFnuclei	0	765.902	861.719	93	Cancer_MAX_RP244_sh#1_001:CAFnuclei	0	676.975	765.276	93	Cancer_MAX_RP244_sh#2_001:CAFnuclei	0	511.645	837.295
94	Cancer_MAX_RP244_shNT_001:CAFnuclei	0	635.643	856.709	94	Cancer_MAX_RP244_sh#1_001:CAFnuclei	0	765.902	753.378	94	Cancer_MAX_RP244_sh#2_001:CAFnuclei	0	572.392	838.547
95	Cancer_MAX_RP244_shNT_001:CAFnuclei	0	424.597	842.305	95	Cancer_MAX_RP244_sh#1_001:CAFnuclei	0	653.804	776.549	95	Cancer_MAX_RP244_sh#2_001:CAFnuclei	0	603.704	822.891
96	Cancer_MAX_RP244_shNT_001:CAFnuclei	0	540.453	846.689	96	Cancer_MAX_RP244_sh#1_001:CAFnuclei	0	943.131	776.549	96	Cancer_MAX_RP244_sh#2_001:CAFnuclei	0	582.412	827.901
97	Cancer_MAX_RP244_shNT_001:CAFnuclei	0	491.605	846.062	97	Cancer_MAX_RP244_sh#1_001:CAFnuclei	0	949.393	772.165	97	Cancer_MAX_RP244_sh#2_001:CAFnuclei	0	581.159	802.851
98	Cancer_MAX_RP244_shNT_001:CAFnuclei	0	607.462	856.082	98	Cancer_MAX_RP244_sh#1_001:CAFnuclei	0	722.065	771.539	98	Cancer_MAX_RP244_sh#2_001:CAFnuclei	0	621.865	800.346
99	Cancer_MAX_RP244_shNT_001:CAFnuclei	0	1121.61	852.325	99	Cancer_MAX_RP244_sh#1_001:CAFnuclei	0	708.288	755.883	99	Cancer_MAX_RP244_sh#2_001:CAFnuclei	0	842.305	799.72
100	Cancer_MAX_RP244_shNT_001:CAFnuclei	0	1089.67	851.699	100	Cancer_MAX_RP244_sh#1_001:CAFnuclei	0	497.242	771.539	100	Cancer_MAX_RP244_sh#2_001:CAFnuclei	0	644.41	800.346
101	Cancer_MAX_RP244_shNT_001:CAFnuclei	0	524.797	849.194	101	Cancer_MAX_RP244_sh#1_001:CAFnuclei	0	467.808	767.781	101	Cancer_MAX_RP244_sh#2_001:CAFnuclei	0	445.889	794.71
102	Cancer_MAX_RP244_shNT_001:CAFnuclei	0	321.266	846.062	102	Cancer_MAX_RP244_sh#1_001:CAFnuclei	0	811.619	758.388	102	Cancer_MAX_RP244_sh#2_001:CAFnuclei	0	600.573	784.064
103	Cancer_MAX_RP244_shNT_001:CAFnuclei	0	306.236	849.194	103	Cancer_MAX_RP244_sh#1_001:CAFnuclei	0	501.625	768.407	103	Cancer_MAX_RP244_sh#2_001:CAFnuclei	0	473.444	782.811
104	Cancer_MAX_RP244_shNT_001:CAFnuclei	0	629.38	839.8	104	Cancer_MAX_RP244_sh#1_001:CAFnuclei	0	529.807	756.509	104	Cancer_MAX_RP244_sh#2_001:CAFnuclei	0	534.817	780.306
105	Cancer_MAX_RP244_shNT_001:CAFnuclei	0	738.974	848.567	105	Cancer_MAX_RP244_sh#1_001:CAFnuclei	0	869.86	760.893	105	Cancer_MAX_RP244_sh#2_001:CAFnuclei	0	481.585	777.801
106	Cancer_MAX_RP244_shNT_001:CAFnuclei	0	740.853	846.689	106	Cancer_MAX_RP244_sh#1_001:CAFnuclei	0	548.594	761.519	106	Cancer_MAX_RP244_sh#2_001:CAFnuclei	0	499.747	761.519
107	Cancer_MAX_RP244_shNT_001:CAFnuclei	0	646.915	827.901	107	Cancer_MAX_RP244_sh#1_001:CAFnuclei	0	492.232	762.771	107	Cancer_MAX_RP244_sh#2_001:CAFnuclei	0	1080.28	773.417
108	Cancer_MAX_RP244_shNT_001:CAFnuclei	0	547.968	833.537	108	Cancer_MAX_RP244_sh#1_001:CAFnuclei	0	588.048	756.509	108	Cancer_MAX_RP244_sh#2_001:CAFnuclei	0	621.239	765.276
109	Cancer_MAX_RP244_shNT_001:CAFnuclei	0	361.346	838.547	109	Cancer_MAX_RP244_sh#1_001:CAFnuclei	0	575.523	759.014	109	Cancer_MAX_RP244_sh#2_001:CAFnuclei	0	542.958	758.388
110	Cancer_MAX_RP244_shNT_001:CAFnuclei	0	606.209	836.042	110	Cancer_MAX_RP244_sh#1_001:CAFnuclei	0	435.243	752.125	110	Cancer_MAX_RP244_sh#2_001:CAFnuclei	0	552.978	756.509
111	Cancer_MAX_RP244_shNT_001:CAFnuclei	0	586.169	821.639	111	Cancer_MAX_RP244_sh#1_001:CAFnuclei	0	542.958	752.125	111	Cancer_MAX_RP244_sh#2_001:CAFnuclei	0	558.614	748.368
112	Cancer_MAX_RP244_shNT_001:CAFnuclei	0	522.292	824.144	112	Cancer_MAX_RP244_sh#1_001:CAFnuclei	0	372.618	754.63	112	Cancer_MAX_RP244_sh#2_001:CAFnuclei	0	643.784	746.489
113	Cancer_MAX_RP244_shNT_001:CAFnuclei	0	573.644	833.537	113	Cancer_MAX_RP244_sh#1_001:CAFnuclei	0	844.81	747.115	113	Cancer_MAX_RP244_sh#2_001:CAFnuclei	0	520.413	740.226
114	Cancer_MAX_RP244_shNT_001:CAFnuclei	0	466.555	825.396	114	Cancer_MAX_RP244_sh#1_001:CAFnuclei	0	333.791	747.741	114	Cancer_MAX_RP244_sh#2_001:CAFnuclei	0	454.031	745.863
115	Cancer_MAX_RP244_shNT_001:CAFnuclei	0	326.902	830.406	115	Cancer_MAX_RP244_sh#1_001:CAFnuclei	0	380.133	750.246	115	Cancer_MAX_RP244_sh#2_001:CAFnuclei	0	587.422	745.236
116	Cancer_MAX_RP244_shNT_001:CAFnuclei	0	884.264	835.416	116	Cancer_MAX_RP244_sh#1_001:CAFnuclei	0	606.835	743.984	116	Cancer_MAX_RP244_sh#2_001:CAFnuclei	0	586.169	725.823
117	Cancer_MAX_RP244_shNT_001:CAFnuclei	0	438.374	825.396	117	Cancer_MAX_RP244_sh#1_001:CAFnuclei	0	479.707	746.489	117	Cancer_MAX_RP244_sh#2_001:CAFnuclei	0	1105.96	723.318
118	Cancer_MAX_RP244_shNT_001:CAFnuclei	0	665.703	819.134	118	Cancer_MAX_RP244_sh#1_001:CAFnuclei	0	869.86	745.863	118	Cancer_MAX_RP244_sh#2_001:CAFnuclei	0	614.35	718.308
119	Cancer_MAX_RP244_shNT_001:CAFnuclei	0	892.405	823.517	119	Cancer_MAX_RP244_sh#1_001:CAFnuclei	0	789.074	676.975	119	Cancer_MAX_RP244_sh#2_001:CAFnuclei	0	1130.38	712.671
120	Cancer_MAX_RP244_shNT_001:CAFnuclei	0	604.957	819.76	120	Cancer_MAX_RP244_sh#1_001:CAFnuclei	0	900.546	743.358	120	Cancer_MAX_RP244_sh#2_001:CAFnuclei	0	628.128	723.318
121	Cancer_MAX_RP244_shNT_001:CAFnuclei	0	554.23	822.891	121	Cancer_MAX_RP244_sh#1_001:CAFnuclei	0	264.903	740.226	121	Cancer_MAX_RP244_sh#2_001:CAFnuclei	0	1097.81	718.934
122	Cancer_MAX_RP244_shNT_001:CAFnuclei	0	728.328	818.507	122	Cancer_MAX_RP244_sh#1_001:CAFnuclei	0	965.676	744.61	122	Cancer_MAX_RP244_sh#2_001:CAFnuclei	0	459.667	712.671
123	Cancer_MAX_RP244_shNT_001:CAFnuclei	0	492.232	814.124	123	Cancer_MAX_RP244_sh#1_001:CAFnuclei	0	651.299	740.226	123	Cancer_MAX_RP244_sh#2_001:CAFnuclei	0	528.554	703.904
124	Cancer_MAX_RP244_shNT_001:CAFnuclei	0	449.647	824.77	124	Cancer_MAX_RP244_sh#1_001:CAFnuclei	0	524.797	720.813	124	Cancer_MAX_RP244_sh#2_001:CAFnuclei	0	619.986	704.53
125	Cancer_MAX_RP244_shNT_001:CAFnuclei	0	540.453	811.619	125	Cancer_MAX_RP244_sh#1_001:CAFnuclei	0	857.335	734.59	125	Cancer_MAX_RP244_sh#2_001:CAFnuclei	0	612.471	686.369
126	Cancer_MAX_RP244_shNT_001:CAFnuclei	0	635.643	807.861	126	Cancer_MAX_RP244_sh#1_001:CAFnuclei	0	789.7	732.085	126	Cancer_MAX_RP244_sh#2_001:CAFnuclei	0	839.8	692.005
127	Cancer_MAX_RP244_shNT_001:CAFnuclei	0	763.398	813.497	127	Cancer_MAX_RP244_sh#1_001:CAFnuclei	0	480.959	734.59	127	Cancer_MAX_RP244_sh#2_001:CAFnuclei	0	626.875	690.753
128	Cancer_MAX_RP244_shNT_001:CAFnuclei	0	561.745	801.599	128	Cancer_MAX_RP244_sh#1_001:CAFnuclei	0	963.797	738.974	128	Cancer_MAX_RP244_sh#2_001:CAFnuclei	0	1044.58	687.621
129	Cancer_MAX_RP244_shNT_001:CAFnuclei	0	222.945	817.881	129	Cancer_MAX_RP244_sh#1_001:CAFnuclei	0	898.041	730.206	129	Cancer_MAX_RP244_sh#2_001:CAFnuclei	0	517.282	681.985
130	Cancer_MAX_RP244_shNT_001:CAFnuclei	0	693.884	806.609	130	Cancer_MAX_RP244_sh#1_001:CAFnuclei	0	822.891	710.793	130	Cancer_MAX_RP244_sh#2_001:CAFnuclei	0	1137.89	681.985
131	Cancer_MAX_RP244_shNT_001:CAFnuclei	0	834.164	809.74	131	Cancer_MAX_RP244_sh#1_001:CAFnuclei	0	945.01	726.449	131	Cancer_MAX_RP244_sh#2_001:CAFnuclei	0	560.493	678.228
132	Cancer_MAX_RP244_shNT_001:CAFnuclei	0	206.036	808.487	132	Cancer_MAX_RP244_sh#1_001:CAFnuclei	0	583.038	720.813	132	Cancer_MAX_RP244_sh#2_001:CAFnuclei	0	1149.17	675.096
133	Cancer_MAX_RP244_shNT_001:CAFnuclei	0	303.731	809.114	133	Cancer_MAX_RP244_sh#1_001:CAFnuclei	0	609.967	718.308	133	Cancer_MAX_RP244_sh#2_001:CAFnuclei	0	490.979	678.854
134	Cancer_MAX_RP244_shNT_001:CAFnuclei	0	857.961	806.609	134	Cancer_MAX_RP244_sh#1_001:CAFnuclei	0	442.758	723.318	134	Cancer_MAX_RP244_sh#2_001:CAFnuclei	0	580.533	659.44
135	Cancer_MAX_RP244_shNT_001:CAFnuclei	0	810.366	802.225	135	Cancer_MAX_RP244_sh#1_001:CAFnuclei	0	963.797	721.439	135	Cancer_MAX_RP244_sh#2_001:CAFnuclei	0	470.313	675.723
136	Cancer_MAX_RP244_shNT_001:CAFnuclei	0	586.795	787.821	136	Cancer_MAX_RP244_sh#1_001:CAFnuclei	0	371.992	722.065	136	Cancer_MAX_RP244_sh#2_001:CAFnuclei	0	854.204	654.43
137	Cancer_MAX_RP244_shNT_001:CAFnuclei	0	467.182	800.346	137	Cancer_MAX_RP244_sh#1_001:CAFnuclei	0	269.287	717.055	137	Cancer_MAX_RP244_sh#2_001:CAFnuclei	0	607.462	650.673
138	Cancer_MAX_RP244_shNT_001:CAFnuclei	0	611.219	744.61	138	Cancer_MAX_RP244_sh#1_001:CAFnuclei	0	414.577	718.934	138	Cancer_MAX_RP244_sh#2_001:CAFnuclei	0	1027.67	651.299
139	Cancer_MAX_RP244_shNT_001:CAFnuclei	0	371.992	799.72	139	Cancer_MAX_RP244_sh#1_001:CAFnuclei	0	859.84	720.186	139	Cancer_MAX_RP244_sh#2_001:CAFnuclei	0	595.563	640.026
140	Cancer_MAX_RP244_shNT_001:CAFnuclei	0	454.031	797.215	140	Cancer_MAX_RP244_sh#1_001:CAFnuclei	0	849.194	715.803	140	Cancer_MAX_RP244_sh#2_001:CAFnuclei	0	585.543	638.774
141	Cancer_MAX_RP244_shNT_001:CAFnuclei	0	340.053	797.841	141	Cancer_MAX_RP244_sh#1_001:CAFnuclei	0	305.609	717.055	141	Cancer_MAX_RP244_sh#2_001:CAFnuclei	0	546.089	640.026
142	Cancer_MAX_RP244_shNT_001:CAFnuclei	0	483.464	787.195	142	Cancer_MAX_RP244_sh#1_001:CAFnuclei	0	797.215	713.298	142	Cancer_MAX_RP244_sh#2_001:CAFnuclei	0	578.654	629.38
143	Cancer_MAX_RP244_shNT_001:CAFnuclei	0	730.206	790.952	143	Cancer_MAX_RP244_sh#1_001:CAFnuclei	0	551.099	718.934	143	Cancer_MAX_RP244_sh#2_001:CAFnuclei	0	547.968	611.845
144	Cancer_MAX_RP244_shNT_001:CAFnuclei	0	841.052	792.831	144	Cancer_MAX_RP244_sh#1_001:CAFnuclei	0	499.747	708.288	144	Cancer_MAX_RP244_sh#2_001:CAFnuclei	0	611.219	611.845
145	Cancer_MAX_RP244_shNT_001:CAFnuclei	0	694.51	787.821	145	Cancer_MAX_RP244_sh#1_001:CAFnuclei	0	881.132	715.176	145	Cancer_MAX_RP244_sh#2_001:CAFnuclei	0	599.947	604.33
146	Cancer_MAX_RP244_shNT_001:CAFnuclei	0	438.374	782.185	146	Cancer_MAX_RP244_sh#1_001:CAFnuclei	0	960.666	709.54	146	Cancer_MAX_RP244_sh#2_001:CAFnuclei	0	867.355	604.33
147	Cancer_MAX_RP244_shNT_001:CAFnuclei	0	551.099	767.155	147	Cancer_MAX_RP244_sh#1_001:CAFnuclei	0	554.857	692.631	147	Cancer_MAX_RP244_sh#2_001:CAFnuclei	0	611.845	589.3
148	Cancer_MAX_RP244_shNT_001:CAFnuclei	0	459.04	774.67	148	Cancer_MAX_RP244_sh#1_001:CAFnuclei	0	346.942	707.661	148	Cancer_MAX_RP244_sh#2_001:CAFnuclei	0	506.635	594.937
149	Cancer_MAX_RP244_shNT_001:CAFnuclei	0	499.12	781.559	149	Cancer_MAX_RP244_sh#1_001:CAFnuclei	0	483.464	704.53	149	Cancer_MAX_RP244_sh#2_001:CAFnuclei	0	595.563	578.654
150	Cancer_MAX_RP244_shNT_001:CAFnuclei	0	407.062	774.67	150	Cancer_MAX_RP244_sh#1_001:CAFnuclei	0	588.674	703.278	150	Cancer_MAX_RP244_sh#2_001:CAFnuclei	0	619.36	589.927
151	Cancer_MAX_RP244_shNT_001:CAFnuclei	0	780.932	770.286	151	Cancer_MAX_RP244_sh#1_001:CAFnuclei	0	1010.77	702.025	151	Cancer_MAX_RP244_sh#2_001:CAFnuclei	0	628.754	542.958
152	Cancer_MAX_RP244_shNT_001:CAFnuclei	0	506.009	770.286	152	Cancer_MAX_RP244_sh#1_001:CAFnuclei	0	985.09	697.641	152	Cancer_MAX_RP244_sh#2_001:CAFnuclei	0	804.73	533.564
153	Cancer_MAX_RP244_shNT_001:CAFnuclei	0	759.64	779.68	153	Cancer_MAX_RP244_sh#1_001:CAFnuclei	0	852.951	698.894	153	Cancer_MAX_RP244_sh#2_001:CAFnuclei	0	562.998	563.624
154	Cancer_MAX_RP244_shNT_001:CAFnuclei	0	758.388	778.427	154	Cancer_MAX_RP244_sh#1_001:CAFnuclei	0	458.414	693.258	154	Cancer_MAX_RP244_sh#2_001:CAFnuclei	0	577.402	559.867
155	Cancer_MAX_RP244_shNT_001:CAFnuclei	0	221.066	774.67	155	Cancer_MAX_RP244_sh#1_001:CAFnuclei	0	322.518	697.641	155	Cancer_MAX_RP244_sh#2_001:CAFnuclei	0	534.817	556.735
156	Cancer_MAX_RP244_shNT_001:CAFnuclei	0	197.895	775.922	156	Cancer_MAX_RP244_sh#1_001:CAFnuclei	0	373.871	697.641	156	Cancer_MAX_RP244_sh#2_001:CAFnuclei	0	477.202	551.099
157	Cancer_MAX_RP244_shNT_001:CAFnuclei	0	726.449	755.883	157	Cancer_MAX_RP244_sh#1_001:CAFnuclei	0	286.196	693.884	157	Cancer_MAX_RP244_sh#2_001:CAFnuclei	0	581.159	547.968
158	Cancer_MAX_RP244_shNT_001:CAFnuclei	0	811.619	769.66	158	Cancer_MAX_RP244_sh#1_001:CAFnuclei	0	479.08	652.551	158	Cancer_MAX_RP244_sh#2_001:CAFnuclei	0	514.15	543.584
159	Cancer_MAX_RP244_shNT_001:CAFnuclei	0	697.015	769.66	159	Cancer_MAX_RP244_sh#1_001:CAFnuclei	0	407.688	691.379	159	Cancer_MAX_RP244_sh#2_001:CAFnuclei	0	579.28	542.332
160	Cancer_MAX_RP244_shNT_001:CAFnuclei	0	901.172	765.902	160	Cancer_MAX_RP244_sh#1_001:CAFnuclei	0	416.456	689.5	160	Cancer_MAX_RP244_sh#2_001:CAFnuclei	0	1131.01	536.695
161	Cancer_MAX_RP244_shNT_001:CAFnuclei	0	874.87	769.66	161	Cancer_MAX_RP244_sh#1_001:CAFnuclei	0	526.049	676.975	161	Cancer_MAX_RP244_sh#2_001:CAFnuclei	0	833.537	531.685
162	Cancer_MAX_RP244_shNT_001:CAFnuclei	0	884.264	767.781	162	Cancer_MAX_RP244_sh#1_001:CAFnuclei	0	325.649	681.359	162	Cancer_MAX_RP244_sh#2_001:CAFnuclei	0	846.062	523.544
163	Cancer_MAX_RP244_shNT_001:CAFnuclei	0	410.819	767.155	163	Cancer_MAX_RP244_sh#1_001:CAFnuclei	0	862.345	676.349	163	Cancer_MAX_RP244_sh#2_001:CAFnuclei	0	600.573	524.797
164	Cancer_MAX_RP244_shNT_001:CAFnuclei	0	526.049	757.135	164	Cancer_MAX_RP244_sh#1_001:CAFnuclei	0	365.103	661.319	164	Cancer_MAX_RP244_sh#2_001:CAFnuclei	0	620.613	510.393
165	Cancer_MAX_RP244_shNT_001:CAFnuclei	0	476.575	743.984	165	Cancer_MAX_RP244_sh#1_001:CAFnuclei	0	893.657	669.46	165	Cancer_MAX_RP244_sh#2_001:CAFnuclei	0	550.473	523.544
166	Cancer_MAX_RP244_shNT_001:CAFnuclei	0	418.334	760.266	166	Cancer_MAX_RP244_sh#1_001:CAFnuclei	0	439.001	670.713	166	Cancer_MAX_RP244_sh#2_001:CAFnuclei	0	593.684	501.625
167	Cancer_MAX_RP244_shNT_001:CAFnuclei	0	837.921	759.64	167	Cancer_MAX_RP244_sh#1_001:CAFnuclei	0	229.207	671.339	167	Cancer_MAX_RP244_sh#2_001:CAFnuclei	0	543.584	514.15
168	Cancer_MAX_RP244_shNT_001:CAFnuclei	0	774.044	738.348	168	Cancer_MAX_RP244_sh#1_001:CAFnuclei	0	278.681	670.713	168	Cancer_MAX_RP244_sh#2_001:CAFnuclei	0	1116.6	519.16
169	Cancer_MAX_RP244_shNT_001:CAFnuclei	0	428.981	752.125	169	Cancer_MAX_RP244_sh#1_001:CAFnuclei	0	251.126	668.834	169	Cancer_MAX_RP244_sh#2_001:CAFnuclei	0	698.268	506.635
170	Cancer_MAX_RP244_shNT_001:CAFnuclei	0	326.276	754.004	170	Cancer_MAX_RP244_sh#1_001:CAFnuclei	0	539.827	660.693	170	Cancer_MAX_RP244_sh#2_001:CAFnuclei	0	806.609	516.029
171	Cancer_MAX_RP244_shNT_001:CAFnuclei	0	808.487	751.499	171	Cancer_MAX_RP244_sh#1_001:CAFnuclei	0	415.829	666.329	171	Cancer_MAX_RP244_sh#2_001:CAFnuclei	0	1042.7	511.019
172	Cancer_MAX_RP244_shNT_001:CAFnuclei	0	272.418	755.256	172	Cancer_MAX_RP244_sh#1_001:CAFnuclei	0	306.862	667.581	172	Cancer_MAX_RP244_sh#2_001:CAFnuclei	0	810.992	506.635
173	Cancer_MAX_RP244_shNT_001:CAFnuclei	0	314.377	750.246	173	Cancer_MAX_RP244_sh#1_001:CAFnuclei	0	875.496	660.066	173	Cancer_MAX_RP244_sh#2_001:CAFnuclei	0	737.095	507.262
174	Cancer_MAX_RP244_shNT_001:CAFnuclei	0	295.59	747.115	174	Cancer_MAX_RP244_sh#1_001:CAFnuclei	0	214.803	663.824	174	Cancer_MAX_RP244_sh#2_001:CAFnuclei	0	516.029	502.252
175	Cancer_MAX_RP244_shNT_001:CAFnuclei	0	278.055	754.004	175	Cancer_MAX_RP244_sh#1_001:CAFnuclei	0	315.629	658.188	175	Cancer_MAX_RP244_sh#2_001:CAFnuclei	0	785.942	495.989
176	Cancer_MAX_RP244_shNT_001:CAFnuclei	0	280.56	752.751	176	Cancer_MAX_RP244_sh#1_001:CAFnuclei	0	338.801	652.551	176	Cancer_MAX_RP244_sh#2_001:CAFnuclei	0	648.168	501.625
177	Cancer_MAX_RP244_shNT_001:CAFnuclei	0	503.504	748.994	177	Cancer_MAX_RP244_sh#1_001:CAFnuclei	0	521.665	630.006	177	Cancer_MAX_RP244_sh#2_001:CAFnuclei	0	658.814	503.504
178	Cancer_MAX_RP244_shNT_001:CAFnuclei	0	437.122	744.61	178	Cancer_MAX_RP244_sh#1_001:CAFnuclei	0	400.173	638.148	178	Cancer_MAX_RP244_sh#2_001:CAFnuclei	0	734.59	500.999
179	Cancer_MAX_RP244_shNT_001:CAFnuclei	0	321.266	740.853	179	Cancer_MAX_RP244_sh#1_001:CAFnuclei	0	874.244	636.269	179	Cancer_MAX_RP244_sh#2_001:CAFnuclei	0	763.398	492.232
180	Cancer_MAX_RP244_shNT_001:CAFnuclei	0	504.13	742.731	180	Cancer_MAX_RP244_sh#1_001:CAFnuclei	0	215.43	646.289	180	Cancer_MAX_RP244_sh#2_001:CAFnuclei	0	660.693	499.747
181	Cancer_MAX_RP244_shNT_001:CAFnuclei	0	905.556	742.105	181	Cancer_MAX_RP244_sh#1_001:CAFnuclei	0	929.98	645.036	181	Cancer_MAX_RP244_sh#2_001:CAFnuclei	0	731.459	494.11
182	Cancer_MAX_RP244_shNT_001:CAFnuclei	0	454.657	726.449	182	Cancer_MAX_RP244_sh#1_001:CAFnuclei	0	301.852	642.531	182	Cancer_MAX_RP244_sh#2_001:CAFnuclei	0	683.238	486.595
183	Cancer_MAX_RP244_shNT_001:CAFnuclei	0	385.769	728.328	183	Cancer_MAX_RP244_sh#1_001:CAFnuclei	0	326.902	641.905	183	Cancer_MAX_RP244_sh#2_001:CAFnuclei	0	537.948	480.333
184	Cancer_MAX_RP244_shNT_001:CAFnuclei	0	537.948	742.731	184	Cancer_MAX_RP244_sh#1_001:CAFnuclei	0	1018.91	638.148	184	Cancer_MAX_RP244_sh#2_001:CAFnuclei	0	647.541	474.697
185	Cancer_MAX_RP244_shNT_001:CAFnuclei	0	1043.33	741.479	185	Cancer_MAX_RP244_sh#1_001:CAFnuclei	0	374.497	642.531	185	Cancer_MAX_RP244_sh#2_001:CAFnuclei	0	591.805	477.202
186	Cancer_MAX_RP244_shNT_001:CAFnuclei	0	184.743	738.974	186	Cancer_MAX_RP244_sh#1_001:CAFnuclei	0	383.891	637.521	186	Cancer_MAX_RP244_sh#2_001:CAFnuclei	0	622.491	477.202
187	Cancer_MAX_RP244_shNT_001:CAFnuclei	0	311.872	737.721	187	Cancer_MAX_RP244_sh#1_001:CAFnuclei	0	372.618	640.653	187	Cancer_MAX_RP244_sh#2_001:CAFnuclei	0	512.272	469.06
188	Cancer_MAX_RP244_shNT_001:CAFnuclei	0	847.315	735.216	188	Cancer_MAX_RP244_sh#1_001:CAFnuclei	0	924.343	634.39	188	Cancer_MAX_RP244_sh#2_001:CAFnuclei	0	764.024	467.182
189	Cancer_MAX_RP244_shNT_001:CAFnuclei	0	331.912	735.843	189	Cancer_MAX_RP244_sh#1_001:CAFnuclei	0	948.767	630.633	189	Cancer_MAX_RP244_sh#2_001:CAFnuclei	0	675.096	448.394
190	Cancer_MAX_RP244_shNT_001:CAFnuclei	0	489.1	725.196	190	Cancer_MAX_RP244_sh#1_001:CAFnuclei	0	960.04	626.875	190	Cancer_MAX_RP244_sh#2_001:CAFnuclei	0	624.996	469.687
191	Cancer_MAX_RP244_shNT_001:CAFnuclei	0	368.234	735.843	191	Cancer_MAX_RP244_sh#1_001:CAFnuclei	0	428.981	620.613	191	Cancer_MAX_RP244_sh#2_001:CAFnuclei	0	581.159	457.162
192	Cancer_MAX_RP244_shNT_001:CAFnuclei	0	352.578	731.459	192	Cancer_MAX_RP244_sh#1_001:CAFnuclei	0	444.637	617.481	192	Cancer_MAX_RP244_sh#2_001:CAFnuclei	0	633.138	467.182
193	Cancer_MAX_RP244_shNT_001:CAFnuclei	0	940	734.59	193	Cancer_MAX_RP244_sh#1_001:CAFnuclei	0	325.023	621.239	193	Cancer_MAX_RP244_sh#2_001:CAFnuclei	0	670.086	466.555
194	Cancer_MAX_RP244_shNT_001:CAFnuclei	0	280.56	730.833	194	Cancer_MAX_RP244_sh#1_001:CAFnuclei	0	1025.8	613.724	194	Cancer_MAX_RP244_sh#2_001:CAFnuclei	0	625.623	463.424
195	Cancer_MAX_RP244_shNT_001:CAFnuclei	0	432.738	727.075	195	Cancer_MAX_RP244_sh#1_001:CAFnuclei	0	870.486	611.219	195	Cancer_MAX_RP244_sh#2_001:CAFnuclei	0	636.269	461.545
196	Cancer_MAX_RP244_shNT_001:CAFnuclei	0	752.125	719.56	196	Cancer_MAX_RP244_sh#1_001:CAFnuclei	0	492.232	609.967	196	Cancer_MAX_RP244_sh#2_001:CAFnuclei	0	715.176	455.283
197	Cancer_MAX_RP244_shNT_001:CAFnuclei	0	1027.05	718.934	197	Cancer_MAX_RP244_sh#1_001:CAFnuclei	0	499.12	601.199	197	Cancer_MAX_RP244_sh#2_001:CAFnuclei	0	633.138	454.031
198	Cancer_MAX_RP244_shNT_001:CAFnuclei	0	404.557	710.166	198	Cancer_MAX_RP244_sh#1_001:CAFnuclei	0	890.526	598.694	198	Cancer_MAX_RP244_sh#2_001:CAFnuclei	0	640.653	442.758
199	Cancer_MAX_RP244_shNT_001:CAFnuclei	0	867.981	721.439	199	Cancer_MAX_RP244_sh#1_001:CAFnuclei	0	1035.19	601.825	199	Cancer_MAX_RP244_sh#2_001:CAFnuclei	0	623.118	428.354
200	Cancer_MAX_RP244_shNT_001:CAFnuclei	0	430.859	718.934	200	Cancer_MAX_RP244_sh#1_001:CAFnuclei	0	408.941	597.442	200	Cancer_MAX_RP244_sh#2_001:CAFnuclei	0	594.31	432.738
201	Cancer_MAX_RP244_shNT_001:CAFnuclei	0	859.214	718.308	201	Cancer_MAX_RP244_sh#1_001:CAFnuclei	0	305.609	596.189	201	Cancer_MAX_RP244_sh#2_001:CAFnuclei	0	482.838	435.243
202	Cancer_MAX_RP244_shNT_001:CAFnuclei	0	361.346	716.429	202	Cancer_MAX_RP244_sh#1_001:CAFnuclei	0	527.302	580.533	202	Cancer_MAX_RP244_sh#2_001:CAFnuclei	0	708.914	432.112
203	Cancer_MAX_RP244_shNT_001:CAFnuclei	0	254.257	713.924	203	Cancer_MAX_RP244_sh#1_001:CAFnuclei	0	513.524	591.179	203	Cancer_MAX_RP244_sh#2_001:CAFnuclei	0	986.968	425.849
204	Cancer_MAX_RP244_shNT_001:CAFnuclei	0	437.748	710.166	204	Cancer_MAX_RP244_sh#1_001:CAFnuclei	0	976.322	596.189	204	Cancer_MAX_RP244_sh#2_001:CAFnuclei	0	750.246	425.223
205	Cancer_MAX_RP244_shNT_001:CAFnuclei	0	448.394	710.166	205	Cancer_MAX_RP244_sh#1_001:CAFnuclei	0	485.969	588.674	205	Cancer_MAX_RP244_sh#2_001:CAFnuclei	0	479.707	425.223
206	Cancer_MAX_RP244_shNT_001:CAFnuclei	0	300.6	711.419	206	Cancer_MAX_RP244_sh#1_001:CAFnuclei	0	835.416	591.179	206	Cancer_MAX_RP244_sh#2_001:CAFnuclei	0	707.035	420.213
207	Cancer_MAX_RP244_shNT_001:CAFnuclei	0	371.366	699.52	207	Cancer_MAX_RP244_sh#1_001:CAFnuclei	0	313.124	590.553	207	Cancer_MAX_RP244_sh#2_001:CAFnuclei	0	741.479	412.072
208	Cancer_MAX_RP244_shNT_001:CAFnuclei	0	491.605	704.53	208	Cancer_MAX_RP244_sh#1_001:CAFnuclei	0	470.313	591.805	208	Cancer_MAX_RP244_sh#2_001:CAFnuclei	0	596.815	415.829
209	Cancer_MAX_RP244_shNT_001:CAFnuclei	0	760.893	703.904	209	Cancer_MAX_RP244_sh#1_001:CAFnuclei	0	869.234	591.805	209	Cancer_MAX_RP244_sh#2_001:CAFnuclei	0	1007.01	412.072
210	Cancer_MAX_RP244_shNT_001:CAFnuclei	0	831.659	700.146	210	Cancer_MAX_RP244_sh#1_001:CAFnuclei	0	470.939	588.674	210	Cancer_MAX_RP244_sh#2_001:CAFnuclei	0	593.058	408.941
211	Cancer_MAX_RP244_shNT_001:CAFnuclei	0	393.911	692.631	211	Cancer_MAX_RP244_sh#1_001:CAFnuclei	0	499.747	577.402	211	Cancer_MAX_RP244_sh#2_001:CAFnuclei	0	704.53	399.547
212	Cancer_MAX_RP244_shNT_001:CAFnuclei	0	1020.16	704.53	212	Cancer_MAX_RP244_sh#1_001:CAFnuclei	0	838.547	586.169	212	Cancer_MAX_RP244_sh#2_001:CAFnuclei	0	743.358	395.789
213	Cancer_MAX_RP244_shNT_001:CAFnuclei	0	793.457	703.278	213	Cancer_MAX_RP244_sh#1_001:CAFnuclei	0	417.708	582.412	213	Cancer_MAX_RP244_sh#2_001:CAFnuclei	0	614.35	390.153
214	Cancer_MAX_RP244_shNT_001:CAFnuclei	0	780.306	698.268	214	Cancer_MAX_RP244_sh#1_001:CAFnuclei	0	395.163	577.402	214	Cancer_MAX_RP244_sh#2_001:CAFnuclei	0	971.312	395.163
215	Cancer_MAX_RP244_shNT_001:CAFnuclei	0	432.738	697.015	215	Cancer_MAX_RP244_sh#1_001:CAFnuclei	0	470.313	582.412	215	Cancer_MAX_RP244_sh#2_001:CAFnuclei	0	1085.29	394.537
216	Cancer_MAX_RP244_shNT_001:CAFnuclei	0	800.346	693.884	216	Cancer_MAX_RP244_sh#1_001:CAFnuclei	0	879.88	574.897	216	Cancer_MAX_RP244_sh#2_001:CAFnuclei	0	581.159	385.769
217	Cancer_MAX_RP244_shNT_001:CAFnuclei	0	475.323	681.985	217	Cancer_MAX_RP244_sh#1_001:CAFnuclei	0	470.939	568.634	217	Cancer_MAX_RP244_sh#2_001:CAFnuclei	0	742.731	387.648
218	Cancer_MAX_RP244_shNT_001:CAFnuclei	0	504.757	671.339	218	Cancer_MAX_RP244_sh#1_001:CAFnuclei	0	844.81	564.25	218	Cancer_MAX_RP244_sh#2_001:CAFnuclei	0	482.212	382.012
219	Cancer_MAX_RP244_shNT_001:CAFnuclei	0	778.427	686.369	219	Cancer_MAX_RP244_sh#1_001:CAFnuclei	0	509.767	556.735	219	Cancer_MAX_RP244_sh#2_001:CAFnuclei	0	740.853	378.881
220	Cancer_MAX_RP244_shNT_001:CAFnuclei	0	244.863	687.621	220	Cancer_MAX_RP244_sh#1_001:CAFnuclei	0	433.991	559.867	220	Cancer_MAX_RP244_sh#2_001:CAFnuclei	0	977.575	374.497
221	Cancer_MAX_RP244_shNT_001:CAFnuclei	0	768.407	686.995	221	Cancer_MAX_RP244_sh#1_001:CAFnuclei	0	413.951	557.988	221	Cancer_MAX_RP244_sh#2_001:CAFnuclei	0	630.006	365.729
222	Cancer_MAX_RP244_shNT_001:CAFnuclei	0	292.458	676.349	222	Cancer_MAX_RP244_sh#1_001:CAFnuclei	0	278.681	557.988	222	Cancer_MAX_RP244_sh#2_001:CAFnuclei	0	948.767	370.113
223	Cancer_MAX_RP244_shNT_001:CAFnuclei	0	406.436	677.601	223	Cancer_MAX_RP244_sh#1_001:CAFnuclei	0	382.012	560.493	223	Cancer_MAX_RP244_sh#2_001:CAFnuclei	0	609.34	360.093
224	Cancer_MAX_RP244_shNT_001:CAFnuclei	0	346.316	677.601	224	Cancer_MAX_RP244_sh#1_001:CAFnuclei	0	906.809	558.614	224	Cancer_MAX_RP244_sh#2_001:CAFnuclei	0	946.888	364.477
225	Cancer_MAX_RP244_shNT_001:CAFnuclei	0	427.102	671.965	225	Cancer_MAX_RP244_sh#1_001:CAFnuclei	0	814.124	561.745	225	Cancer_MAX_RP244_sh#2_001:CAFnuclei	0	976.948	366.356
226	Cancer_MAX_RP244_shNT_001:CAFnuclei	0	949.393	678.854	226	Cancer_MAX_RP244_sh#1_001:CAFnuclei	0	1129.75	554.857	226	Cancer_MAX_RP244_sh#2_001:CAFnuclei	0	970.686	365.729
227	Cancer_MAX_RP244_shNT_001:CAFnuclei	0	317.508	680.106	227	Cancer_MAX_RP244_sh#1_001:CAFnuclei	0	1089.05	551.099	227	Cancer_MAX_RP244_sh#2_001:CAFnuclei	0	548.594	359.467
228	Cancer_MAX_RP244_shNT_001:CAFnuclei	0	784.064	670.713	228	Cancer_MAX_RP244_sh#1_001:CAFnuclei	0	366.356	551.725	228	Cancer_MAX_RP244_sh#2_001:CAFnuclei	0	995.736	363.224
229	Cancer_MAX_RP244_shNT_001:CAFnuclei	0	460.919	672.591	229	Cancer_MAX_RP244_sh#1_001:CAFnuclei	0	813.497	549.22	229	Cancer_MAX_RP244_sh#2_001:CAFnuclei	0	990.1	359.467
230	Cancer_MAX_RP244_shNT_001:CAFnuclei	0	835.416	670.086	230	Cancer_MAX_RP244_sh#1_001:CAFnuclei	0	294.337	548.594	230	Cancer_MAX_RP244_sh#2_001:CAFnuclei	0	534.817	345.689
231	Cancer_MAX_RP244_shNT_001:CAFnuclei	0	440.879	659.44	231	Cancer_MAX_RP244_sh#1_001:CAFnuclei	0	876.122	544.837	231	Cancer_MAX_RP244_sh#2_001:CAFnuclei	0	595.563	350.073
232	Cancer_MAX_RP244_shNT_001:CAFnuclei	0	983.837	663.824	232	Cancer_MAX_RP244_sh#1_001:CAFnuclei	0	489.727	527.302	232	Cancer_MAX_RP244_sh#2_001:CAFnuclei	0	591.179	346.316
233	Cancer_MAX_RP244_shNT_001:CAFnuclei	0	462.172	660.693	233	Cancer_MAX_RP244_sh#1_001:CAFnuclei	0	372.618	536.695	233	Cancer_MAX_RP244_sh#2_001:CAFnuclei	0	562.998	336.922
234	Cancer_MAX_RP244_shNT_001:CAFnuclei	0	802.851	662.571	234	Cancer_MAX_RP244_sh#1_001:CAFnuclei	0	844.81	537.948	234	Cancer_MAX_RP244_sh#2_001:CAFnuclei	0	418.334	337.548
235	Cancer_MAX_RP244_shNT_001:CAFnuclei	0	492.232	623.744	235	Cancer_MAX_RP244_sh#1_001:CAFnuclei	0	861.719	541.079	235	Cancer_MAX_RP244_sh#2_001:CAFnuclei	0	521.039	328.154
236	Cancer_MAX_RP244_shNT_001:CAFnuclei	0	834.164	658.188	236	Cancer_MAX_RP244_sh#1_001:CAFnuclei	0	472.818	541.705	236	Cancer_MAX_RP244_sh#2_001:CAFnuclei	0	413.951	335.669
237	Cancer_MAX_RP244_shNT_001:CAFnuclei	0	392.032	650.046	237	Cancer_MAX_RP244_sh#1_001:CAFnuclei	0	807.861	522.918	237	Cancer_MAX_RP244_sh#2_001:CAFnuclei	0	544.21	330.033
238	Cancer_MAX_RP244_shNT_001:CAFnuclei	0	887.395	649.42	238	Cancer_MAX_RP244_sh#1_001:CAFnuclei	0	526.675	500.999	238	Cancer_MAX_RP244_sh#2_001:CAFnuclei	0	666.955	322.518
239	Cancer_MAX_RP244_shNT_001:CAFnuclei	0	452.778	645.036	239	Cancer_MAX_RP244_sh#1_001:CAFnuclei	0	836.042	532.938	239	Cancer_MAX_RP244_sh#2_001:CAFnuclei	0	568.008	323.771
240	Cancer_MAX_RP244_shNT_001:CAFnuclei	0	957.535	646.289	240	Cancer_MAX_RP244_sh#1_001:CAFnuclei	0	467.808	521.039	240	Cancer_MAX_RP244_sh#2_001:CAFnuclei	0	572.392	319.387
241	Cancer_MAX_RP244_shNT_001:CAFnuclei	0	913.697	646.289	241	Cancer_MAX_RP244_sh#1_001:CAFnuclei	0	284.943	532.938	241	Cancer_MAX_RP244_sh#2_001:CAFnuclei	0	550.473	313.124
242	Cancer_MAX_RP244_shNT_001:CAFnuclei	0	275.55	637.521	242	Cancer_MAX_RP244_sh#1_001:CAFnuclei	0	387.022	534.817	242	Cancer_MAX_RP244_sh#2_001:CAFnuclei	0	661.945	307.488
243	Cancer_MAX_RP244_shNT_001:CAFnuclei	0	798.467	632.511	243	Cancer_MAX_RP244_sh#1_001:CAFnuclei	0	1158.56	528.554	243	Cancer_MAX_RP244_sh#2_001:CAFnuclei	0	567.382	311.872
244	Cancer_MAX_RP244_shNT_001:CAFnuclei	0	815.376	623.118	244	Cancer_MAX_RP244_sh#1_001:CAFnuclei	0	982.585	526.049	244	Cancer_MAX_RP244_sh#2_001:CAFnuclei	0	544.21	302.478
245	Cancer_MAX_RP244_shNT_001:CAFnuclei	0	443.384	629.38	245	Cancer_MAX_RP244_sh#1_001:CAFnuclei	0	940.626	524.797	245	Cancer_MAX_RP244_sh#2_001:CAFnuclei	0	598.068	296.216
246	Cancer_MAX_RP244_shNT_001:CAFnuclei	0	229.833	621.239	246	Cancer_MAX_RP244_sh#1_001:CAFnuclei	0	422.718	526.049	246	Cancer_MAX_RP244_sh#2_001:CAFnuclei	0	578.028	292.458
247	Cancer_MAX_RP244_shNT_001:CAFnuclei	0	450.273	617.481	247	Cancer_MAX_RP244_sh#1_001:CAFnuclei	0	919.333	522.292	247	Cancer_MAX_RP244_sh#2_001:CAFnuclei	0	656.935	286.196
248	Cancer_MAX_RP244_shNT_001:CAFnuclei	0	209.793	619.36	248	Cancer_MAX_RP244_sh#1_001:CAFnuclei	0	447.142	506.635	248	Cancer_MAX_RP244_sh#2_001:CAFnuclei	0	566.129	270.54
249	Cancer_MAX_RP244_shNT_001:CAFnuclei	0	433.364	616.229	249	Cancer_MAX_RP244_sh#1_001:CAFnuclei	0	1059.61	520.413	249	Cancer_MAX_RP244_sh#2_001:CAFnuclei	0	560.493	264.277
250	Cancer_MAX_RP244_shNT_001:CAFnuclei	0	201.652	618.108	250	Cancer_MAX_RP244_sh#1_001:CAFnuclei	0	311.872	515.403	250	Cancer_MAX_RP244_sh#2_001:CAFnuclei	0	565.503	264.903
251	Cancer_MAX_RP244_shNT_001:CAFnuclei	0	397.042	614.35	251	Cancer_MAX_RP244_sh#1_001:CAFnuclei	0	422.718	520.413	251	Cancer_MAX_RP244_sh#2_001:CAFnuclei	0	563.624	259.267
252	Cancer_MAX_RP244_shNT_001:CAFnuclei	0	372.618	613.724	252	Cancer_MAX_RP244_sh#1_001:CAFnuclei	0	411.446	517.908	252	Cancer_MAX_RP244_sh#2_001:CAFnuclei	0	696.389	242.358
253	Cancer_MAX_RP244_shNT_001:CAFnuclei	0	358.841	611.845	253	Cancer_MAX_RP244_sh#1_001:CAFnuclei	0	1101.57	516.029	253	Cancer_MAX_RP244_sh#2_001:CAFnuclei	0	556.735	246.116
254	Cancer_MAX_RP244_shNT_001:CAFnuclei	0	931.232	609.967	254	Cancer_MAX_RP244_sh#1_001:CAFnuclei	0	400.799	514.15	254	Cancer_MAX_RP244_sh#2_001:CAFnuclei	0	549.847	244.237
255	Cancer_MAX_RP244_shNT_001:CAFnuclei	0	842.305	594.31	255	Cancer_MAX_RP244_sh#1_001:CAFnuclei	0	375.123	511.645	255	Cancer_MAX_RP244_sh#2_001:CAFnuclei	0	553.604	237.975
256	Cancer_MAX_RP244_shNT_001:CAFnuclei	0	1045.84	606.209	256	Cancer_MAX_RP244_sh#1_001:CAFnuclei	0	814.124	502.252	256	Cancer_MAX_RP244_sh#2_001:CAFnuclei	0	547.968	237.975
257	Cancer_MAX_RP244_shNT_001:CAFnuclei	0	813.497	596.189	257	Cancer_MAX_RP244_sh#1_001:CAFnuclei	0	293.711	510.393	257	Cancer_MAX_RP244_sh#2_001:CAFnuclei	0	690.753	234.217
258	Cancer_MAX_RP244_shNT_001:CAFnuclei	0	259.893	599.32	258	Cancer_MAX_RP244_sh#1_001:CAFnuclei	0	389.527	509.767	258	Cancer_MAX_RP244_sh#2_001:Cancernuclei	0	715.176	790.952
259	Cancer_MAX_RP244_shNT_001:CAFnuclei	0	253.005	598.068	259	Cancer_MAX_RP244_sh#1_001:CAFnuclei	0	345.063	506.635	259	Cancer_MAX_RP244_sh#2_001:Cancernuclei	0	719.56	762.771
260	Cancer_MAX_RP244_shNT_001:CAFnuclei	0	449.021	595.563	260	Cancer_MAX_RP244_sh#1_001:CAFnuclei	0	258.015	504.757	260	Cancer_MAX_RP244_sh#2_001:Cancernuclei	0	835.416	750.246
261	Cancer_MAX_RP244_shNT_001:CAFnuclei	0	388.274	589.3	261	Cancer_MAX_RP244_sh#1_001:CAFnuclei	0	224.197	500.373	261	Cancer_MAX_RP244_sh#2_001:Cancernuclei	0	693.258	754.004
262	Cancer_MAX_RP244_shNT_001:CAFnuclei	0	960.666	591.805	262	Cancer_MAX_RP244_sh#1_001:CAFnuclei	0	913.071	497.868	262	Cancer_MAX_RP244_sh#2_001:Cancernuclei	0	717.681	733.338
263	Cancer_MAX_RP244_shNT_001:CAFnuclei	0	241.732	596.189	263	Cancer_MAX_RP244_sh#1_001:CAFnuclei	0	269.913	500.373	263	Cancer_MAX_RP244_sh#2_001:Cancernuclei	0	837.921	730.833
264	Cancer_MAX_RP244_shNT_001:CAFnuclei	0	869.234	583.038	264	Cancer_MAX_RP244_sh#1_001:CAFnuclei	0	335.043	497.242	264	Cancer_MAX_RP244_sh#2_001:Cancernuclei	0	725.823	713.298
265	Cancer_MAX_RP244_shNT_001:CAFnuclei	0	358.841	592.432	265	Cancer_MAX_RP244_sh#1_001:CAFnuclei	0	355.083	495.363	265	Cancer_MAX_RP244_sh#2_001:Cancernuclei	0	717.055	658.814
266	Cancer_MAX_RP244_shNT_001:CAFnuclei	0	804.73	568.008	266	Cancer_MAX_RP244_sh#1_001:CAFnuclei	0	794.084	479.707	266	Cancer_MAX_RP244_sh#2_001:Cancernuclei	0	769.66	642.531
267	Cancer_MAX_RP244_shNT_001:CAFnuclei	0	460.919	586.169	267	Cancer_MAX_RP244_sh#1_001:CAFnuclei	0	326.276	489.727	267	Cancer_MAX_RP244_sh#2_001:Cancernuclei	0	721.439	637.521
268	Cancer_MAX_RP244_shNT_001:CAFnuclei	0	236.096	594.937	268	Cancer_MAX_RP244_sh#1_001:CAFnuclei	0	348.194	491.605	268	Cancer_MAX_RP244_sh#2_001:Cancernuclei	0	725.196	631.885
269	Cancer_MAX_RP244_shNT_001:CAFnuclei	0	147.795	586.169	269	Cancer_MAX_RP244_sh#1_001:CAFnuclei	0	817.255	482.838	269	Cancer_MAX_RP244_sh#2_001:Cancernuclei	0	683.238	624.996
270	Cancer_MAX_RP244_shNT_001:CAFnuclei	0	504.13	568.634	270	Cancer_MAX_RP244_sh#1_001:CAFnuclei	0	834.79	480.333	270	Cancer_MAX_RP244_sh#2_001:Cancernuclei	0	802.225	604.33
271	Cancer_MAX_RP244_shNT_001:CAFnuclei	0	897.415	585.543	271	Cancer_MAX_RP244_sh#1_001:CAFnuclei	0	909.314	482.212	271	Cancer_MAX_RP244_sh#2_001:Cancernuclei	0	719.56	604.33
272	Cancer_MAX_RP244_shNT_001:CAFnuclei	0	439.001	578.028	272	Cancer_MAX_RP244_sh#1_001:CAFnuclei	0	452.778	476.575	272	Cancer_MAX_RP244_sh#2_001:Cancernuclei	0	751.499	590.553
273	Cancer_MAX_RP244_shNT_001:CAFnuclei	0	94.564	584.29	273	Cancer_MAX_RP244_sh#1_001:CAFnuclei	0	770.286	479.707	273	Cancer_MAX_RP244_sh#2_001:Cancernuclei	0	770.286	570.513
274	Cancer_MAX_RP244_shNT_001:CAFnuclei	0	337.548	579.28	274	Cancer_MAX_RP244_sh#1_001:CAFnuclei	0	575.523	476.575	274	Cancer_MAX_RP244_sh#2_001:Cancernuclei	0	742.105	569.887
275	Cancer_MAX_RP244_shNT_001:CAFnuclei	0	941.252	574.897	275	Cancer_MAX_RP244_sh#1_001:CAFnuclei	0	906.809	475.949	1	Cancer_MAX_RP244_sh#2_002:spheroid	50783.6	672.591	633.138
276	Cancer_MAX_RP244_shNT_001:CAFnuclei	0	416.456	573.018	276	Cancer_MAX_RP244_sh#1_001:CAFnuclei	0	764.024	468.434	2	Cancer_MAX_RP244_sh#2_002:branchends	50783.6	672.591	633.138
277	Cancer_MAX_RP244_shNT_001:CAFnuclei	0	929.353	577.402	277	Cancer_MAX_RP244_sh#1_001:CAFnuclei	0	849.194	465.303	3	Cancer_MAX_RP244_sh#2_002:CAFnuclei	0	631.885	1108.46
278	Cancer_MAX_RP244_shNT_001:CAFnuclei	0	1050.85	573.644	278	Cancer_MAX_RP244_sh#1_001:CAFnuclei	0	859.84	472.192	4	Cancer_MAX_RP244_sh#2_002:CAFnuclei	0	712.045	1100.95
279	Cancer_MAX_RP244_shNT_001:CAFnuclei	0	879.88	570.513	279	Cancer_MAX_RP244_sh#1_001:CAFnuclei	0	597.442	442.758	5	Cancer_MAX_RP244_sh#2_002:CAFnuclei	0	851.699	1103.45
280	Cancer_MAX_RP244_shNT_001:CAFnuclei	0	463.424	554.857	280	Cancer_MAX_RP244_sh#1_001:CAFnuclei	0	255.51	468.434	6	Cancer_MAX_RP244_sh#2_002:CAFnuclei	0	723.944	1095.31
281	Cancer_MAX_RP244_shNT_001:CAFnuclei	0	886.142	568.634	281	Cancer_MAX_RP244_sh#1_001:CAFnuclei	0	827.275	462.798	7	Cancer_MAX_RP244_sh#2_002:CAFnuclei	0	631.885	1084.04
282	Cancer_MAX_RP244_shNT_001:CAFnuclei	0	1020.79	558.614	282	Cancer_MAX_RP244_sh#1_001:CAFnuclei	0	402.052	470.313	8	Cancer_MAX_RP244_sh#2_002:CAFnuclei	0	438.374	1079.03
283	Cancer_MAX_RP244_shNT_001:CAFnuclei	0	899.92	557.988	283	Cancer_MAX_RP244_sh#1_001:CAFnuclei	0	224.823	467.808	9	Cancer_MAX_RP244_sh#2_002:CAFnuclei	0	695.763	1079.03
284	Cancer_MAX_RP244_shNT_001:CAFnuclei	0	255.51	557.988	284	Cancer_MAX_RP244_sh#1_001:CAFnuclei	0	468.434	465.303	10	Cancer_MAX_RP244_sh#2_002:CAFnuclei	0	361.972	1076.52
285	Cancer_MAX_RP244_shNT_001:CAFnuclei	0	1057.11	557.988	285	Cancer_MAX_RP244_sh#1_001:CAFnuclei	0	440.879	466.555	11	Cancer_MAX_RP244_sh#2_002:CAFnuclei	0	687.621	1075.27
286	Cancer_MAX_RP244_shNT_001:CAFnuclei	0	831.659	553.604	286	Cancer_MAX_RP244_sh#1_001:CAFnuclei	0	506.635	457.788	12	Cancer_MAX_RP244_sh#2_002:CAFnuclei	0	658.814	1076.52
287	Cancer_MAX_RP244_shNT_001:CAFnuclei	0	367.608	557.362	287	Cancer_MAX_RP244_sh#1_001:CAFnuclei	0	748.368	436.496	13	Cancer_MAX_RP244_sh#2_002:CAFnuclei	0	642.531	1074.02
288	Cancer_MAX_RP244_shNT_001:CAFnuclei	0	232.338	551.725	288	Cancer_MAX_RP244_sh#1_001:CAFnuclei	0	881.132	457.788	14	Cancer_MAX_RP244_sh#2_002:CAFnuclei	0	558.614	1070.26
289	Cancer_MAX_RP244_shNT_001:CAFnuclei	0	565.503	482.838	289	Cancer_MAX_RP244_sh#1_001:CAFnuclei	0	433.991	460.919	15	Cancer_MAX_RP244_sh#2_002:CAFnuclei	0	713.924	1065.88
290	Cancer_MAX_RP244_shNT_001:CAFnuclei	0	810.992	536.069	290	Cancer_MAX_RP244_sh#1_001:CAFnuclei	0	868.607	458.414	16	Cancer_MAX_RP244_sh#2_002:CAFnuclei	0	638.148	1066.5
291	Cancer_MAX_RP244_shNT_001:CAFnuclei	0	212.298	550.473	291	Cancer_MAX_RP244_sh#1_001:CAFnuclei	0	400.799	450.273	17	Cancer_MAX_RP244_sh#2_002:CAFnuclei	0	668.834	1060.87
292	Cancer_MAX_RP244_shNT_001:CAFnuclei	0	892.405	544.21	292	Cancer_MAX_RP244_sh#1_001:CAFnuclei	0	852.951	446.516	18	Cancer_MAX_RP244_sh#2_002:CAFnuclei	0	642.531	1058.36
293	Cancer_MAX_RP244_shNT_001:CAFnuclei	0	868.607	548.594	293	Cancer_MAX_RP244_sh#1_001:CAFnuclei	0	552.352	449.021	19	Cancer_MAX_RP244_sh#2_002:CAFnuclei	0	567.382	1055.86
294	Cancer_MAX_RP244_shNT_001:CAFnuclei	0	430.859	547.968	294	Cancer_MAX_RP244_sh#1_001:CAFnuclei	0	482.838	449.647	20	Cancer_MAX_RP244_sh#2_002:CAFnuclei	0	325.023	1053.35
295	Cancer_MAX_RP244_shNT_001:CAFnuclei	0	194.763	547.342	295	Cancer_MAX_RP244_sh#1_001:CAFnuclei	0	413.324	447.768	21	Cancer_MAX_RP244_sh#2_002:CAFnuclei	0	593.058	1043.33
296	Cancer_MAX_RP244_shNT_001:CAFnuclei	0	791.579	537.948	296	Cancer_MAX_RP244_sh#1_001:CAFnuclei	0	327.528	450.273	22	Cancer_MAX_RP244_sh#2_002:CAFnuclei	0	782.185	1050.85
297	Cancer_MAX_RP244_shNT_001:CAFnuclei	0	1045.84	538.574	297	Cancer_MAX_RP244_sh#1_001:CAFnuclei	0	725.196	451.526	23	Cancer_MAX_RP244_sh#2_002:CAFnuclei	0	686.995	1050.22
298	Cancer_MAX_RP244_shNT_001:CAFnuclei	0	388.901	539.827	298	Cancer_MAX_RP244_sh#1_001:CAFnuclei	0	450.273	451.526	24	Cancer_MAX_RP244_sh#2_002:CAFnuclei	0	631.885	1045.21
299	Cancer_MAX_RP244_shNT_001:CAFnuclei	0	299.347	536.069	299	Cancer_MAX_RP244_sh#1_001:CAFnuclei	0	787.821	444.637	25	Cancer_MAX_RP244_sh#2_002:CAFnuclei	0	671.339	1048.34
300	Cancer_MAX_RP244_shNT_001:CAFnuclei	0	376.376	534.817	300	Cancer_MAX_RP244_sh#1_001:CAFnuclei	0	833.537	436.496	26	Cancer_MAX_RP244_sh#2_002:CAFnuclei	0	552.978	1042.7
301	Cancer_MAX_RP244_shNT_001:CAFnuclei	0	855.456	529.807	301	Cancer_MAX_RP244_sh#1_001:CAFnuclei	0	500.373	442.132	27	Cancer_MAX_RP244_sh#2_002:CAFnuclei	0	649.42	1045.21
302	Cancer_MAX_RP244_shNT_001:CAFnuclei	0	279.307	531.059	302	Cancer_MAX_RP244_sh#1_001:CAFnuclei	0	893.031	444.637	28	Cancer_MAX_RP244_sh#2_002:CAFnuclei	0	707.035	1043.33
303	Cancer_MAX_RP244_shNT_001:CAFnuclei	0	487.848	532.312	303	Cancer_MAX_RP244_sh#1_001:CAFnuclei	0	548.594	439.001	29	Cancer_MAX_RP244_sh#2_002:CAFnuclei	0	657.561	1037.69
304	Cancer_MAX_RP244_shNT_001:CAFnuclei	0	499.747	529.18	304	Cancer_MAX_RP244_sh#1_001:CAFnuclei	0	693.884	434.617	30	Cancer_MAX_RP244_sh#2_002:CAFnuclei	0	725.196	1033.94
305	Cancer_MAX_RP244_shNT_001:CAFnuclei	0	365.103	531.685	305	Cancer_MAX_RP244_sh#1_001:CAFnuclei	0	896.789	441.506	31	Cancer_MAX_RP244_sh#2_002:CAFnuclei	0	529.18	1035.19
306	Cancer_MAX_RP244_shNT_001:CAFnuclei	0	871.112	527.928	306	Cancer_MAX_RP244_sh#1_001:CAFnuclei	0	811.619	430.859	32	Cancer_MAX_RP244_sh#2_002:CAFnuclei	0	619.986	1032.06
307	Cancer_MAX_RP244_shNT_001:CAFnuclei	0	242.358	525.423	307	Cancer_MAX_RP244_sh#1_001:CAFnuclei	0	512.272	433.991	33	Cancer_MAX_RP244_sh#2_002:CAFnuclei	0	561.119	1026.42
308	Cancer_MAX_RP244_shNT_001:CAFnuclei	0	482.212	524.17	308	Cancer_MAX_RP244_sh#1_001:CAFnuclei	0	229.833	432.738	34	Cancer_MAX_RP244_sh#2_002:CAFnuclei	0	543.584	1027.05
309	Cancer_MAX_RP244_shNT_001:CAFnuclei	0	772.165	496.615	309	Cancer_MAX_RP244_sh#1_001:CAFnuclei	0	898.667	438.374	35	Cancer_MAX_RP244_sh#2_002:CAFnuclei	0	591.805	1027.67
310	Cancer_MAX_RP244_shNT_001:CAFnuclei	0	911.819	517.908	310	Cancer_MAX_RP244_sh#1_001:CAFnuclei	0	490.353	432.112	36	Cancer_MAX_RP244_sh#2_002:CAFnuclei	0	489.727	1022.04
311	Cancer_MAX_RP244_shNT_001:CAFnuclei	0	1094.06	519.16	311	Cancer_MAX_RP244_sh#1_001:CAFnuclei	0	714.55	428.981	37	Cancer_MAX_RP244_sh#2_002:CAFnuclei	0	388.274	1017.65
312	Cancer_MAX_RP244_shNT_001:CAFnuclei	0	802.225	519.787	312	Cancer_MAX_RP244_sh#1_001:CAFnuclei	0	460.293	428.354	38	Cancer_MAX_RP244_sh#2_002:CAFnuclei	0	816.629	1021.41
313	Cancer_MAX_RP244_shNT_001:CAFnuclei	0	270.54	520.413	313	Cancer_MAX_RP244_sh#1_001:CAFnuclei	0	901.172	434.617	39	Cancer_MAX_RP244_sh#2_002:CAFnuclei	0	586.169	1007.01
314	Cancer_MAX_RP244_shNT_001:CAFnuclei	0	863.597	517.282	314	Cancer_MAX_RP244_sh#1_001:CAFnuclei	0	849.194	431.486	40	Cancer_MAX_RP244_sh#2_002:CAFnuclei	0	1032.06	1012.02
315	Cancer_MAX_RP244_shNT_001:CAFnuclei	0	212.925	513.524	315	Cancer_MAX_RP244_sh#1_001:CAFnuclei	0	908.061	424.597	41	Cancer_MAX_RP244_sh#2_002:CAFnuclei	0	548.594	1005.13
316	Cancer_MAX_RP244_shNT_001:CAFnuclei	0	814.75	502.252	316	Cancer_MAX_RP244_sh#1_001:CAFnuclei	0	634.39	425.223	42	Cancer_MAX_RP244_sh#2_002:CAFnuclei	0	573.644	1005.76
317	Cancer_MAX_RP244_shNT_001:CAFnuclei	0	516.655	495.989	317	Cancer_MAX_RP244_sh#1_001:CAFnuclei	0	792.831	421.466	43	Cancer_MAX_RP244_sh#2_002:CAFnuclei	0	492.858	1004.5
318	Cancer_MAX_RP244_shNT_001:CAFnuclei	0	230.46	507.262	318	Cancer_MAX_RP244_sh#1_001:CAFnuclei	0	217.935	425.223	44	Cancer_MAX_RP244_sh#2_002:CAFnuclei	0	537.322	993.857
319	Cancer_MAX_RP244_shNT_001:CAFnuclei	0	1118.48	511.019	319	Cancer_MAX_RP244_sh#1_001:CAFnuclei	0	533.564	417.082	45	Cancer_MAX_RP244_sh#2_002:CAFnuclei	0	638.148	988.221
320	Cancer_MAX_RP244_shNT_001:CAFnuclei	0	996.362	509.767	320	Cancer_MAX_RP244_sh#1_001:CAFnuclei	0	839.8	417.708	46	Cancer_MAX_RP244_sh#2_002:CAFnuclei	0	586.169	993.857
321	Cancer_MAX_RP244_shNT_001:CAFnuclei	0	1025.8	508.514	321	Cancer_MAX_RP244_sh#1_001:CAFnuclei	0	444.637	417.082	47	Cancer_MAX_RP244_sh#2_002:CAFnuclei	0	768.407	990.1
322	Cancer_MAX_RP244_shNT_001:CAFnuclei	0	909.314	489.727	322	Cancer_MAX_RP244_sh#1_001:CAFnuclei	0	499.747	420.213	48	Cancer_MAX_RP244_sh#2_002:CAFnuclei	0	427.102	987.595
323	Cancer_MAX_RP244_shNT_001:CAFnuclei	0	950.646	495.363	323	Cancer_MAX_RP244_sh#1_001:CAFnuclei	0	409.567	419.587	49	Cancer_MAX_RP244_sh#2_002:CAFnuclei	0	675.096	988.221
324	Cancer_MAX_RP244_shNT_001:CAFnuclei	0	852.325	492.232	324	Cancer_MAX_RP244_sh#1_001:CAFnuclei	0	648.168	412.072	50	Cancer_MAX_RP244_sh#2_002:CAFnuclei	0	288.075	983.211
325	Cancer_MAX_RP244_shNT_001:CAFnuclei	0	219.187	489.1	325	Cancer_MAX_RP244_sh#1_001:CAFnuclei	0	558.614	407.688	51	Cancer_MAX_RP244_sh#2_002:CAFnuclei	0	475.949	980.706
326	Cancer_MAX_RP244_shNT_001:CAFnuclei	0	896.162	487.848	326	Cancer_MAX_RP244_sh#1_001:CAFnuclei	0	596.815	410.819	52	Cancer_MAX_RP244_sh#2_002:CAFnuclei	0	551.725	980.706
327	Cancer_MAX_RP244_shNT_001:CAFnuclei	0	784.69	464.05	327	Cancer_MAX_RP244_sh#1_001:CAFnuclei	0	737.095	397.042	53	Cancer_MAX_RP244_sh#2_002:CAFnuclei	0	588.048	982.585
328	Cancer_MAX_RP244_shNT_001:CAFnuclei	0	526.675	480.333	328	Cancer_MAX_RP244_sh#1_001:CAFnuclei	0	697.015	410.193	54	Cancer_MAX_RP244_sh#2_002:CAFnuclei	0	672.591	979.453
329	Cancer_MAX_RP244_shNT_001:CAFnuclei	0	820.386	464.05	329	Cancer_MAX_RP244_sh#1_001:CAFnuclei	0	613.098	397.042	55	Cancer_MAX_RP244_sh#2_002:CAFnuclei	0	528.554	967.555
330	Cancer_MAX_RP244_shNT_001:CAFnuclei	0	1070.26	481.585	330	Cancer_MAX_RP244_sh#1_001:CAFnuclei	0	580.533	408.941	56	Cancer_MAX_RP244_sh#2_002:CAFnuclei	0	630.006	965.05
331	Cancer_MAX_RP244_shNT_001:CAFnuclei	0	933.111	482.838	331	Cancer_MAX_RP244_sh#1_001:CAFnuclei	0	790.952	402.678	57	Cancer_MAX_RP244_sh#2_002:CAFnuclei	0	607.462	965.676
332	Cancer_MAX_RP244_shNT_001:CAFnuclei	0	415.203	469.06	332	Cancer_MAX_RP244_sh#1_001:CAFnuclei	0	673.218	406.436	58	Cancer_MAX_RP244_sh#2_002:CAFnuclei	0	574.897	967.555
333	Cancer_MAX_RP244_shNT_001:CAFnuclei	0	191.632	479.08	333	Cancer_MAX_RP244_sh#1_001:CAFnuclei	0	506.635	402.678	59	Cancer_MAX_RP244_sh#2_002:CAFnuclei	0	675.723	960.04
334	Cancer_MAX_RP244_shNT_001:CAFnuclei	0	437.748	469.06	334	Cancer_MAX_RP244_sh#1_001:CAFnuclei	0	848.567	403.304	60	Cancer_MAX_RP244_sh#2_002:CAFnuclei	0	870.486	955.656
335	Cancer_MAX_RP244_shNT_001:CAFnuclei	0	956.282	474.697	335	Cancer_MAX_RP244_sh#1_001:CAFnuclei	0	405.809	403.304	61	Cancer_MAX_RP244_sh#2_002:CAFnuclei	0	573.644	959.413
336	Cancer_MAX_RP244_shNT_001:CAFnuclei	0	512.898	471.565	336	Cancer_MAX_RP244_sh#1_001:CAFnuclei	0	663.198	398.921	62	Cancer_MAX_RP244_sh#2_002:CAFnuclei	0	455.283	948.141
337	Cancer_MAX_RP244_shNT_001:CAFnuclei	0	499.12	466.555	337	Cancer_MAX_RP244_sh#1_001:CAFnuclei	0	761.519	402.678	63	Cancer_MAX_RP244_sh#2_002:CAFnuclei	0	626.875	949.393
338	Cancer_MAX_RP244_shNT_001:CAFnuclei	0	936.868	469.687	338	Cancer_MAX_RP244_sh#1_001:CAFnuclei	0	573.644	400.173	64	Cancer_MAX_RP244_sh#2_002:CAFnuclei	0	554.23	937.495
339	Cancer_MAX_RP244_shNT_001:CAFnuclei	0	840.426	470.313	339	Cancer_MAX_RP244_sh#1_001:CAFnuclei	0	643.784	392.658	65	Cancer_MAX_RP244_sh#2_002:CAFnuclei	0	344.437	942.505
340	Cancer_MAX_RP244_shNT_001:CAFnuclei	0	399.547	475.323	340	Cancer_MAX_RP244_sh#1_001:CAFnuclei	0	774.67	389.527	66	Cancer_MAX_RP244_sh#2_002:CAFnuclei	0	542.332	942.505
341	Cancer_MAX_RP244_shNT_001:CAFnuclei	0	889.274	469.06	341	Cancer_MAX_RP244_sh#1_001:CAFnuclei	0	695.136	401.426	67	Cancer_MAX_RP244_sh#2_002:CAFnuclei	0	660.693	936.242
342	Cancer_MAX_RP244_shNT_001:CAFnuclei	0	487.222	470.313	342	Cancer_MAX_RP244_sh#1_001:CAFnuclei	0	459.04	393.284	68	Cancer_MAX_RP244_sh#2_002:CAFnuclei	0	594.31	942.505
343	Cancer_MAX_RP244_shNT_001:CAFnuclei	0	717.055	469.06	343	Cancer_MAX_RP244_sh#1_001:CAFnuclei	0	368.861	395.163	69	Cancer_MAX_RP244_sh#2_002:CAFnuclei	0	351.326	935.616
344	Cancer_MAX_RP244_shNT_001:CAFnuclei	0	725.196	462.172	344	Cancer_MAX_RP244_sh#1_001:CAFnuclei	0	922.465	393.911	70	Cancer_MAX_RP244_sh#2_002:CAFnuclei	0	625.623	927.475
345	Cancer_MAX_RP244_shNT_001:CAFnuclei	0	1020.79	462.172	345	Cancer_MAX_RP244_sh#1_001:CAFnuclei	0	863.597	392.658	71	Cancer_MAX_RP244_sh#2_002:CAFnuclei	0	837.921	927.475
346	Cancer_MAX_RP244_shNT_001:CAFnuclei	0	400.799	464.05	346	Cancer_MAX_RP244_sh#1_001:CAFnuclei	0	590.553	392.658	72	Cancer_MAX_RP244_sh#2_002:CAFnuclei	0	532.938	924.97
347	Cancer_MAX_RP244_shNT_001:CAFnuclei	0	993.231	454.657	347	Cancer_MAX_RP244_sh#1_001:CAFnuclei	0	695.763	395.163	73	Cancer_MAX_RP244_sh#2_002:CAFnuclei	0	814.75	925.596
348	Cancer_MAX_RP244_shNT_001:CAFnuclei	0	896.789	457.788	348	Cancer_MAX_RP244_sh#1_001:CAFnuclei	0	803.477	389.527	74	Cancer_MAX_RP244_sh#2_002:CAFnuclei	0	676.349	923.091
349	Cancer_MAX_RP244_shNT_001:CAFnuclei	0	370.113	450.273	349	Cancer_MAX_RP244_sh#1_001:CAFnuclei	0	757.761	384.517	75	Cancer_MAX_RP244_sh#2_002:CAFnuclei	0	1021.41	912.445
350	Cancer_MAX_RP244_shNT_001:CAFnuclei	0	926.222	453.404	350	Cancer_MAX_RP244_sh#1_001:CAFnuclei	0	537.322	392.032	76	Cancer_MAX_RP244_sh#2_002:CAFnuclei	0	556.109	918.707
351	Cancer_MAX_RP244_shNT_001:CAFnuclei	0	632.511	457.788	351	Cancer_MAX_RP244_sh#1_001:CAFnuclei	0	894.91	385.143	77	Cancer_MAX_RP244_sh#2_002:CAFnuclei	0	971.312	917.455
352	Cancer_MAX_RP244_shNT_001:CAFnuclei	0	391.406	451.526	352	Cancer_MAX_RP244_sh#1_001:CAFnuclei	0	561.119	387.022	78	Cancer_MAX_RP244_sh#2_002:CAFnuclei	0	367.608	919.96
353	Cancer_MAX_RP244_shNT_001:CAFnuclei	0	856.082	445.263	353	Cancer_MAX_RP244_sh#1_001:CAFnuclei	0	536.069	388.274	79	Cancer_MAX_RP244_sh#2_002:CAFnuclei	0	822.265	914.324
354	Cancer_MAX_RP244_shNT_001:CAFnuclei	0	669.46	452.152	354	Cancer_MAX_RP244_sh#1_001:CAFnuclei	0	500.999	382.012	80	Cancer_MAX_RP244_sh#2_002:CAFnuclei	0	678.854	916.202
355	Cancer_MAX_RP244_shNT_001:CAFnuclei	0	555.483	448.394	355	Cancer_MAX_RP244_sh#1_001:CAFnuclei	0	431.486	377.628	81	Cancer_MAX_RP244_sh#2_002:CAFnuclei	0	524.17	914.324
356	Cancer_MAX_RP244_shNT_001:CAFnuclei	0	348.194	452.778	356	Cancer_MAX_RP244_sh#1_001:CAFnuclei	0	620.613	375.123	82	Cancer_MAX_RP244_sh#2_002:CAFnuclei	0	353.204	909.94
357	Cancer_MAX_RP244_shNT_001:CAFnuclei	0	901.172	450.273	357	Cancer_MAX_RP244_sh#1_001:CAFnuclei	0	482.838	373.244	83	Cancer_MAX_RP244_sh#2_002:CAFnuclei	0	497.868	903.051
358	Cancer_MAX_RP244_shNT_001:CAFnuclei	0	644.41	441.506	358	Cancer_MAX_RP244_sh#1_001:CAFnuclei	0	336.922	375.749	84	Cancer_MAX_RP244_sh#2_002:CAFnuclei	0	554.857	900.546
359	Cancer_MAX_RP244_shNT_001:CAFnuclei	0	619.36	434.617	359	Cancer_MAX_RP244_sh#1_001:CAFnuclei	0	665.703	374.497	85	Cancer_MAX_RP244_sh#2_002:CAFnuclei	0	620.613	886.142
360	Cancer_MAX_RP244_shNT_001:CAFnuclei	0	323.771	447.142	360	Cancer_MAX_RP244_sh#1_001:CAFnuclei	0	739.6	372.618	86	Cancer_MAX_RP244_sh#2_002:CAFnuclei	0	522.292	905.556
361	Cancer_MAX_RP244_shNT_001:CAFnuclei	0	676.349	442.132	361	Cancer_MAX_RP244_sh#1_001:CAFnuclei	0	556.109	365.729	87	Cancer_MAX_RP244_sh#2_002:CAFnuclei	0	695.763	890.526
362	Cancer_MAX_RP244_shNT_001:CAFnuclei	0	384.517	440.879	362	Cancer_MAX_RP244_sh#1_001:CAFnuclei	0	774.044	370.739	88	Cancer_MAX_RP244_sh#2_002:CAFnuclei	0	474.07	897.415
363	Cancer_MAX_RP244_shNT_001:CAFnuclei	0	1077.15	442.758	363	Cancer_MAX_RP244_sh#1_001:CAFnuclei	0	503.504	366.982	89	Cancer_MAX_RP244_sh#2_002:CAFnuclei	0	807.235	894.284
364	Cancer_MAX_RP244_shNT_001:CAFnuclei	0	838.547	433.991	364	Cancer_MAX_RP244_sh#1_001:CAFnuclei	0	919.333	365.729	90	Cancer_MAX_RP244_sh#2_002:CAFnuclei	0	388.274	893.031
365	Cancer_MAX_RP244_shNT_001:CAFnuclei	0	715.176	440.879	365	Cancer_MAX_RP244_sh#1_001:CAFnuclei	0	640.653	365.103	91	Cancer_MAX_RP244_sh#2_002:CAFnuclei	0	440.879	893.657
366	Cancer_MAX_RP244_shNT_001:CAFnuclei	0	662.571	423.344	366	Cancer_MAX_RP244_sh#1_001:CAFnuclei	0	678.228	366.982	92	Cancer_MAX_RP244_sh#2_002:CAFnuclei	0	913.071	888.021
367	Cancer_MAX_RP244_shNT_001:CAFnuclei	0	1085.29	438.374	367	Cancer_MAX_RP244_sh#1_001:CAFnuclei	0	470.313	361.346	93	Cancer_MAX_RP244_sh#2_002:CAFnuclei	0	984.463	884.264
368	Cancer_MAX_RP244_shNT_001:CAFnuclei	0	574.27	428.354	368	Cancer_MAX_RP244_sh#1_001:CAFnuclei	0	790.326	352.578	94	Cancer_MAX_RP244_sh#2_002:CAFnuclei	0	398.294	881.759
369	Cancer_MAX_RP244_shNT_001:CAFnuclei	0	1013.9	431.486	369	Cancer_MAX_RP244_sh#1_001:CAFnuclei	0	626.875	360.093	95	Cancer_MAX_RP244_sh#2_002:CAFnuclei	0	557.988	881.759
370	Cancer_MAX_RP244_shNT_001:CAFnuclei	0	884.89	429.607	370	Cancer_MAX_RP244_sh#1_001:CAFnuclei	0	693.884	357.588	96	Cancer_MAX_RP244_sh#2_002:CAFnuclei	0	536.695	877.375
371	Cancer_MAX_RP244_shNT_001:CAFnuclei	0	264.903	430.859	371	Cancer_MAX_RP244_sh#1_001:CAFnuclei	0	454.031	353.831	97	Cancer_MAX_RP244_sh#2_002:CAFnuclei	0	917.455	876.749
372	Cancer_MAX_RP244_shNT_001:CAFnuclei	0	1053.98	432.738	372	Cancer_MAX_RP244_sh#1_001:CAFnuclei	0	968.807	359.467	98	Cancer_MAX_RP244_sh#2_002:CAFnuclei	0	906.182	871.739
373	Cancer_MAX_RP244_shNT_001:CAFnuclei	0	710.793	433.991	373	Cancer_MAX_RP244_sh#1_001:CAFnuclei	0	599.32	356.962	99	Cancer_MAX_RP244_sh#2_002:CAFnuclei	0	562.998	867.355
374	Cancer_MAX_RP244_shNT_001:CAFnuclei	0	804.104	425.849	374	Cancer_MAX_RP244_sh#1_001:CAFnuclei	0	571.139	353.831	100	Cancer_MAX_RP244_sh#2_002:CAFnuclei	0	671.339	866.102
375	Cancer_MAX_RP244_shNT_001:CAFnuclei	0	1122.24	429.607	375	Cancer_MAX_RP244_sh#1_001:CAFnuclei	0	480.333	349.447	101	Cancer_MAX_RP244_sh#2_002:CAFnuclei	0	710.166	868.607
376	Cancer_MAX_RP244_shNT_001:CAFnuclei	0	452.778	433.364	376	Cancer_MAX_RP244_sh#1_001:CAFnuclei	0	629.38	352.578	102	Cancer_MAX_RP244_sh#2_002:CAFnuclei	0	330.659	860.466
377	Cancer_MAX_RP244_shNT_001:CAFnuclei	0	367.608	432.112	377	Cancer_MAX_RP244_sh#1_001:CAFnuclei	0	654.43	345.689	103	Cancer_MAX_RP244_sh#2_002:CAFnuclei	0	546.715	863.597
378	Cancer_MAX_RP244_shNT_001:CAFnuclei	0	450.273	432.738	378	Cancer_MAX_RP244_sh#1_001:CAFnuclei	0	945.636	343.184	104	Cancer_MAX_RP244_sh#2_002:CAFnuclei	0	251.126	856.709
379	Cancer_MAX_RP244_shNT_001:CAFnuclei	0	915.576	425.849	379	Cancer_MAX_RP244_sh#1_001:CAFnuclei	0	621.865	346.316	105	Cancer_MAX_RP244_sh#2_002:CAFnuclei	0	581.785	850.446
380	Cancer_MAX_RP244_shNT_001:CAFnuclei	0	856.082	423.971	380	Cancer_MAX_RP244_sh#1_001:CAFnuclei	0	700.146	333.164	106	Cancer_MAX_RP244_sh#2_002:CAFnuclei	0	432.112	849.194
381	Cancer_MAX_RP244_shNT_001:CAFnuclei	0	776.549	409.567	381	Cancer_MAX_RP244_sh#1_001:CAFnuclei	0	578.028	346.942	107	Cancer_MAX_RP244_sh#2_002:CAFnuclei	0	303.731	854.204
382	Cancer_MAX_RP244_shNT_001:CAFnuclei	0	1070.26	420.839	382	Cancer_MAX_RP244_sh#1_001:CAFnuclei	0	750.873	344.437	108	Cancer_MAX_RP244_sh#2_002:CAFnuclei	0	512.898	844.184
383	Cancer_MAX_RP244_shNT_001:CAFnuclei	0	960.04	422.092	383	Cancer_MAX_RP244_sh#1_001:CAFnuclei	0	555.483	343.811	109	Cancer_MAX_RP244_sh#2_002:CAFnuclei	0	624.37	836.042
384	Cancer_MAX_RP244_shNT_001:CAFnuclei	0	1137.89	423.971	384	Cancer_MAX_RP244_sh#1_001:CAFnuclei	0	407.688	342.558	110	Cancer_MAX_RP244_sh#2_002:CAFnuclei	0	407.688	843.557
385	Cancer_MAX_RP244_shNT_001:CAFnuclei	0	1018.28	414.577	385	Cancer_MAX_RP244_sh#1_001:CAFnuclei	0	645.036	333.791	111	Cancer_MAX_RP244_sh#2_002:CAFnuclei	0	1014.52	841.052
386	Cancer_MAX_RP244_shNT_001:CAFnuclei	0	296.842	417.708	386	Cancer_MAX_RP244_sh#1_001:CAFnuclei	0	579.907	339.427	112	Cancer_MAX_RP244_sh#2_002:CAFnuclei	0	441.506	835.416
387	Cancer_MAX_RP244_shNT_001:CAFnuclei	0	712.671	417.082	387	Cancer_MAX_RP244_sh#1_001:CAFnuclei	0	402.052	338.174	113	Cancer_MAX_RP244_sh#2_002:CAFnuclei	0	564.877	836.669
388	Cancer_MAX_RP244_shNT_001:CAFnuclei	0	812.871	405.183	388	Cancer_MAX_RP244_sh#1_001:CAFnuclei	0	819.76	333.791	114	Cancer_MAX_RP244_sh#2_002:CAFnuclei	0	638.148	836.042
389	Cancer_MAX_RP244_shNT_001:CAFnuclei	0	986.968	410.193	389	Cancer_MAX_RP244_sh#1_001:CAFnuclei	0	443.384	331.912	115	Cancer_MAX_RP244_sh#2_002:CAFnuclei	0	791.579	819.76
390	Cancer_MAX_RP244_shNT_001:CAFnuclei	0	841.679	408.314	390	Cancer_MAX_RP244_sh#1_001:CAFnuclei	0	585.543	332.538	116	Cancer_MAX_RP244_sh#2_002:CAFnuclei	0	590.553	824.77
391	Cancer_MAX_RP244_shNT_001:CAFnuclei	0	541.705	410.193	391	Cancer_MAX_RP244_sh#1_001:CAFnuclei	0	850.446	329.407	117	Cancer_MAX_RP244_sh#2_002:CAFnuclei	0	738.974	825.396
392	Cancer_MAX_RP244_shNT_001:CAFnuclei	0	469.06	403.931	392	Cancer_MAX_RP244_sh#1_001:CAFnuclei	0	336.296	327.528	118	Cancer_MAX_RP244_sh#2_002:CAFnuclei	0	557.362	826.649
393	Cancer_MAX_RP244_shNT_001:CAFnuclei	0	872.991	403.304	393	Cancer_MAX_RP244_sh#1_001:CAFnuclei	0	746.489	316.256	119	Cancer_MAX_RP244_sh#2_002:CAFnuclei	0	541.079	822.891
394	Cancer_MAX_RP244_shNT_001:CAFnuclei	0	633.138	402.678	394	Cancer_MAX_RP244_sh#1_001:CAFnuclei	0	661.945	325.023	120	Cancer_MAX_RP244_sh#2_002:CAFnuclei	0	437.748	817.881
395	Cancer_MAX_RP244_shNT_001:CAFnuclei	0	517.282	408.941	395	Cancer_MAX_RP244_sh#1_001:CAFnuclei	0	783.437	318.761	121	Cancer_MAX_RP244_sh#2_002:CAFnuclei	0	421.466	816.629
396	Cancer_MAX_RP244_shNT_001:CAFnuclei	0	618.734	401.426	396	Cancer_MAX_RP244_sh#1_001:CAFnuclei	0	876.122	306.236	122	Cancer_MAX_RP244_sh#2_002:CAFnuclei	0	479.08	820.386
397	Cancer_MAX_RP244_shNT_001:CAFnuclei	0	681.359	407.062	397	Cancer_MAX_RP244_sh#1_001:CAFnuclei	0	366.982	313.124	123	Cancer_MAX_RP244_sh#2_002:CAFnuclei	0	934.363	820.386
398	Cancer_MAX_RP244_shNT_001:CAFnuclei	0	554.23	402.678	398	Cancer_MAX_RP244_sh#1_001:CAFnuclei	0	489.1	311.246	124	Cancer_MAX_RP244_sh#2_002:CAFnuclei	0	906.809	816.629
399	Cancer_MAX_RP244_shNT_001:CAFnuclei	0	387.648	393.284	399	Cancer_MAX_RP244_sh#1_001:CAFnuclei	0	708.914	311.872	125	Cancer_MAX_RP244_sh#2_002:CAFnuclei	0	994.483	817.881
400	Cancer_MAX_RP244_shNT_001:CAFnuclei	0	975.696	395.789	400	Cancer_MAX_RP244_sh#1_001:CAFnuclei	0	940.626	309.993	126	Cancer_MAX_RP244_sh#2_002:CAFnuclei	0	550.473	814.124
401	Cancer_MAX_RP244_shNT_001:CAFnuclei	0	690.126	392.658	401	Cancer_MAX_RP244_sh#1_001:CAFnuclei	0	609.967	309.367	127	Cancer_MAX_RP244_sh#2_002:CAFnuclei	0	385.769	812.245
402	Cancer_MAX_RP244_shNT_001:CAFnuclei	0	549.847	397.042	402	Cancer_MAX_RP244_sh#1_001:CAFnuclei	0	598.694	303.731	128	Cancer_MAX_RP244_sh#2_002:CAFnuclei	0	988.221	814.124
403	Cancer_MAX_RP244_shNT_001:CAFnuclei	0	608.714	393.284	403	Cancer_MAX_RP244_sh#1_001:CAFnuclei	0	680.106	296.842	129	Cancer_MAX_RP244_sh#2_002:CAFnuclei	0	616.229	807.235
404	Cancer_MAX_RP244_shNT_001:CAFnuclei	0	790.952	393.284	404	Cancer_MAX_RP244_sh#1_001:CAFnuclei	0	559.867	298.721	130	Cancer_MAX_RP244_sh#2_002:CAFnuclei	0	580.533	809.74
405	Cancer_MAX_RP244_shNT_001:CAFnuclei	0	673.844	395.163	405	Cancer_MAX_RP244_sh#1_001:CAFnuclei	0	703.904	289.327	131	Cancer_MAX_RP244_sh#2_002:CAFnuclei	0	453.404	810.366
406	Cancer_MAX_RP244_shNT_001:CAFnuclei	0	872.365	390.153	406	Cancer_MAX_RP244_sh#1_001:CAFnuclei	0	847.941	288.075	132	Cancer_MAX_RP244_sh#2_002:CAFnuclei	0	652.551	808.487
407	Cancer_MAX_RP244_shNT_001:CAFnuclei	0	599.32	388.901	407	Cancer_MAX_RP244_sh#1_001:CAFnuclei	0	598.068	287.448	133	Cancer_MAX_RP244_sh#2_002:CAFnuclei	0	564.877	797.215
408	Cancer_MAX_RP244_shNT_001:CAFnuclei	0	649.42	386.396	408	Cancer_MAX_RP244_sh#1_001:CAFnuclei	0	829.78	282.438	134	Cancer_MAX_RP244_sh#2_002:CAFnuclei	0	901.799	809.114
409	Cancer_MAX_RP244_shNT_001:CAFnuclei	0	814.75	385.769	409	Cancer_MAX_RP244_sh#1_001:CAFnuclei	0	329.407	284.317	135	Cancer_MAX_RP244_sh#2_002:CAFnuclei	0	753.378	804.104
410	Cancer_MAX_RP244_shNT_001:CAFnuclei	0	799.094	386.396	410	Cancer_MAX_RP244_sh#1_001:CAFnuclei	0	611.845	274.297	136	Cancer_MAX_RP244_sh#2_002:CAFnuclei	0	937.495	805.356
411	Cancer_MAX_RP244_shNT_001:CAFnuclei	0	982.585	383.264	411	Cancer_MAX_RP244_sh#1_001:CAFnuclei	0	320.639	279.933	137	Cancer_MAX_RP244_sh#2_002:CAFnuclei	0	344.437	799.72
412	Cancer_MAX_RP244_shNT_001:CAFnuclei	0	1012.02	381.386	412	Cancer_MAX_RP244_sh#1_001:CAFnuclei	0	544.837	276.176	138	Cancer_MAX_RP244_sh#2_002:CAFnuclei	0	923.091	802.225
413	Cancer_MAX_RP244_shNT_001:CAFnuclei	0	556.109	380.759	413	Cancer_MAX_RP244_sh#1_001:CAFnuclei	0	622.491	266.156	139	Cancer_MAX_RP244_sh#2_002:CAFnuclei	0	533.564	800.346
414	Cancer_MAX_RP244_shNT_001:CAFnuclei	0	879.88	381.386	414	Cancer_MAX_RP244_sh#1_001:CAFnuclei	0	951.272	257.388	140	Cancer_MAX_RP244_sh#2_002:CAFnuclei	0	455.283	798.467
415	Cancer_MAX_RP244_shNT_001:CAFnuclei	0	928.101	380.133	415	Cancer_MAX_RP244_sh#1_001:CAFnuclei	0	943.131	251.752	141	Cancer_MAX_RP244_sh#2_002:CAFnuclei	0	327.528	789.074
416	Cancer_MAX_RP244_shNT_001:CAFnuclei	0	501.625	379.507	416	Cancer_MAX_RP244_sh#1_001:CAFnuclei	0	665.076	247.368	142	Cancer_MAX_RP244_sh#2_002:CAFnuclei	0	190.38	797.215
417	Cancer_MAX_RP244_shNT_001:CAFnuclei	0	903.051	375.123	417	Cancer_MAX_RP244_sh#1_001:CAFnuclei	0	667.581	239.853	143	Cancer_MAX_RP244_sh#2_002:CAFnuclei	0	358.841	797.215
418	Cancer_MAX_RP244_shNT_001:CAFnuclei	0	698.268	378.881	418	Cancer_MAX_RP244_sh#1_001:CAFnuclei	0	490.979	239.853	144	Cancer_MAX_RP244_sh#2_002:CAFnuclei	0	914.324	794.71
419	Cancer_MAX_RP244_shNT_001:CAFnuclei	0	817.255	371.992	419	Cancer_MAX_RP244_sh#1_001:CAFnuclei	0	723.318	234.217	145	Cancer_MAX_RP244_sh#2_002:CAFnuclei	0	409.567	789.7
420	Cancer_MAX_RP244_shNT_001:CAFnuclei	0	943.757	373.244	420	Cancer_MAX_RP244_sh#1_001:CAFnuclei	0	754.004	223.571	146	Cancer_MAX_RP244_sh#2_002:CAFnuclei	0	891.779	787.195
421	Cancer_MAX_RP244_shNT_001:CAFnuclei	0	887.395	370.113	421	Cancer_MAX_RP244_sh#1_001:CAFnuclei	0	732.711	233.591	147	Cancer_MAX_RP244_sh#2_002:CAFnuclei	0	598.068	792.831
422	Cancer_MAX_RP244_shNT_001:CAFnuclei	0	569.887	367.608	422	Cancer_MAX_RP244_sh#1_001:CAFnuclei	0	679.48	227.328	148	Cancer_MAX_RP244_sh#2_002:CAFnuclei	0	766.529	783.437
423	Cancer_MAX_RP244_shNT_001:CAFnuclei	0	700.146	372.618	423	Cancer_MAX_RP244_sh#1_001:CAFnuclei	0	938.121	229.207	149	Cancer_MAX_RP244_sh#2_002:CAFnuclei	0	458.414	791.579
424	Cancer_MAX_RP244_shNT_001:CAFnuclei	0	675.723	365.103	424	Cancer_MAX_RP244_sh#1_001:CAFnuclei	0	694.51	223.571	150	Cancer_MAX_RP244_sh#2_002:CAFnuclei	0	385.769	783.437
425	Cancer_MAX_RP244_shNT_001:CAFnuclei	0	656.935	368.234	425	Cancer_MAX_RP244_sh#1_001:CAFnuclei	0	825.396	220.44	151	Cancer_MAX_RP244_sh#2_002:CAFnuclei	0	621.239	785.942
426	Cancer_MAX_RP244_shNT_001:CAFnuclei	0	361.346	362.598	426	Cancer_MAX_RP244_sh#1_001:CAFnuclei	0	733.964	217.308	152	Cancer_MAX_RP244_sh#2_002:CAFnuclei	0	931.232	789.7
427	Cancer_MAX_RP244_shNT_001:CAFnuclei	0	479.707	364.477	427	Cancer_MAX_RP244_sh#1_001:CAFnuclei	0	852.951	216.056	153	Cancer_MAX_RP244_sh#2_002:CAFnuclei	0	529.807	782.185
428	Cancer_MAX_RP244_shNT_001:CAFnuclei	0	554.857	363.224	428	Cancer_MAX_RP244_sh#1_001:CAFnuclei	0	939.373	209.167	154	Cancer_MAX_RP244_sh#2_002:CAFnuclei	0	603.078	782.811
429	Cancer_MAX_RP244_shNT_001:CAFnuclei	0	772.165	359.467	429	Cancer_MAX_RP244_sh#1_001:CAFnuclei	0	827.901	193.511	155	Cancer_MAX_RP244_sh#2_002:CAFnuclei	0	945.01	784.69
430	Cancer_MAX_RP244_shNT_001:CAFnuclei	0	963.171	363.851	430	Cancer_MAX_RP244_sh#1_001:CAFnuclei	0	702.651	179.107	156	Cancer_MAX_RP244_sh#2_002:CAFnuclei	0	928.727	781.559
431	Cancer_MAX_RP244_shNT_001:CAFnuclei	0	899.294	356.336	431	Cancer_MAX_RP244_sh#1_001:CAFnuclei	0	653.178	160.32	157	Cancer_MAX_RP244_sh#2_002:CAFnuclei	0	462.172	780.932
432	Cancer_MAX_RP244_shNT_001:CAFnuclei	0	970.06	359.467	432	Cancer_MAX_RP244_sh#1_001:Cancernuclei	0	596.815	611.219	158	Cancer_MAX_RP244_sh#2_002:CAFnuclei	0	427.728	775.922
433	Cancer_MAX_RP244_shNT_001:CAFnuclei	0	931.232	355.709	433	Cancer_MAX_RP244_sh#1_001:Cancernuclei	0	722.691	609.967	159	Cancer_MAX_RP244_sh#2_002:CAFnuclei	0	754.63	782.811
434	Cancer_MAX_RP244_shNT_001:CAFnuclei	0	690.753	358.214	434	Cancer_MAX_RP244_sh#1_001:Cancernuclei	0	669.46	593.058	160	Cancer_MAX_RP244_sh#2_002:CAFnuclei	0	1016.4	774.67
435	Cancer_MAX_RP244_shNT_001:CAFnuclei	0	474.07	357.588	435	Cancer_MAX_RP244_sh#1_001:Cancernuclei	0	660.693	595.563	161	Cancer_MAX_RP244_sh#2_002:CAFnuclei	0	571.765	778.427
436	Cancer_MAX_RP244_shNT_001:CAFnuclei	0	486.595	345.063	436	Cancer_MAX_RP244_sh#1_001:Cancernuclei	0	669.46	579.28	162	Cancer_MAX_RP244_sh#2_002:CAFnuclei	0	624.37	771.539
437	Cancer_MAX_RP244_shNT_001:CAFnuclei	0	1038.32	356.962	437	Cancer_MAX_RP244_sh#1_001:Cancernuclei	0	619.36	574.897	163	Cancer_MAX_RP244_sh#2_002:CAFnuclei	0	548.594	774.67
438	Cancer_MAX_RP244_shNT_001:CAFnuclei	0	613.098	350.073	438	Cancer_MAX_RP244_sh#1_001:Cancernuclei	0	615.603	571.139	164	Cancer_MAX_RP244_sh#2_002:CAFnuclei	0	484.717	774.67
439	Cancer_MAX_RP244_shNT_001:CAFnuclei	0	666.329	350.699	439	Cancer_MAX_RP244_sh#1_001:Cancernuclei	0	724.57	562.372	165	Cancer_MAX_RP244_sh#2_002:CAFnuclei	0	308.741	770.912
440	Cancer_MAX_RP244_shNT_001:CAFnuclei	0	1042.7	350.699	440	Cancer_MAX_RP244_sh#1_001:Cancernuclei	0	669.46	561.745	166	Cancer_MAX_RP244_sh#2_002:CAFnuclei	0	577.402	765.276
441	Cancer_MAX_RP244_shNT_001:CAFnuclei	0	829.154	348.821	441	Cancer_MAX_RP244_sh#1_001:Cancernuclei	0	585.543	556.735	167	Cancer_MAX_RP244_sh#2_002:CAFnuclei	0	1048.34	769.034
442	Cancer_MAX_RP244_shNT_001:CAFnuclei	0	913.071	346.942	442	Cancer_MAX_RP244_sh#1_001:Cancernuclei	0	715.176	551.725	168	Cancer_MAX_RP244_sh#2_002:CAFnuclei	0	520.413	775.296
443	Cancer_MAX_RP244_shNT_001:CAFnuclei	0	579.907	342.558	443	Cancer_MAX_RP244_sh#1_001:Cancernuclei	0	899.92	536.695	169	Cancer_MAX_RP244_sh#2_002:CAFnuclei	0	514.15	764.024
444	Cancer_MAX_RP244_shNT_001:CAFnuclei	0	861.092	343.184	444	Cancer_MAX_RP244_sh#1_001:Cancernuclei	0	738.348	524.797	170	Cancer_MAX_RP244_sh#2_002:CAFnuclei	0	399.547	767.155
445	Cancer_MAX_RP244_shNT_001:CAFnuclei	0	566.129	342.558	445	Cancer_MAX_RP244_sh#1_001:Cancernuclei	0	668.834	509.767	171	Cancer_MAX_RP244_sh#2_002:CAFnuclei	0	791.579	761.519
446	Cancer_MAX_RP244_shNT_001:CAFnuclei	0	953.151	346.316	446	Cancer_MAX_RP244_sh#1_001:Cancernuclei	0	664.45	494.737	172	Cancer_MAX_RP244_sh#2_002:CAFnuclei	0	744.61	769.66
447	Cancer_MAX_RP244_shNT_001:CAFnuclei	0	506.009	346.316	1	Cancer_MAX_RP244_sh#1_002:spheroid	39916.9	656.309	618.734	173	Cancer_MAX_RP244_sh#2_002:CAFnuclei	0	524.797	771.539
448	Cancer_MAX_RP244_shNT_001:CAFnuclei	0	673.844	340.053	2	Cancer_MAX_RP244_sh#1_002:branchends	39916.9	656.309	618.734	174	Cancer_MAX_RP244_sh#2_002:CAFnuclei	0	863.597	764.65
449	Cancer_MAX_RP244_shNT_001:CAFnuclei	0	500.999	343.184	3	Cancer_MAX_RP244_sh#1_002:CAFnuclei	0	569.887	995.11	175	Cancer_MAX_RP244_sh#2_002:CAFnuclei	0	684.49	769.034
450	Cancer_MAX_RP244_shNT_001:CAFnuclei	0	836.669	341.306	4	Cancer_MAX_RP244_sh#1_002:CAFnuclei	0	718.934	971.312	176	Cancer_MAX_RP244_sh#2_002:CAFnuclei	0	533.564	765.276
451	Cancer_MAX_RP244_shNT_001:CAFnuclei	0	653.804	335.669	5	Cancer_MAX_RP244_sh#1_002:CAFnuclei	0	643.784	955.03	177	Cancer_MAX_RP244_sh#2_002:CAFnuclei	0	1030.81	762.771
452	Cancer_MAX_RP244_shNT_001:CAFnuclei	0	916.828	335.669	6	Cancer_MAX_RP244_sh#1_002:CAFnuclei	0	546.089	956.908	178	Cancer_MAX_RP244_sh#2_002:CAFnuclei	0	674.47	767.155
453	Cancer_MAX_RP244_shNT_001:CAFnuclei	0	543.584	338.174	7	Cancer_MAX_RP244_sh#1_002:CAFnuclei	0	717.681	943.131	179	Cancer_MAX_RP244_sh#2_002:CAFnuclei	0	557.988	761.519
454	Cancer_MAX_RP244_shNT_001:CAFnuclei	0	888.647	322.518	8	Cancer_MAX_RP244_sh#1_002:CAFnuclei	0	659.44	946.888	180	Cancer_MAX_RP244_sh#2_002:CAFnuclei	0	1008.26	761.519
455	Cancer_MAX_RP244_shNT_001:CAFnuclei	0	862.345	329.407	9	Cancer_MAX_RP244_sh#1_002:CAFnuclei	0	526.675	941.878	181	Cancer_MAX_RP244_sh#2_002:CAFnuclei	0	926.222	760.893
456	Cancer_MAX_RP244_shNT_001:CAFnuclei	0	626.249	322.518	10	Cancer_MAX_RP244_sh#1_002:CAFnuclei	0	661.319	927.475	182	Cancer_MAX_RP244_sh#2_002:CAFnuclei	0	750.246	756.509
457	Cancer_MAX_RP244_shNT_001:CAFnuclei	0	469.06	324.397	11	Cancer_MAX_RP244_sh#1_002:CAFnuclei	0	513.524	932.485	183	Cancer_MAX_RP244_sh#2_002:CAFnuclei	0	450.899	760.893
458	Cancer_MAX_RP244_shNT_001:CAFnuclei	0	838.547	318.761	12	Cancer_MAX_RP244_sh#1_002:CAFnuclei	0	507.262	921.838	184	Cancer_MAX_RP244_sh#2_002:CAFnuclei	0	326.902	760.266
459	Cancer_MAX_RP244_shNT_001:CAFnuclei	0	973.191	314.377	13	Cancer_MAX_RP244_sh#1_002:CAFnuclei	0	544.837	918.081	185	Cancer_MAX_RP244_sh#2_002:CAFnuclei	0	762.145	764.65
460	Cancer_MAX_RP244_shNT_001:CAFnuclei	0	1031.43	318.134	14	Cancer_MAX_RP244_sh#1_002:CAFnuclei	0	708.288	917.455	186	Cancer_MAX_RP244_sh#2_002:CAFnuclei	0	545.463	757.761
461	Cancer_MAX_RP244_shNT_001:CAFnuclei	0	462.172	316.882	15	Cancer_MAX_RP244_sh#1_002:CAFnuclei	0	704.53	903.051	187	Cancer_MAX_RP244_sh#2_002:CAFnuclei	0	626.249	761.519
462	Cancer_MAX_RP244_shNT_001:CAFnuclei	0	532.938	305.609	16	Cancer_MAX_RP244_sh#1_002:CAFnuclei	0	544.837	876.749	188	Cancer_MAX_RP244_sh#2_002:CAFnuclei	0	599.32	748.994
463	Cancer_MAX_RP244_shNT_001:CAFnuclei	0	1057.73	307.488	17	Cancer_MAX_RP244_sh#1_002:CAFnuclei	0	631.885	878.627	189	Cancer_MAX_RP244_sh#2_002:CAFnuclei	0	616.855	752.751
464	Cancer_MAX_RP244_shNT_001:CAFnuclei	0	625.623	311.246	18	Cancer_MAX_RP244_sh#1_002:CAFnuclei	0	633.138	859.84	190	Cancer_MAX_RP244_sh#2_002:CAFnuclei	0	983.837	748.994
465	Cancer_MAX_RP244_shNT_001:CAFnuclei	0	702.025	303.731	19	Cancer_MAX_RP244_sh#1_002:CAFnuclei	0	532.938	844.81	191	Cancer_MAX_RP244_sh#2_002:CAFnuclei	0	841.052	750.246
466	Cancer_MAX_RP244_shNT_001:CAFnuclei	0	747.741	303.105	20	Cancer_MAX_RP244_sh#1_002:CAFnuclei	0	502.878	841.052	192	Cancer_MAX_RP244_sh#2_002:CAFnuclei	0	584.917	747.741
467	Cancer_MAX_RP244_shNT_001:CAFnuclei	0	605.583	299.347	21	Cancer_MAX_RP244_sh#1_002:CAFnuclei	0	474.697	839.174	193	Cancer_MAX_RP244_sh#2_002:CAFnuclei	0	514.15	738.348
468	Cancer_MAX_RP244_shNT_001:CAFnuclei	0	624.37	304.357	22	Cancer_MAX_RP244_sh#1_002:CAFnuclei	0	576.775	838.547	194	Cancer_MAX_RP244_sh#2_002:CAFnuclei	0	549.22	708.914
469	Cancer_MAX_RP244_shNT_001:CAFnuclei	0	765.902	301.226	23	Cancer_MAX_RP244_sh#1_002:CAFnuclei	0	554.857	839.174	195	Cancer_MAX_RP244_sh#2_002:CAFnuclei	0	476.575	754.004
470	Cancer_MAX_RP244_shNT_001:CAFnuclei	0	490.353	293.711	24	Cancer_MAX_RP244_sh#1_002:CAFnuclei	0	591.805	835.416	196	Cancer_MAX_RP244_sh#2_002:CAFnuclei	0	471.565	750.873
471	Cancer_MAX_RP244_shNT_001:CAFnuclei	0	220.44	296.216	25	Cancer_MAX_RP244_sh#1_002:CAFnuclei	0	512.272	831.032	197	Cancer_MAX_RP244_sh#2_002:CAFnuclei	0	777.175	738.348
472	Cancer_MAX_RP244_shNT_001:CAFnuclei	0	621.239	290.58	26	Cancer_MAX_RP244_sh#1_002:CAFnuclei	0	531.685	816.002	198	Cancer_MAX_RP244_sh#2_002:CAFnuclei	0	971.312	738.974
473	Cancer_MAX_RP244_shNT_001:CAFnuclei	0	582.412	292.458	27	Cancer_MAX_RP244_sh#1_002:CAFnuclei	0	599.32	821.012	199	Cancer_MAX_RP244_sh#2_002:CAFnuclei	0	475.323	740.226
474	Cancer_MAX_RP244_shNT_001:CAFnuclei	0	1003.88	291.832	28	Cancer_MAX_RP244_sh#1_002:CAFnuclei	0	576.775	822.265	200	Cancer_MAX_RP244_sh#2_002:CAFnuclei	0	758.388	737.721
475	Cancer_MAX_RP244_shNT_001:CAFnuclei	0	889.9	288.701	29	Cancer_MAX_RP244_sh#1_002:CAFnuclei	0	636.895	812.245	201	Cancer_MAX_RP244_sh#2_002:CAFnuclei	0	272.418	740.226
476	Cancer_MAX_RP244_shNT_001:CAFnuclei	0	521.039	291.832	30	Cancer_MAX_RP244_sh#1_002:CAFnuclei	0	670.713	818.507	202	Cancer_MAX_RP244_sh#2_002:CAFnuclei	0	950.646	738.974
477	Cancer_MAX_RP244_shNT_001:CAFnuclei	0	504.13	288.075	31	Cancer_MAX_RP244_sh#1_002:CAFnuclei	0	475.323	823.517	203	Cancer_MAX_RP244_sh#2_002:CAFnuclei	0	417.708	738.974
478	Cancer_MAX_RP244_shNT_001:CAFnuclei	0	448.394	288.075	32	Cancer_MAX_RP244_sh#1_002:CAFnuclei	0	489.1	812.871	204	Cancer_MAX_RP244_sh#2_002:CAFnuclei	0	793.457	735.216
479	Cancer_MAX_RP244_shNT_001:CAFnuclei	0	765.902	288.701	33	Cancer_MAX_RP244_sh#1_002:CAFnuclei	0	646.915	800.346	205	Cancer_MAX_RP244_sh#2_002:CAFnuclei	0	529.807	733.338
480	Cancer_MAX_RP244_shNT_001:CAFnuclei	0	604.957	276.176	34	Cancer_MAX_RP244_sh#1_002:CAFnuclei	0	636.895	792.205	206	Cancer_MAX_RP244_sh#2_002:CAFnuclei	0	850.446	733.338
481	Cancer_MAX_RP244_shNT_001:CAFnuclei	0	986.342	280.56	35	Cancer_MAX_RP244_sh#1_002:CAFnuclei	0	665.703	785.316	207	Cancer_MAX_RP244_sh#2_002:CAFnuclei	0	806.609	728.954
482	Cancer_MAX_RP244_shNT_001:CAFnuclei	0	423.971	279.933	36	Cancer_MAX_RP244_sh#1_002:CAFnuclei	0	626.875	787.821	208	Cancer_MAX_RP244_sh#2_002:CAFnuclei	0	884.264	728.954
483	Cancer_MAX_RP244_shNT_001:CAFnuclei	0	385.769	279.307	37	Cancer_MAX_RP244_sh#1_002:CAFnuclei	0	583.038	789.7	209	Cancer_MAX_RP244_sh#2_002:CAFnuclei	0	913.071	728.954
484	Cancer_MAX_RP244_shNT_001:CAFnuclei	0	496.615	283.065	38	Cancer_MAX_RP244_sh#1_002:CAFnuclei	0	522.292	778.427	210	Cancer_MAX_RP244_sh#2_002:CAFnuclei	0	464.677	721.439
485	Cancer_MAX_RP244_shNT_001:CAFnuclei	0	980.706	274.297	39	Cancer_MAX_RP244_sh#1_002:CAFnuclei	0	646.289	774.044	211	Cancer_MAX_RP244_sh#2_002:CAFnuclei	0	328.154	721.439
486	Cancer_MAX_RP244_shNT_001:CAFnuclei	0	856.082	274.297	40	Cancer_MAX_RP244_sh#1_002:CAFnuclei	0	578.028	780.306	212	Cancer_MAX_RP244_sh#2_002:CAFnuclei	0	762.145	725.823
487	Cancer_MAX_RP244_shNT_001:CAFnuclei	0	414.577	265.53	41	Cancer_MAX_RP244_sh#1_002:CAFnuclei	0	500.373	775.922	213	Cancer_MAX_RP244_sh#2_002:CAFnuclei	0	823.517	719.56
488	Cancer_MAX_RP244_shNT_001:CAFnuclei	0	759.014	266.156	42	Cancer_MAX_RP244_sh#1_002:CAFnuclei	0	630.006	762.771	214	Cancer_MAX_RP244_sh#2_002:CAFnuclei	0	851.072	726.449
489	Cancer_MAX_RP244_shNT_001:CAFnuclei	0	472.818	267.408	43	Cancer_MAX_RP244_sh#1_002:CAFnuclei	0	633.138	507.262	215	Cancer_MAX_RP244_sh#2_002:CAFnuclei	0	366.982	720.813
490	Cancer_MAX_RP244_shNT_001:CAFnuclei	0	795.962	263.651	44	Cancer_MAX_RP244_sh#1_002:CAFnuclei	0	528.554	755.256	216	Cancer_MAX_RP244_sh#2_002:CAFnuclei	0	499.747	724.57
491	Cancer_MAX_RP244_shNT_001:CAFnuclei	0	983.211	264.277	45	Cancer_MAX_RP244_sh#1_002:CAFnuclei	0	539.827	754.63	217	Cancer_MAX_RP244_sh#2_002:CAFnuclei	0	511.645	715.176
492	Cancer_MAX_RP244_shNT_001:CAFnuclei	0	738.974	258.015	46	Cancer_MAX_RP244_sh#1_002:CAFnuclei	0	602.452	748.368	218	Cancer_MAX_RP244_sh#2_002:CAFnuclei	0	488.474	716.429
493	Cancer_MAX_RP244_shNT_001:CAFnuclei	0	536.695	256.136	47	Cancer_MAX_RP244_sh#1_002:CAFnuclei	0	534.19	747.741	219	Cancer_MAX_RP244_sh#2_002:CAFnuclei	0	816.629	614.976
494	Cancer_MAX_RP244_shNT_001:CAFnuclei	0	697.015	253.005	48	Cancer_MAX_RP244_sh#1_002:CAFnuclei	0	584.917	733.964	220	Cancer_MAX_RP244_sh#2_002:CAFnuclei	0	842.931	713.924
495	Cancer_MAX_RP244_shNT_001:CAFnuclei	0	889.9	253.005	49	Cancer_MAX_RP244_sh#1_002:CAFnuclei	0	520.413	742.731	221	Cancer_MAX_RP244_sh#2_002:CAFnuclei	0	525.423	709.54
496	Cancer_MAX_RP244_shNT_001:CAFnuclei	0	762.145	252.378	50	Cancer_MAX_RP244_sh#1_002:CAFnuclei	0	482.838	738.348	222	Cancer_MAX_RP244_sh#2_002:CAFnuclei	0	896.162	712.671
497	Cancer_MAX_RP244_shNT_001:CAFnuclei	0	985.716	254.257	51	Cancer_MAX_RP244_sh#1_002:CAFnuclei	0	531.685	737.721	223	Cancer_MAX_RP244_sh#2_002:CAFnuclei	0	966.928	710.166
498	Cancer_MAX_RP244_shNT_001:CAFnuclei	0	742.731	241.106	52	Cancer_MAX_RP244_sh#1_002:CAFnuclei	0	566.755	737.721	224	Cancer_MAX_RP244_sh#2_002:CAFnuclei	0	929.353	712.671
499	Cancer_MAX_RP244_shNT_001:CAFnuclei	0	890.526	237.348	53	Cancer_MAX_RP244_sh#1_002:CAFnuclei	0	557.988	723.318	225	Cancer_MAX_RP244_sh#2_002:CAFnuclei	0	809.114	712.671
500	Cancer_MAX_RP244_shNT_001:CAFnuclei	0	464.05	232.965	54	Cancer_MAX_RP244_sh#1_002:CAFnuclei	0	762.145	718.934	226	Cancer_MAX_RP244_sh#2_002:CAFnuclei	0	497.868	705.783
501	Cancer_MAX_RP244_shNT_001:CAFnuclei	0	769.034	233.591	55	Cancer_MAX_RP244_sh#1_002:CAFnuclei	0	875.496	720.813	227	Cancer_MAX_RP244_sh#2_002:CAFnuclei	0	872.365	706.409
502	Cancer_MAX_RP244_shNT_001:CAFnuclei	0	638.774	232.338	56	Cancer_MAX_RP244_sh#1_002:CAFnuclei	0	463.424	717.055	228	Cancer_MAX_RP244_sh#2_002:CAFnuclei	0	405.183	700.146
503	Cancer_MAX_RP244_shNT_001:CAFnuclei	0	398.294	229.207	57	Cancer_MAX_RP244_sh#1_002:CAFnuclei	0	864.85	708.914	229	Cancer_MAX_RP244_sh#2_002:CAFnuclei	0	469.06	701.399
504	Cancer_MAX_RP244_shNT_001:CAFnuclei	0	676.975	222.945	58	Cancer_MAX_RP244_sh#1_002:CAFnuclei	0	575.523	710.166	230	Cancer_MAX_RP244_sh#2_002:CAFnuclei	0	849.82	695.763
505	Cancer_MAX_RP244_shNT_001:CAFnuclei	0	775.296	222.318	59	Cancer_MAX_RP244_sh#1_002:CAFnuclei	0	447.768	675.723	231	Cancer_MAX_RP244_sh#2_002:CAFnuclei	0	371.992	700.773
506	Cancer_MAX_RP244_shNT_001:CAFnuclei	0	365.729	227.955	60	Cancer_MAX_RP244_sh#1_002:CAFnuclei	0	411.446	670.086	232	Cancer_MAX_RP244_sh#2_002:CAFnuclei	0	955.656	697.015
507	Cancer_MAX_RP244_shNT_001:CAFnuclei	0	647.541	221.066	61	Cancer_MAX_RP244_sh#1_002:CAFnuclei	0	519.16	665.703	233	Cancer_MAX_RP244_sh#2_002:CAFnuclei	0	884.264	693.258
508	Cancer_MAX_RP244_shNT_001:CAFnuclei	0	697.641	215.43	62	Cancer_MAX_RP244_sh#1_002:CAFnuclei	0	467.182	668.208	234	Cancer_MAX_RP244_sh#2_002:CAFnuclei	0	971.938	692.005
509	Cancer_MAX_RP244_shNT_001:CAFnuclei	0	619.36	213.551	63	Cancer_MAX_RP244_sh#1_002:CAFnuclei	0	802.225	665.703	235	Cancer_MAX_RP244_sh#2_002:CAFnuclei	0	868.607	685.116
510	Cancer_MAX_RP244_shNT_001:CAFnuclei	0	358.841	205.41	64	Cancer_MAX_RP244_sh#1_002:CAFnuclei	0	482.838	653.178	236	Cancer_MAX_RP244_sh#2_002:CAFnuclei	0	519.787	692.005
511	Cancer_MAX_RP244_shNT_001:CAFnuclei	0	1090.3	204.157	65	Cancer_MAX_RP244_sh#1_002:CAFnuclei	0	393.284	663.198	237	Cancer_MAX_RP244_sh#2_002:CAFnuclei	0	436.496	691.379
512	Cancer_MAX_RP244_shNT_001:CAFnuclei	0	693.884	206.036	66	Cancer_MAX_RP244_sh#1_002:CAFnuclei	0	508.514	650.673	238	Cancer_MAX_RP244_sh#2_002:CAFnuclei	0	830.406	685.743
513	Cancer_MAX_RP244_shNT_001:CAFnuclei	0	690.126	201.652	67	Cancer_MAX_RP244_sh#1_002:CAFnuclei	0	822.265	651.299	239	Cancer_MAX_RP244_sh#2_002:CAFnuclei	0	855.456	682.611
514	Cancer_MAX_RP244_shNT_001:CAFnuclei	0	809.114	164.703	68	Cancer_MAX_RP244_sh#1_002:CAFnuclei	0	833.537	650.046	240	Cancer_MAX_RP244_sh#2_002:CAFnuclei	0	816.002	689.5
515	Cancer_MAX_RP244_shNT_001:CAFnuclei	0	443.384	163.451	69	Cancer_MAX_RP244_sh#1_002:CAFnuclei	0	442.758	654.43	241	Cancer_MAX_RP244_sh#2_002:CAFnuclei	0	914.324	678.854
516	Cancer_MAX_RP244_shNT_001:CAFnuclei	0	864.85	144.664	70	Cancer_MAX_RP244_sh#1_002:CAFnuclei	0	422.092	653.804	242	Cancer_MAX_RP244_sh#2_002:CAFnuclei	0	481.585	690.753
517	Cancer_MAX_RP244_shNT_001:CAFnuclei	0	903.051	120.866	71	Cancer_MAX_RP244_sh#1_002:CAFnuclei	0	405.809	645.663	243	Cancer_MAX_RP244_sh#2_002:CAFnuclei	0	945.01	674.47
518	Cancer_MAX_RP244_shNT_001:CAFnuclei	0	849.82	122.119	72	Cancer_MAX_RP244_sh#1_002:CAFnuclei	0	453.404	638.774	244	Cancer_MAX_RP244_sh#2_002:CAFnuclei	0	342.558	683.864
519	Cancer_MAX_RP244_shNT_001:CAFnuclei	0	906.182	93.937	73	Cancer_MAX_RP244_sh#1_002:CAFnuclei	0	470.313	636.269	245	Cancer_MAX_RP244_sh#2_002:CAFnuclei	0	843.557	683.238
520	Cancer_MAX_RP244_shNT_001:Cancernuclei	0	693.884	754.004	74	Cancer_MAX_RP244_sh#1_002:CAFnuclei	0	385.143	634.39	246	Cancer_MAX_RP244_sh#2_002:CAFnuclei	0	481.585	678.228
521	Cancer_MAX_RP244_shNT_001:Cancernuclei	0	705.783	754.63	75	Cancer_MAX_RP244_sh#1_002:CAFnuclei	0	427.728	634.39	247	Cancer_MAX_RP244_sh#2_002:CAFnuclei	0	410.193	675.723
522	Cancer_MAX_RP244_shNT_001:Cancernuclei	0	714.55	750.873	76	Cancer_MAX_RP244_sh#1_002:CAFnuclei	0	806.609	624.996	248	Cancer_MAX_RP244_sh#2_002:CAFnuclei	0	885.516	670.086
523	Cancer_MAX_RP244_shNT_001:Cancernuclei	0	641.279	733.338	77	Cancer_MAX_RP244_sh#1_002:CAFnuclei	0	475.949	616.229	249	Cancer_MAX_RP244_sh#2_002:CAFnuclei	0	975.07	671.339
524	Cancer_MAX_RP244_shNT_001:Cancernuclei	0	737.721	722.691	78	Cancer_MAX_RP244_sh#1_002:CAFnuclei	0	392.032	618.108	250	Cancer_MAX_RP244_sh#2_002:CAFnuclei	0	899.92	661.945
525	Cancer_MAX_RP244_shNT_001:Cancernuclei	0	622.491	709.54	79	Cancer_MAX_RP244_sh#1_002:CAFnuclei	0	885.516	616.855	251	Cancer_MAX_RP244_sh#2_002:CAFnuclei	0	435.869	663.824
526	Cancer_MAX_RP244_shNT_001:Cancernuclei	0	708.914	646.915	80	Cancer_MAX_RP244_sh#1_002:CAFnuclei	0	828.527	617.481	252	Cancer_MAX_RP244_sh#2_002:CAFnuclei	0	315.629	669.46
527	Cancer_MAX_RP244_shNT_001:Cancernuclei	0	708.288	622.491	81	Cancer_MAX_RP244_sh#1_002:CAFnuclei	0	450.899	616.855	253	Cancer_MAX_RP244_sh#2_002:CAFnuclei	0	326.276	662.571
528	Cancer_MAX_RP244_shNT_001:Cancernuclei	0	572.392	618.108	82	Cancer_MAX_RP244_sh#1_002:CAFnuclei	0	316.882	614.976	254	Cancer_MAX_RP244_sh#2_002:CAFnuclei	0	876.749	664.45
529	Cancer_MAX_RP244_shNT_001:Cancernuclei	0	613.724	604.957	83	Cancer_MAX_RP244_sh#1_002:CAFnuclei	0	863.597	606.835	255	Cancer_MAX_RP244_sh#2_002:CAFnuclei	0	985.716	659.44
530	Cancer_MAX_RP244_shNT_001:Cancernuclei	0	612.471	600.573	84	Cancer_MAX_RP244_sh#1_002:CAFnuclei	0	923.717	602.452	256	Cancer_MAX_RP244_sh#2_002:CAFnuclei	0	465.303	660.693
531	Cancer_MAX_RP244_shNT_001:Cancernuclei	0	707.035	593.058	85	Cancer_MAX_RP244_sh#1_002:CAFnuclei	0	436.496	604.957	257	Cancer_MAX_RP244_sh#2_002:CAFnuclei	0	1000.75	658.188
532	Cancer_MAX_RP244_shNT_001:Cancernuclei	0	589.3	586.795	86	Cancer_MAX_RP244_sh#1_002:CAFnuclei	0	842.931	605.583	258	Cancer_MAX_RP244_sh#2_002:CAFnuclei	0	913.071	651.925
533	Cancer_MAX_RP244_shNT_001:Cancernuclei	0	564.25	559.24	87	Cancer_MAX_RP244_sh#1_002:CAFnuclei	0	880.506	599.947	259	Cancer_MAX_RP244_sh#2_002:CAFnuclei	0	505.383	653.178
534	Cancer_MAX_RP244_shNT_001:Cancernuclei	0	663.824	541.705	88	Cancer_MAX_RP244_sh#1_002:CAFnuclei	0	406.436	593.058	260	Cancer_MAX_RP244_sh#2_002:CAFnuclei	0	247.368	653.804
535	Cancer_MAX_RP244_shNT_001:Cancernuclei	0	602.452	539.2	89	Cancer_MAX_RP244_sh#1_002:CAFnuclei	0	477.828	594.937	261	Cancer_MAX_RP244_sh#2_002:CAFnuclei	0	395.163	654.43
536	Cancer_MAX_RP244_shNT_001:Cancernuclei	0	595.563	537.948	90	Cancer_MAX_RP244_sh#1_002:CAFnuclei	0	931.858	599.947	262	Cancer_MAX_RP244_sh#2_002:CAFnuclei	0	546.089	654.43
537	Cancer_MAX_RP244_shNT_001:Cancernuclei	0	630.006	538.574	91	Cancer_MAX_RP244_sh#1_002:CAFnuclei	0	334.417	596.815	263	Cancer_MAX_RP244_sh#2_002:CAFnuclei	0	996.988	643.784
538	Cancer_MAX_RP244_shNT_001:Cancernuclei	0	794.084	507.262	92	Cancer_MAX_RP244_sh#1_002:CAFnuclei	0	441.506	585.543	264	Cancer_MAX_RP244_sh#2_002:CAFnuclei	0	509.767	648.168
539	Cancer_MAX_RP244_shNT_001:Cancernuclei	0	659.44	500.999	93	Cancer_MAX_RP244_sh#1_002:CAFnuclei	0	366.356	585.543	265	Cancer_MAX_RP244_sh#2_002:CAFnuclei	0	927.475	640.653
1	Cancer_MAX_RP244_shNT_002:spheroid	59906.3	621.552	561.432	94	Cancer_MAX_RP244_sh#1_002:CAFnuclei	0	460.919	587.422	266	Cancer_MAX_RP244_sh#2_002:CAFnuclei	0	503.504	647.541
2	Cancer_MAX_RP244_shNT_002:branchends	59906.3	621.552	561.432	95	Cancer_MAX_RP244_sh#1_002:CAFnuclei	0	924.343	586.169	267	Cancer_MAX_RP244_sh#2_002:CAFnuclei	0	422.718	640.653
3	Cancer_MAX_RP244_shNT_002:CAFnuclei	0	324.397	1112.22	96	Cancer_MAX_RP244_sh#1_002:CAFnuclei	0	337.548	569.26	268	Cancer_MAX_RP244_sh#2_002:CAFnuclei	0	498.494	646.289
4	Cancer_MAX_RP244_shNT_002:CAFnuclei	0	1008.26	1103.45	97	Cancer_MAX_RP244_sh#1_002:CAFnuclei	0	479.707	569.26	269	Cancer_MAX_RP244_sh#2_002:CAFnuclei	0	391.406	640.026
5	Cancer_MAX_RP244_shNT_002:CAFnuclei	0	392.032	1074.02	98	Cancer_MAX_RP244_sh#1_002:CAFnuclei	0	310.619	574.27	270	Cancer_MAX_RP244_sh#2_002:CAFnuclei	0	948.767	636.269
6	Cancer_MAX_RP244_shNT_002:CAFnuclei	0	437.122	1052.1	99	Cancer_MAX_RP244_sh#1_002:CAFnuclei	0	261.772	576.149	271	Cancer_MAX_RP244_sh#2_002:CAFnuclei	0	320.639	633.764
7	Cancer_MAX_RP244_shNT_002:CAFnuclei	0	536.069	1053.35	100	Cancer_MAX_RP244_sh#1_002:CAFnuclei	0	504.13	566.129	272	Cancer_MAX_RP244_sh#2_002:CAFnuclei	0	405.183	631.885
8	Cancer_MAX_RP244_shNT_002:CAFnuclei	0	545.463	1046.46	101	Cancer_MAX_RP244_sh#1_002:CAFnuclei	0	453.404	563.624	273	Cancer_MAX_RP244_sh#2_002:CAFnuclei	0	484.717	635.643
9	Cancer_MAX_RP244_shNT_002:CAFnuclei	0	437.748	1029.55	102	Cancer_MAX_RP244_sh#1_002:CAFnuclei	0	851.072	561.119	274	Cancer_MAX_RP244_sh#2_002:CAFnuclei	0	921.838	630.006
10	Cancer_MAX_RP244_shNT_002:CAFnuclei	0	488.474	1019.53	103	Cancer_MAX_RP244_sh#1_002:CAFnuclei	0	296.842	564.877	275	Cancer_MAX_RP244_sh#2_002:CAFnuclei	0	298.095	633.138
11	Cancer_MAX_RP244_shNT_002:CAFnuclei	0	853.577	1005.76	104	Cancer_MAX_RP244_sh#1_002:CAFnuclei	0	425.223	553.604	276	Cancer_MAX_RP244_sh#2_002:CAFnuclei	0	270.54	629.38
12	Cancer_MAX_RP244_shNT_002:CAFnuclei	0	639.4	1009.51	105	Cancer_MAX_RP244_sh#1_002:CAFnuclei	0	258.015	556.735	277	Cancer_MAX_RP244_sh#2_002:CAFnuclei	0	447.768	627.501
13	Cancer_MAX_RP244_shNT_002:CAFnuclei	0	784.064	1000.75	106	Cancer_MAX_RP244_sh#1_002:CAFnuclei	0	826.649	555.483	278	Cancer_MAX_RP244_sh#2_002:CAFnuclei	0	504.13	627.501
14	Cancer_MAX_RP244_shNT_002:CAFnuclei	0	469.687	980.706	107	Cancer_MAX_RP244_sh#1_002:CAFnuclei	0	502.252	549.22	279	Cancer_MAX_RP244_sh#2_002:CAFnuclei	0	536.069	623.118
15	Cancer_MAX_RP244_shNT_002:CAFnuclei	0	702.651	983.837	108	Cancer_MAX_RP244_sh#1_002:CAFnuclei	0	387.022	547.968	280	Cancer_MAX_RP244_sh#2_002:CAFnuclei	0	489.727	623.744
16	Cancer_MAX_RP244_shNT_002:CAFnuclei	0	411.446	986.342	109	Cancer_MAX_RP244_sh#1_002:CAFnuclei	0	832.911	544.21	281	Cancer_MAX_RP244_sh#2_002:CAFnuclei	0	355.709	626.249
17	Cancer_MAX_RP244_shNT_002:CAFnuclei	0	596.189	990.1	110	Cancer_MAX_RP244_sh#1_002:CAFnuclei	0	932.485	542.332	282	Cancer_MAX_RP244_sh#2_002:CAFnuclei	0	377.628	623.744
18	Cancer_MAX_RP244_shNT_002:CAFnuclei	0	742.731	974.443	111	Cancer_MAX_RP244_sh#1_002:CAFnuclei	0	847.941	544.21	283	Cancer_MAX_RP244_sh#2_002:CAFnuclei	0	464.05	608.714
19	Cancer_MAX_RP244_shNT_002:CAFnuclei	0	882.385	968.807	112	Cancer_MAX_RP244_sh#1_002:CAFnuclei	0	814.75	545.463	284	Cancer_MAX_RP244_sh#2_002:CAFnuclei	0	273.671	616.229
20	Cancer_MAX_RP244_shNT_002:CAFnuclei	0	622.491	967.555	113	Cancer_MAX_RP244_sh#1_002:CAFnuclei	0	299.347	548.594	285	Cancer_MAX_RP244_sh#2_002:CAFnuclei	0	925.596	616.229
21	Cancer_MAX_RP244_shNT_002:CAFnuclei	0	517.908	971.938	114	Cancer_MAX_RP244_sh#1_002:CAFnuclei	0	477.202	541.705	286	Cancer_MAX_RP244_sh#2_002:CAFnuclei	0	391.406	619.36
22	Cancer_MAX_RP244_shNT_002:CAFnuclei	0	457.162	960.04	115	Cancer_MAX_RP244_sh#1_002:CAFnuclei	0	956.282	541.079	287	Cancer_MAX_RP244_sh#2_002:CAFnuclei	0	444.011	612.471
23	Cancer_MAX_RP244_shNT_002:CAFnuclei	0	521.039	963.797	116	Cancer_MAX_RP244_sh#1_002:CAFnuclei	0	855.456	536.069	288	Cancer_MAX_RP244_sh#2_002:CAFnuclei	0	943.131	613.098
24	Cancer_MAX_RP244_shNT_002:CAFnuclei	0	722.065	955.03	117	Cancer_MAX_RP244_sh#1_002:CAFnuclei	0	793.457	536.069	289	Cancer_MAX_RP244_sh#2_002:CAFnuclei	0	483.464	617.481
25	Cancer_MAX_RP244_shNT_002:CAFnuclei	0	370.113	959.413	118	Cancer_MAX_RP244_sh#1_002:CAFnuclei	0	339.427	537.948	290	Cancer_MAX_RP244_sh#2_002:CAFnuclei	0	425.849	604.33
26	Cancer_MAX_RP244_shNT_002:CAFnuclei	0	762.771	940.626	119	Cancer_MAX_RP244_sh#1_002:CAFnuclei	0	809.74	521.039	291	Cancer_MAX_RP244_sh#2_002:CAFnuclei	0	529.807	613.098
27	Cancer_MAX_RP244_shNT_002:CAFnuclei	0	948.141	954.403	120	Cancer_MAX_RP244_sh#1_002:CAFnuclei	0	321.892	525.423	292	Cancer_MAX_RP244_sh#2_002:CAFnuclei	0	374.497	611.845
28	Cancer_MAX_RP244_shNT_002:CAFnuclei	0	778.427	956.282	121	Cancer_MAX_RP244_sh#1_002:CAFnuclei	0	420.839	527.302	293	Cancer_MAX_RP244_sh#2_002:CAFnuclei	0	546.089	610.593
29	Cancer_MAX_RP244_shNT_002:CAFnuclei	0	661.945	953.777	122	Cancer_MAX_RP244_sh#1_002:CAFnuclei	0	408.314	532.312	294	Cancer_MAX_RP244_sh#2_002:CAFnuclei	0	524.17	611.219
30	Cancer_MAX_RP244_shNT_002:CAFnuclei	0	256.762	948.141	123	Cancer_MAX_RP244_sh#1_002:CAFnuclei	0	872.991	522.918	295	Cancer_MAX_RP244_sh#2_002:CAFnuclei	0	408.941	605.583
31	Cancer_MAX_RP244_shNT_002:CAFnuclei	0	509.767	949.393	124	Cancer_MAX_RP244_sh#1_002:CAFnuclei	0	355.709	529.807	296	Cancer_MAX_RP244_sh#2_002:CAFnuclei	0	382.638	602.452
32	Cancer_MAX_RP244_shNT_002:CAFnuclei	0	670.086	949.393	125	Cancer_MAX_RP244_sh#1_002:CAFnuclei	0	398.294	529.18	297	Cancer_MAX_RP244_sh#2_002:CAFnuclei	0	1101.57	606.835
33	Cancer_MAX_RP244_shNT_002:CAFnuclei	0	482.838	945.636	126	Cancer_MAX_RP244_sh#1_002:CAFnuclei	0	847.315	519.16	298	Cancer_MAX_RP244_sh#2_002:CAFnuclei	0	312.498	605.583
34	Cancer_MAX_RP244_shNT_002:CAFnuclei	0	460.919	951.272	127	Cancer_MAX_RP244_sh#1_002:CAFnuclei	0	382.638	519.787	299	Cancer_MAX_RP244_sh#2_002:CAFnuclei	0	276.802	600.573
35	Cancer_MAX_RP244_shNT_002:CAFnuclei	0	454.031	942.505	128	Cancer_MAX_RP244_sh#1_002:CAFnuclei	0	249.873	523.544	300	Cancer_MAX_RP244_sh#2_002:CAFnuclei	0	396.416	599.947
36	Cancer_MAX_RP244_shNT_002:CAFnuclei	0	593.058	940.626	129	Cancer_MAX_RP244_sh#1_002:CAFnuclei	0	410.193	521.665	301	Cancer_MAX_RP244_sh#2_002:CAFnuclei	0	990.726	600.573
37	Cancer_MAX_RP244_shNT_002:CAFnuclei	0	552.352	933.111	130	Cancer_MAX_RP244_sh#1_002:CAFnuclei	0	519.16	516.029	302	Cancer_MAX_RP244_sh#2_002:CAFnuclei	0	454.657	590.553
38	Cancer_MAX_RP244_shNT_002:CAFnuclei	0	528.554	940	131	Cancer_MAX_RP244_sh#1_002:CAFnuclei	0	759.014	509.14	303	Cancer_MAX_RP244_sh#2_002:CAFnuclei	0	337.548	596.815
39	Cancer_MAX_RP244_shNT_002:CAFnuclei	0	622.491	938.747	132	Cancer_MAX_RP244_sh#1_002:CAFnuclei	0	430.859	520.413	304	Cancer_MAX_RP244_sh#2_002:CAFnuclei	0	235.47	589.927
40	Cancer_MAX_RP244_shNT_002:CAFnuclei	0	474.07	936.868	133	Cancer_MAX_RP244_sh#1_002:CAFnuclei	0	889.274	507.262	305	Cancer_MAX_RP244_sh#2_002:CAFnuclei	0	490.979	590.553
41	Cancer_MAX_RP244_shNT_002:CAFnuclei	0	191.632	938.747	134	Cancer_MAX_RP244_sh#1_002:CAFnuclei	0	498.494	502.252	306	Cancer_MAX_RP244_sh#2_002:CAFnuclei	0	940	591.179
42	Cancer_MAX_RP244_shNT_002:CAFnuclei	0	578.028	940	135	Cancer_MAX_RP244_sh#1_002:CAFnuclei	0	456.536	509.767	307	Cancer_MAX_RP244_sh#2_002:CAFnuclei	0	353.204	589.927
43	Cancer_MAX_RP244_shNT_002:CAFnuclei	0	433.364	935.616	136	Cancer_MAX_RP244_sh#1_002:CAFnuclei	0	433.991	516.655	308	Cancer_MAX_RP244_sh#2_002:CAFnuclei	0	547.342	593.684
44	Cancer_MAX_RP244_shNT_002:CAFnuclei	0	515.403	924.97	137	Cancer_MAX_RP244_sh#1_002:CAFnuclei	0	532.312	505.383	309	Cancer_MAX_RP244_sh#2_002:CAFnuclei	0	876.749	586.795
45	Cancer_MAX_RP244_shNT_002:CAFnuclei	0	200.4	931.232	138	Cancer_MAX_RP244_sh#1_002:CAFnuclei	0	430.859	515.403	310	Cancer_MAX_RP244_sh#2_002:CAFnuclei	0	513.524	591.805
46	Cancer_MAX_RP244_shNT_002:CAFnuclei	0	800.972	926.222	139	Cancer_MAX_RP244_sh#1_002:CAFnuclei	0	302.478	507.888	311	Cancer_MAX_RP244_sh#2_002:CAFnuclei	0	545.463	592.432
47	Cancer_MAX_RP244_shNT_002:CAFnuclei	0	267.408	928.101	140	Cancer_MAX_RP244_sh#1_002:CAFnuclei	0	826.022	504.757	312	Cancer_MAX_RP244_sh#2_002:CAFnuclei	0	932.485	586.795
48	Cancer_MAX_RP244_shNT_002:CAFnuclei	0	646.915	926.222	141	Cancer_MAX_RP244_sh#1_002:CAFnuclei	0	799.72	502.252	313	Cancer_MAX_RP244_sh#2_002:CAFnuclei	0	544.21	591.179
49	Cancer_MAX_RP244_shNT_002:CAFnuclei	0	452.778	925.596	142	Cancer_MAX_RP244_sh#1_002:CAFnuclei	0	853.577	505.383	314	Cancer_MAX_RP244_sh#2_002:CAFnuclei	0	420.839	573.644
50	Cancer_MAX_RP244_shNT_002:CAFnuclei	0	242.985	918.081	143	Cancer_MAX_RP244_sh#1_002:CAFnuclei	0	411.446	506.009	315	Cancer_MAX_RP244_sh#2_002:CAFnuclei	0	526.675	584.917
51	Cancer_MAX_RP244_shNT_002:CAFnuclei	0	78.907	926.222	144	Cancer_MAX_RP244_sh#1_002:CAFnuclei	0	716.429	493.484	316	Cancer_MAX_RP244_sh#2_002:CAFnuclei	0	546.715	584.917
52	Cancer_MAX_RP244_shNT_002:CAFnuclei	0	680.733	918.081	145	Cancer_MAX_RP244_sh#1_002:CAFnuclei	0	363.851	501.625	317	Cancer_MAX_RP244_sh#2_002:CAFnuclei	0	903.677	583.664
53	Cancer_MAX_RP244_shNT_002:CAFnuclei	0	527.928	924.343	146	Cancer_MAX_RP244_sh#1_002:CAFnuclei	0	267.408	504.13	318	Cancer_MAX_RP244_sh#2_002:CAFnuclei	0	391.406	578.028
54	Cancer_MAX_RP244_shNT_002:CAFnuclei	0	281.186	916.828	147	Cancer_MAX_RP244_sh#1_002:CAFnuclei	0	905.556	493.484	319	Cancer_MAX_RP244_sh#2_002:CAFnuclei	0	474.697	568.634
55	Cancer_MAX_RP244_shNT_002:CAFnuclei	0	485.969	923.091	148	Cancer_MAX_RP244_sh#1_002:CAFnuclei	0	780.932	491.605	320	Cancer_MAX_RP244_sh#2_002:CAFnuclei	0	251.752	570.513
56	Cancer_MAX_RP244_shNT_002:CAFnuclei	0	534.817	915.576	149	Cancer_MAX_RP244_sh#1_002:CAFnuclei	0	575.523	495.989	321	Cancer_MAX_RP244_sh#2_002:CAFnuclei	0	893.657	567.382
57	Cancer_MAX_RP244_shNT_002:CAFnuclei	0	462.172	919.333	150	Cancer_MAX_RP244_sh#1_002:CAFnuclei	0	842.305	491.605	322	Cancer_MAX_RP244_sh#2_002:CAFnuclei	0	557.988	572.392
58	Cancer_MAX_RP244_shNT_002:CAFnuclei	0	495.989	914.324	151	Cancer_MAX_RP244_sh#1_002:CAFnuclei	0	733.338	471.565	323	Cancer_MAX_RP244_sh#2_002:CAFnuclei	0	593.058	524.17
59	Cancer_MAX_RP244_shNT_002:CAFnuclei	0	484.717	919.96	152	Cancer_MAX_RP244_sh#1_002:CAFnuclei	0	1023.92	492.232	324	Cancer_MAX_RP244_sh#2_002:CAFnuclei	0	322.518	563.624
60	Cancer_MAX_RP244_shNT_002:CAFnuclei	0	958.787	912.445	153	Cancer_MAX_RP244_sh#1_002:CAFnuclei	0	536.069	491.605	325	Cancer_MAX_RP244_sh#2_002:CAFnuclei	0	952.525	554.857
61	Cancer_MAX_RP244_shNT_002:CAFnuclei	0	554.857	911.192	154	Cancer_MAX_RP244_sh#1_002:CAFnuclei	0	282.438	492.858	326	Cancer_MAX_RP244_sh#2_002:CAFnuclei	0	500.373	569.26
62	Cancer_MAX_RP244_shNT_002:CAFnuclei	0	747.115	913.071	155	Cancer_MAX_RP244_sh#1_002:CAFnuclei	0	591.805	484.09	327	Cancer_MAX_RP244_sh#2_002:CAFnuclei	0	505.383	565.503
63	Cancer_MAX_RP244_shNT_002:CAFnuclei	0	509.14	904.304	156	Cancer_MAX_RP244_sh#1_002:CAFnuclei	0	571.139	479.08	328	Cancer_MAX_RP244_sh#2_002:CAFnuclei	0	527.928	537.948
64	Cancer_MAX_RP244_shNT_002:CAFnuclei	0	300.6	904.93	157	Cancer_MAX_RP244_sh#1_002:CAFnuclei	0	516.655	480.959	329	Cancer_MAX_RP244_sh#2_002:CAFnuclei	0	429.607	555.483
65	Cancer_MAX_RP244_shNT_002:CAFnuclei	0	546.089	906.182	158	Cancer_MAX_RP244_sh#1_002:CAFnuclei	0	536.695	477.828	330	Cancer_MAX_RP244_sh#2_002:CAFnuclei	0	357.588	559.867
66	Cancer_MAX_RP244_shNT_002:CAFnuclei	0	479.08	902.425	159	Cancer_MAX_RP244_sh#1_002:CAFnuclei	0	913.071	484.717	331	Cancer_MAX_RP244_sh#2_002:CAFnuclei	0	373.244	553.604
67	Cancer_MAX_RP244_shNT_002:CAFnuclei	0	777.175	906.809	160	Cancer_MAX_RP244_sh#1_002:CAFnuclei	0	687.621	477.828	332	Cancer_MAX_RP244_sh#2_002:CAFnuclei	0	315.003	551.725
68	Cancer_MAX_RP244_shNT_002:CAFnuclei	0	745.236	905.556	161	Cancer_MAX_RP244_sh#1_002:CAFnuclei	0	484.09	478.454	333	Cancer_MAX_RP244_sh#2_002:CAFnuclei	0	498.494	554.857
69	Cancer_MAX_RP244_shNT_002:CAFnuclei	0	620.613	898.667	162	Cancer_MAX_RP244_sh#1_002:CAFnuclei	0	475.949	466.555	334	Cancer_MAX_RP244_sh#2_002:CAFnuclei	0	876.122	551.725
70	Cancer_MAX_RP244_shNT_002:CAFnuclei	0	681.359	901.799	163	Cancer_MAX_RP244_sh#1_002:CAFnuclei	0	819.76	465.929	335	Cancer_MAX_RP244_sh#2_002:CAFnuclei	0	891.152	549.847
71	Cancer_MAX_RP244_shNT_002:CAFnuclei	0	702.025	903.051	164	Cancer_MAX_RP244_sh#1_002:CAFnuclei	0	666.329	470.313	336	Cancer_MAX_RP244_sh#2_002:CAFnuclei	0	846.062	551.099
72	Cancer_MAX_RP244_shNT_002:CAFnuclei	0	550.473	888.647	165	Cancer_MAX_RP244_sh#1_002:CAFnuclei	0	697.641	472.192	337	Cancer_MAX_RP244_sh#2_002:CAFnuclei	0	487.848	541.079
73	Cancer_MAX_RP244_shNT_002:CAFnuclei	0	521.039	892.405	166	Cancer_MAX_RP244_sh#1_002:CAFnuclei	0	696.389	469.687	338	Cancer_MAX_RP244_sh#2_002:CAFnuclei	0	290.58	540.453
74	Cancer_MAX_RP244_shNT_002:CAFnuclei	0	683.864	894.91	167	Cancer_MAX_RP244_sh#1_002:CAFnuclei	0	937.495	461.545	339	Cancer_MAX_RP244_sh#2_002:CAFnuclei	0	428.354	531.059
75	Cancer_MAX_RP244_shNT_002:CAFnuclei	0	700.773	890.526	168	Cancer_MAX_RP244_sh#1_002:CAFnuclei	0	690.753	464.05	340	Cancer_MAX_RP244_sh#2_002:CAFnuclei	0	311.246	531.685
76	Cancer_MAX_RP244_shNT_002:CAFnuclei	0	623.118	884.89	169	Cancer_MAX_RP244_sh#1_002:CAFnuclei	0	637.521	454.657	341	Cancer_MAX_RP244_sh#2_002:CAFnuclei	0	951.272	533.564
77	Cancer_MAX_RP244_shNT_002:CAFnuclei	0	689.5	886.142	170	Cancer_MAX_RP244_sh#1_002:CAFnuclei	0	754.004	453.404	342	Cancer_MAX_RP244_sh#2_002:CAFnuclei	0	499.747	531.059
78	Cancer_MAX_RP244_shNT_002:CAFnuclei	0	529.18	886.769	171	Cancer_MAX_RP244_sh#1_002:CAFnuclei	0	660.693	456.536	343	Cancer_MAX_RP244_sh#2_002:CAFnuclei	0	371.992	531.059
79	Cancer_MAX_RP244_shNT_002:CAFnuclei	0	898.667	884.264	172	Cancer_MAX_RP244_sh#1_002:CAFnuclei	0	462.172	458.414	344	Cancer_MAX_RP244_sh#2_002:CAFnuclei	0	869.234	523.544
80	Cancer_MAX_RP244_shNT_002:CAFnuclei	0	611.219	889.274	173	Cancer_MAX_RP244_sh#1_002:CAFnuclei	0	548.594	452.152	345	Cancer_MAX_RP244_sh#2_002:CAFnuclei	0	948.767	522.292
81	Cancer_MAX_RP244_shNT_002:CAFnuclei	0	494.11	888.021	174	Cancer_MAX_RP244_sh#1_002:CAFnuclei	0	556.109	457.162	346	Cancer_MAX_RP244_sh#2_002:CAFnuclei	0	816.002	524.797
82	Cancer_MAX_RP244_shNT_002:CAFnuclei	0	385.769	879.254	175	Cancer_MAX_RP244_sh#1_002:CAFnuclei	0	670.713	449.647	347	Cancer_MAX_RP244_sh#2_002:CAFnuclei	0	550.473	527.302
83	Cancer_MAX_RP244_shNT_002:CAFnuclei	0	480.333	882.385	176	Cancer_MAX_RP244_sh#1_002:CAFnuclei	0	785.942	452.778	348	Cancer_MAX_RP244_sh#2_002:CAFnuclei	0	330.033	517.908
84	Cancer_MAX_RP244_shNT_002:CAFnuclei	0	532.938	878.627	177	Cancer_MAX_RP244_sh#1_002:CAFnuclei	0	791.579	448.394	349	Cancer_MAX_RP244_sh#2_002:CAFnuclei	0	549.22	506.635
85	Cancer_MAX_RP244_shNT_002:CAFnuclei	0	432.112	876.122	178	Cancer_MAX_RP244_sh#1_002:CAFnuclei	0	955.03	443.384	350	Cancer_MAX_RP244_sh#2_002:CAFnuclei	0	490.353	521.665
86	Cancer_MAX_RP244_shNT_002:CAFnuclei	0	1020.79	876.749	179	Cancer_MAX_RP244_sh#1_002:CAFnuclei	0	842.305	444.637	351	Cancer_MAX_RP244_sh#2_002:CAFnuclei	0	737.721	521.665
87	Cancer_MAX_RP244_shNT_002:CAFnuclei	0	692.005	878.627	180	Cancer_MAX_RP244_sh#1_002:CAFnuclei	0	444.011	444.011	352	Cancer_MAX_RP244_sh#2_002:CAFnuclei	0	750.246	481.585
88	Cancer_MAX_RP244_shNT_002:CAFnuclei	0	851.072	869.234	181	Cancer_MAX_RP244_sh#1_002:CAFnuclei	0	631.885	446.516	353	Cancer_MAX_RP244_sh#2_002:CAFnuclei	0	432.738	515.403
89	Cancer_MAX_RP244_shNT_002:CAFnuclei	0	689.5	869.234	182	Cancer_MAX_RP244_sh#1_002:CAFnuclei	0	466.555	445.263	354	Cancer_MAX_RP244_sh#2_002:CAFnuclei	0	380.133	516.029
90	Cancer_MAX_RP244_shNT_002:CAFnuclei	0	727.075	864.85	183	Cancer_MAX_RP244_sh#1_002:CAFnuclei	0	717.681	437.122	355	Cancer_MAX_RP244_sh#2_002:CAFnuclei	0	509.14	506.635
91	Cancer_MAX_RP244_shNT_002:CAFnuclei	0	1001.37	869.234	184	Cancer_MAX_RP244_sh#1_002:CAFnuclei	0	931.858	437.748	356	Cancer_MAX_RP244_sh#2_002:CAFnuclei	0	392.658	515.403
92	Cancer_MAX_RP244_shNT_002:CAFnuclei	0	711.419	864.85	185	Cancer_MAX_RP244_sh#1_002:CAFnuclei	0	751.499	439.627	357	Cancer_MAX_RP244_sh#2_002:CAFnuclei	0	731.459	519.16
93	Cancer_MAX_RP244_shNT_002:CAFnuclei	0	333.791	866.729	186	Cancer_MAX_RP244_sh#1_002:CAFnuclei	0	514.777	442.758	358	Cancer_MAX_RP244_sh#2_002:CAFnuclei	0	402.678	513.524
94	Cancer_MAX_RP244_shNT_002:CAFnuclei	0	658.814	867.981	187	Cancer_MAX_RP244_sh#1_002:CAFnuclei	0	635.643	440.253	359	Cancer_MAX_RP244_sh#2_002:CAFnuclei	0	724.57	514.15
95	Cancer_MAX_RP244_shNT_002:CAFnuclei	0	862.345	863.597	188	Cancer_MAX_RP244_sh#1_002:CAFnuclei	0	876.122	427.728	360	Cancer_MAX_RP244_sh#2_002:CAFnuclei	0	1008.89	511.645
96	Cancer_MAX_RP244_shNT_002:CAFnuclei	0	549.847	857.961	189	Cancer_MAX_RP244_sh#1_002:CAFnuclei	0	589.927	435.869	361	Cancer_MAX_RP244_sh#2_002:CAFnuclei	0	839.8	506.635
97	Cancer_MAX_RP244_shNT_002:CAFnuclei	0	1052.72	859.214	190	Cancer_MAX_RP244_sh#1_002:CAFnuclei	0	604.957	437.748	362	Cancer_MAX_RP244_sh#2_002:CAFnuclei	0	453.404	499.12
98	Cancer_MAX_RP244_shNT_002:CAFnuclei	0	444.637	857.961	191	Cancer_MAX_RP244_sh#1_002:CAFnuclei	0	978.201	432.112	363	Cancer_MAX_RP244_sh#2_002:CAFnuclei	0	697.641	504.13
99	Cancer_MAX_RP244_shNT_002:CAFnuclei	0	340.679	857.961	192	Cancer_MAX_RP244_sh#1_002:CAFnuclei	0	617.481	436.496	364	Cancer_MAX_RP244_sh#2_002:CAFnuclei	0	821.012	494.737
100	Cancer_MAX_RP244_shNT_002:CAFnuclei	0	362.598	856.709	193	Cancer_MAX_RP244_sh#1_002:CAFnuclei	0	569.887	428.981	365	Cancer_MAX_RP244_sh#2_002:CAFnuclei	0	788.447	497.242
101	Cancer_MAX_RP244_shNT_002:CAFnuclei	0	417.708	855.456	194	Cancer_MAX_RP244_sh#1_002:CAFnuclei	0	755.256	432.112	366	Cancer_MAX_RP244_sh#2_002:CAFnuclei	0	596.815	464.677
102	Cancer_MAX_RP244_shNT_002:CAFnuclei	0	822.265	843.557	195	Cancer_MAX_RP244_sh#1_002:CAFnuclei	0	627.501	430.859	367	Cancer_MAX_RP244_sh#2_002:CAFnuclei	0	774.044	507.262
103	Cancer_MAX_RP244_shNT_002:CAFnuclei	0	511.645	846.689	196	Cancer_MAX_RP244_sh#1_002:CAFnuclei	0	943.757	421.466	368	Cancer_MAX_RP244_sh#2_002:CAFnuclei	0	478.454	504.757
104	Cancer_MAX_RP244_shNT_002:CAFnuclei	0	351.326	845.436	197	Cancer_MAX_RP244_sh#1_002:CAFnuclei	0	844.184	425.849	369	Cancer_MAX_RP244_sh#2_002:CAFnuclei	0	671.339	502.878
105	Cancer_MAX_RP244_shNT_002:CAFnuclei	0	594.31	839.174	198	Cancer_MAX_RP244_sh#1_002:CAFnuclei	0	638.148	420.213	370	Cancer_MAX_RP244_sh#2_002:CAFnuclei	0	715.176	498.494
106	Cancer_MAX_RP244_shNT_002:CAFnuclei	0	437.748	845.436	199	Cancer_MAX_RP244_sh#1_002:CAFnuclei	0	557.362	420.213	371	Cancer_MAX_RP244_sh#2_002:CAFnuclei	0	477.202	488.474
107	Cancer_MAX_RP244_shNT_002:CAFnuclei	0	1065.25	845.436	200	Cancer_MAX_RP244_sh#1_002:CAFnuclei	0	754.004	422.718	372	Cancer_MAX_RP244_sh#2_002:CAFnuclei	0	666.329	496.615
108	Cancer_MAX_RP244_shNT_002:CAFnuclei	0	881.132	841.052	201	Cancer_MAX_RP244_sh#1_002:CAFnuclei	0	543.584	423.344	373	Cancer_MAX_RP244_sh#2_002:CAFnuclei	0	683.238	496.615
109	Cancer_MAX_RP244_shNT_002:CAFnuclei	0	710.166	834.164	202	Cancer_MAX_RP244_sh#1_002:CAFnuclei	0	536.695	422.092	374	Cancer_MAX_RP244_sh#2_002:CAFnuclei	0	945.01	488.474
110	Cancer_MAX_RP244_shNT_002:CAFnuclei	0	845.436	836.042	203	Cancer_MAX_RP244_sh#1_002:CAFnuclei	0	720.813	416.456	375	Cancer_MAX_RP244_sh#2_002:CAFnuclei	0	801.599	489.727
111	Cancer_MAX_RP244_shNT_002:CAFnuclei	0	484.09	822.891	204	Cancer_MAX_RP244_sh#1_002:CAFnuclei	0	969.433	415.203	376	Cancer_MAX_RP244_sh#2_002:CAFnuclei	0	669.46	492.232
112	Cancer_MAX_RP244_shNT_002:CAFnuclei	0	516.655	833.537	205	Cancer_MAX_RP244_sh#1_002:CAFnuclei	0	760.266	411.446	377	Cancer_MAX_RP244_sh#2_002:CAFnuclei	0	720.813	490.979
113	Cancer_MAX_RP244_shNT_002:CAFnuclei	0	723.318	832.285	206	Cancer_MAX_RP244_sh#1_002:CAFnuclei	0	594.31	408.314	378	Cancer_MAX_RP244_sh#2_002:CAFnuclei	0	685.743	490.979
114	Cancer_MAX_RP244_shNT_002:CAFnuclei	0	629.38	826.022	207	Cancer_MAX_RP244_sh#1_002:CAFnuclei	0	987.595	403.931	379	Cancer_MAX_RP244_sh#2_002:CAFnuclei	0	861.092	486.595
115	Cancer_MAX_RP244_shNT_002:CAFnuclei	0	363.224	829.78	208	Cancer_MAX_RP244_sh#1_002:CAFnuclei	0	920.586	393.911	380	Cancer_MAX_RP244_sh#2_002:CAFnuclei	0	430.233	485.343
116	Cancer_MAX_RP244_shNT_002:CAFnuclei	0	739.6	826.022	209	Cancer_MAX_RP244_sh#1_002:CAFnuclei	0	638.774	393.284	381	Cancer_MAX_RP244_sh#2_002:CAFnuclei	0	877.375	484.09
117	Cancer_MAX_RP244_shNT_002:CAFnuclei	0	368.234	824.144	210	Cancer_MAX_RP244_sh#1_002:CAFnuclei	0	1037.69	391.406	382	Cancer_MAX_RP244_sh#2_002:CAFnuclei	0	674.47	489.727
118	Cancer_MAX_RP244_shNT_002:CAFnuclei	0	958.161	812.245	211	Cancer_MAX_RP244_sh#1_002:CAFnuclei	0	607.462	390.153	383	Cancer_MAX_RP244_sh#2_002:CAFnuclei	0	318.134	484.09
119	Cancer_MAX_RP244_shNT_002:CAFnuclei	0	750.246	824.144	212	Cancer_MAX_RP244_sh#1_002:CAFnuclei	0	748.368	385.769	384	Cancer_MAX_RP244_sh#2_002:CAFnuclei	0	918.707	480.959
120	Cancer_MAX_RP244_shNT_002:CAFnuclei	0	374.497	819.76	213	Cancer_MAX_RP244_sh#1_002:CAFnuclei	0	547.968	387.648	385	Cancer_MAX_RP244_sh#2_002:CAFnuclei	0	692.631	489.727
121	Cancer_MAX_RP244_shNT_002:CAFnuclei	0	598.694	821.639	214	Cancer_MAX_RP244_sh#1_002:CAFnuclei	0	650.046	379.507	386	Cancer_MAX_RP244_sh#2_002:CAFnuclei	0	525.423	472.192
122	Cancer_MAX_RP244_shNT_002:CAFnuclei	0	304.357	816.002	215	Cancer_MAX_RP244_sh#1_002:CAFnuclei	0	712.671	377.002	387	Cancer_MAX_RP244_sh#2_002:CAFnuclei	0	667.581	484.717
123	Cancer_MAX_RP244_shNT_002:CAFnuclei	0	254.257	814.75	216	Cancer_MAX_RP244_sh#1_002:CAFnuclei	0	873.617	377.002	388	Cancer_MAX_RP244_sh#2_002:CAFnuclei	0	494.11	479.707
124	Cancer_MAX_RP244_shNT_002:CAFnuclei	0	792.831	814.75	217	Cancer_MAX_RP244_sh#1_002:CAFnuclei	0	745.863	369.487	389	Cancer_MAX_RP244_sh#2_002:CAFnuclei	0	1012.02	480.333
125	Cancer_MAX_RP244_shNT_002:CAFnuclei	0	862.971	811.619	218	Cancer_MAX_RP244_sh#1_002:CAFnuclei	0	821.639	371.366	390	Cancer_MAX_RP244_sh#2_002:CAFnuclei	0	835.416	474.697
126	Cancer_MAX_RP244_shNT_002:CAFnuclei	0	842.305	817.881	219	Cancer_MAX_RP244_sh#1_002:CAFnuclei	0	660.066	365.103	391	Cancer_MAX_RP244_sh#2_002:CAFnuclei	0	653.804	486.595
127	Cancer_MAX_RP244_shNT_002:CAFnuclei	0	683.238	808.487	220	Cancer_MAX_RP244_sh#1_002:CAFnuclei	0	680.106	370.113	392	Cancer_MAX_RP244_sh#2_002:CAFnuclei	0	456.536	480.333
128	Cancer_MAX_RP244_shNT_002:CAFnuclei	0	836.669	812.245	221	Cancer_MAX_RP244_sh#1_002:CAFnuclei	0	884.89	353.831	393	Cancer_MAX_RP244_sh#2_002:CAFnuclei	0	683.238	478.454
129	Cancer_MAX_RP244_shNT_002:CAFnuclei	0	703.278	798.467	222	Cancer_MAX_RP244_sh#1_002:CAFnuclei	0	732.711	354.457	394	Cancer_MAX_RP244_sh#2_002:CAFnuclei	0	660.066	480.333
130	Cancer_MAX_RP244_shNT_002:CAFnuclei	0	635.643	797.841	223	Cancer_MAX_RP244_sh#1_002:CAFnuclei	0	817.255	351.326	395	Cancer_MAX_RP244_sh#2_002:CAFnuclei	0	889.274	474.07
131	Cancer_MAX_RP244_shNT_002:CAFnuclei	0	779.054	800.346	224	Cancer_MAX_RP244_sh#1_002:CAFnuclei	0	433.364	358.214	396	Cancer_MAX_RP244_sh#2_002:CAFnuclei	0	653.178	476.575
132	Cancer_MAX_RP244_shNT_002:CAFnuclei	0	469.06	807.235	225	Cancer_MAX_RP244_sh#1_002:CAFnuclei	0	436.496	354.457	397	Cancer_MAX_RP244_sh#2_002:CAFnuclei	0	442.758	474.697
133	Cancer_MAX_RP244_shNT_002:CAFnuclei	0	320.013	796.589	226	Cancer_MAX_RP244_sh#1_002:CAFnuclei	0	897.415	343.811	398	Cancer_MAX_RP244_sh#2_002:CAFnuclei	0	695.136	464.677
134	Cancer_MAX_RP244_shNT_002:CAFnuclei	0	946.888	795.962	227	Cancer_MAX_RP244_sh#1_002:CAFnuclei	0	857.961	349.447	399	Cancer_MAX_RP244_sh#2_002:CAFnuclei	0	865.476	470.313
135	Cancer_MAX_RP244_shNT_002:CAFnuclei	0	512.898	789.7	228	Cancer_MAX_RP244_sh#1_002:CAFnuclei	0	738.348	347.568	400	Cancer_MAX_RP244_sh#2_002:CAFnuclei	0	656.935	472.192
136	Cancer_MAX_RP244_shNT_002:CAFnuclei	0	792.831	795.962	229	Cancer_MAX_RP244_sh#1_002:CAFnuclei	0	1221.19	331.912	401	Cancer_MAX_RP244_sh#2_002:CAFnuclei	0	314.377	470.313
137	Cancer_MAX_RP244_shNT_002:CAFnuclei	0	814.75	784.064	230	Cancer_MAX_RP244_sh#1_002:CAFnuclei	0	935.616	331.286	402	Cancer_MAX_RP244_sh#2_002:CAFnuclei	0	801.599	461.545
138	Cancer_MAX_RP244_shNT_002:CAFnuclei	0	574.897	786.569	231	Cancer_MAX_RP244_sh#1_002:CAFnuclei	0	894.284	331.912	403	Cancer_MAX_RP244_sh#2_002:CAFnuclei	0	670.086	473.444
139	Cancer_MAX_RP244_shNT_002:CAFnuclei	0	338.174	786.569	232	Cancer_MAX_RP244_sh#1_002:CAFnuclei	0	771.539	325.023	404	Cancer_MAX_RP244_sh#2_002:CAFnuclei	0	424.597	465.929
140	Cancer_MAX_RP244_shNT_002:CAFnuclei	0	504.13	785.316	233	Cancer_MAX_RP244_sh#1_002:CAFnuclei	0	542.958	321.266	405	Cancer_MAX_RP244_sh#2_002:CAFnuclei	0	817.255	470.313
141	Cancer_MAX_RP244_shNT_002:CAFnuclei	0	787.821	769.66	234	Cancer_MAX_RP244_sh#1_002:CAFnuclei	0	896.789	322.518	406	Cancer_MAX_RP244_sh#2_002:CAFnuclei	0	459.667	469.06
142	Cancer_MAX_RP244_shNT_002:CAFnuclei	0	549.847	784.064	235	Cancer_MAX_RP244_sh#1_002:CAFnuclei	0	839.174	309.367	407	Cancer_MAX_RP244_sh#2_002:CAFnuclei	0	358.841	466.555
143	Cancer_MAX_RP244_shNT_002:CAFnuclei	0	678.228	776.549	236	Cancer_MAX_RP244_sh#1_002:CAFnuclei	0	658.188	311.872	408	Cancer_MAX_RP244_sh#2_002:CAFnuclei	0	849.194	466.555
144	Cancer_MAX_RP244_shNT_002:CAFnuclei	0	633.764	773.417	237	Cancer_MAX_RP244_sh#1_002:CAFnuclei	0	736.469	309.993	409	Cancer_MAX_RP244_sh#2_002:CAFnuclei	0	497.242	451.526
145	Cancer_MAX_RP244_shNT_002:CAFnuclei	0	834.79	775.296	238	Cancer_MAX_RP244_sh#1_002:CAFnuclei	0	659.44	286.822	410	Cancer_MAX_RP244_sh#2_002:CAFnuclei	0	713.298	459.04
146	Cancer_MAX_RP244_shNT_002:CAFnuclei	0	428.354	779.054	239	Cancer_MAX_RP244_sh#1_002:CAFnuclei	0	734.59	289.327	411	Cancer_MAX_RP244_sh#2_002:CAFnuclei	0	666.329	453.404
147	Cancer_MAX_RP244_shNT_002:CAFnuclei	0	654.43	779.68	240	Cancer_MAX_RP244_sh#1_002:CAFnuclei	0	849.194	281.812	412	Cancer_MAX_RP244_sh#2_002:CAFnuclei	0	656.309	465.303
148	Cancer_MAX_RP244_shNT_002:CAFnuclei	0	938.121	766.529	241	Cancer_MAX_RP244_sh#1_002:CAFnuclei	0	368.234	268.661	413	Cancer_MAX_RP244_sh#2_002:CAFnuclei	0	963.797	463.424
149	Cancer_MAX_RP244_shNT_002:CAFnuclei	0	950.02	777.175	242	Cancer_MAX_RP244_sh#1_002:Cancernuclei	0	648.794	669.46	414	Cancer_MAX_RP244_sh#2_002:CAFnuclei	0	472.192	457.162
150	Cancer_MAX_RP244_shNT_002:CAFnuclei	0	760.893	769.66	243	Cancer_MAX_RP244_sh#1_002:Cancernuclei	0	563.624	655.683	415	Cancer_MAX_RP244_sh#2_002:CAFnuclei	0	954.403	460.919
151	Cancer_MAX_RP244_shNT_002:CAFnuclei	0	500.373	767.781	244	Cancer_MAX_RP244_sh#1_002:Cancernuclei	0	569.26	645.036	416	Cancer_MAX_RP244_sh#2_002:CAFnuclei	0	415.203	455.909
152	Cancer_MAX_RP244_shNT_002:CAFnuclei	0	693.884	769.66	245	Cancer_MAX_RP244_sh#1_002:Cancernuclei	0	655.683	597.442	417	Cancer_MAX_RP244_sh#2_002:CAFnuclei	0	159.693	456.536
153	Cancer_MAX_RP244_shNT_002:CAFnuclei	0	547.342	772.791	246	Cancer_MAX_RP244_sh#1_002:Cancernuclei	0	598.694	558.614	418	Cancer_MAX_RP244_sh#2_002:CAFnuclei	0	724.57	448.394
154	Cancer_MAX_RP244_shNT_002:CAFnuclei	0	425.223	760.266	1	Cancer_MAX_RP244_sh#1_003:spheroid	42394.3	639.087	554.543	419	Cancer_MAX_RP244_sh#2_002:CAFnuclei	0	927.475	452.152
155	Cancer_MAX_RP244_shNT_002:CAFnuclei	0	847.941	765.276	2	Cancer_MAX_RP244_sh#1_003:branchends	42394.3	639.087	554.543	420	Cancer_MAX_RP244_sh#2_002:CAFnuclei	0	401.426	454.657
156	Cancer_MAX_RP244_shNT_002:CAFnuclei	0	531.059	751.499	3	Cancer_MAX_RP244_sh#1_003:CAFnuclei	0	543.584	1100.95	421	Cancer_MAX_RP244_sh#2_002:CAFnuclei	0	384.517	453.404
157	Cancer_MAX_RP244_shNT_002:CAFnuclei	0	747.741	762.145	4	Cancer_MAX_RP244_sh#1_003:CAFnuclei	0	551.725	1088.42	422	Cancer_MAX_RP244_sh#2_002:CAFnuclei	0	434.617	444.637
158	Cancer_MAX_RP244_shNT_002:CAFnuclei	0	1036.44	756.509	5	Cancer_MAX_RP244_sh#1_003:CAFnuclei	0	780.306	1040.2	423	Cancer_MAX_RP244_sh#2_002:CAFnuclei	0	542.958	439.627
159	Cancer_MAX_RP244_shNT_002:CAFnuclei	0	690.126	755.883	6	Cancer_MAX_RP244_sh#1_003:CAFnuclei	0	633.138	1030.81	424	Cancer_MAX_RP244_sh#2_002:CAFnuclei	0	774.67	444.011
160	Cancer_MAX_RP244_shNT_002:CAFnuclei	0	379.507	759.64	7	Cancer_MAX_RP244_sh#1_003:CAFnuclei	0	777.175	1032.68	425	Cancer_MAX_RP244_sh#2_002:CAFnuclei	0	208.541	447.142
161	Cancer_MAX_RP244_shNT_002:CAFnuclei	0	665.076	742.731	8	Cancer_MAX_RP244_sh#1_003:CAFnuclei	0	774.67	1008.26	426	Cancer_MAX_RP244_sh#2_002:CAFnuclei	0	408.314	440.253
162	Cancer_MAX_RP244_shNT_002:CAFnuclei	0	266.782	758.388	9	Cancer_MAX_RP244_sh#1_003:CAFnuclei	0	596.815	995.736	427	Cancer_MAX_RP244_sh#2_002:CAFnuclei	0	843.557	444.011
163	Cancer_MAX_RP244_shNT_002:CAFnuclei	0	575.523	750.873	10	Cancer_MAX_RP244_sh#1_003:CAFnuclei	0	698.268	990.726	428	Cancer_MAX_RP244_sh#2_002:CAFnuclei	0	363.851	438.374
164	Cancer_MAX_RP244_shNT_002:CAFnuclei	0	897.415	748.994	11	Cancer_MAX_RP244_sh#1_003:CAFnuclei	0	638.148	976.322	429	Cancer_MAX_RP244_sh#2_002:CAFnuclei	0	695.136	442.132
165	Cancer_MAX_RP244_shNT_002:CAFnuclei	0	541.079	676.975	12	Cancer_MAX_RP244_sh#1_003:CAFnuclei	0	494.11	958.787	430	Cancer_MAX_RP244_sh#2_002:CAFnuclei	0	654.43	430.859
166	Cancer_MAX_RP244_shNT_002:CAFnuclei	0	279.307	751.499	13	Cancer_MAX_RP244_sh#1_003:CAFnuclei	0	641.279	950.02	431	Cancer_MAX_RP244_sh#2_002:CAFnuclei	0	848.567	439.001
167	Cancer_MAX_RP244_shNT_002:CAFnuclei	0	383.891	754.004	14	Cancer_MAX_RP244_sh#1_003:CAFnuclei	0	753.378	939.373	432	Cancer_MAX_RP244_sh#2_002:CAFnuclei	0	800.346	432.738
168	Cancer_MAX_RP244_shNT_002:CAFnuclei	0	360.093	745.236	15	Cancer_MAX_RP244_sh#1_003:CAFnuclei	0	599.947	941.252	433	Cancer_MAX_RP244_sh#2_002:CAFnuclei	0	728.328	420.213
169	Cancer_MAX_RP244_shNT_002:CAFnuclei	0	760.266	749.62	16	Cancer_MAX_RP244_sh#1_003:CAFnuclei	0	573.018	939.373	434	Cancer_MAX_RP244_sh#2_002:CAFnuclei	0	691.379	438.374
170	Cancer_MAX_RP244_shNT_002:CAFnuclei	0	482.212	743.984	17	Cancer_MAX_RP244_sh#1_003:CAFnuclei	0	587.422	940.626	435	Cancer_MAX_RP244_sh#2_002:CAFnuclei	0	568.008	432.738
171	Cancer_MAX_RP244_shNT_002:CAFnuclei	0	853.577	747.741	18	Cancer_MAX_RP244_sh#1_003:CAFnuclei	0	663.824	936.868	436	Cancer_MAX_RP244_sh#2_002:CAFnuclei	0	248.621	432.112
172	Cancer_MAX_RP244_shNT_002:CAFnuclei	0	742.105	750.246	19	Cancer_MAX_RP244_sh#1_003:CAFnuclei	0	586.169	921.838	437	Cancer_MAX_RP244_sh#2_002:CAFnuclei	0	681.359	436.496
173	Cancer_MAX_RP244_shNT_002:CAFnuclei	0	822.891	746.489	20	Cancer_MAX_RP244_sh#1_003:CAFnuclei	0	748.994	922.465	438	Cancer_MAX_RP244_sh#2_002:CAFnuclei	0	397.668	429.607
174	Cancer_MAX_RP244_shNT_002:CAFnuclei	0	782.185	730.833	21	Cancer_MAX_RP244_sh#1_003:CAFnuclei	0	742.105	913.071	439	Cancer_MAX_RP244_sh#2_002:CAFnuclei	0	379.507	425.849
175	Cancer_MAX_RP244_shNT_002:CAFnuclei	0	736.469	744.61	22	Cancer_MAX_RP244_sh#1_003:CAFnuclei	0	636.269	913.697	440	Cancer_MAX_RP244_sh#2_002:CAFnuclei	0	283.691	432.112
176	Cancer_MAX_RP244_shNT_002:CAFnuclei	0	293.711	742.105	23	Cancer_MAX_RP244_sh#1_003:CAFnuclei	0	592.432	908.687	441	Cancer_MAX_RP244_sh#2_002:CAFnuclei	0	693.884	435.243
177	Cancer_MAX_RP244_shNT_002:CAFnuclei	0	866.729	740.226	24	Cancer_MAX_RP244_sh#1_003:CAFnuclei	0	630.633	905.556	442	Cancer_MAX_RP244_sh#2_002:CAFnuclei	0	498.494	432.738
178	Cancer_MAX_RP244_shNT_002:CAFnuclei	0	984.463	740.853	25	Cancer_MAX_RP244_sh#1_003:CAFnuclei	0	541.079	894.284	443	Cancer_MAX_RP244_sh#2_002:CAFnuclei	0	759.014	426.476
179	Cancer_MAX_RP244_shNT_002:CAFnuclei	0	463.424	738.348	26	Cancer_MAX_RP244_sh#1_003:CAFnuclei	0	581.785	892.405	444	Cancer_MAX_RP244_sh#2_002:CAFnuclei	0	576.149	415.829
180	Cancer_MAX_RP244_shNT_002:CAFnuclei	0	732.711	738.348	27	Cancer_MAX_RP244_sh#1_003:CAFnuclei	0	504.757	884.89	445	Cancer_MAX_RP244_sh#2_002:CAFnuclei	0	677.601	427.728
181	Cancer_MAX_RP244_shNT_002:CAFnuclei	0	878.001	731.459	28	Cancer_MAX_RP244_sh#1_003:CAFnuclei	0	599.947	893.031	446	Cancer_MAX_RP244_sh#2_002:CAFnuclei	0	871.739	422.092
182	Cancer_MAX_RP244_shNT_002:CAFnuclei	0	578.028	737.721	29	Cancer_MAX_RP244_sh#1_003:CAFnuclei	0	605.583	876.749	447	Cancer_MAX_RP244_sh#2_002:CAFnuclei	0	422.092	422.718
183	Cancer_MAX_RP244_shNT_002:CAFnuclei	0	420.213	734.59	30	Cancer_MAX_RP244_sh#1_003:CAFnuclei	0	660.066	879.254	448	Cancer_MAX_RP244_sh#2_002:CAFnuclei	0	702.025	420.839
184	Cancer_MAX_RP244_shNT_002:CAFnuclei	0	753.378	733.338	31	Cancer_MAX_RP244_sh#1_003:CAFnuclei	0	646.915	872.991	449	Cancer_MAX_RP244_sh#2_002:CAFnuclei	0	653.804	408.941
185	Cancer_MAX_RP244_shNT_002:CAFnuclei	0	724.57	728.954	32	Cancer_MAX_RP244_sh#1_003:CAFnuclei	0	792.205	869.234	450	Cancer_MAX_RP244_sh#2_002:CAFnuclei	0	693.258	410.819
186	Cancer_MAX_RP244_shNT_002:CAFnuclei	0	807.861	731.459	33	Cancer_MAX_RP244_sh#1_003:CAFnuclei	0	521.039	859.84	451	Cancer_MAX_RP244_sh#2_002:CAFnuclei	0	467.808	405.183
187	Cancer_MAX_RP244_shNT_002:CAFnuclei	0	470.939	731.459	34	Cancer_MAX_RP244_sh#1_003:CAFnuclei	0	737.095	862.971	452	Cancer_MAX_RP244_sh#2_002:CAFnuclei	0	782.185	414.577
188	Cancer_MAX_RP244_shNT_002:CAFnuclei	0	299.347	728.954	35	Cancer_MAX_RP244_sh#1_003:CAFnuclei	0	422.092	861.092	453	Cancer_MAX_RP244_sh#2_002:CAFnuclei	0	673.844	400.173
189	Cancer_MAX_RP244_shNT_002:CAFnuclei	0	924.343	725.196	36	Cancer_MAX_RP244_sh#1_003:CAFnuclei	0	864.224	859.214	454	Cancer_MAX_RP244_sh#2_002:CAFnuclei	0	410.819	410.193
190	Cancer_MAX_RP244_shNT_002:CAFnuclei	0	837.295	724.57	37	Cancer_MAX_RP244_sh#1_003:CAFnuclei	0	600.573	860.466	455	Cancer_MAX_RP244_sh#2_002:CAFnuclei	0	635.016	412.698
191	Cancer_MAX_RP244_shNT_002:CAFnuclei	0	687.621	714.55	38	Cancer_MAX_RP244_sh#1_003:CAFnuclei	0	589.3	856.709	456	Cancer_MAX_RP244_sh#2_002:CAFnuclei	0	217.308	417.082
192	Cancer_MAX_RP244_shNT_002:CAFnuclei	0	428.354	730.833	39	Cancer_MAX_RP244_sh#1_003:CAFnuclei	0	733.338	854.204	457	Cancer_MAX_RP244_sh#2_002:CAFnuclei	0	431.486	405.183
193	Cancer_MAX_RP244_shNT_002:CAFnuclei	0	313.124	723.944	40	Cancer_MAX_RP244_sh#1_003:CAFnuclei	0	849.194	849.194	458	Cancer_MAX_RP244_sh#2_002:CAFnuclei	0	891.779	409.567
194	Cancer_MAX_RP244_shNT_002:CAFnuclei	0	945.636	731.459	41	Cancer_MAX_RP244_sh#1_003:CAFnuclei	0	569.26	842.931	459	Cancer_MAX_RP244_sh#2_002:CAFnuclei	0	750.246	397.668
195	Cancer_MAX_RP244_shNT_002:CAFnuclei	0	819.134	725.196	42	Cancer_MAX_RP244_sh#1_003:CAFnuclei	0	866.102	842.305	460	Cancer_MAX_RP244_sh#2_002:CAFnuclei	0	360.093	405.809
196	Cancer_MAX_RP244_shNT_002:CAFnuclei	0	997.615	727.701	43	Cancer_MAX_RP244_sh#1_003:CAFnuclei	0	426.476	841.679	461	Cancer_MAX_RP244_sh#2_002:CAFnuclei	0	198.521	410.819
197	Cancer_MAX_RP244_shNT_002:CAFnuclei	0	942.505	730.833	44	Cancer_MAX_RP244_sh#1_003:CAFnuclei	0	687.621	833.537	462	Cancer_MAX_RP244_sh#2_002:CAFnuclei	0	769.66	390.153
198	Cancer_MAX_RP244_shNT_002:CAFnuclei	0	387.022	725.196	45	Cancer_MAX_RP244_sh#1_003:CAFnuclei	0	636.895	837.921	463	Cancer_MAX_RP244_sh#2_002:CAFnuclei	0	983.837	406.436
199	Cancer_MAX_RP244_shNT_002:CAFnuclei	0	866.102	720.813	46	Cancer_MAX_RP244_sh#1_003:CAFnuclei	0	309.993	839.174	464	Cancer_MAX_RP244_sh#2_002:CAFnuclei	0	707.035	403.931
200	Cancer_MAX_RP244_shNT_002:CAFnuclei	0	735.843	712.671	47	Cancer_MAX_RP244_sh#1_003:CAFnuclei	0	541.705	834.79	465	Cancer_MAX_RP244_sh#2_002:CAFnuclei	0	851.699	400.173
201	Cancer_MAX_RP244_shNT_002:CAFnuclei	0	411.446	718.308	48	Cancer_MAX_RP244_sh#1_003:CAFnuclei	0	756.509	831.659	466	Cancer_MAX_RP244_sh#2_002:CAFnuclei	0	826.022	395.163
202	Cancer_MAX_RP244_shNT_002:CAFnuclei	0	901.799	718.934	49	Cancer_MAX_RP244_sh#1_003:CAFnuclei	0	608.714	834.164	467	Cancer_MAX_RP244_sh#2_002:CAFnuclei	0	541.705	395.789
203	Cancer_MAX_RP244_shNT_002:CAFnuclei	0	483.464	717.681	50	Cancer_MAX_RP244_sh#1_003:CAFnuclei	0	618.734	834.164	468	Cancer_MAX_RP244_sh#2_002:CAFnuclei	0	415.829	395.789
204	Cancer_MAX_RP244_shNT_002:CAFnuclei	0	286.196	714.55	51	Cancer_MAX_RP244_sh#1_003:CAFnuclei	0	592.432	827.275	469	Cancer_MAX_RP244_sh#2_002:CAFnuclei	0	526.049	390.779
205	Cancer_MAX_RP244_shNT_002:CAFnuclei	0	810.366	703.904	52	Cancer_MAX_RP244_sh#1_003:CAFnuclei	0	621.865	829.154	470	Cancer_MAX_RP244_sh#2_002:CAFnuclei	0	491.605	388.274
206	Cancer_MAX_RP244_shNT_002:CAFnuclei	0	462.798	699.52	53	Cancer_MAX_RP244_sh#1_003:CAFnuclei	0	805.356	822.265	471	Cancer_MAX_RP244_sh#2_002:CAFnuclei	0	690.753	383.891
207	Cancer_MAX_RP244_shNT_002:CAFnuclei	0	437.748	717.681	54	Cancer_MAX_RP244_sh#1_003:CAFnuclei	0	432.738	824.144	472	Cancer_MAX_RP244_sh#2_002:CAFnuclei	0	516.655	387.022
208	Cancer_MAX_RP244_shNT_002:CAFnuclei	0	914.324	710.793	55	Cancer_MAX_RP244_sh#1_003:CAFnuclei	0	557.362	807.235	473	Cancer_MAX_RP244_sh#2_002:CAFnuclei	0	576.775	384.517
209	Cancer_MAX_RP244_shNT_002:CAFnuclei	0	494.11	715.803	56	Cancer_MAX_RP244_sh#1_003:CAFnuclei	0	433.364	821.639	474	Cancer_MAX_RP244_sh#2_002:CAFnuclei	0	417.708	384.517
210	Cancer_MAX_RP244_shNT_002:CAFnuclei	0	298.721	712.045	57	Cancer_MAX_RP244_sh#1_003:CAFnuclei	0	333.164	816.002	475	Cancer_MAX_RP244_sh#2_002:CAFnuclei	0	974.443	388.274
211	Cancer_MAX_RP244_shNT_002:CAFnuclei	0	856.082	707.661	58	Cancer_MAX_RP244_sh#1_003:CAFnuclei	0	743.984	814.124	476	Cancer_MAX_RP244_sh#2_002:CAFnuclei	0	732.711	385.769
212	Cancer_MAX_RP244_shNT_002:CAFnuclei	0	425.223	708.914	59	Cancer_MAX_RP244_sh#1_003:CAFnuclei	0	570.513	810.992	477	Cancer_MAX_RP244_sh#2_002:CAFnuclei	0	534.817	380.133
213	Cancer_MAX_RP244_shNT_002:CAFnuclei	0	385.769	706.409	60	Cancer_MAX_RP244_sh#1_003:CAFnuclei	0	591.805	808.487	478	Cancer_MAX_RP244_sh#2_002:CAFnuclei	0	805.356	378.254
214	Cancer_MAX_RP244_shNT_002:CAFnuclei	0	722.065	677.601	61	Cancer_MAX_RP244_sh#1_003:CAFnuclei	0	557.988	816.629	479	Cancer_MAX_RP244_sh#2_002:CAFnuclei	0	459.667	378.254
215	Cancer_MAX_RP244_shNT_002:CAFnuclei	0	926.848	700.773	62	Cancer_MAX_RP244_sh#1_003:CAFnuclei	0	642.531	807.235	480	Cancer_MAX_RP244_sh#2_002:CAFnuclei	0	754.004	378.881
216	Cancer_MAX_RP244_shNT_002:CAFnuclei	0	504.13	704.53	63	Cancer_MAX_RP244_sh#1_003:CAFnuclei	0	535.443	805.356	481	Cancer_MAX_RP244_sh#2_002:CAFnuclei	0	779.054	371.992
217	Cancer_MAX_RP244_shNT_002:CAFnuclei	0	278.681	700.146	64	Cancer_MAX_RP244_sh#1_003:CAFnuclei	0	625.623	797.841	482	Cancer_MAX_RP244_sh#2_002:CAFnuclei	0	738.974	365.103
218	Cancer_MAX_RP244_shNT_002:CAFnuclei	0	447.768	704.53	65	Cancer_MAX_RP244_sh#1_003:CAFnuclei	0	871.739	799.72	483	Cancer_MAX_RP244_sh#2_002:CAFnuclei	0	561.119	374.497
219	Cancer_MAX_RP244_shNT_002:CAFnuclei	0	354.457	692.631	66	Cancer_MAX_RP244_sh#1_003:CAFnuclei	0	350.699	798.467	484	Cancer_MAX_RP244_sh#2_002:CAFnuclei	0	831.659	369.487
220	Cancer_MAX_RP244_shNT_002:CAFnuclei	0	489.727	693.884	67	Cancer_MAX_RP244_sh#1_003:CAFnuclei	0	650.673	792.205	485	Cancer_MAX_RP244_sh#2_002:CAFnuclei	0	530.433	370.113
221	Cancer_MAX_RP244_shNT_002:CAFnuclei	0	761.519	695.136	68	Cancer_MAX_RP244_sh#1_003:CAFnuclei	0	702.025	794.084	486	Cancer_MAX_RP244_sh#2_002:CAFnuclei	0	578.654	364.477
222	Cancer_MAX_RP244_shNT_002:CAFnuclei	0	971.312	692.005	69	Cancer_MAX_RP244_sh#1_003:CAFnuclei	0	580.533	792.831	487	Cancer_MAX_RP244_sh#2_002:CAFnuclei	0	557.988	370.739
223	Cancer_MAX_RP244_shNT_002:CAFnuclei	0	411.446	688.248	70	Cancer_MAX_RP244_sh#1_003:CAFnuclei	0	935.616	795.962	488	Cancer_MAX_RP244_sh#2_002:CAFnuclei	0	342.558	369.487
224	Cancer_MAX_RP244_shNT_002:CAFnuclei	0	841.679	688.248	71	Cancer_MAX_RP244_sh#1_003:CAFnuclei	0	722.691	790.326	489	Cancer_MAX_RP244_sh#2_002:CAFnuclei	0	815.376	365.729
225	Cancer_MAX_RP244_shNT_002:CAFnuclei	0	754.63	688.248	72	Cancer_MAX_RP244_sh#1_003:CAFnuclei	0	633.138	784.69	490	Cancer_MAX_RP244_sh#2_002:CAFnuclei	0	623.744	360.093
226	Cancer_MAX_RP244_shNT_002:CAFnuclei	0	495.989	685.743	73	Cancer_MAX_RP244_sh#1_003:CAFnuclei	0	578.028	758.388	491	Cancer_MAX_RP244_sh#2_002:CAFnuclei	0	691.379	360.093
227	Cancer_MAX_RP244_shNT_002:CAFnuclei	0	480.959	677.601	74	Cancer_MAX_RP244_sh#1_003:CAFnuclei	0	609.967	785.942	492	Cancer_MAX_RP244_sh#2_002:CAFnuclei	0	775.922	360.093
228	Cancer_MAX_RP244_shNT_002:CAFnuclei	0	887.395	679.48	75	Cancer_MAX_RP244_sh#1_003:CAFnuclei	0	345.689	791.579	493	Cancer_MAX_RP244_sh#2_002:CAFnuclei	0	596.189	360.093
229	Cancer_MAX_RP244_shNT_002:CAFnuclei	0	385.143	685.743	76	Cancer_MAX_RP244_sh#1_003:CAFnuclei	0	761.519	787.821	494	Cancer_MAX_RP244_sh#2_002:CAFnuclei	0	340.053	363.851
230	Cancer_MAX_RP244_shNT_002:CAFnuclei	0	254.883	679.48	77	Cancer_MAX_RP244_sh#1_003:CAFnuclei	0	373.244	785.942	495	Cancer_MAX_RP244_sh#2_002:CAFnuclei	0	708.288	356.336
231	Cancer_MAX_RP244_shNT_002:CAFnuclei	0	375.749	682.611	78	Cancer_MAX_RP244_sh#1_003:CAFnuclei	0	385.143	784.064	496	Cancer_MAX_RP244_sh#2_002:CAFnuclei	0	764.65	353.831
232	Cancer_MAX_RP244_shNT_002:CAFnuclei	0	355.083	680.106	79	Cancer_MAX_RP244_sh#1_003:CAFnuclei	0	350.073	786.569	497	Cancer_MAX_RP244_sh#2_002:CAFnuclei	0	720.813	352.578
233	Cancer_MAX_RP244_shNT_002:CAFnuclei	0	298.095	675.723	80	Cancer_MAX_RP244_sh#1_003:CAFnuclei	0	454.657	775.296	498	Cancer_MAX_RP244_sh#2_002:CAFnuclei	0	336.296	359.467
234	Cancer_MAX_RP244_shNT_002:CAFnuclei	0	382.012	678.228	81	Cancer_MAX_RP244_sh#1_003:CAFnuclei	0	353.831	782.185	499	Cancer_MAX_RP244_sh#2_002:CAFnuclei	0	604.33	355.083
235	Cancer_MAX_RP244_shNT_002:CAFnuclei	0	424.597	678.228	82	Cancer_MAX_RP244_sh#1_003:CAFnuclei	0	616.229	766.529	500	Cancer_MAX_RP244_sh#2_002:CAFnuclei	0	800.972	348.194
236	Cancer_MAX_RP244_shNT_002:CAFnuclei	0	794.084	656.935	83	Cancer_MAX_RP244_sh#1_003:CAFnuclei	0	683.238	773.417	501	Cancer_MAX_RP244_sh#2_002:CAFnuclei	0	464.677	346.942
237	Cancer_MAX_RP244_shNT_002:CAFnuclei	0	388.274	674.47	84	Cancer_MAX_RP244_sh#1_003:CAFnuclei	0	694.51	774.044	502	Cancer_MAX_RP244_sh#2_002:CAFnuclei	0	746.489	348.821
238	Cancer_MAX_RP244_shNT_002:CAFnuclei	0	405.183	668.208	85	Cancer_MAX_RP244_sh#1_003:CAFnuclei	0	670.086	770.286	503	Cancer_MAX_RP244_sh#2_002:CAFnuclei	0	874.87	332.538
239	Cancer_MAX_RP244_shNT_002:CAFnuclei	0	241.732	668.208	86	Cancer_MAX_RP244_sh#1_003:CAFnuclei	0	641.905	765.276	504	Cancer_MAX_RP244_sh#2_002:CAFnuclei	0	849.194	344.437
240	Cancer_MAX_RP244_shNT_002:CAFnuclei	0	895.536	668.208	87	Cancer_MAX_RP244_sh#1_003:CAFnuclei	0	779.68	765.902	505	Cancer_MAX_RP244_sh#2_002:CAFnuclei	0	830.406	336.296
241	Cancer_MAX_RP244_shNT_002:CAFnuclei	0	426.476	654.43	88	Cancer_MAX_RP244_sh#1_003:CAFnuclei	0	549.22	771.539	506	Cancer_MAX_RP244_sh#2_002:CAFnuclei	0	618.734	324.397
242	Cancer_MAX_RP244_shNT_002:CAFnuclei	0	828.527	665.703	89	Cancer_MAX_RP244_sh#1_003:CAFnuclei	0	535.443	762.771	507	Cancer_MAX_RP244_sh#2_002:CAFnuclei	0	666.329	326.902
243	Cancer_MAX_RP244_shNT_002:CAFnuclei	0	821.639	655.683	90	Cancer_MAX_RP244_sh#1_003:CAFnuclei	0	371.366	763.398	508	Cancer_MAX_RP244_sh#2_002:CAFnuclei	0	659.44	314.377
244	Cancer_MAX_RP244_shNT_002:CAFnuclei	0	873.617	656.309	91	Cancer_MAX_RP244_sh#1_003:CAFnuclei	0	424.597	757.761	509	Cancer_MAX_RP244_sh#2_002:CAFnuclei	0	961.292	316.256
245	Cancer_MAX_RP244_shNT_002:CAFnuclei	0	776.549	661.945	92	Cancer_MAX_RP244_sh#1_003:CAFnuclei	0	691.379	766.529	510	Cancer_MAX_RP244_sh#2_002:CAFnuclei	0	547.968	310.619
246	Cancer_MAX_RP244_shNT_002:CAFnuclei	0	328.154	652.551	93	Cancer_MAX_RP244_sh#1_003:CAFnuclei	0	721.439	765.276	511	Cancer_MAX_RP244_sh#2_002:CAFnuclei	0	792.205	306.862
247	Cancer_MAX_RP244_shNT_002:CAFnuclei	0	842.931	649.42	94	Cancer_MAX_RP244_sh#1_003:CAFnuclei	0	672.591	755.883	512	Cancer_MAX_RP244_sh#2_002:CAFnuclei	0	672.591	305.609
248	Cancer_MAX_RP244_shNT_002:CAFnuclei	0	770.286	649.42	95	Cancer_MAX_RP244_sh#1_003:CAFnuclei	0	624.37	750.873	513	Cancer_MAX_RP244_sh#2_002:CAFnuclei	0	509.14	288.075
249	Cancer_MAX_RP244_shNT_002:CAFnuclei	0	353.831	652.551	96	Cancer_MAX_RP244_sh#1_003:CAFnuclei	0	1004.5	751.499	514	Cancer_MAX_RP244_sh#2_002:CAFnuclei	0	594.937	287.448
250	Cancer_MAX_RP244_shNT_002:CAFnuclei	0	343.811	647.541	97	Cancer_MAX_RP244_sh#1_003:CAFnuclei	0	506.009	754.004	515	Cancer_MAX_RP244_sh#2_002:CAFnuclei	0	557.362	288.701
251	Cancer_MAX_RP244_shNT_002:CAFnuclei	0	1032.68	640.653	98	Cancer_MAX_RP244_sh#1_003:CAFnuclei	0	697.015	747.115	516	Cancer_MAX_RP244_sh#2_002:CAFnuclei	0	878.627	288.075
252	Cancer_MAX_RP244_shNT_002:CAFnuclei	0	368.234	649.42	99	Cancer_MAX_RP244_sh#1_003:CAFnuclei	0	511.019	750.246	517	Cancer_MAX_RP244_sh#2_002:CAFnuclei	0	576.149	283.065
253	Cancer_MAX_RP244_shNT_002:CAFnuclei	0	959.413	641.279	100	Cancer_MAX_RP244_sh#1_003:CAFnuclei	0	463.424	750.873	518	Cancer_MAX_RP244_sh#2_002:CAFnuclei	0	693.258	276.176
254	Cancer_MAX_RP244_shNT_002:CAFnuclei	0	351.326	640.653	101	Cancer_MAX_RP244_sh#1_003:CAFnuclei	0	325.023	747.115	519	Cancer_MAX_RP244_sh#2_002:CAFnuclei	0	771.539	272.418
255	Cancer_MAX_RP244_shNT_002:CAFnuclei	0	753.378	640.026	102	Cancer_MAX_RP244_sh#1_003:CAFnuclei	0	1015.15	744.61	520	Cancer_MAX_RP244_sh#2_002:CAFnuclei	0	593.684	273.045
256	Cancer_MAX_RP244_shNT_002:CAFnuclei	0	360.719	636.895	103	Cancer_MAX_RP244_sh#1_003:CAFnuclei	0	526.049	742.105	521	Cancer_MAX_RP244_sh#2_002:CAFnuclei	0	588.674	261.146
257	Cancer_MAX_RP244_shNT_002:CAFnuclei	0	212.298	633.764	104	Cancer_MAX_RP244_sh#1_003:CAFnuclei	0	460.919	745.236	522	Cancer_MAX_RP244_sh#2_002:CAFnuclei	0	554.857	265.53
258	Cancer_MAX_RP244_shNT_002:CAFnuclei	0	899.294	635.016	105	Cancer_MAX_RP244_sh#1_003:CAFnuclei	0	668.834	743.984	523	Cancer_MAX_RP244_sh#2_002:CAFnuclei	0	693.884	267.408
259	Cancer_MAX_RP244_shNT_002:CAFnuclei	0	308.114	635.016	106	Cancer_MAX_RP244_sh#1_003:CAFnuclei	0	989.473	738.974	524	Cancer_MAX_RP244_sh#2_002:CAFnuclei	0	546.715	261.146
260	Cancer_MAX_RP244_shNT_002:CAFnuclei	0	892.405	630.006	107	Cancer_MAX_RP244_sh#1_003:CAFnuclei	0	611.845	730.833	525	Cancer_MAX_RP244_sh#2_002:CAFnuclei	0	703.904	259.893
261	Cancer_MAX_RP244_shNT_002:CAFnuclei	0	802.225	628.754	108	Cancer_MAX_RP244_sh#1_003:CAFnuclei	0	474.697	737.721	526	Cancer_MAX_RP244_sh#2_002:CAFnuclei	0	500.999	257.388
262	Cancer_MAX_RP244_shNT_002:CAFnuclei	0	328.154	630.006	109	Cancer_MAX_RP244_sh#1_003:CAFnuclei	0	636.895	728.328	527	Cancer_MAX_RP244_sh#2_002:CAFnuclei	0	782.185	253.005
263	Cancer_MAX_RP244_shNT_002:CAFnuclei	0	374.497	631.885	110	Cancer_MAX_RP244_sh#1_003:CAFnuclei	0	967.555	731.459	528	Cancer_MAX_RP244_sh#2_002:CAFnuclei	0	638.148	251.752
264	Cancer_MAX_RP244_shNT_002:CAFnuclei	0	926.222	624.996	111	Cancer_MAX_RP244_sh#1_003:CAFnuclei	0	661.945	730.833	529	Cancer_MAX_RP244_sh#2_002:CAFnuclei	0	598.068	242.985
265	Cancer_MAX_RP244_shNT_002:CAFnuclei	0	383.264	627.501	112	Cancer_MAX_RP244_sh#1_003:CAFnuclei	0	578.654	718.308	530	Cancer_MAX_RP244_sh#2_002:CAFnuclei	0	633.138	236.722
266	Cancer_MAX_RP244_shNT_002:CAFnuclei	0	791.579	614.976	113	Cancer_MAX_RP244_sh#1_003:CAFnuclei	0	1001.37	722.691	531	Cancer_MAX_RP244_sh#2_002:CAFnuclei	0	686.369	229.833
267	Cancer_MAX_RP244_shNT_002:CAFnuclei	0	206.036	622.491	114	Cancer_MAX_RP244_sh#1_003:CAFnuclei	0	368.861	717.055	532	Cancer_MAX_RP244_sh#2_002:CAFnuclei	0	524.797	229.833
268	Cancer_MAX_RP244_shNT_002:CAFnuclei	0	321.266	619.986	115	Cancer_MAX_RP244_sh#1_003:CAFnuclei	0	670.713	720.813	533	Cancer_MAX_RP244_sh#2_002:CAFnuclei	0	810.992	207.288
269	Cancer_MAX_RP244_shNT_002:CAFnuclei	0	432.738	601.199	116	Cancer_MAX_RP244_sh#1_003:CAFnuclei	0	525.423	710.166	534	Cancer_MAX_RP244_sh#2_002:CAFnuclei	0	613.098	203.531
270	Cancer_MAX_RP244_shNT_002:CAFnuclei	0	410.193	612.471	117	Cancer_MAX_RP244_sh#1_003:CAFnuclei	0	650.673	700.146	535	Cancer_MAX_RP244_sh#2_002:CAFnuclei	0	816.629	200.4
271	Cancer_MAX_RP244_shNT_002:CAFnuclei	0	837.295	611.845	118	Cancer_MAX_RP244_sh#1_003:CAFnuclei	0	494.11	709.54	536	Cancer_MAX_RP244_sh#2_002:CAFnuclei	0	489.1	192.258
272	Cancer_MAX_RP244_shNT_002:CAFnuclei	0	770.286	604.957	119	Cancer_MAX_RP244_sh#1_003:CAFnuclei	0	457.788	693.884	537	Cancer_MAX_RP244_sh#2_002:CAFnuclei	0	403.304	192.258
273	Cancer_MAX_RP244_shNT_002:CAFnuclei	0	954.403	603.704	120	Cancer_MAX_RP244_sh#1_003:CAFnuclei	0	688.248	710.793	538	Cancer_MAX_RP244_sh#2_002:CAFnuclei	0	411.446	162.825
274	Cancer_MAX_RP244_shNT_002:CAFnuclei	0	940.626	602.452	121	Cancer_MAX_RP244_sh#1_003:CAFnuclei	0	416.456	709.54	539	Cancer_MAX_RP244_sh#2_002:Cancernuclei	51776.6	677.601	647.541
275	Cancer_MAX_RP244_shNT_002:CAFnuclei	0	978.201	599.32	122	Cancer_MAX_RP244_sh#1_003:CAFnuclei	0	621.239	703.904	1	Cancer_MAX_RP244_sh#2_003:spheroid	44706.7	655.37	525.736
276	Cancer_MAX_RP244_shNT_002:CAFnuclei	0	387.022	599.947	123	Cancer_MAX_RP244_sh#1_003:CAFnuclei	0	959.413	709.54	2	Cancer_MAX_RP244_sh#2_003:branchends	44706.7	655.37	525.736
277	Cancer_MAX_RP244_shNT_002:CAFnuclei	0	755.256	603.078	124	Cancer_MAX_RP244_sh#1_003:CAFnuclei	0	551.725	710.793	3	Cancer_MAX_RP244_sh#2_003:CAFnuclei	0	581.159	960.04
278	Cancer_MAX_RP244_shNT_002:CAFnuclei	0	928.101	600.573	125	Cancer_MAX_RP244_sh#1_003:CAFnuclei	0	981.958	705.783	4	Cancer_MAX_RP244_sh#2_003:CAFnuclei	0	529.807	937.495
279	Cancer_MAX_RP244_shNT_002:CAFnuclei	0	335.669	596.189	126	Cancer_MAX_RP244_sh#1_003:CAFnuclei	0	402.052	700.773	5	Cancer_MAX_RP244_sh#2_003:CAFnuclei	0	441.506	915.576
280	Cancer_MAX_RP244_shNT_002:CAFnuclei	0	921.838	596.189	127	Cancer_MAX_RP244_sh#1_003:CAFnuclei	0	578.654	697.015	6	Cancer_MAX_RP244_sh#2_003:CAFnuclei	0	692.005	895.536
281	Cancer_MAX_RP244_shNT_002:CAFnuclei	0	762.145	594.937	128	Cancer_MAX_RP244_sh#1_003:CAFnuclei	0	487.848	696.389	7	Cancer_MAX_RP244_sh#2_003:CAFnuclei	0	770.286	883.011
282	Cancer_MAX_RP244_shNT_002:CAFnuclei	0	1033.31	594.937	129	Cancer_MAX_RP244_sh#1_003:CAFnuclei	0	541.705	683.238	8	Cancer_MAX_RP244_sh#2_003:CAFnuclei	0	507.888	880.506
283	Cancer_MAX_RP244_shNT_002:CAFnuclei	0	756.509	592.432	130	Cancer_MAX_RP244_sh#1_003:CAFnuclei	0	343.811	694.51	9	Cancer_MAX_RP244_sh#2_003:CAFnuclei	0	494.11	881.132
284	Cancer_MAX_RP244_shNT_002:CAFnuclei	0	1054.6	588.674	131	Cancer_MAX_RP244_sh#1_003:CAFnuclei	0	608.714	690.753	10	Cancer_MAX_RP244_sh#2_003:CAFnuclei	0	745.863	856.082
285	Cancer_MAX_RP244_shNT_002:CAFnuclei	0	420.839	574.27	132	Cancer_MAX_RP244_sh#1_003:CAFnuclei	0	497.868	655.056	11	Cancer_MAX_RP244_sh#2_003:CAFnuclei	0	789.7	853.577
286	Cancer_MAX_RP244_shNT_002:CAFnuclei	0	190.38	588.048	133	Cancer_MAX_RP244_sh#1_003:CAFnuclei	0	1020.16	685.743	12	Cancer_MAX_RP244_sh#2_003:CAFnuclei	0	767.781	851.699
287	Cancer_MAX_RP244_shNT_002:CAFnuclei	0	261.772	581.159	134	Cancer_MAX_RP244_sh#1_003:CAFnuclei	0	425.223	692.005	13	Cancer_MAX_RP244_sh#2_003:CAFnuclei	0	710.793	849.194
288	Cancer_MAX_RP244_shNT_002:CAFnuclei	0	1079.03	580.533	135	Cancer_MAX_RP244_sh#1_003:CAFnuclei	0	601.825	688.874	14	Cancer_MAX_RP244_sh#2_003:CAFnuclei	0	511.645	844.184
289	Cancer_MAX_RP244_shNT_002:CAFnuclei	0	283.065	579.907	136	Cancer_MAX_RP244_sh#1_003:CAFnuclei	0	578.028	673.218	15	Cancer_MAX_RP244_sh#2_003:CAFnuclei	0	487.848	845.436
290	Cancer_MAX_RP244_shNT_002:CAFnuclei	0	304.357	581.785	137	Cancer_MAX_RP244_sh#1_003:CAFnuclei	0	700.773	687.621	16	Cancer_MAX_RP244_sh#2_003:CAFnuclei	0	555.483	842.931
291	Cancer_MAX_RP244_shNT_002:CAFnuclei	0	890.526	567.382	138	Cancer_MAX_RP244_sh#1_003:CAFnuclei	0	704.53	685.116	17	Cancer_MAX_RP244_sh#2_003:CAFnuclei	0	752.125	840.426
292	Cancer_MAX_RP244_shNT_002:CAFnuclei	0	861.092	555.483	139	Cancer_MAX_RP244_sh#1_003:CAFnuclei	0	839.174	680.106	18	Cancer_MAX_RP244_sh#2_003:CAFnuclei	0	472.192	841.052
293	Cancer_MAX_RP244_shNT_002:CAFnuclei	0	184.117	559.867	140	Cancer_MAX_RP244_sh#1_003:CAFnuclei	0	612.471	673.844	19	Cancer_MAX_RP244_sh#2_003:CAFnuclei	0	707.035	841.679
294	Cancer_MAX_RP244_shNT_002:CAFnuclei	0	410.193	555.483	141	Cancer_MAX_RP244_sh#1_003:CAFnuclei	0	681.359	675.723	20	Cancer_MAX_RP244_sh#2_003:CAFnuclei	0	763.398	832.911
295	Cancer_MAX_RP244_shNT_002:CAFnuclei	0	442.132	554.857	142	Cancer_MAX_RP244_sh#1_003:CAFnuclei	0	655.056	673.844	21	Cancer_MAX_RP244_sh#2_003:CAFnuclei	0	723.318	834.79
296	Cancer_MAX_RP244_shNT_002:CAFnuclei	0	795.336	554.23	143	Cancer_MAX_RP244_sh#1_003:CAFnuclei	0	597.442	668.208	22	Cancer_MAX_RP244_sh#2_003:CAFnuclei	0	692.631	835.416
297	Cancer_MAX_RP244_shNT_002:CAFnuclei	0	294.337	551.725	144	Cancer_MAX_RP244_sh#1_003:CAFnuclei	0	317.508	670.713	23	Cancer_MAX_RP244_sh#2_003:CAFnuclei	0	557.988	828.527
298	Cancer_MAX_RP244_shNT_002:CAFnuclei	0	450.899	551.725	145	Cancer_MAX_RP244_sh#1_003:CAFnuclei	0	624.37	675.096	24	Cancer_MAX_RP244_sh#2_003:CAFnuclei	0	526.049	830.406
299	Cancer_MAX_RP244_shNT_002:CAFnuclei	0	462.172	542.332	146	Cancer_MAX_RP244_sh#1_003:CAFnuclei	0	681.985	665.703	25	Cancer_MAX_RP244_sh#2_003:CAFnuclei	0	624.996	818.507
300	Cancer_MAX_RP244_shNT_002:CAFnuclei	0	428.354	546.089	147	Cancer_MAX_RP244_sh#1_003:CAFnuclei	0	435.869	668.208	26	Cancer_MAX_RP244_sh#2_003:CAFnuclei	0	402.052	820.386
301	Cancer_MAX_RP244_shNT_002:CAFnuclei	0	942.505	546.089	148	Cancer_MAX_RP244_sh#1_003:CAFnuclei	0	621.865	670.713	27	Cancer_MAX_RP244_sh#2_003:CAFnuclei	0	467.182	819.76
302	Cancer_MAX_RP244_shNT_002:CAFnuclei	0	971.312	542.332	149	Cancer_MAX_RP244_sh#1_003:CAFnuclei	0	423.344	661.945	28	Cancer_MAX_RP244_sh#2_003:CAFnuclei	0	543.584	817.255
303	Cancer_MAX_RP244_shNT_002:CAFnuclei	0	810.992	537.322	150	Cancer_MAX_RP244_sh#1_003:CAFnuclei	0	755.256	663.824	29	Cancer_MAX_RP244_sh#2_003:CAFnuclei	0	686.995	809.114
304	Cancer_MAX_RP244_shNT_002:CAFnuclei	0	586.795	412.698	151	Cancer_MAX_RP244_sh#1_003:CAFnuclei	0	447.142	660.693	30	Cancer_MAX_RP244_sh#2_003:CAFnuclei	0	721.439	810.366
305	Cancer_MAX_RP244_shNT_002:CAFnuclei	0	359.467	541.079	152	Cancer_MAX_RP244_sh#1_003:CAFnuclei	0	371.366	661.319	31	Cancer_MAX_RP244_sh#2_003:CAFnuclei	0	808.487	811.619
306	Cancer_MAX_RP244_shNT_002:CAFnuclei	0	373.871	541.079	153	Cancer_MAX_RP244_sh#1_003:CAFnuclei	0	544.21	646.289	32	Cancer_MAX_RP244_sh#2_003:CAFnuclei	0	574.27	801.599
307	Cancer_MAX_RP244_shNT_002:CAFnuclei	0	941.878	532.312	154	Cancer_MAX_RP244_sh#1_003:CAFnuclei	0	723.318	660.066	33	Cancer_MAX_RP244_sh#2_003:CAFnuclei	0	549.22	808.487
308	Cancer_MAX_RP244_shNT_002:CAFnuclei	0	366.356	536.695	155	Cancer_MAX_RP244_sh#1_003:CAFnuclei	0	879.88	660.066	34	Cancer_MAX_RP244_sh#2_003:CAFnuclei	0	744.61	805.356
309	Cancer_MAX_RP244_shNT_002:CAFnuclei	0	353.204	536.069	156	Cancer_MAX_RP244_sh#1_003:CAFnuclei	0	907.435	653.804	35	Cancer_MAX_RP244_sh#2_003:CAFnuclei	0	498.494	807.861
310	Cancer_MAX_RP244_shNT_002:CAFnuclei	0	1025.17	534.817	157	Cancer_MAX_RP244_sh#1_003:CAFnuclei	0	318.761	647.541	36	Cancer_MAX_RP244_sh#2_003:CAFnuclei	0	619.36	807.235
311	Cancer_MAX_RP244_shNT_002:CAFnuclei	0	841.679	526.675	158	Cancer_MAX_RP244_sh#1_003:CAFnuclei	0	734.59	645.036	37	Cancer_MAX_RP244_sh#2_003:CAFnuclei	0	283.691	805.356
312	Cancer_MAX_RP244_shNT_002:CAFnuclei	0	862.971	530.433	159	Cancer_MAX_RP244_sh#1_003:CAFnuclei	0	459.04	623.118	38	Cancer_MAX_RP244_sh#2_003:CAFnuclei	0	631.885	801.599
313	Cancer_MAX_RP244_shNT_002:CAFnuclei	0	792.205	531.059	160	Cancer_MAX_RP244_sh#1_003:CAFnuclei	0	996.362	641.279	39	Cancer_MAX_RP244_sh#2_003:CAFnuclei	0	506.009	802.225
314	Cancer_MAX_RP244_shNT_002:CAFnuclei	0	349.447	528.554	161	Cancer_MAX_RP244_sh#1_003:CAFnuclei	0	1018.28	639.4	40	Cancer_MAX_RP244_sh#2_003:CAFnuclei	0	726.449	799.72
315	Cancer_MAX_RP244_shNT_002:CAFnuclei	0	764.024	501.625	162	Cancer_MAX_RP244_sh#1_003:CAFnuclei	0	855.456	641.905	41	Cancer_MAX_RP244_sh#2_003:CAFnuclei	0	797.841	796.589
316	Cancer_MAX_RP244_shNT_002:CAFnuclei	0	396.416	528.554	163	Cancer_MAX_RP244_sh#1_003:CAFnuclei	0	911.192	640.653	42	Cancer_MAX_RP244_sh#2_003:CAFnuclei	0	530.433	795.336
317	Cancer_MAX_RP244_shNT_002:CAFnuclei	0	1021.41	522.918	164	Cancer_MAX_RP244_sh#1_003:CAFnuclei	0	433.364	636.895	43	Cancer_MAX_RP244_sh#2_003:CAFnuclei	0	635.016	793.457
318	Cancer_MAX_RP244_shNT_002:CAFnuclei	0	454.657	517.908	165	Cancer_MAX_RP244_sh#1_003:CAFnuclei	0	384.517	636.269	44	Cancer_MAX_RP244_sh#2_003:CAFnuclei	0	499.747	786.569
319	Cancer_MAX_RP244_shNT_002:CAFnuclei	0	388.274	524.17	166	Cancer_MAX_RP244_sh#1_003:CAFnuclei	0	745.236	633.764	45	Cancer_MAX_RP244_sh#2_003:CAFnuclei	0	698.268	785.942
320	Cancer_MAX_RP244_shNT_002:CAFnuclei	0	879.88	516.655	167	Cancer_MAX_RP244_sh#1_003:CAFnuclei	0	824.77	631.259	46	Cancer_MAX_RP244_sh#2_003:CAFnuclei	0	468.434	788.447
321	Cancer_MAX_RP244_shNT_002:CAFnuclei	0	817.255	504.757	168	Cancer_MAX_RP244_sh#1_003:CAFnuclei	0	537.322	622.491	47	Cancer_MAX_RP244_sh#2_003:CAFnuclei	0	817.255	785.942
322	Cancer_MAX_RP244_shNT_002:CAFnuclei	0	368.861	508.514	169	Cancer_MAX_RP244_sh#1_003:CAFnuclei	0	804.73	633.764	48	Cancer_MAX_RP244_sh#2_003:CAFnuclei	0	769.66	783.437
323	Cancer_MAX_RP244_shNT_002:CAFnuclei	0	934.363	507.888	170	Cancer_MAX_RP244_sh#1_003:CAFnuclei	0	338.801	623.118	49	Cancer_MAX_RP244_sh#2_003:CAFnuclei	0	715.803	777.175
324	Cancer_MAX_RP244_shNT_002:CAFnuclei	0	335.043	504.13	171	Cancer_MAX_RP244_sh#1_003:CAFnuclei	0	959.413	624.996	50	Cancer_MAX_RP244_sh#2_003:CAFnuclei	0	552.352	775.296
325	Cancer_MAX_RP244_shNT_002:CAFnuclei	0	957.535	503.504	172	Cancer_MAX_RP244_sh#1_003:CAFnuclei	0	993.231	614.35	51	Cancer_MAX_RP244_sh#2_003:CAFnuclei	0	479.707	784.064
326	Cancer_MAX_RP244_shNT_002:CAFnuclei	0	416.456	500.373	173	Cancer_MAX_RP244_sh#1_003:CAFnuclei	0	803.477	619.986	52	Cancer_MAX_RP244_sh#2_003:CAFnuclei	0	576.149	779.68
327	Cancer_MAX_RP244_shNT_002:CAFnuclei	0	789.7	499.747	174	Cancer_MAX_RP244_sh#1_003:CAFnuclei	0	882.385	618.108	53	Cancer_MAX_RP244_sh#2_003:CAFnuclei	0	664.45	779.054
328	Cancer_MAX_RP244_shNT_002:CAFnuclei	0	966.928	500.373	175	Cancer_MAX_RP244_sh#1_003:CAFnuclei	0	755.256	616.855	54	Cancer_MAX_RP244_sh#2_003:CAFnuclei	0	653.804	771.539
329	Cancer_MAX_RP244_shNT_002:CAFnuclei	0	383.891	497.242	176	Cancer_MAX_RP244_sh#1_003:CAFnuclei	0	377.628	619.36	55	Cancer_MAX_RP244_sh#2_003:CAFnuclei	0	747.115	773.417
330	Cancer_MAX_RP244_shNT_002:CAFnuclei	0	480.959	498.494	177	Cancer_MAX_RP244_sh#1_003:CAFnuclei	0	392.032	618.108	56	Cancer_MAX_RP244_sh#2_003:CAFnuclei	0	582.412	764.024
331	Cancer_MAX_RP244_shNT_002:CAFnuclei	0	406.436	492.232	178	Cancer_MAX_RP244_sh#1_003:CAFnuclei	0	862.971	613.724	57	Cancer_MAX_RP244_sh#2_003:CAFnuclei	0	532.938	766.529
332	Cancer_MAX_RP244_shNT_002:CAFnuclei	0	479.707	497.242	179	Cancer_MAX_RP244_sh#1_003:CAFnuclei	0	433.364	617.481	58	Cancer_MAX_RP244_sh#2_003:CAFnuclei	0	761.519	762.771
333	Cancer_MAX_RP244_shNT_002:CAFnuclei	0	477.202	495.363	180	Cancer_MAX_RP244_sh#1_003:CAFnuclei	0	485.343	609.967	59	Cancer_MAX_RP244_sh#2_003:CAFnuclei	0	717.055	755.883
334	Cancer_MAX_RP244_shNT_002:CAFnuclei	0	361.346	492.232	181	Cancer_MAX_RP244_sh#1_003:CAFnuclei	0	508.514	550.473	60	Cancer_MAX_RP244_sh#2_003:CAFnuclei	0	670.086	754.004
335	Cancer_MAX_RP244_shNT_002:CAFnuclei	0	351.326	490.353	182	Cancer_MAX_RP244_sh#1_003:CAFnuclei	0	811.619	611.845	61	Cancer_MAX_RP244_sh#2_003:CAFnuclei	0	743.984	750.873
336	Cancer_MAX_RP244_shNT_002:CAFnuclei	0	878.627	487.222	183	Cancer_MAX_RP244_sh#1_003:CAFnuclei	0	1005.13	605.583	62	Cancer_MAX_RP244_sh#2_003:CAFnuclei	0	489.727	757.761
337	Cancer_MAX_RP244_shNT_002:CAFnuclei	0	416.456	480.959	184	Cancer_MAX_RP244_sh#1_003:CAFnuclei	0	331.912	604.957	63	Cancer_MAX_RP244_sh#2_003:CAFnuclei	0	564.877	752.125
338	Cancer_MAX_RP244_shNT_002:CAFnuclei	0	784.064	480.959	185	Cancer_MAX_RP244_sh#1_003:CAFnuclei	0	934.99	595.563	64	Cancer_MAX_RP244_sh#2_003:CAFnuclei	0	537.948	754.004
339	Cancer_MAX_RP244_shNT_002:CAFnuclei	0	449.021	477.828	186	Cancer_MAX_RP244_sh#1_003:CAFnuclei	0	405.183	600.573	65	Cancer_MAX_RP244_sh#2_003:CAFnuclei	0	809.114	759.014
340	Cancer_MAX_RP244_shNT_002:CAFnuclei	0	891.779	474.697	187	Cancer_MAX_RP244_sh#1_003:CAFnuclei	0	392.032	599.32	66	Cancer_MAX_RP244_sh#2_003:CAFnuclei	0	624.996	758.388
341	Cancer_MAX_RP244_shNT_002:CAFnuclei	0	469.06	470.313	188	Cancer_MAX_RP244_sh#1_003:CAFnuclei	0	745.236	603.704	67	Cancer_MAX_RP244_sh#2_003:CAFnuclei	0	513.524	750.246
342	Cancer_MAX_RP244_shNT_002:CAFnuclei	0	815.376	469.687	189	Cancer_MAX_RP244_sh#1_003:CAFnuclei	0	466.555	586.169	68	Cancer_MAX_RP244_sh#2_003:CAFnuclei	0	805.356	752.125
343	Cancer_MAX_RP244_shNT_002:CAFnuclei	0	407.062	469.687	190	Cancer_MAX_RP244_sh#1_003:CAFnuclei	0	747.741	596.815	69	Cancer_MAX_RP244_sh#2_003:CAFnuclei	0	599.947	749.62
344	Cancer_MAX_RP244_shNT_002:CAFnuclei	0	737.721	459.04	191	Cancer_MAX_RP244_sh#1_003:CAFnuclei	0	922.465	591.179	70	Cancer_MAX_RP244_sh#2_003:CAFnuclei	0	732.085	748.994
345	Cancer_MAX_RP244_shNT_002:CAFnuclei	0	433.364	468.434	192	Cancer_MAX_RP244_sh#1_003:CAFnuclei	0	781.559	588.674	71	Cancer_MAX_RP244_sh#2_003:CAFnuclei	0	470.313	751.499
346	Cancer_MAX_RP244_shNT_002:CAFnuclei	0	121.492	468.434	193	Cancer_MAX_RP244_sh#1_003:CAFnuclei	0	752.125	491.605	72	Cancer_MAX_RP244_sh#2_003:CAFnuclei	0	761.519	751.499
347	Cancer_MAX_RP244_shNT_002:CAFnuclei	0	780.306	462.172	194	Cancer_MAX_RP244_sh#1_003:CAFnuclei	0	434.617	583.664	73	Cancer_MAX_RP244_sh#2_003:CAFnuclei	0	548.594	749.62
348	Cancer_MAX_RP244_shNT_002:CAFnuclei	0	765.902	452.778	195	Cancer_MAX_RP244_sh#1_003:CAFnuclei	0	333.791	582.412	74	Cancer_MAX_RP244_sh#2_003:CAFnuclei	0	524.797	746.489
349	Cancer_MAX_RP244_shNT_002:CAFnuclei	0	908.061	457.162	196	Cancer_MAX_RP244_sh#1_003:CAFnuclei	0	358.214	581.159	75	Cancer_MAX_RP244_sh#2_003:CAFnuclei	0	707.035	726.449
350	Cancer_MAX_RP244_shNT_002:CAFnuclei	0	713.298	454.657	197	Cancer_MAX_RP244_sh#1_003:CAFnuclei	0	258.641	577.402	76	Cancer_MAX_RP244_sh#2_003:CAFnuclei	0	477.202	746.489
351	Cancer_MAX_RP244_shNT_002:CAFnuclei	0	240.48	460.293	198	Cancer_MAX_RP244_sh#1_003:CAFnuclei	0	921.212	579.28	77	Cancer_MAX_RP244_sh#2_003:CAFnuclei	0	779.68	743.984
352	Cancer_MAX_RP244_shNT_002:CAFnuclei	0	875.496	455.909	199	Cancer_MAX_RP244_sh#1_003:CAFnuclei	0	398.921	573.644	78	Cancer_MAX_RP244_sh#2_003:CAFnuclei	0	802.851	745.863
353	Cancer_MAX_RP244_shNT_002:CAFnuclei	0	234.843	457.788	200	Cancer_MAX_RP244_sh#1_003:CAFnuclei	0	824.77	571.139	79	Cancer_MAX_RP244_sh#2_003:CAFnuclei	0	583.038	740.226
354	Cancer_MAX_RP244_shNT_002:CAFnuclei	0	445.889	450.273	201	Cancer_MAX_RP244_sh#1_003:CAFnuclei	0	774.67	571.139	80	Cancer_MAX_RP244_sh#2_003:CAFnuclei	0	608.714	737.721
355	Cancer_MAX_RP244_shNT_002:CAFnuclei	0	791.579	452.152	202	Cancer_MAX_RP244_sh#1_003:CAFnuclei	0	484.09	574.27	81	Cancer_MAX_RP244_sh#2_003:CAFnuclei	0	619.986	740.853
356	Cancer_MAX_RP244_shNT_002:CAFnuclei	0	807.861	450.899	203	Cancer_MAX_RP244_sh#1_003:CAFnuclei	0	360.719	565.503	82	Cancer_MAX_RP244_sh#2_003:CAFnuclei	0	653.178	735.843
357	Cancer_MAX_RP244_shNT_002:CAFnuclei	0	934.363	450.273	204	Cancer_MAX_RP244_sh#1_003:CAFnuclei	0	212.298	569.887	83	Cancer_MAX_RP244_sh#2_003:CAFnuclei	0	624.996	733.964
358	Cancer_MAX_RP244_shNT_002:CAFnuclei	0	418.961	447.142	205	Cancer_MAX_RP244_sh#1_003:CAFnuclei	0	835.416	566.755	84	Cancer_MAX_RP244_sh#2_003:CAFnuclei	0	734.59	723.318
359	Cancer_MAX_RP244_shNT_002:CAFnuclei	0	824.77	452.152	206	Cancer_MAX_RP244_sh#1_003:CAFnuclei	0	796.589	567.382	85	Cancer_MAX_RP244_sh#2_003:CAFnuclei	0	390.153	729.58
360	Cancer_MAX_RP244_shNT_002:CAFnuclei	0	894.91	445.263	207	Cancer_MAX_RP244_sh#1_003:CAFnuclei	0	807.861	567.382	86	Cancer_MAX_RP244_sh#2_003:CAFnuclei	0	765.902	729.58
361	Cancer_MAX_RP244_shNT_002:CAFnuclei	0	715.803	441.506	208	Cancer_MAX_RP244_sh#1_003:CAFnuclei	0	476.575	557.362	87	Cancer_MAX_RP244_sh#2_003:CAFnuclei	0	947.515	733.338
362	Cancer_MAX_RP244_shNT_002:CAFnuclei	0	826.649	449.647	209	Cancer_MAX_RP244_sh#1_003:CAFnuclei	0	456.536	566.129	88	Cancer_MAX_RP244_sh#2_003:CAFnuclei	0	670.713	727.075
363	Cancer_MAX_RP244_shNT_002:CAFnuclei	0	972.565	447.142	210	Cancer_MAX_RP244_sh#1_003:CAFnuclei	0	322.518	565.503	89	Cancer_MAX_RP244_sh#2_003:CAFnuclei	0	541.705	725.196
364	Cancer_MAX_RP244_shNT_002:CAFnuclei	0	198.521	439.627	211	Cancer_MAX_RP244_sh#1_003:CAFnuclei	0	239.227	562.372	90	Cancer_MAX_RP244_sh#2_003:CAFnuclei	0	591.179	728.328
365	Cancer_MAX_RP244_shNT_002:CAFnuclei	0	258.641	440.253	212	Cancer_MAX_RP244_sh#1_003:CAFnuclei	0	447.142	560.493	91	Cancer_MAX_RP244_sh#2_003:CAFnuclei	0	751.499	719.56
366	Cancer_MAX_RP244_shNT_002:CAFnuclei	0	904.304	439.627	213	Cancer_MAX_RP244_sh#1_003:CAFnuclei	0	392.032	562.372	92	Cancer_MAX_RP244_sh#2_003:CAFnuclei	0	484.717	725.196
367	Cancer_MAX_RP244_shNT_002:CAFnuclei	0	755.256	434.617	214	Cancer_MAX_RP244_sh#1_003:CAFnuclei	0	784.69	558.614	93	Cancer_MAX_RP244_sh#2_003:CAFnuclei	0	649.42	722.691
368	Cancer_MAX_RP244_shNT_002:CAFnuclei	0	272.418	429.607	215	Cancer_MAX_RP244_sh#1_003:CAFnuclei	0	776.549	553.604	94	Cancer_MAX_RP244_sh#2_003:CAFnuclei	0	412.698	718.934
369	Cancer_MAX_RP244_shNT_002:CAFnuclei	0	465.929	420.839	216	Cancer_MAX_RP244_sh#1_003:CAFnuclei	0	192.258	555.483	95	Cancer_MAX_RP244_sh#2_003:CAFnuclei	0	571.765	712.671
370	Cancer_MAX_RP244_shNT_002:CAFnuclei	0	884.89	424.597	217	Cancer_MAX_RP244_sh#1_003:CAFnuclei	0	980.706	554.857	96	Cancer_MAX_RP244_sh#2_003:CAFnuclei	0	784.69	714.55
371	Cancer_MAX_RP244_shNT_002:CAFnuclei	0	723.318	418.961	218	Cancer_MAX_RP244_sh#1_003:CAFnuclei	0	858.587	551.725	97	Cancer_MAX_RP244_sh#2_003:CAFnuclei	0	649.42	686.995
372	Cancer_MAX_RP244_shNT_002:CAFnuclei	0	431.486	418.334	219	Cancer_MAX_RP244_sh#1_003:CAFnuclei	0	991.352	542.332	98	Cancer_MAX_RP244_sh#2_003:CAFnuclei	0	1058.36	716.429
373	Cancer_MAX_RP244_shNT_002:CAFnuclei	0	363.224	423.344	220	Cancer_MAX_RP244_sh#1_003:CAFnuclei	0	875.496	542.332	99	Cancer_MAX_RP244_sh#2_003:CAFnuclei	0	660.066	715.176
374	Cancer_MAX_RP244_shNT_002:CAFnuclei	0	785.316	424.597	221	Cancer_MAX_RP244_sh#1_003:CAFnuclei	0	1040.2	536.695	100	Cancer_MAX_RP244_sh#2_003:CAFnuclei	0	760.893	713.298
375	Cancer_MAX_RP244_shNT_002:CAFnuclei	0	761.519	418.334	222	Cancer_MAX_RP244_sh#1_003:CAFnuclei	0	999.493	536.069	101	Cancer_MAX_RP244_sh#2_003:CAFnuclei	0	537.948	703.278
376	Cancer_MAX_RP244_shNT_002:CAFnuclei	0	338.174	416.456	223	Cancer_MAX_RP244_sh#1_003:CAFnuclei	0	886.769	536.069	102	Cancer_MAX_RP244_sh#2_003:CAFnuclei	0	594.937	702.025
377	Cancer_MAX_RP244_shNT_002:CAFnuclei	0	951.898	415.203	224	Cancer_MAX_RP244_sh#1_003:CAFnuclei	0	1066.5	529.18	103	Cancer_MAX_RP244_sh#2_003:CAFnuclei	0	769.034	702.025
378	Cancer_MAX_RP244_shNT_002:CAFnuclei	0	857.961	414.577	225	Cancer_MAX_RP244_sh#1_003:CAFnuclei	0	410.193	524.17	104	Cancer_MAX_RP244_sh#2_003:CAFnuclei	0	425.849	707.661
379	Cancer_MAX_RP244_shNT_002:CAFnuclei	0	351.952	413.951	226	Cancer_MAX_RP244_sh#1_003:CAFnuclei	0	993.231	522.918	105	Cancer_MAX_RP244_sh#2_003:CAFnuclei	0	791.579	700.773
380	Cancer_MAX_RP244_shNT_002:CAFnuclei	0	402.678	410.193	227	Cancer_MAX_RP244_sh#1_003:CAFnuclei	0	462.172	527.928	106	Cancer_MAX_RP244_sh#2_003:CAFnuclei	0	398.921	706.409
381	Cancer_MAX_RP244_shNT_002:CAFnuclei	0	824.144	405.809	228	Cancer_MAX_RP244_sh#1_003:CAFnuclei	0	238.601	524.797	107	Cancer_MAX_RP244_sh#2_003:CAFnuclei	0	733.964	704.53
382	Cancer_MAX_RP244_shNT_002:CAFnuclei	0	375.749	411.446	229	Cancer_MAX_RP244_sh#1_003:CAFnuclei	0	814.124	518.534	108	Cancer_MAX_RP244_sh#2_003:CAFnuclei	0	747.115	703.278
383	Cancer_MAX_RP244_shNT_002:CAFnuclei	0	918.707	407.062	230	Cancer_MAX_RP244_sh#1_003:CAFnuclei	0	907.435	515.403	109	Cancer_MAX_RP244_sh#2_003:CAFnuclei	0	660.693	707.661
384	Cancer_MAX_RP244_shNT_002:CAFnuclei	0	1002.62	407.062	231	Cancer_MAX_RP244_sh#1_003:CAFnuclei	0	457.162	519.16	110	Cancer_MAX_RP244_sh#2_003:CAFnuclei	0	721.439	696.389
385	Cancer_MAX_RP244_shNT_002:CAFnuclei	0	307.488	403.304	232	Cancer_MAX_RP244_sh#1_003:CAFnuclei	0	475.949	504.13	111	Cancer_MAX_RP244_sh#2_003:CAFnuclei	0	708.914	700.146
386	Cancer_MAX_RP244_shNT_002:CAFnuclei	0	515.403	390.153	233	Cancer_MAX_RP244_sh#1_003:CAFnuclei	0	378.254	506.009	112	Cancer_MAX_RP244_sh#2_003:CAFnuclei	0	976.948	697.015
387	Cancer_MAX_RP244_shNT_002:CAFnuclei	0	738.974	392.658	234	Cancer_MAX_RP244_sh#1_003:CAFnuclei	0	921.212	503.504	113	Cancer_MAX_RP244_sh#2_003:CAFnuclei	0	835.416	696.389
388	Cancer_MAX_RP244_shNT_002:CAFnuclei	0	1072.14	399.547	235	Cancer_MAX_RP244_sh#1_003:CAFnuclei	0	194.763	507.262	114	Cancer_MAX_RP244_sh#2_003:CAFnuclei	0	563.624	697.641
389	Cancer_MAX_RP244_shNT_002:CAFnuclei	0	1089.67	397.668	236	Cancer_MAX_RP244_sh#1_003:CAFnuclei	0	793.457	499.12	115	Cancer_MAX_RP244_sh#2_003:CAFnuclei	0	814.75	695.763
390	Cancer_MAX_RP244_shNT_002:CAFnuclei	0	278.681	391.406	237	Cancer_MAX_RP244_sh#1_003:CAFnuclei	0	203.531	495.989	116	Cancer_MAX_RP244_sh#2_003:CAFnuclei	0	475.949	697.015
391	Cancer_MAX_RP244_shNT_002:CAFnuclei	0	711.419	375.123	238	Cancer_MAX_RP244_sh#1_003:CAFnuclei	0	390.779	497.868	117	Cancer_MAX_RP244_sh#2_003:CAFnuclei	0	499.12	692.631
392	Cancer_MAX_RP244_shNT_002:CAFnuclei	0	901.172	390.153	239	Cancer_MAX_RP244_sh#1_003:CAFnuclei	0	884.89	497.242	118	Cancer_MAX_RP244_sh#2_003:CAFnuclei	0	846.689	692.005
393	Cancer_MAX_RP244_shNT_002:CAFnuclei	0	247.995	390.153	240	Cancer_MAX_RP244_sh#1_003:CAFnuclei	0	450.273	499.747	119	Cancer_MAX_RP244_sh#2_003:CAFnuclei	0	555.483	691.379
394	Cancer_MAX_RP244_shNT_002:CAFnuclei	0	755.883	390.153	241	Cancer_MAX_RP244_sh#1_003:CAFnuclei	0	1004.5	490.353	120	Cancer_MAX_RP244_sh#2_003:CAFnuclei	0	753.378	688.874
395	Cancer_MAX_RP244_shNT_002:CAFnuclei	0	764.024	387.648	242	Cancer_MAX_RP244_sh#1_003:CAFnuclei	0	904.304	490.979	121	Cancer_MAX_RP244_sh#2_003:CAFnuclei	0	792.831	685.743
396	Cancer_MAX_RP244_shNT_002:CAFnuclei	0	356.962	387.648	243	Cancer_MAX_RP244_sh#1_003:CAFnuclei	0	948.141	487.848	122	Cancer_MAX_RP244_sh#2_003:CAFnuclei	0	472.192	692.631
397	Cancer_MAX_RP244_shNT_002:CAFnuclei	0	777.801	379.507	244	Cancer_MAX_RP244_sh#1_003:CAFnuclei	0	477.828	482.838	123	Cancer_MAX_RP244_sh#2_003:CAFnuclei	0	570.513	690.753
398	Cancer_MAX_RP244_shNT_002:CAFnuclei	0	350.073	387.022	245	Cancer_MAX_RP244_sh#1_003:CAFnuclei	0	440.253	487.848	124	Cancer_MAX_RP244_sh#2_003:CAFnuclei	0	766.529	673.218
399	Cancer_MAX_RP244_shNT_002:CAFnuclei	0	898.041	380.759	246	Cancer_MAX_RP244_sh#1_003:CAFnuclei	0	360.719	487.222	125	Cancer_MAX_RP244_sh#2_003:CAFnuclei	0	715.176	663.198
400	Cancer_MAX_RP244_shNT_002:CAFnuclei	0	852.951	373.871	247	Cancer_MAX_RP244_sh#1_003:CAFnuclei	0	317.508	484.717	126	Cancer_MAX_RP244_sh#2_003:CAFnuclei	0	400.799	674.47
401	Cancer_MAX_RP244_shNT_002:CAFnuclei	0	466.555	378.881	248	Cancer_MAX_RP244_sh#1_003:CAFnuclei	0	305.609	485.969	127	Cancer_MAX_RP244_sh#2_003:CAFnuclei	0	599.947	681.985
402	Cancer_MAX_RP244_shNT_002:CAFnuclei	0	485.969	361.346	249	Cancer_MAX_RP244_sh#1_003:CAFnuclei	0	457.162	479.707	128	Cancer_MAX_RP244_sh#2_003:CAFnuclei	0	607.462	681.359
403	Cancer_MAX_RP244_shNT_002:CAFnuclei	0	801.599	372.618	250	Cancer_MAX_RP244_sh#1_003:CAFnuclei	0	546.715	475.323	129	Cancer_MAX_RP244_sh#2_003:CAFnuclei	0	996.988	672.591
404	Cancer_MAX_RP244_shNT_002:CAFnuclei	0	504.13	355.083	251	Cancer_MAX_RP244_sh#1_003:CAFnuclei	0	867.355	479.707	130	Cancer_MAX_RP244_sh#2_003:CAFnuclei	0	908.687	668.208
405	Cancer_MAX_RP244_shNT_002:CAFnuclei	0	454.031	370.739	252	Cancer_MAX_RP244_sh#1_003:CAFnuclei	0	299.347	480.959	131	Cancer_MAX_RP244_sh#2_003:CAFnuclei	0	540.453	561.745
406	Cancer_MAX_RP244_shNT_002:CAFnuclei	0	599.947	356.962	253	Cancer_MAX_RP244_sh#1_003:CAFnuclei	0	820.386	475.949	132	Cancer_MAX_RP244_sh#2_003:CAFnuclei	0	415.203	665.076
407	Cancer_MAX_RP244_shNT_002:CAFnuclei	0	446.516	364.477	254	Cancer_MAX_RP244_sh#1_003:CAFnuclei	0	528.554	479.08	133	Cancer_MAX_RP244_sh#2_003:CAFnuclei	0	981.958	664.45
408	Cancer_MAX_RP244_shNT_002:CAFnuclei	0	694.51	360.719	255	Cancer_MAX_RP244_sh#1_003:CAFnuclei	0	800.972	472.192	134	Cancer_MAX_RP244_sh#2_003:CAFnuclei	0	536.695	668.208
409	Cancer_MAX_RP244_shNT_002:CAFnuclei	0	820.386	361.972	256	Cancer_MAX_RP244_sh#1_003:CAFnuclei	0	437.748	465.303	135	Cancer_MAX_RP244_sh#2_003:CAFnuclei	0	788.447	663.824
410	Cancer_MAX_RP244_shNT_002:CAFnuclei	0	664.45	348.821	257	Cancer_MAX_RP244_sh#1_003:CAFnuclei	0	264.277	470.939	136	Cancer_MAX_RP244_sh#2_003:CAFnuclei	0	441.506	665.076
411	Cancer_MAX_RP244_shNT_002:CAFnuclei	0	857.961	358.214	258	Cancer_MAX_RP244_sh#1_003:CAFnuclei	0	924.97	467.808	137	Cancer_MAX_RP244_sh#2_003:CAFnuclei	0	860.466	663.824
412	Cancer_MAX_RP244_shNT_002:CAFnuclei	0	566.755	356.962	259	Cancer_MAX_RP244_sh#1_003:CAFnuclei	0	339.427	466.555	138	Cancer_MAX_RP244_sh#2_003:CAFnuclei	0	574.27	660.066
413	Cancer_MAX_RP244_shNT_002:CAFnuclei	0	698.268	343.184	260	Cancer_MAX_RP244_sh#1_003:CAFnuclei	0	966.302	465.303	139	Cancer_MAX_RP244_sh#2_003:CAFnuclei	0	457.788	658.814
414	Cancer_MAX_RP244_shNT_002:CAFnuclei	0	842.931	350.073	261	Cancer_MAX_RP244_sh#1_003:CAFnuclei	0	564.25	460.293	140	Cancer_MAX_RP244_sh#2_003:CAFnuclei	0	1106.58	657.561
415	Cancer_MAX_RP244_shNT_002:CAFnuclei	0	139.654	350.699	262	Cancer_MAX_RP244_sh#1_003:CAFnuclei	0	469.06	464.677	141	Cancer_MAX_RP244_sh#2_003:CAFnuclei	0	524.17	650.673
416	Cancer_MAX_RP244_shNT_002:CAFnuclei	0	566.129	350.699	263	Cancer_MAX_RP244_sh#1_003:CAFnuclei	0	547.968	451.526	142	Cancer_MAX_RP244_sh#2_003:CAFnuclei	0	422.092	656.309
417	Cancer_MAX_RP244_shNT_002:CAFnuclei	0	432.738	345.689	264	Cancer_MAX_RP244_sh#1_003:CAFnuclei	0	462.798	460.293	143	Cancer_MAX_RP244_sh#2_003:CAFnuclei	0	510.393	650.046
418	Cancer_MAX_RP244_shNT_002:CAFnuclei	0	552.352	335.043	265	Cancer_MAX_RP244_sh#1_003:CAFnuclei	0	803.477	459.04	144	Cancer_MAX_RP244_sh#2_003:CAFnuclei	0	296.842	647.541
419	Cancer_MAX_RP244_shNT_002:CAFnuclei	0	353.831	338.801	266	Cancer_MAX_RP244_sh#1_003:CAFnuclei	0	790.952	452.152	145	Cancer_MAX_RP244_sh#2_003:CAFnuclei	0	507.888	636.269
420	Cancer_MAX_RP244_shNT_002:CAFnuclei	0	611.219	338.801	267	Cancer_MAX_RP244_sh#1_003:CAFnuclei	0	491.605	443.384	146	Cancer_MAX_RP244_sh#2_003:CAFnuclei	0	400.799	647.541
421	Cancer_MAX_RP244_shNT_002:CAFnuclei	0	603.078	340.053	268	Cancer_MAX_RP244_sh#1_003:CAFnuclei	0	818.507	452.152	147	Cancer_MAX_RP244_sh#2_003:CAFnuclei	0	584.917	645.663
422	Cancer_MAX_RP244_shNT_002:CAFnuclei	0	585.543	338.801	269	Cancer_MAX_RP244_sh#1_003:CAFnuclei	0	454.657	455.909	148	Cancer_MAX_RP244_sh#2_003:CAFnuclei	0	427.102	639.4
423	Cancer_MAX_RP244_shNT_002:CAFnuclei	0	279.933	333.164	270	Cancer_MAX_RP244_sh#1_003:CAFnuclei	0	765.902	455.283	149	Cancer_MAX_RP244_sh#2_003:CAFnuclei	0	958.161	642.531
424	Cancer_MAX_RP244_shNT_002:CAFnuclei	0	852.325	335.669	271	Cancer_MAX_RP244_sh#1_003:CAFnuclei	0	581.159	436.496	150	Cancer_MAX_RP244_sh#2_003:CAFnuclei	0	739.6	638.148
425	Cancer_MAX_RP244_shNT_002:CAFnuclei	0	331.912	335.043	272	Cancer_MAX_RP244_sh#1_003:CAFnuclei	0	834.164	448.394	151	Cancer_MAX_RP244_sh#2_003:CAFnuclei	0	408.314	639.4
426	Cancer_MAX_RP244_shNT_002:CAFnuclei	0	472.192	331.912	273	Cancer_MAX_RP244_sh#1_003:CAFnuclei	0	523.544	454.657	152	Cancer_MAX_RP244_sh#2_003:CAFnuclei	0	535.443	633.138
427	Cancer_MAX_RP244_shNT_002:CAFnuclei	0	304.983	333.164	274	Cancer_MAX_RP244_sh#1_003:CAFnuclei	0	994.483	447.768	153	Cancer_MAX_RP244_sh#2_003:CAFnuclei	0	831.659	629.38
428	Cancer_MAX_RP244_shNT_002:CAFnuclei	0	606.835	329.407	275	Cancer_MAX_RP244_sh#1_003:CAFnuclei	0	516.029	450.273	154	Cancer_MAX_RP244_sh#2_003:CAFnuclei	0	950.02	636.895
429	Cancer_MAX_RP244_shNT_002:CAFnuclei	0	640.026	319.387	276	Cancer_MAX_RP244_sh#1_003:CAFnuclei	0	447.142	449.647	155	Cancer_MAX_RP244_sh#2_003:CAFnuclei	0	282.438	633.764
430	Cancer_MAX_RP244_shNT_002:CAFnuclei	0	381.386	326.902	277	Cancer_MAX_RP244_sh#1_003:CAFnuclei	0	725.196	414.577	156	Cancer_MAX_RP244_sh#2_003:CAFnuclei	0	712.045	633.138
431	Cancer_MAX_RP244_shNT_002:CAFnuclei	0	464.677	325.023	278	Cancer_MAX_RP244_sh#1_003:CAFnuclei	0	383.891	441.506	157	Cancer_MAX_RP244_sh#2_003:CAFnuclei	0	1157.31	633.138
432	Cancer_MAX_RP244_shNT_002:CAFnuclei	0	878.001	323.144	279	Cancer_MAX_RP244_sh#1_003:CAFnuclei	0	656.935	417.082	158	Cancer_MAX_RP244_sh#2_003:CAFnuclei	0	522.918	626.249
433	Cancer_MAX_RP244_shNT_002:CAFnuclei	0	842.305	321.266	280	Cancer_MAX_RP244_sh#1_003:CAFnuclei	0	356.336	442.132	159	Cancer_MAX_RP244_sh#2_003:CAFnuclei	0	772.791	626.249
434	Cancer_MAX_RP244_shNT_002:CAFnuclei	0	772.791	315.629	281	Cancer_MAX_RP244_sh#1_003:CAFnuclei	0	527.302	440.879	160	Cancer_MAX_RP244_sh#2_003:CAFnuclei	0	755.883	619.36
435	Cancer_MAX_RP244_shNT_002:CAFnuclei	0	566.755	320.013	282	Cancer_MAX_RP244_sh#1_003:CAFnuclei	0	447.768	435.869	161	Cancer_MAX_RP244_sh#2_003:CAFnuclei	0	732.711	628.754
436	Cancer_MAX_RP244_shNT_002:CAFnuclei	0	606.835	315.629	283	Cancer_MAX_RP244_sh#1_003:CAFnuclei	0	444.637	432.738	162	Cancer_MAX_RP244_sh#2_003:CAFnuclei	0	427.728	626.249
437	Cancer_MAX_RP244_shNT_002:CAFnuclei	0	881.132	320.639	284	Cancer_MAX_RP244_sh#1_003:CAFnuclei	0	816.002	427.102	163	Cancer_MAX_RP244_sh#2_003:CAFnuclei	0	874.244	624.996
438	Cancer_MAX_RP244_shNT_002:CAFnuclei	0	520.413	315.629	285	Cancer_MAX_RP244_sh#1_003:CAFnuclei	0	558.614	425.223	164	Cancer_MAX_RP244_sh#2_003:CAFnuclei	0	436.496	620.613
439	Cancer_MAX_RP244_shNT_002:CAFnuclei	0	885.516	314.377	286	Cancer_MAX_RP244_sh#1_003:CAFnuclei	0	608.088	417.708	165	Cancer_MAX_RP244_sh#2_003:CAFnuclei	0	722.691	624.996
440	Cancer_MAX_RP244_shNT_002:CAFnuclei	0	838.547	312.498	287	Cancer_MAX_RP244_sh#1_003:CAFnuclei	0	772.165	402.052	166	Cancer_MAX_RP244_sh#2_003:CAFnuclei	0	500.999	623.118
441	Cancer_MAX_RP244_shNT_002:CAFnuclei	0	609.34	296.842	288	Cancer_MAX_RP244_sh#1_003:CAFnuclei	0	554.857	422.092	167	Cancer_MAX_RP244_sh#2_003:CAFnuclei	0	476.575	616.855
442	Cancer_MAX_RP244_shNT_002:CAFnuclei	0	388.901	313.751	289	Cancer_MAX_RP244_sh#1_003:CAFnuclei	0	1048.97	415.829	168	Cancer_MAX_RP244_sh#2_003:CAFnuclei	0	420.839	616.855
443	Cancer_MAX_RP244_shNT_002:CAFnuclei	0	686.995	313.124	290	Cancer_MAX_RP244_sh#1_003:CAFnuclei	0	811.619	413.951	169	Cancer_MAX_RP244_sh#2_003:CAFnuclei	0	922.465	616.229
444	Cancer_MAX_RP244_shNT_002:CAFnuclei	0	444.637	306.862	291	Cancer_MAX_RP244_sh#1_003:CAFnuclei	0	536.695	415.829	170	Cancer_MAX_RP244_sh#2_003:CAFnuclei	0	878.001	621.239
445	Cancer_MAX_RP244_shNT_002:CAFnuclei	0	417.082	307.488	292	Cancer_MAX_RP244_sh#1_003:CAFnuclei	0	398.921	414.577	171	Cancer_MAX_RP244_sh#2_003:CAFnuclei	0	817.881	618.734
446	Cancer_MAX_RP244_shNT_002:CAFnuclei	0	740.226	299.973	293	Cancer_MAX_RP244_sh#1_003:CAFnuclei	0	486.595	407.062	172	Cancer_MAX_RP244_sh#2_003:CAFnuclei	0	785.942	616.855
447	Cancer_MAX_RP244_shNT_002:CAFnuclei	0	836.669	302.478	294	Cancer_MAX_RP244_sh#1_003:CAFnuclei	0	454.031	417.708	173	Cancer_MAX_RP244_sh#2_003:CAFnuclei	0	499.747	616.229
448	Cancer_MAX_RP244_shNT_002:CAFnuclei	0	409.567	300.6	295	Cancer_MAX_RP244_sh#1_003:CAFnuclei	0	592.432	408.941	174	Cancer_MAX_RP244_sh#2_003:CAFnuclei	0	874.244	618.734
449	Cancer_MAX_RP244_shNT_002:CAFnuclei	0	967.555	299.347	296	Cancer_MAX_RP244_sh#1_003:CAFnuclei	0	576.775	405.809	175	Cancer_MAX_RP244_sh#2_003:CAFnuclei	0	491.605	614.976
450	Cancer_MAX_RP244_shNT_002:CAFnuclei	0	396.416	301.226	297	Cancer_MAX_RP244_sh#1_003:CAFnuclei	0	297.468	403.931	176	Cancer_MAX_RP244_sh#2_003:CAFnuclei	0	861.719	608.714
451	Cancer_MAX_RP244_shNT_002:CAFnuclei	0	460.293	296.842	298	Cancer_MAX_RP244_sh#1_003:CAFnuclei	0	457.788	412.698	177	Cancer_MAX_RP244_sh#2_003:CAFnuclei	0	943.757	611.845
452	Cancer_MAX_RP244_shNT_002:CAFnuclei	0	267.408	298.721	299	Cancer_MAX_RP244_sh#1_003:CAFnuclei	0	618.108	402.052	178	Cancer_MAX_RP244_sh#2_003:CAFnuclei	0	1040.83	608.714
453	Cancer_MAX_RP244_shNT_002:CAFnuclei	0	260.52	296.216	300	Cancer_MAX_RP244_sh#1_003:CAFnuclei	0	448.394	406.436	179	Cancer_MAX_RP244_sh#2_003:CAFnuclei	0	1050.85	608.088
454	Cancer_MAX_RP244_shNT_002:CAFnuclei	0	495.363	286.822	301	Cancer_MAX_RP244_sh#1_003:CAFnuclei	0	469.687	403.304	180	Cancer_MAX_RP244_sh#2_003:CAFnuclei	0	383.264	610.593
455	Cancer_MAX_RP244_shNT_002:CAFnuclei	0	278.681	294.337	302	Cancer_MAX_RP244_sh#1_003:CAFnuclei	0	359.467	398.921	181	Cancer_MAX_RP244_sh#2_003:CAFnuclei	0	797.215	536.695
456	Cancer_MAX_RP244_shNT_002:CAFnuclei	0	432.112	293.085	303	Cancer_MAX_RP244_sh#1_003:CAFnuclei	0	603.704	391.406	182	Cancer_MAX_RP244_sh#2_003:CAFnuclei	0	938.747	609.34
457	Cancer_MAX_RP244_shNT_002:CAFnuclei	0	971.312	290.58	304	Cancer_MAX_RP244_sh#1_003:CAFnuclei	0	561.119	404.557	183	Cancer_MAX_RP244_sh#2_003:CAFnuclei	0	834.79	606.209
458	Cancer_MAX_RP244_shNT_002:CAFnuclei	0	877.375	286.822	305	Cancer_MAX_RP244_sh#1_003:CAFnuclei	0	921.212	398.294	184	Cancer_MAX_RP244_sh#2_003:CAFnuclei	0	790.326	598.068
459	Cancer_MAX_RP244_shNT_002:CAFnuclei	0	425.223	286.196	306	Cancer_MAX_RP244_sh#1_003:CAFnuclei	0	562.372	401.426	185	Cancer_MAX_RP244_sh#2_003:CAFnuclei	0	507.262	603.704
460	Cancer_MAX_RP244_shNT_002:CAFnuclei	0	710.793	285.57	307	Cancer_MAX_RP244_sh#1_003:CAFnuclei	0	837.921	393.911	186	Cancer_MAX_RP244_sh#2_003:CAFnuclei	0	336.296	602.452
461	Cancer_MAX_RP244_shNT_002:CAFnuclei	0	420.839	281.812	308	Cancer_MAX_RP244_sh#1_003:CAFnuclei	0	521.665	389.527	187	Cancer_MAX_RP244_sh#2_003:CAFnuclei	0	496.615	602.452
462	Cancer_MAX_RP244_shNT_002:CAFnuclei	0	717.055	270.54	309	Cancer_MAX_RP244_sh#1_003:CAFnuclei	0	675.096	381.386	188	Cancer_MAX_RP244_sh#2_003:CAFnuclei	0	422.718	595.563
463	Cancer_MAX_RP244_shNT_002:CAFnuclei	0	883.637	276.802	310	Cancer_MAX_RP244_sh#1_003:CAFnuclei	0	576.149	372.618	189	Cancer_MAX_RP244_sh#2_003:CAFnuclei	0	904.93	600.573
464	Cancer_MAX_RP244_shNT_002:CAFnuclei	0	613.724	273.671	311	Cancer_MAX_RP244_sh#1_003:CAFnuclei	0	542.958	390.153	190	Cancer_MAX_RP244_sh#2_003:CAFnuclei	0	815.376	600.573
465	Cancer_MAX_RP244_shNT_002:CAFnuclei	0	652.551	269.913	312	Cancer_MAX_RP244_sh#1_003:CAFnuclei	0	646.915	378.881	191	Cancer_MAX_RP244_sh#2_003:CAFnuclei	0	400.173	593.684
466	Cancer_MAX_RP244_shNT_002:CAFnuclei	0	504.13	265.53	313	Cancer_MAX_RP244_sh#1_003:CAFnuclei	0	843.557	387.648	192	Cancer_MAX_RP244_sh#2_003:CAFnuclei	0	465.303	592.432
467	Cancer_MAX_RP244_shNT_002:CAFnuclei	0	415.203	274.297	314	Cancer_MAX_RP244_sh#1_003:CAFnuclei	0	499.12	386.396	193	Cancer_MAX_RP244_sh#2_003:CAFnuclei	0	311.872	593.058
468	Cancer_MAX_RP244_shNT_002:CAFnuclei	0	554.23	271.166	315	Cancer_MAX_RP244_sh#1_003:CAFnuclei	0	844.184	385.769	194	Cancer_MAX_RP244_sh#2_003:CAFnuclei	0	389.527	586.795
469	Cancer_MAX_RP244_shNT_002:CAFnuclei	0	731.459	266.156	316	Cancer_MAX_RP244_sh#1_003:CAFnuclei	0	355.083	381.386	195	Cancer_MAX_RP244_sh#2_003:CAFnuclei	0	380.133	584.29
470	Cancer_MAX_RP244_shNT_002:CAFnuclei	0	827.901	264.903	317	Cancer_MAX_RP244_sh#1_003:CAFnuclei	0	338.174	378.254	196	Cancer_MAX_RP244_sh#2_003:CAFnuclei	0	437.748	577.402
471	Cancer_MAX_RP244_shNT_002:CAFnuclei	0	795.336	260.52	318	Cancer_MAX_RP244_sh#1_003:CAFnuclei	0	619.36	356.962	197	Cancer_MAX_RP244_sh#2_003:CAFnuclei	0	831.032	583.038
472	Cancer_MAX_RP244_shNT_002:CAFnuclei	0	80.16	261.146	319	Cancer_MAX_RP244_sh#1_003:CAFnuclei	0	910.566	382.638	198	Cancer_MAX_RP244_sh#2_003:CAFnuclei	0	453.404	574.897
473	Cancer_MAX_RP244_shNT_002:CAFnuclei	0	660.693	256.136	320	Cancer_MAX_RP244_sh#1_003:CAFnuclei	0	495.363	381.386	199	Cancer_MAX_RP244_sh#2_003:CAFnuclei	0	485.969	566.755
474	Cancer_MAX_RP244_shNT_002:CAFnuclei	0	554.23	261.772	321	Cancer_MAX_RP244_sh#1_003:CAFnuclei	0	919.333	375.123	200	Cancer_MAX_RP244_sh#2_003:CAFnuclei	0	869.234	575.523
475	Cancer_MAX_RP244_shNT_002:CAFnuclei	0	452.152	258.641	322	Cancer_MAX_RP244_sh#1_003:CAFnuclei	0	538.574	370.113	201	Cancer_MAX_RP244_sh#2_003:CAFnuclei	0	372.618	569.887
476	Cancer_MAX_RP244_shNT_002:CAFnuclei	0	905.556	252.378	323	Cancer_MAX_RP244_sh#1_003:CAFnuclei	0	692.631	369.487	202	Cancer_MAX_RP244_sh#2_003:CAFnuclei	0	846.689	571.139
477	Cancer_MAX_RP244_shNT_002:CAFnuclei	0	677.601	244.237	324	Cancer_MAX_RP244_sh#1_003:CAFnuclei	0	720.186	373.871	203	Cancer_MAX_RP244_sh#2_003:CAFnuclei	0	898.667	564.25
478	Cancer_MAX_RP244_shNT_002:CAFnuclei	0	725.823	244.237	325	Cancer_MAX_RP244_sh#1_003:CAFnuclei	0	492.858	376.376	204	Cancer_MAX_RP244_sh#2_003:CAFnuclei	0	407.062	561.745
479	Cancer_MAX_RP244_shNT_002:CAFnuclei	0	552.352	246.116	326	Cancer_MAX_RP244_sh#1_003:CAFnuclei	0	712.671	366.356	205	Cancer_MAX_RP244_sh#2_003:CAFnuclei	0	459.04	561.745
480	Cancer_MAX_RP244_shNT_002:CAFnuclei	0	448.394	247.995	327	Cancer_MAX_RP244_sh#1_003:CAFnuclei	0	779.054	369.487	206	Cancer_MAX_RP244_sh#2_003:CAFnuclei	0	886.769	554.23
481	Cancer_MAX_RP244_shNT_002:CAFnuclei	0	458.414	240.48	328	Cancer_MAX_RP244_sh#1_003:CAFnuclei	0	804.73	361.346	207	Cancer_MAX_RP244_sh#2_003:CAFnuclei	0	290.58	558.614
482	Cancer_MAX_RP244_shNT_002:CAFnuclei	0	497.868	240.48	329	Cancer_MAX_RP244_sh#1_003:CAFnuclei	0	770.912	363.224	208	Cancer_MAX_RP244_sh#2_003:CAFnuclei	0	460.293	532.938
483	Cancer_MAX_RP244_shNT_002:CAFnuclei	0	665.076	237.975	330	Cancer_MAX_RP244_sh#1_003:CAFnuclei	0	515.403	365.103	209	Cancer_MAX_RP244_sh#2_003:CAFnuclei	0	412.698	552.978
484	Cancer_MAX_RP244_shNT_002:CAFnuclei	0	782.811	235.47	331	Cancer_MAX_RP244_sh#1_003:CAFnuclei	0	425.223	362.598	210	Cancer_MAX_RP244_sh#2_003:CAFnuclei	0	266.782	547.342
485	Cancer_MAX_RP244_shNT_002:CAFnuclei	0	617.481	228.581	332	Cancer_MAX_RP244_sh#1_003:CAFnuclei	0	790.952	363.224	211	Cancer_MAX_RP244_sh#2_003:CAFnuclei	0	487.222	546.715
486	Cancer_MAX_RP244_shNT_002:CAFnuclei	0	544.837	228.581	333	Cancer_MAX_RP244_sh#1_003:CAFnuclei	0	653.804	360.093	212	Cancer_MAX_RP244_sh#2_003:CAFnuclei	0	856.709	544.21
487	Cancer_MAX_RP244_shNT_002:CAFnuclei	0	925.596	231.712	334	Cancer_MAX_RP244_sh#1_003:CAFnuclei	0	901.172	358.214	213	Cancer_MAX_RP244_sh#2_003:CAFnuclei	0	383.891	547.342
488	Cancer_MAX_RP244_shNT_002:CAFnuclei	0	500.999	228.581	335	Cancer_MAX_RP244_sh#1_003:CAFnuclei	0	680.106	346.942	214	Cancer_MAX_RP244_sh#2_003:CAFnuclei	0	872.991	546.089
489	Cancer_MAX_RP244_shNT_002:CAFnuclei	0	938.121	226.702	336	Cancer_MAX_RP244_sh#1_003:CAFnuclei	0	519.787	355.083	215	Cancer_MAX_RP244_sh#2_003:CAFnuclei	0	284.943	545.463
490	Cancer_MAX_RP244_shNT_002:CAFnuclei	0	458.414	224.823	337	Cancer_MAX_RP244_sh#1_003:CAFnuclei	0	539.827	355.083	216	Cancer_MAX_RP244_sh#2_003:CAFnuclei	0	369.487	544.837
491	Cancer_MAX_RP244_shNT_002:CAFnuclei	0	685.743	226.076	338	Cancer_MAX_RP244_sh#1_003:CAFnuclei	0	327.528	352.578	217	Cancer_MAX_RP244_sh#2_003:CAFnuclei	0	248.621	545.463
492	Cancer_MAX_RP244_shNT_002:CAFnuclei	0	722.065	222.945	339	Cancer_MAX_RP244_sh#1_003:CAFnuclei	0	488.474	350.073	218	Cancer_MAX_RP244_sh#2_003:CAFnuclei	0	929.353	544.21
493	Cancer_MAX_RP244_shNT_002:CAFnuclei	0	666.329	212.925	340	Cancer_MAX_RP244_sh#1_003:CAFnuclei	0	921.212	351.326	219	Cancer_MAX_RP244_sh#2_003:CAFnuclei	0	239.227	544.837
494	Cancer_MAX_RP244_shNT_002:CAFnuclei	0	512.272	212.298	341	Cancer_MAX_RP244_sh#1_003:CAFnuclei	0	421.466	353.831	220	Cancer_MAX_RP244_sh#2_003:CAFnuclei	0	413.951	541.079
495	Cancer_MAX_RP244_shNT_002:CAFnuclei	0	748.368	212.925	342	Cancer_MAX_RP244_sh#1_003:CAFnuclei	0	433.991	349.447	221	Cancer_MAX_RP244_sh#2_003:CAFnuclei	0	418.334	538.574
496	Cancer_MAX_RP244_shNT_002:CAFnuclei	0	561.745	216.056	343	Cancer_MAX_RP244_sh#1_003:CAFnuclei	0	796.589	351.326	222	Cancer_MAX_RP244_sh#2_003:CAFnuclei	0	338.174	529.18
497	Cancer_MAX_RP244_shNT_002:CAFnuclei	0	725.823	213.551	344	Cancer_MAX_RP244_sh#1_003:CAFnuclei	0	452.778	344.437	223	Cancer_MAX_RP244_sh#2_003:CAFnuclei	0	498.494	517.908
498	Cancer_MAX_RP244_shNT_002:CAFnuclei	0	1000.75	204.783	345	Cancer_MAX_RP244_sh#1_003:CAFnuclei	0	716.429	343.184	224	Cancer_MAX_RP244_sh#2_003:CAFnuclei	0	353.831	529.18
499	Cancer_MAX_RP244_shNT_002:CAFnuclei	0	762.771	195.39	346	Cancer_MAX_RP244_sh#1_003:CAFnuclei	0	1118.48	338.174	225	Cancer_MAX_RP244_sh#2_003:CAFnuclei	0	364.477	526.049
500	Cancer_MAX_RP244_shNT_002:CAFnuclei	0	346.316	198.521	347	Cancer_MAX_RP244_sh#1_003:CAFnuclei	0	572.392	338.801	226	Cancer_MAX_RP244_sh#2_003:CAFnuclei	0	326.276	527.928
501	Cancer_MAX_RP244_shNT_002:CAFnuclei	0	665.076	193.511	348	Cancer_MAX_RP244_sh#1_003:CAFnuclei	0	840.426	332.538	227	Cancer_MAX_RP244_sh#2_003:CAFnuclei	0	825.396	524.17
502	Cancer_MAX_RP244_shNT_002:CAFnuclei	0	713.298	194.137	349	Cancer_MAX_RP244_sh#1_003:CAFnuclei	0	579.28	331.286	228	Cancer_MAX_RP244_sh#2_003:CAFnuclei	0	851.699	517.282
503	Cancer_MAX_RP244_shNT_002:CAFnuclei	0	585.543	190.38	350	Cancer_MAX_RP244_sh#1_003:CAFnuclei	0	512.898	333.164	229	Cancer_MAX_RP244_sh#2_003:CAFnuclei	0	336.922	516.029
504	Cancer_MAX_RP244_shNT_002:CAFnuclei	0	331.286	185.996	351	Cancer_MAX_RP244_sh#1_003:CAFnuclei	0	500.373	334.417	230	Cancer_MAX_RP244_sh#2_003:CAFnuclei	0	413.324	517.282
505	Cancer_MAX_RP244_shNT_002:CAFnuclei	0	420.213	185.37	352	Cancer_MAX_RP244_sh#1_003:CAFnuclei	0	537.948	330.659	231	Cancer_MAX_RP244_sh#2_003:CAFnuclei	0	427.102	516.655
506	Cancer_MAX_RP244_shNT_002:CAFnuclei	0	204.157	182.865	353	Cancer_MAX_RP244_sh#1_003:CAFnuclei	0	447.768	324.397	232	Cancer_MAX_RP244_sh#2_003:CAFnuclei	0	888.647	512.272
507	Cancer_MAX_RP244_shNT_002:CAFnuclei	0	415.203	178.481	354	Cancer_MAX_RP244_sh#1_003:CAFnuclei	0	718.308	319.387	233	Cancer_MAX_RP244_sh#2_003:CAFnuclei	0	874.87	505.383
508	Cancer_MAX_RP244_shNT_002:CAFnuclei	0	389.527	174.097	355	Cancer_MAX_RP244_sh#1_003:CAFnuclei	0	735.216	325.023	234	Cancer_MAX_RP244_sh#2_003:CAFnuclei	0	399.547	511.645
509	Cancer_MAX_RP244_shNT_002:CAFnuclei	0	316.882	172.845	356	Cancer_MAX_RP244_sh#1_003:CAFnuclei	0	614.35	320.013	235	Cancer_MAX_RP244_sh#2_003:CAFnuclei	0	980.08	511.019
510	Cancer_MAX_RP244_shNT_002:CAFnuclei	0	488.474	169.713	357	Cancer_MAX_RP244_sh#1_003:CAFnuclei	0	776.549	315.629	236	Cancer_MAX_RP244_sh#2_003:CAFnuclei	0	464.677	501.625
511	Cancer_MAX_RP244_shNT_002:CAFnuclei	0	199.773	176.602	358	Cancer_MAX_RP244_sh#1_003:CAFnuclei	0	1058.36	316.882	237	Cancer_MAX_RP244_sh#2_003:CAFnuclei	0	206.036	504.757
512	Cancer_MAX_RP244_shNT_002:CAFnuclei	0	764.65	171.592	359	Cancer_MAX_RP244_sh#1_003:CAFnuclei	0	689.5	316.882	238	Cancer_MAX_RP244_sh#2_003:CAFnuclei	0	1045.84	505.383
513	Cancer_MAX_RP244_shNT_002:CAFnuclei	0	366.356	168.461	360	Cancer_MAX_RP244_sh#1_003:CAFnuclei	0	1191.13	312.498	239	Cancer_MAX_RP244_sh#2_003:CAFnuclei	0	487.848	509.14
514	Cancer_MAX_RP244_shNT_002:CAFnuclei	0	347.568	165.956	361	Cancer_MAX_RP244_sh#1_003:CAFnuclei	0	395.163	311.872	240	Cancer_MAX_RP244_sh#2_003:CAFnuclei	0	846.689	504.757
515	Cancer_MAX_RP244_shNT_002:CAFnuclei	0	688.874	152.805	362	Cancer_MAX_RP244_sh#1_003:CAFnuclei	0	576.775	298.721	241	Cancer_MAX_RP244_sh#2_003:CAFnuclei	0	271.792	504.757
516	Cancer_MAX_RP244_shNT_002:CAFnuclei	0	335.043	159.693	363	Cancer_MAX_RP244_sh#1_003:CAFnuclei	0	649.42	295.59	242	Cancer_MAX_RP244_sh#2_003:CAFnuclei	0	493.484	496.615
517	Cancer_MAX_RP244_shNT_002:CAFnuclei	0	729.58	140.28	364	Cancer_MAX_RP244_sh#1_003:CAFnuclei	0	611.845	293.085	243	Cancer_MAX_RP244_sh#2_003:CAFnuclei	0	343.184	497.868
518	Cancer_MAX_RP244_shNT_002:CAFnuclei	0	538.574	144.037	365	Cancer_MAX_RP244_sh#1_003:CAFnuclei	0	735.216	288.701	244	Cancer_MAX_RP244_sh#2_003:CAFnuclei	0	510.393	477.828
519	Cancer_MAX_RP244_shNT_002:CAFnuclei	0	980.706	135.27	366	Cancer_MAX_RP244_sh#1_003:CAFnuclei	0	629.38	286.196	245	Cancer_MAX_RP244_sh#2_003:CAFnuclei	0	845.436	492.858
520	Cancer_MAX_RP244_shNT_002:CAFnuclei	0	690.126	115.856	367	Cancer_MAX_RP244_sh#1_003:CAFnuclei	0	524.797	289.953	246	Cancer_MAX_RP244_sh#2_003:CAFnuclei	0	361.346	488.474
521	Cancer_MAX_RP244_shNT_002:CAFnuclei	0	532.938	131.512	368	Cancer_MAX_RP244_sh#1_003:CAFnuclei	0	762.145	280.56	247	Cancer_MAX_RP244_sh#2_003:CAFnuclei	0	999.493	489.727
522	Cancer_MAX_RP244_shNT_002:CAFnuclei	0	531.685	122.119	369	Cancer_MAX_RP244_sh#1_003:CAFnuclei	0	668.834	288.075	248	Cancer_MAX_RP244_sh#2_003:CAFnuclei	0	936.868	491.605
523	Cancer_MAX_RP244_shNT_002:CAFnuclei	0	411.446	120.24	370	Cancer_MAX_RP244_sh#1_003:CAFnuclei	0	591.805	288.701	249	Cancer_MAX_RP244_sh#2_003:CAFnuclei	0	340.053	489.1
524	Cancer_MAX_RP244_shNT_002:CAFnuclei	0	409.567	112.099	371	Cancer_MAX_RP244_sh#1_003:CAFnuclei	0	973.817	285.57	250	Cancer_MAX_RP244_sh#2_003:CAFnuclei	0	456.536	485.969
525	Cancer_MAX_RP244_shNT_002:CAFnuclei	0	797.841	100.2	372	Cancer_MAX_RP244_sh#1_003:CAFnuclei	0	981.332	284.317	251	Cancer_MAX_RP244_sh#2_003:CAFnuclei	0	478.454	475.949
526	Cancer_MAX_RP244_shNT_002:CAFnuclei	0	695.763	97.069	373	Cancer_MAX_RP244_sh#1_003:CAFnuclei	0	537.322	276.176	252	Cancer_MAX_RP244_sh#2_003:CAFnuclei	0	396.416	479.707
527	Cancer_MAX_RP244_shNT_002:CAFnuclei	0	803.477	90.806	374	Cancer_MAX_RP244_sh#1_003:CAFnuclei	0	599.32	273.671	253	Cancer_MAX_RP244_sh#2_003:CAFnuclei	0	463.424	476.575
528	Cancer_MAX_RP244_shNT_002:CAFnuclei	0	757.135	86.422	375	Cancer_MAX_RP244_sh#1_003:CAFnuclei	0	632.511	268.661	254	Cancer_MAX_RP244_sh#2_003:CAFnuclei	0	375.123	476.575
529	Cancer_MAX_RP244_shNT_002:CAFnuclei	0	809.114	82.039	376	Cancer_MAX_RP244_sh#1_003:CAFnuclei	0	942.505	266.156	255	Cancer_MAX_RP244_sh#2_003:CAFnuclei	0	316.256	482.212
530	Cancer_MAX_RP244_shNT_002:CAFnuclei	0	733.964	58.867	377	Cancer_MAX_RP244_sh#1_003:CAFnuclei	0	928.101	259.267	256	Cancer_MAX_RP244_sh#2_003:CAFnuclei	0	861.092	478.454
531	Cancer_MAX_RP244_shNT_002:CAFnuclei	0	743.984	54.484	378	Cancer_MAX_RP244_sh#1_003:CAFnuclei	0	993.231	251.126	257	Cancer_MAX_RP244_sh#2_003:CAFnuclei	0	428.354	478.454
532	Cancer_MAX_RP244_shNT_002:CAFnuclei	0	947.515	46.342	379	Cancer_MAX_RP244_sh#1_003:CAFnuclei	0	934.99	252.378	258	Cancer_MAX_RP244_sh#2_003:CAFnuclei	0	991.352	475.949
533	Cancer_MAX_RP244_shNT_002:CAFnuclei	0	718.934	45.09	380	Cancer_MAX_RP244_sh#1_003:CAFnuclei	0	442.132	242.358	259	Cancer_MAX_RP244_sh#2_003:CAFnuclei	0	436.496	474.07
534	Cancer_MAX_RP244_shNT_002:CAFnuclei	0	965.05	48.221	381	Cancer_MAX_RP244_sh#1_003:CAFnuclei	0	792.205	242.985	260	Cancer_MAX_RP244_sh#2_003:CAFnuclei	0	359.467	469.06
535	Cancer_MAX_RP244_shNT_002:CAFnuclei	0	735.216	34.444	382	Cancer_MAX_RP244_sh#1_003:CAFnuclei	0	544.21	238.601	261	Cancer_MAX_RP244_sh#2_003:CAFnuclei	0	871.112	468.434
536	Cancer_MAX_RP244_shNT_002:CAFnuclei	0	770.912	3.131	383	Cancer_MAX_RP244_sh#1_003:CAFnuclei	0	795.336	240.48	262	Cancer_MAX_RP244_sh#2_003:CAFnuclei	0	974.443	465.303
537	Cancer_MAX_RP244_shNT_002:Cancernuclei	0	793.457	764.65	384	Cancer_MAX_RP244_sh#1_003:CAFnuclei	0	430.233	232.338	263	Cancer_MAX_RP244_sh#2_003:CAFnuclei	0	922.465	460.919
538	Cancer_MAX_RP244_shNT_002:Cancernuclei	0	587.422	640.026	385	Cancer_MAX_RP244_sh#1_003:CAFnuclei	0	576.775	232.965	264	Cancer_MAX_RP244_sh#2_003:CAFnuclei	0	464.05	459.667
539	Cancer_MAX_RP244_shNT_002:Cancernuclei	0	577.402	619.986	386	Cancer_MAX_RP244_sh#1_003:CAFnuclei	0	615.603	226.702	265	Cancer_MAX_RP244_sh#2_003:CAFnuclei	0	759.64	465.929
540	Cancer_MAX_RP244_shNT_002:Cancernuclei	0	677.601	608.088	387	Cancer_MAX_RP244_sh#1_003:CAFnuclei	0	629.38	225.45	266	Cancer_MAX_RP244_sh#2_003:CAFnuclei	0	754.63	455.283
541	Cancer_MAX_RP244_shNT_002:Cancernuclei	0	562.372	593.684	388	Cancer_MAX_RP244_sh#1_003:CAFnuclei	0	505.383	216.056	267	Cancer_MAX_RP244_sh#2_003:CAFnuclei	0	422.718	459.667
542	Cancer_MAX_RP244_shNT_002:Cancernuclei	0	687.621	585.543	389	Cancer_MAX_RP244_sh#1_003:CAFnuclei	0	961.918	216.682	268	Cancer_MAX_RP244_sh#2_003:CAFnuclei	0	477.202	454.657
543	Cancer_MAX_RP244_shNT_002:Cancernuclei	0	613.724	577.402	390	Cancer_MAX_RP244_sh#1_003:CAFnuclei	0	968.181	210.42	269	Cancer_MAX_RP244_sh#2_003:CAFnuclei	0	982.585	451.526
544	Cancer_MAX_RP244_shNT_002:Cancernuclei	0	650.046	569.887	391	Cancer_MAX_RP244_sh#1_003:CAFnuclei	0	1025.17	198.521	270	Cancer_MAX_RP244_sh#2_003:CAFnuclei	0	910.566	455.283
545	Cancer_MAX_RP244_shNT_002:Cancernuclei	0	655.683	561.745	392	Cancer_MAX_RP244_sh#1_003:CAFnuclei	0	587.422	175.976	271	Cancer_MAX_RP244_sh#2_003:CAFnuclei	0	774.044	450.899
546	Cancer_MAX_RP244_shNT_002:Cancernuclei	0	697.015	554.857	393	Cancer_MAX_RP244_sh#1_003:CAFnuclei	0	1020.79	164.703	272	Cancer_MAX_RP244_sh#2_003:CAFnuclei	0	410.193	448.394
547	Cancer_MAX_RP244_shNT_002:Cancernuclei	0	712.045	554.857	394	Cancer_MAX_RP244_sh#1_003:CAFnuclei	0	567.382	155.936	273	Cancer_MAX_RP244_sh#2_003:CAFnuclei	0	919.96	449.021
548	Cancer_MAX_RP244_shNT_002:Cancernuclei	0	544.21	552.978	395	Cancer_MAX_RP244_sh#1_003:CAFnuclei	0	1105.33	160.32	274	Cancer_MAX_RP244_sh#2_003:CAFnuclei	0	820.386	444.011
549	Cancer_MAX_RP244_shNT_002:Cancernuclei	0	663.198	543.584	396	Cancer_MAX_RP244_sh#1_003:Cancernuclei	0	567.382	691.379	275	Cancer_MAX_RP244_sh#2_003:CAFnuclei	0	336.922	450.273
550	Cancer_MAX_RP244_shNT_002:Cancernuclei	0	645.036	534.19	397	Cancer_MAX_RP244_sh#1_003:Cancernuclei	0	625.623	684.49	276	Cancer_MAX_RP244_sh#2_003:CAFnuclei	0	800.972	447.142
551	Cancer_MAX_RP244_shNT_002:Cancernuclei	0	576.149	517.282	398	Cancer_MAX_RP244_sh#1_003:Cancernuclei	0	644.41	684.49	277	Cancer_MAX_RP244_sh#2_003:CAFnuclei	0	759.64	449.647
552	Cancer_MAX_RP244_shNT_002:Cancernuclei	0	606.835	502.252	399	Cancer_MAX_RP244_sh#1_003:Cancernuclei	0	653.178	675.723	278	Cancer_MAX_RP244_sh#2_003:CAFnuclei	0	385.143	443.384
553	Cancer_MAX_RP244_shNT_002:Cancernuclei	0	562.372	495.989	400	Cancer_MAX_RP244_sh#1_003:Cancernuclei	0	648.794	676.349	279	Cancer_MAX_RP244_sh#2_003:CAFnuclei	0	498.494	432.738
554	Cancer_MAX_RP244_shNT_002:Cancernuclei	0	606.835	492.232	401	Cancer_MAX_RP244_sh#1_003:Cancernuclei	0	591.805	648.168	280	Cancer_MAX_RP244_sh#2_003:CAFnuclei	0	790.952	445.263
555	Cancer_MAX_RP244_shNT_002:Cancernuclei	0	624.37	486.595	402	Cancer_MAX_RP244_sh#1_003:Cancernuclei	0	666.329	649.42	281	Cancer_MAX_RP244_sh#2_003:CAFnuclei	0	477.828	436.496
556	Cancer_MAX_RP244_shNT_002:Cancernuclei	0	653.804	481.585	403	Cancer_MAX_RP244_sh#1_003:Cancernuclei	0	550.473	638.148	282	Cancer_MAX_RP244_sh#2_003:CAFnuclei	0	744.61	444.637
1	Cancer_MAX_RP244_shNT_003:spheroid	62088.4	629.693	539.513	404	Cancer_MAX_RP244_sh#1_003:Cancernuclei	0	600.573	633.764	283	Cancer_MAX_RP244_sh#2_003:CAFnuclei	0	863.597	439.001
2	Cancer_MAX_RP244_shNT_003:branchends	62088.4	629.693	539.513	405	Cancer_MAX_RP244_sh#1_003:Cancernuclei	0	614.976	627.501	284	Cancer_MAX_RP244_sh#2_003:CAFnuclei	0	741.479	439.627
3	Cancer_MAX_RP244_shNT_003:CAFnuclei	0	1007.63	1186.12	406	Cancer_MAX_RP244_sh#1_003:Cancernuclei	0	640.026	563.624	285	Cancer_MAX_RP244_sh#2_003:CAFnuclei	0	422.718	440.879
4	Cancer_MAX_RP244_shNT_003:CAFnuclei	0	851.699	1164.2	1	Cancer_MAX_RP244_sh#1_004:spheroid	40817.3	608.714	529.807	286	Cancer_MAX_RP244_sh#2_003:CAFnuclei	0	356.962	438.374
5	Cancer_MAX_RP244_shNT_003:CAFnuclei	0	1052.1	1154.8	2	Cancer_MAX_RP244_sh#1_004:branchends	40817.3	608.714	529.807	287	Cancer_MAX_RP244_sh#2_003:CAFnuclei	0	452.152	434.617
6	Cancer_MAX_RP244_shNT_003:CAFnuclei	0	803.477	1132.88	3	Cancer_MAX_RP244_sh#1_004:CAFnuclei	0	737.095	899.294	288	Cancer_MAX_RP244_sh#2_003:CAFnuclei	0	415.829	426.476
7	Cancer_MAX_RP244_shNT_003:CAFnuclei	0	842.931	1110.97	4	Cancer_MAX_RP244_sh#1_004:CAFnuclei	0	717.055	873.617	289	Cancer_MAX_RP244_sh#2_003:CAFnuclei	0	777.175	430.233
8	Cancer_MAX_RP244_shNT_003:CAFnuclei	0	872.991	1089.67	5	Cancer_MAX_RP244_sh#1_004:CAFnuclei	0	702.025	861.719	290	Cancer_MAX_RP244_sh#2_003:CAFnuclei	0	937.495	428.981
9	Cancer_MAX_RP244_shNT_003:CAFnuclei	0	606.835	1075.9	6	Cancer_MAX_RP244_sh#1_004:CAFnuclei	0	693.884	852.951	291	Cancer_MAX_RP244_sh#2_003:CAFnuclei	0	928.727	427.102
10	Cancer_MAX_RP244_shNT_003:CAFnuclei	0	678.228	1072.76	7	Cancer_MAX_RP244_sh#1_004:CAFnuclei	0	692.005	850.446	292	Cancer_MAX_RP244_sh#2_003:CAFnuclei	0	588.674	425.223
11	Cancer_MAX_RP244_shNT_003:CAFnuclei	0	699.52	1057.11	8	Cancer_MAX_RP244_sh#1_004:CAFnuclei	0	763.398	846.062	293	Cancer_MAX_RP244_sh#2_003:CAFnuclei	0	470.939	418.961
12	Cancer_MAX_RP244_shNT_003:CAFnuclei	0	742.731	1057.73	9	Cancer_MAX_RP244_sh#1_004:CAFnuclei	0	688.248	842.931	294	Cancer_MAX_RP244_sh#2_003:CAFnuclei	0	460.293	425.223
13	Cancer_MAX_RP244_shNT_003:CAFnuclei	0	710.793	1023.92	10	Cancer_MAX_RP244_sh#1_004:CAFnuclei	0	759.64	837.921	295	Cancer_MAX_RP244_sh#2_003:CAFnuclei	0	723.944	418.961
14	Cancer_MAX_RP244_shNT_003:CAFnuclei	0	561.745	1023.29	11	Cancer_MAX_RP244_sh#1_004:CAFnuclei	0	860.466	804.73	296	Cancer_MAX_RP244_sh#2_003:CAFnuclei	0	590.553	423.971
15	Cancer_MAX_RP244_shNT_003:CAFnuclei	0	712.671	1021.41	12	Cancer_MAX_RP244_sh#1_004:CAFnuclei	0	903.677	804.104	297	Cancer_MAX_RP244_sh#2_003:CAFnuclei	0	911.192	417.708
16	Cancer_MAX_RP244_shNT_003:CAFnuclei	0	462.798	1012.02	13	Cancer_MAX_RP244_sh#1_004:CAFnuclei	0	735.216	795.962	298	Cancer_MAX_RP244_sh#2_003:CAFnuclei	0	595.563	420.839
17	Cancer_MAX_RP244_shNT_003:CAFnuclei	0	637.521	1000.75	14	Cancer_MAX_RP244_sh#1_004:CAFnuclei	0	504.757	790.952	299	Cancer_MAX_RP244_sh#2_003:CAFnuclei	0	457.788	415.203
18	Cancer_MAX_RP244_shNT_003:CAFnuclei	0	708.288	997.615	15	Cancer_MAX_RP244_sh#1_004:CAFnuclei	0	705.783	785.316	300	Cancer_MAX_RP244_sh#2_003:CAFnuclei	0	780.932	413.324
19	Cancer_MAX_RP244_shNT_003:CAFnuclei	0	839.8	995.736	16	Cancer_MAX_RP244_sh#1_004:CAFnuclei	0	849.82	790.952	301	Cancer_MAX_RP244_sh#2_003:CAFnuclei	0	514.777	415.203
20	Cancer_MAX_RP244_shNT_003:CAFnuclei	0	263.651	995.11	17	Cancer_MAX_RP244_sh#1_004:CAFnuclei	0	730.206	787.821	302	Cancer_MAX_RP244_sh#2_003:CAFnuclei	0	938.121	413.324
21	Cancer_MAX_RP244_shNT_003:CAFnuclei	0	487.222	993.857	18	Cancer_MAX_RP244_sh#1_004:CAFnuclei	0	851.699	779.054	303	Cancer_MAX_RP244_sh#2_003:CAFnuclei	0	598.694	410.819
22	Cancer_MAX_RP244_shNT_003:CAFnuclei	0	790.952	980.08	19	Cancer_MAX_RP244_sh#1_004:CAFnuclei	0	722.691	769.034	304	Cancer_MAX_RP244_sh#2_003:CAFnuclei	0	494.737	412.698
23	Cancer_MAX_RP244_shNT_003:CAFnuclei	0	821.639	972.565	20	Cancer_MAX_RP244_sh#1_004:CAFnuclei	0	829.78	770.286	305	Cancer_MAX_RP244_sh#2_003:CAFnuclei	0	378.881	410.193
24	Cancer_MAX_RP244_shNT_003:CAFnuclei	0	742.731	971.938	21	Cancer_MAX_RP244_sh#1_004:CAFnuclei	0	613.724	765.276	306	Cancer_MAX_RP244_sh#2_003:CAFnuclei	0	552.352	413.951
25	Cancer_MAX_RP244_shNT_003:CAFnuclei	0	594.31	978.201	22	Cancer_MAX_RP244_sh#1_004:CAFnuclei	0	501.625	769.034	307	Cancer_MAX_RP244_sh#2_003:CAFnuclei	0	747.115	407.062
26	Cancer_MAX_RP244_shNT_003:CAFnuclei	0	439.627	982.585	23	Cancer_MAX_RP244_sh#1_004:CAFnuclei	0	727.701	759.64	308	Cancer_MAX_RP244_sh#2_003:CAFnuclei	0	472.192	405.183
27	Cancer_MAX_RP244_shNT_003:CAFnuclei	0	806.609	980.08	24	Cancer_MAX_RP244_sh#1_004:CAFnuclei	0	822.891	763.398	309	Cancer_MAX_RP244_sh#2_003:CAFnuclei	0	683.238	407.062
28	Cancer_MAX_RP244_shNT_003:CAFnuclei	0	505.383	968.807	25	Cancer_MAX_RP244_sh#1_004:CAFnuclei	0	596.189	762.771	310	Cancer_MAX_RP244_sh#2_003:CAFnuclei	0	448.394	408.314
29	Cancer_MAX_RP244_shNT_003:CAFnuclei	0	861.092	969.433	26	Cancer_MAX_RP244_sh#1_004:CAFnuclei	0	241.732	755.883	311	Cancer_MAX_RP244_sh#2_003:CAFnuclei	0	913.697	398.294
30	Cancer_MAX_RP244_shNT_003:CAFnuclei	0	781.559	965.676	27	Cancer_MAX_RP244_sh#1_004:CAFnuclei	0	713.924	742.731	312	Cancer_MAX_RP244_sh#2_003:CAFnuclei	0	502.252	400.799
31	Cancer_MAX_RP244_shNT_003:CAFnuclei	0	775.296	959.413	28	Cancer_MAX_RP244_sh#1_004:CAFnuclei	0	242.985	751.499	313	Cancer_MAX_RP244_sh#2_003:CAFnuclei	0	800.972	398.294
32	Cancer_MAX_RP244_shNT_003:CAFnuclei	0	692.005	961.918	29	Cancer_MAX_RP244_sh#1_004:CAFnuclei	0	643.784	743.984	314	Cancer_MAX_RP244_sh#2_003:CAFnuclei	0	950.646	393.911
33	Cancer_MAX_RP244_shNT_003:CAFnuclei	0	715.176	961.918	30	Cancer_MAX_RP244_sh#1_004:CAFnuclei	0	729.58	741.479	315	Cancer_MAX_RP244_sh#2_003:CAFnuclei	0	647.541	404.557
34	Cancer_MAX_RP244_shNT_003:CAFnuclei	0	697.015	958.161	31	Cancer_MAX_RP244_sh#1_004:CAFnuclei	0	641.905	740.853	316	Cancer_MAX_RP244_sh#2_003:CAFnuclei	0	444.637	404.557
35	Cancer_MAX_RP244_shNT_003:CAFnuclei	0	809.74	948.141	32	Cancer_MAX_RP244_sh#1_004:CAFnuclei	0	792.205	733.964	317	Cancer_MAX_RP244_sh#2_003:CAFnuclei	0	816.629	395.789
36	Cancer_MAX_RP244_shNT_003:CAFnuclei	0	738.974	948.141	33	Cancer_MAX_RP244_sh#1_004:CAFnuclei	0	638.148	738.348	318	Cancer_MAX_RP244_sh#2_003:CAFnuclei	0	524.797	394.537
37	Cancer_MAX_RP244_shNT_003:CAFnuclei	0	688.248	948.767	34	Cancer_MAX_RP244_sh#1_004:CAFnuclei	0	668.208	730.833	319	Cancer_MAX_RP244_sh#2_003:CAFnuclei	0	438.374	398.921
38	Cancer_MAX_RP244_shNT_003:CAFnuclei	0	701.399	954.403	35	Cancer_MAX_RP244_sh#1_004:CAFnuclei	0	749.62	732.085	320	Cancer_MAX_RP244_sh#2_003:CAFnuclei	0	732.085	399.547
39	Cancer_MAX_RP244_shNT_003:CAFnuclei	0	878.001	951.898	36	Cancer_MAX_RP244_sh#1_004:CAFnuclei	0	514.777	730.206	321	Cancer_MAX_RP244_sh#2_003:CAFnuclei	0	656.935	399.547
40	Cancer_MAX_RP244_shNT_003:CAFnuclei	0	591.805	944.383	37	Cancer_MAX_RP244_sh#1_004:CAFnuclei	0	623.744	730.206	322	Cancer_MAX_RP244_sh#2_003:CAFnuclei	0	658.814	396.416
41	Cancer_MAX_RP244_shNT_003:CAFnuclei	0	446.516	948.767	38	Cancer_MAX_RP244_sh#1_004:CAFnuclei	0	699.52	728.328	323	Cancer_MAX_RP244_sh#2_003:CAFnuclei	0	860.466	390.779
42	Cancer_MAX_RP244_shNT_003:CAFnuclei	0	499.747	946.262	39	Cancer_MAX_RP244_sh#1_004:CAFnuclei	0	886.142	727.075	324	Cancer_MAX_RP244_sh#2_003:CAFnuclei	0	621.239	395.163
43	Cancer_MAX_RP244_shNT_003:CAFnuclei	0	708.288	947.515	40	Cancer_MAX_RP244_sh#1_004:CAFnuclei	0	643.784	723.318	325	Cancer_MAX_RP244_sh#2_003:CAFnuclei	0	489.727	392.032
44	Cancer_MAX_RP244_shNT_003:CAFnuclei	0	965.05	944.383	41	Cancer_MAX_RP244_sh#1_004:CAFnuclei	0	785.942	725.823	326	Cancer_MAX_RP244_sh#2_003:CAFnuclei	0	631.885	388.901
45	Cancer_MAX_RP244_shNT_003:CAFnuclei	0	873.617	946.262	42	Cancer_MAX_RP244_sh#1_004:CAFnuclei	0	881.759	720.813	327	Cancer_MAX_RP244_sh#2_003:CAFnuclei	0	779.68	391.406
46	Cancer_MAX_RP244_shNT_003:CAFnuclei	0	668.208	943.131	43	Cancer_MAX_RP244_sh#1_004:CAFnuclei	0	774.67	715.803	328	Cancer_MAX_RP244_sh#2_003:CAFnuclei	0	694.51	381.386
47	Cancer_MAX_RP244_shNT_003:CAFnuclei	0	360.093	943.131	44	Cancer_MAX_RP244_sh#1_004:CAFnuclei	0	407.062	718.934	329	Cancer_MAX_RP244_sh#2_003:CAFnuclei	0	537.322	388.901
48	Cancer_MAX_RP244_shNT_003:CAFnuclei	0	1006.38	943.131	45	Cancer_MAX_RP244_sh#1_004:CAFnuclei	0	492.858	717.681	330	Cancer_MAX_RP244_sh#2_003:CAFnuclei	0	724.57	389.527
49	Cancer_MAX_RP244_shNT_003:CAFnuclei	0	179.733	944.383	46	Cancer_MAX_RP244_sh#1_004:CAFnuclei	0	683.238	703.904	331	Cancer_MAX_RP244_sh#2_003:CAFnuclei	0	332.538	387.022
50	Cancer_MAX_RP244_shNT_003:CAFnuclei	0	869.234	941.252	47	Cancer_MAX_RP244_sh#1_004:CAFnuclei	0	636.269	711.419	332	Cancer_MAX_RP244_sh#2_003:CAFnuclei	0	677.601	385.143
51	Cancer_MAX_RP244_shNT_003:CAFnuclei	0	799.094	934.99	48	Cancer_MAX_RP244_sh#1_004:CAFnuclei	0	527.928	710.166	333	Cancer_MAX_RP244_sh#2_003:CAFnuclei	0	783.437	385.769
52	Cancer_MAX_RP244_shNT_003:CAFnuclei	0	432.738	943.131	49	Cancer_MAX_RP244_sh#1_004:CAFnuclei	0	502.878	707.035	334	Cancer_MAX_RP244_sh#2_003:CAFnuclei	0	832.911	385.769
53	Cancer_MAX_RP244_shNT_003:CAFnuclei	0	333.791	940.626	50	Cancer_MAX_RP244_sh#1_004:CAFnuclei	0	832.285	701.399	335	Cancer_MAX_RP244_sh#2_003:CAFnuclei	0	529.18	384.517
54	Cancer_MAX_RP244_shNT_003:CAFnuclei	0	187.875	939.373	51	Cancer_MAX_RP244_sh#1_004:CAFnuclei	0	534.817	703.278	336	Cancer_MAX_RP244_sh#2_003:CAFnuclei	0	651.925	383.264
55	Cancer_MAX_RP244_shNT_003:CAFnuclei	0	998.867	936.868	52	Cancer_MAX_RP244_sh#1_004:CAFnuclei	0	756.509	700.773	337	Cancer_MAX_RP244_sh#2_003:CAFnuclei	0	480.333	376.376
56	Cancer_MAX_RP244_shNT_003:CAFnuclei	0	435.243	931.858	53	Cancer_MAX_RP244_sh#1_004:CAFnuclei	0	737.095	695.136	338	Cancer_MAX_RP244_sh#2_003:CAFnuclei	0	584.29	372.618
57	Cancer_MAX_RP244_shNT_003:CAFnuclei	0	684.49	932.485	54	Cancer_MAX_RP244_sh#1_004:CAFnuclei	0	538.574	700.146	339	Cancer_MAX_RP244_sh#2_003:CAFnuclei	0	409.567	370.739
58	Cancer_MAX_RP244_shNT_003:CAFnuclei	0	755.883	922.465	55	Cancer_MAX_RP244_sh#1_004:CAFnuclei	0	750.873	693.884	340	Cancer_MAX_RP244_sh#2_003:CAFnuclei	0	760.266	371.992
59	Cancer_MAX_RP244_shNT_003:CAFnuclei	0	727.075	931.858	56	Cancer_MAX_RP244_sh#1_004:CAFnuclei	0	738.974	684.49	341	Cancer_MAX_RP244_sh#2_003:CAFnuclei	0	714.55	374.497
60	Cancer_MAX_RP244_shNT_003:CAFnuclei	0	809.114	931.858	57	Cancer_MAX_RP244_sh#1_004:CAFnuclei	0	619.986	678.228	342	Cancer_MAX_RP244_sh#2_003:CAFnuclei	0	545.463	371.366
61	Cancer_MAX_RP244_shNT_003:CAFnuclei	0	660.066	924.97	58	Cancer_MAX_RP244_sh#1_004:CAFnuclei	0	631.885	677.601	343	Cancer_MAX_RP244_sh#2_003:CAFnuclei	0	915.576	370.739
62	Cancer_MAX_RP244_shNT_003:CAFnuclei	0	670.713	926.222	59	Cancer_MAX_RP244_sh#1_004:CAFnuclei	0	733.964	677.601	344	Cancer_MAX_RP244_sh#2_003:CAFnuclei	0	455.909	368.234
63	Cancer_MAX_RP244_shNT_003:CAFnuclei	0	982.585	923.717	60	Cancer_MAX_RP244_sh#1_004:CAFnuclei	0	673.218	673.844	345	Cancer_MAX_RP244_sh#2_003:CAFnuclei	0	308.114	366.356
64	Cancer_MAX_RP244_shNT_003:CAFnuclei	0	953.777	923.717	61	Cancer_MAX_RP244_sh#1_004:CAFnuclei	0	608.714	673.218	346	Cancer_MAX_RP244_sh#2_003:CAFnuclei	0	683.238	363.851
65	Cancer_MAX_RP244_shNT_003:CAFnuclei	0	726.449	914.324	62	Cancer_MAX_RP244_sh#1_004:CAFnuclei	0	521.665	668.834	347	Cancer_MAX_RP244_sh#2_003:CAFnuclei	0	450.273	365.103
66	Cancer_MAX_RP244_shNT_003:CAFnuclei	0	606.209	924.343	63	Cancer_MAX_RP244_sh#1_004:CAFnuclei	0	752.751	667.581	348	Cancer_MAX_RP244_sh#2_003:CAFnuclei	0	703.904	358.841
67	Cancer_MAX_RP244_shNT_003:CAFnuclei	0	207.915	923.717	64	Cancer_MAX_RP244_sh#1_004:CAFnuclei	0	660.066	655.056	349	Cancer_MAX_RP244_sh#2_003:CAFnuclei	0	573.018	360.093
68	Cancer_MAX_RP244_shNT_003:CAFnuclei	0	809.114	922.465	65	Cancer_MAX_RP244_sh#1_004:CAFnuclei	0	542.958	663.198	350	Cancer_MAX_RP244_sh#2_003:CAFnuclei	0	301.852	362.598
69	Cancer_MAX_RP244_shNT_003:CAFnuclei	0	507.888	923.717	66	Cancer_MAX_RP244_sh#1_004:CAFnuclei	0	775.922	660.066	351	Cancer_MAX_RP244_sh#2_003:CAFnuclei	0	506.635	361.972
70	Cancer_MAX_RP244_shNT_003:CAFnuclei	0	350.699	922.465	67	Cancer_MAX_RP244_sh#1_004:CAFnuclei	0	591.179	650.673	352	Cancer_MAX_RP244_sh#2_003:CAFnuclei	0	396.416	362.598
71	Cancer_MAX_RP244_shNT_003:CAFnuclei	0	510.393	917.455	68	Cancer_MAX_RP244_sh#1_004:CAFnuclei	0	802.225	661.945	353	Cancer_MAX_RP244_sh#2_003:CAFnuclei	0	1004.5	357.588
72	Cancer_MAX_RP244_shNT_003:CAFnuclei	0	214.177	917.455	69	Cancer_MAX_RP244_sh#1_004:CAFnuclei	0	571.139	658.814	354	Cancer_MAX_RP244_sh#2_003:CAFnuclei	0	502.252	354.457
73	Cancer_MAX_RP244_shNT_003:CAFnuclei	0	597.442	913.071	70	Cancer_MAX_RP244_sh#1_004:CAFnuclei	0	556.109	656.935	355	Cancer_MAX_RP244_sh#2_003:CAFnuclei	0	479.707	345.063
74	Cancer_MAX_RP244_shNT_003:CAFnuclei	0	481.585	915.576	71	Cancer_MAX_RP244_sh#1_004:CAFnuclei	0	700.146	656.935	356	Cancer_MAX_RP244_sh#2_003:CAFnuclei	0	562.998	350.699
75	Cancer_MAX_RP244_shNT_003:CAFnuclei	0	951.272	909.94	72	Cancer_MAX_RP244_sh#1_004:CAFnuclei	0	922.465	650.673	357	Cancer_MAX_RP244_sh#2_003:CAFnuclei	0	554.23	348.821
76	Cancer_MAX_RP244_shNT_003:CAFnuclei	0	360.719	908.061	73	Cancer_MAX_RP244_sh#1_004:CAFnuclei	0	689.5	652.551	358	Cancer_MAX_RP244_sh#2_003:CAFnuclei	0	673.844	345.063
77	Cancer_MAX_RP244_shNT_003:CAFnuclei	0	325.023	909.94	74	Cancer_MAX_RP244_sh#1_004:CAFnuclei	0	681.985	656.309	359	Cancer_MAX_RP244_sh#2_003:CAFnuclei	0	911.819	345.689
78	Cancer_MAX_RP244_shNT_003:CAFnuclei	0	744.61	909.94	75	Cancer_MAX_RP244_sh#1_004:CAFnuclei	0	716.429	652.551	360	Cancer_MAX_RP244_sh#2_003:CAFnuclei	0	582.412	341.306
79	Cancer_MAX_RP244_shNT_003:CAFnuclei	0	487.222	908.061	76	Cancer_MAX_RP244_sh#1_004:CAFnuclei	0	643.158	644.41	361	Cancer_MAX_RP244_sh#2_003:CAFnuclei	0	811.619	343.811
80	Cancer_MAX_RP244_shNT_003:CAFnuclei	0	415.203	908.061	77	Cancer_MAX_RP244_sh#1_004:CAFnuclei	0	694.51	618.734	362	Cancer_MAX_RP244_sh#2_003:CAFnuclei	0	697.641	343.184
81	Cancer_MAX_RP244_shNT_003:CAFnuclei	0	924.97	905.556	78	Cancer_MAX_RP244_sh#1_004:CAFnuclei	0	466.555	647.541	363	Cancer_MAX_RP244_sh#2_003:CAFnuclei	0	834.164	344.437
82	Cancer_MAX_RP244_shNT_003:CAFnuclei	0	764.024	904.304	79	Cancer_MAX_RP244_sh#1_004:CAFnuclei	0	834.164	647.541	364	Cancer_MAX_RP244_sh#2_003:CAFnuclei	0	876.749	338.801
83	Cancer_MAX_RP244_shNT_003:CAFnuclei	0	786.569	901.799	80	Cancer_MAX_RP244_sh#1_004:CAFnuclei	0	756.509	648.168	365	Cancer_MAX_RP244_sh#2_003:CAFnuclei	0	895.536	336.296
84	Cancer_MAX_RP244_shNT_003:CAFnuclei	0	938.121	901.799	81	Cancer_MAX_RP244_sh#1_004:CAFnuclei	0	544.837	636.269	366	Cancer_MAX_RP244_sh#2_003:CAFnuclei	0	447.768	338.801
85	Cancer_MAX_RP244_shNT_003:CAFnuclei	0	425.849	897.415	82	Cancer_MAX_RP244_sh#1_004:CAFnuclei	0	754.004	646.915	367	Cancer_MAX_RP244_sh#2_003:CAFnuclei	0	372.618	336.296
86	Cancer_MAX_RP244_shNT_003:CAFnuclei	0	856.709	889.274	83	Cancer_MAX_RP244_sh#1_004:CAFnuclei	0	692.005	646.915	368	Cancer_MAX_RP244_sh#2_003:CAFnuclei	0	717.055	334.417
87	Cancer_MAX_RP244_shNT_003:CAFnuclei	0	812.871	892.405	84	Cancer_MAX_RP244_sh#1_004:CAFnuclei	0	624.37	643.784	369	Cancer_MAX_RP244_sh#2_003:CAFnuclei	0	510.393	326.276
88	Cancer_MAX_RP244_shNT_003:CAFnuclei	0	665.703	892.405	85	Cancer_MAX_RP244_sh#1_004:CAFnuclei	0	470.313	643.158	370	Cancer_MAX_RP244_sh#2_003:CAFnuclei	0	915.576	325.649
89	Cancer_MAX_RP244_shNT_003:CAFnuclei	0	444.011	898.667	86	Cancer_MAX_RP244_sh#1_004:CAFnuclei	0	758.388	641.905	371	Cancer_MAX_RP244_sh#2_003:CAFnuclei	0	531.059	325.649
90	Cancer_MAX_RP244_shNT_003:CAFnuclei	0	420.213	891.779	87	Cancer_MAX_RP244_sh#1_004:CAFnuclei	0	805.982	631.259	372	Cancer_MAX_RP244_sh#2_003:CAFnuclei	0	882.385	326.276
91	Cancer_MAX_RP244_shNT_003:CAFnuclei	0	487.222	886.769	88	Cancer_MAX_RP244_sh#1_004:CAFnuclei	0	780.306	631.259	373	Cancer_MAX_RP244_sh#2_003:CAFnuclei	0	584.29	326.276
92	Cancer_MAX_RP244_shNT_003:CAFnuclei	0	561.119	891.152	89	Cancer_MAX_RP244_sh#1_004:CAFnuclei	0	714.55	631.259	374	Cancer_MAX_RP244_sh#2_003:CAFnuclei	0	367.608	320.013
93	Cancer_MAX_RP244_shNT_003:CAFnuclei	0	564.25	888.647	90	Cancer_MAX_RP244_sh#1_004:CAFnuclei	0	755.256	621.239	375	Cancer_MAX_RP244_sh#2_003:CAFnuclei	0	564.25	317.508
94	Cancer_MAX_RP244_shNT_003:CAFnuclei	0	688.248	881.759	91	Cancer_MAX_RP244_sh#1_004:CAFnuclei	0	542.332	623.744	376	Cancer_MAX_RP244_sh#2_003:CAFnuclei	0	395.789	320.639
95	Cancer_MAX_RP244_shNT_003:CAFnuclei	0	375.749	882.385	92	Cancer_MAX_RP244_sh#1_004:CAFnuclei	0	526.675	614.976	377	Cancer_MAX_RP244_sh#2_003:CAFnuclei	0	777.175	315.003
96	Cancer_MAX_RP244_shNT_003:CAFnuclei	0	537.948	881.132	93	Cancer_MAX_RP244_sh#1_004:CAFnuclei	0	789.7	613.098	378	Cancer_MAX_RP244_sh#2_003:CAFnuclei	0	742.731	316.256
97	Cancer_MAX_RP244_shNT_003:CAFnuclei	0	318.134	876.749	94	Cancer_MAX_RP244_sh#1_004:CAFnuclei	0	509.14	613.724	379	Cancer_MAX_RP244_sh#2_003:CAFnuclei	0	842.305	314.377
98	Cancer_MAX_RP244_shNT_003:CAFnuclei	0	807.235	873.617	95	Cancer_MAX_RP244_sh#1_004:CAFnuclei	0	743.984	615.603	380	Cancer_MAX_RP244_sh#2_003:CAFnuclei	0	804.104	313.751
99	Cancer_MAX_RP244_shNT_003:CAFnuclei	0	456.536	867.981	96	Cancer_MAX_RP244_sh#1_004:CAFnuclei	0	455.283	601.199	381	Cancer_MAX_RP244_sh#2_003:CAFnuclei	0	465.929	306.236
100	Cancer_MAX_RP244_shNT_003:CAFnuclei	0	849.194	867.355	97	Cancer_MAX_RP244_sh#1_004:CAFnuclei	0	516.655	604.33	382	Cancer_MAX_RP244_sh#2_003:CAFnuclei	0	497.868	306.862
101	Cancer_MAX_RP244_shNT_003:CAFnuclei	0	511.019	872.365	98	Cancer_MAX_RP244_sh#1_004:CAFnuclei	0	775.922	599.947	383	Cancer_MAX_RP244_sh#2_003:CAFnuclei	0	762.771	311.872
102	Cancer_MAX_RP244_shNT_003:CAFnuclei	0	664.45	868.607	99	Cancer_MAX_RP244_sh#1_004:CAFnuclei	0	817.255	599.32	384	Cancer_MAX_RP244_sh#2_003:CAFnuclei	0	591.179	308.114
103	Cancer_MAX_RP244_shNT_003:CAFnuclei	0	761.519	869.234	100	Cancer_MAX_RP244_sh#1_004:CAFnuclei	0	739.6	598.068	385	Cancer_MAX_RP244_sh#2_003:CAFnuclei	0	452.778	306.236
104	Cancer_MAX_RP244_shNT_003:CAFnuclei	0	910.566	870.486	101	Cancer_MAX_RP244_sh#1_004:CAFnuclei	0	500.999	582.412	386	Cancer_MAX_RP244_sh#2_003:CAFnuclei	0	648.794	309.367
105	Cancer_MAX_RP244_shNT_003:CAFnuclei	0	725.823	861.719	102	Cancer_MAX_RP244_sh#1_004:CAFnuclei	0	215.43	593.684	387	Cancer_MAX_RP244_sh#2_003:CAFnuclei	0	893.657	308.741
106	Cancer_MAX_RP244_shNT_003:CAFnuclei	0	539.2	866.102	103	Cancer_MAX_RP244_sh#1_004:CAFnuclei	0	415.203	586.169	388	Cancer_MAX_RP244_sh#2_003:CAFnuclei	0	417.082	306.862
107	Cancer_MAX_RP244_shNT_003:CAFnuclei	0	823.517	856.082	104	Cancer_MAX_RP244_sh#1_004:CAFnuclei	0	400.799	578.028	389	Cancer_MAX_RP244_sh#2_003:CAFnuclei	0	737.095	303.731
108	Cancer_MAX_RP244_shNT_003:CAFnuclei	0	894.284	863.597	105	Cancer_MAX_RP244_sh#1_004:CAFnuclei	0	469.687	570.513	390	Cancer_MAX_RP244_sh#2_003:CAFnuclei	0	628.754	291.206
109	Cancer_MAX_RP244_shNT_003:CAFnuclei	0	752.751	861.092	106	Cancer_MAX_RP244_sh#1_004:CAFnuclei	0	738.348	573.018	391	Cancer_MAX_RP244_sh#2_003:CAFnuclei	0	492.858	294.337
110	Cancer_MAX_RP244_shNT_003:CAFnuclei	0	397.042	862.345	107	Cancer_MAX_RP244_sh#1_004:CAFnuclei	0	268.035	568.008	392	Cancer_MAX_RP244_sh#2_003:CAFnuclei	0	490.353	281.186
111	Cancer_MAX_RP244_shNT_003:CAFnuclei	0	708.914	851.072	108	Cancer_MAX_RP244_sh#1_004:CAFnuclei	0	447.768	553.604	393	Cancer_MAX_RP244_sh#2_003:CAFnuclei	0	466.555	285.57
112	Cancer_MAX_RP244_shNT_003:CAFnuclei	0	581.159	853.577	109	Cancer_MAX_RP244_sh#1_004:CAFnuclei	0	723.944	510.393	394	Cancer_MAX_RP244_sh#2_003:CAFnuclei	0	841.052	285.57
113	Cancer_MAX_RP244_shNT_003:CAFnuclei	0	546.715	859.214	110	Cancer_MAX_RP244_sh#1_004:CAFnuclei	0	191.632	556.109	395	Cancer_MAX_RP244_sh#2_003:CAFnuclei	0	1005.76	284.943
114	Cancer_MAX_RP244_shNT_003:CAFnuclei	0	288.701	858.587	111	Cancer_MAX_RP244_sh#1_004:CAFnuclei	0	745.863	549.847	396	Cancer_MAX_RP244_sh#2_003:CAFnuclei	0	777.801	281.186
115	Cancer_MAX_RP244_shNT_003:CAFnuclei	0	925.596	857.335	112	Cancer_MAX_RP244_sh#1_004:CAFnuclei	0	1007.63	552.352	397	Cancer_MAX_RP244_sh#2_003:CAFnuclei	0	300.6	278.681
116	Cancer_MAX_RP244_shNT_003:CAFnuclei	0	521.039	852.325	113	Cancer_MAX_RP244_sh#1_004:CAFnuclei	0	415.829	552.352	398	Cancer_MAX_RP244_sh#2_003:CAFnuclei	0	698.894	277.428
117	Cancer_MAX_RP244_shNT_003:CAFnuclei	0	482.838	851.072	114	Cancer_MAX_RP244_sh#1_004:CAFnuclei	0	418.334	551.099	399	Cancer_MAX_RP244_sh#2_003:CAFnuclei	0	742.105	269.913
118	Cancer_MAX_RP244_shNT_003:CAFnuclei	0	609.967	853.577	115	Cancer_MAX_RP244_sh#1_004:CAFnuclei	0	241.732	547.968	400	Cancer_MAX_RP244_sh#2_003:CAFnuclei	0	650.046	272.418
119	Cancer_MAX_RP244_shNT_003:CAFnuclei	0	340.053	851.072	116	Cancer_MAX_RP244_sh#1_004:CAFnuclei	0	461.545	530.433	401	Cancer_MAX_RP244_sh#2_003:CAFnuclei	0	495.363	268.035
120	Cancer_MAX_RP244_shNT_003:CAFnuclei	0	297.468	852.951	117	Cancer_MAX_RP244_sh#1_004:CAFnuclei	0	253.005	551.099	402	Cancer_MAX_RP244_sh#2_003:CAFnuclei	0	850.446	266.782
121	Cancer_MAX_RP244_shNT_003:CAFnuclei	0	469.06	851.072	118	Cancer_MAX_RP244_sh#1_004:CAFnuclei	0	308.114	547.968	403	Cancer_MAX_RP244_sh#2_003:CAFnuclei	0	678.228	261.772
122	Cancer_MAX_RP244_shNT_003:CAFnuclei	0	806.609	850.446	119	Cancer_MAX_RP244_sh#1_004:CAFnuclei	0	494.11	548.594	404	Cancer_MAX_RP244_sh#2_003:CAFnuclei	0	475.323	256.136
123	Cancer_MAX_RP244_shNT_003:CAFnuclei	0	748.368	844.184	120	Cancer_MAX_RP244_sh#1_004:CAFnuclei	0	490.979	536.695	405	Cancer_MAX_RP244_sh#2_003:CAFnuclei	0	460.919	254.257
124	Cancer_MAX_RP244_shNT_003:CAFnuclei	0	551.725	851.699	121	Cancer_MAX_RP244_sh#1_004:CAFnuclei	0	442.132	542.958	406	Cancer_MAX_RP244_sh#2_003:CAFnuclei	0	216.056	241.732
125	Cancer_MAX_RP244_shNT_003:CAFnuclei	0	655.683	844.81	122	Cancer_MAX_RP244_sh#1_004:CAFnuclei	0	817.255	539.827	407	Cancer_MAX_RP244_sh#2_003:CAFnuclei	0	845.436	240.48
126	Cancer_MAX_RP244_shNT_003:CAFnuclei	0	573.018	847.315	123	Cancer_MAX_RP244_sh#1_004:CAFnuclei	0	439.627	538.574	408	Cancer_MAX_RP244_sh#2_003:CAFnuclei	0	333.164	243.611
127	Cancer_MAX_RP244_shNT_003:CAFnuclei	0	402.052	847.941	124	Cancer_MAX_RP244_sh#1_004:CAFnuclei	0	264.903	533.564	409	Cancer_MAX_RP244_sh#2_003:CAFnuclei	0	433.991	242.985
128	Cancer_MAX_RP244_shNT_003:CAFnuclei	0	358.214	842.305	125	Cancer_MAX_RP244_sh#1_004:CAFnuclei	0	477.202	529.807	410	Cancer_MAX_RP244_sh#2_003:CAFnuclei	0	874.244	234.843
129	Cancer_MAX_RP244_shNT_003:CAFnuclei	0	591.179	837.921	126	Cancer_MAX_RP244_sh#1_004:CAFnuclei	0	500.373	474.07	411	Cancer_MAX_RP244_sh#2_003:CAFnuclei	0	492.232	232.338
130	Cancer_MAX_RP244_shNT_003:CAFnuclei	0	545.463	841.052	127	Cancer_MAX_RP244_sh#1_004:CAFnuclei	0	886.142	514.777	412	Cancer_MAX_RP244_sh#2_003:CAFnuclei	0	705.783	231.086
131	Cancer_MAX_RP244_shNT_003:CAFnuclei	0	412.072	840.426	128	Cancer_MAX_RP244_sh#1_004:CAFnuclei	0	426.476	509.767	413	Cancer_MAX_RP244_sh#2_003:CAFnuclei	0	819.134	230.46
132	Cancer_MAX_RP244_shNT_003:CAFnuclei	0	566.755	839.174	129	Cancer_MAX_RP244_sh#1_004:CAFnuclei	0	388.274	514.15	414	Cancer_MAX_RP244_sh#2_003:CAFnuclei	0	638.148	229.833
133	Cancer_MAX_RP244_shNT_003:CAFnuclei	0	693.884	824.77	130	Cancer_MAX_RP244_sh#1_004:CAFnuclei	0	331.912	512.272	415	Cancer_MAX_RP244_sh#2_003:CAFnuclei	0	274.923	229.207
134	Cancer_MAX_RP244_shNT_003:CAFnuclei	0	428.354	834.79	131	Cancer_MAX_RP244_sh#1_004:CAFnuclei	0	253.631	509.767	416	Cancer_MAX_RP244_sh#2_003:CAFnuclei	0	266.782	224.823
135	Cancer_MAX_RP244_shNT_003:CAFnuclei	0	510.393	835.416	132	Cancer_MAX_RP244_sh#1_004:CAFnuclei	0	449.021	511.645	417	Cancer_MAX_RP244_sh#2_003:CAFnuclei	0	199.773	219.187
136	Cancer_MAX_RP244_shNT_003:CAFnuclei	0	821.012	832.911	133	Cancer_MAX_RP244_sh#1_004:CAFnuclei	0	735.216	491.605	418	Cancer_MAX_RP244_sh#2_003:CAFnuclei	0	486.595	207.288
137	Cancer_MAX_RP244_shNT_003:CAFnuclei	0	549.847	833.537	134	Cancer_MAX_RP244_sh#1_004:CAFnuclei	0	777.175	490.979	419	Cancer_MAX_RP244_sh#2_003:CAFnuclei	0	241.106	207.288
138	Cancer_MAX_RP244_shNT_003:CAFnuclei	0	332.538	832.911	135	Cancer_MAX_RP244_sh#1_004:CAFnuclei	0	783.437	489.727	420	Cancer_MAX_RP244_sh#2_003:CAFnuclei	0	758.388	197.268
139	Cancer_MAX_RP244_shNT_003:CAFnuclei	0	666.955	829.154	136	Cancer_MAX_RP244_sh#1_004:CAFnuclei	0	433.991	489.1	421	Cancer_MAX_RP244_sh#2_003:CAFnuclei	0	717.055	192.258
140	Cancer_MAX_RP244_shNT_003:CAFnuclei	0	535.443	832.911	137	Cancer_MAX_RP244_sh#1_004:CAFnuclei	0	793.457	485.969	422	Cancer_MAX_RP244_sh#2_003:CAFnuclei	0	361.972	185.37
141	Cancer_MAX_RP244_shNT_003:CAFnuclei	0	373.871	829.154	138	Cancer_MAX_RP244_sh#1_004:CAFnuclei	0	725.823	478.454	423	Cancer_MAX_RP244_sh#2_003:CAFnuclei	0	469.06	187.875
142	Cancer_MAX_RP244_shNT_003:CAFnuclei	0	519.787	826.649	139	Cancer_MAX_RP244_sh#1_004:CAFnuclei	0	462.172	479.707	424	Cancer_MAX_RP244_sh#2_003:CAFnuclei	0	160.946	176.602
143	Cancer_MAX_RP244_shNT_003:CAFnuclei	0	725.823	822.265	140	Cancer_MAX_RP244_sh#1_004:CAFnuclei	0	475.323	484.09	425	Cancer_MAX_RP244_sh#2_003:CAFnuclei	0	851.699	177.855
144	Cancer_MAX_RP244_shNT_003:CAFnuclei	0	641.279	823.517	141	Cancer_MAX_RP244_sh#1_004:CAFnuclei	0	287.448	479.707	426	Cancer_MAX_RP244_sh#2_003:CAFnuclei	0	745.236	169.087
145	Cancer_MAX_RP244_shNT_003:CAFnuclei	0	552.352	821.012	142	Cancer_MAX_RP244_sh#1_004:CAFnuclei	0	421.466	474.697	427	Cancer_MAX_RP244_sh#2_003:CAFnuclei	0	563.624	151.552
146	Cancer_MAX_RP244_shNT_003:CAFnuclei	0	430.233	819.76	143	Cancer_MAX_RP244_sh#1_004:CAFnuclei	0	406.436	474.697	428	Cancer_MAX_RP244_sh#2_003:CAFnuclei	0	774.044	152.179
147	Cancer_MAX_RP244_shNT_003:CAFnuclei	0	383.891	816.629	144	Cancer_MAX_RP244_sh#1_004:CAFnuclei	0	401.426	469.06	429	Cancer_MAX_RP244_sh#2_003:CAFnuclei	0	334.417	145.916
148	Cancer_MAX_RP244_shNT_003:CAFnuclei	0	522.918	817.255	145	Cancer_MAX_RP244_sh#1_004:CAFnuclei	0	463.424	466.555	430	Cancer_MAX_RP244_sh#2_003:CAFnuclei	0	743.358	145.916
149	Cancer_MAX_RP244_shNT_003:CAFnuclei	0	581.159	808.487	146	Cancer_MAX_RP244_sh#1_004:CAFnuclei	0	695.763	454.031	431	Cancer_MAX_RP244_sh#2_003:CAFnuclei	0	328.154	146.542
150	Cancer_MAX_RP244_shNT_003:CAFnuclei	0	600.573	813.497	147	Cancer_MAX_RP244_sh#1_004:CAFnuclei	0	451.526	449.021	432	Cancer_MAX_RP244_sh#2_003:CAFnuclei	0	813.497	143.411
151	Cancer_MAX_RP244_shNT_003:CAFnuclei	0	832.911	802.851	148	Cancer_MAX_RP244_sh#1_004:CAFnuclei	0	475.949	451.526	433	Cancer_MAX_RP244_sh#2_003:CAFnuclei	0	383.891	132.139
152	Cancer_MAX_RP244_shNT_003:CAFnuclei	0	1154.8	811.619	149	Cancer_MAX_RP244_sh#1_004:CAFnuclei	0	486.595	452.152	434	Cancer_MAX_RP244_sh#2_003:CAFnuclei	0	530.433	130.26
153	Cancer_MAX_RP244_shNT_003:CAFnuclei	0	636.269	814.75	150	Cancer_MAX_RP244_sh#1_004:CAFnuclei	0	709.54	447.768	435	Cancer_MAX_RP244_sh#2_003:CAFnuclei	0	378.881	123.371
154	Cancer_MAX_RP244_shNT_003:CAFnuclei	0	334.417	807.861	151	Cancer_MAX_RP244_sh#1_004:CAFnuclei	0	434.617	435.243	436	Cancer_MAX_RP244_sh#2_003:CAFnuclei	0	725.823	120.24
155	Cancer_MAX_RP244_shNT_003:CAFnuclei	0	1095.94	810.992	152	Cancer_MAX_RP244_sh#1_004:CAFnuclei	0	723.944	442.758	437	Cancer_MAX_RP244_sh#2_003:CAFnuclei	0	723.318	117.735
156	Cancer_MAX_RP244_shNT_003:CAFnuclei	0	658.814	807.235	153	Cancer_MAX_RP244_sh#1_004:CAFnuclei	0	703.278	435.869	438	Cancer_MAX_RP244_sh#2_003:CAFnuclei	0	797.841	113.351
157	Cancer_MAX_RP244_shNT_003:CAFnuclei	0	429.607	804.73	154	Cancer_MAX_RP244_sh#1_004:CAFnuclei	0	671.965	427.728	439	Cancer_MAX_RP244_sh#2_003:CAFnuclei	0	727.075	105.836
158	Cancer_MAX_RP244_shNT_003:CAFnuclei	0	677.601	804.104	155	Cancer_MAX_RP244_sh#1_004:CAFnuclei	0	541.705	432.738	440	Cancer_MAX_RP244_sh#2_003:CAFnuclei	0	832.285	89.554
159	Cancer_MAX_RP244_shNT_003:CAFnuclei	0	534.817	794.084	156	Cancer_MAX_RP244_sh#1_004:CAFnuclei	0	522.292	433.991	441	Cancer_MAX_RP244_sh#2_003:Cancernuclei	0	601.199	656.309
160	Cancer_MAX_RP244_shNT_003:CAFnuclei	0	698.268	804.73	157	Cancer_MAX_RP244_sh#1_004:CAFnuclei	0	741.479	433.991	442	Cancer_MAX_RP244_sh#2_003:Cancernuclei	0	612.471	623.744
161	Cancer_MAX_RP244_shNT_003:CAFnuclei	0	304.983	804.73	158	Cancer_MAX_RP244_sh#1_004:CAFnuclei	0	745.236	430.859	443	Cancer_MAX_RP244_sh#2_003:Cancernuclei	0	639.4	623.118
162	Cancer_MAX_RP244_shNT_003:CAFnuclei	0	1090.93	807.235	159	Cancer_MAX_RP244_sh#1_004:CAFnuclei	0	529.18	417.082	444	Cancer_MAX_RP244_sh#2_003:Cancernuclei	0	581.159	604.957
163	Cancer_MAX_RP244_shNT_003:CAFnuclei	0	918.707	805.982	160	Cancer_MAX_RP244_sh#1_004:CAFnuclei	0	762.145	422.092	445	Cancer_MAX_RP244_sh#2_003:Cancernuclei	0	609.34	574.897
164	Cancer_MAX_RP244_shNT_003:CAFnuclei	0	1020.79	800.972	161	Cancer_MAX_RP244_sh#1_004:CAFnuclei	0	498.494	420.213	446	Cancer_MAX_RP244_sh#2_003:Cancernuclei	0	651.299	559.867
165	Cancer_MAX_RP244_shNT_003:CAFnuclei	0	1153.55	802.851	162	Cancer_MAX_RP244_sh#1_004:CAFnuclei	0	399.547	423.971	447	Cancer_MAX_RP244_sh#2_003:Cancernuclei	0	552.352	561.745
166	Cancer_MAX_RP244_shNT_003:CAFnuclei	0	390.153	800.972	163	Cancer_MAX_RP244_sh#1_004:CAFnuclei	0	812.871	420.213	448	Cancer_MAX_RP244_sh#2_003:Cancernuclei	0	700.146	558.614
167	Cancer_MAX_RP244_shNT_003:CAFnuclei	0	573.018	798.467	164	Cancer_MAX_RP244_sh#1_004:CAFnuclei	0	683.864	422.718	449	Cancer_MAX_RP244_sh#2_003:Cancernuclei	0	516.029	550.473
168	Cancer_MAX_RP244_shNT_003:CAFnuclei	0	805.982	799.72	165	Cancer_MAX_RP244_sh#1_004:CAFnuclei	0	640.653	417.708	450	Cancer_MAX_RP244_sh#2_003:Cancernuclei	0	750.873	546.715
169	Cancer_MAX_RP244_shNT_003:CAFnuclei	0	666.329	792.831	166	Cancer_MAX_RP244_sh#1_004:CAFnuclei	0	714.55	417.708	451	Cancer_MAX_RP244_sh#2_003:Cancernuclei	0	529.18	536.069
170	Cancer_MAX_RP244_shNT_003:CAFnuclei	0	440.253	797.215	167	Cancer_MAX_RP244_sh#1_004:CAFnuclei	0	572.392	420.213	452	Cancer_MAX_RP244_sh#2_003:Cancernuclei	0	545.463	519.787
171	Cancer_MAX_RP244_shNT_003:CAFnuclei	0	491.605	795.962	168	Cancer_MAX_RP244_sh#1_004:CAFnuclei	0	566.755	415.203	453	Cancer_MAX_RP244_sh#2_003:Cancernuclei	0	621.865	525.423
172	Cancer_MAX_RP244_shNT_003:CAFnuclei	0	684.49	786.569	169	Cancer_MAX_RP244_sh#1_004:CAFnuclei	0	651.299	404.557	454	Cancer_MAX_RP244_sh#2_003:Cancernuclei	0	613.724	517.908
173	Cancer_MAX_RP244_shNT_003:CAFnuclei	0	1116.6	794.71	170	Cancer_MAX_RP244_sh#1_004:CAFnuclei	0	581.785	417.708	455	Cancer_MAX_RP244_sh#2_003:Cancernuclei	0	537.948	515.403
174	Cancer_MAX_RP244_shNT_003:CAFnuclei	0	795.336	788.447	171	Cancer_MAX_RP244_sh#1_004:CAFnuclei	0	470.939	411.446	456	Cancer_MAX_RP244_sh#2_003:Cancernuclei	0	531.685	512.898
175	Cancer_MAX_RP244_shNT_003:CAFnuclei	0	341.932	792.831	172	Cancer_MAX_RP244_sh#1_004:CAFnuclei	0	697.641	408.941	457	Cancer_MAX_RP244_sh#2_003:Cancernuclei	0	537.322	510.393
176	Cancer_MAX_RP244_shNT_003:CAFnuclei	0	752.751	790.952	173	Cancer_MAX_RP244_sh#1_004:CAFnuclei	0	609.34	412.072	458	Cancer_MAX_RP244_sh#2_003:Cancernuclei	0	536.695	497.242
177	Cancer_MAX_RP244_shNT_003:CAFnuclei	0	419.587	791.579	174	Cancer_MAX_RP244_sh#1_004:CAFnuclei	0	410.819	407.062	459	Cancer_MAX_RP244_sh#2_003:Cancernuclei	0	526.049	488.474
178	Cancer_MAX_RP244_shNT_003:CAFnuclei	0	403.931	793.457	175	Cancer_MAX_RP244_sh#1_004:CAFnuclei	0	731.459	406.436	460	Cancer_MAX_RP244_sh#2_003:Cancernuclei	0	637.521	460.293
179	Cancer_MAX_RP244_shNT_003:CAFnuclei	0	180.36	790.952	176	Cancer_MAX_RP244_sh#1_004:CAFnuclei	0	600.573	403.931	461	Cancer_MAX_RP244_sh#2_003:Cancernuclei	0	452.778	434.617
180	Cancer_MAX_RP244_shNT_003:CAFnuclei	0	509.767	786.569	177	Cancer_MAX_RP244_sh#1_004:CAFnuclei	0	501.625	407.688	1	Cancer_MAX_RP244_sh#2_004:spheroid	48076.3	684.177	578.967
181	Cancer_MAX_RP244_shNT_003:CAFnuclei	0	590.553	784.69	178	Cancer_MAX_RP244_sh#1_004:CAFnuclei	0	571.765	404.557	2	Cancer_MAX_RP244_sh#2_004:branchends	48076.3	684.177	578.967
182	Cancer_MAX_RP244_shNT_003:CAFnuclei	0	318.761	785.942	179	Cancer_MAX_RP244_sh#1_004:CAFnuclei	0	723.944	403.304	3	Cancer_MAX_RP244_sh#2_004:CAFnuclei	0	512.272	1105.33
183	Cancer_MAX_RP244_shNT_003:CAFnuclei	0	576.149	787.821	180	Cancer_MAX_RP244_sh#1_004:CAFnuclei	0	683.238	398.294	4	Cancer_MAX_RP244_sh#2_004:CAFnuclei	0	523.544	1067.13
184	Cancer_MAX_RP244_shNT_003:CAFnuclei	0	565.503	785.316	181	Cancer_MAX_RP244_sh#1_004:CAFnuclei	0	484.717	402.678	5	Cancer_MAX_RP244_sh#2_004:CAFnuclei	0	526.049	1056.48
185	Cancer_MAX_RP244_shNT_003:CAFnuclei	0	894.91	788.447	182	Cancer_MAX_RP244_sh#1_004:CAFnuclei	0	530.433	392.032	6	Cancer_MAX_RP244_sh#2_004:CAFnuclei	0	744.61	972.565
186	Cancer_MAX_RP244_shNT_003:CAFnuclei	0	437.748	765.902	183	Cancer_MAX_RP244_sh#1_004:CAFnuclei	0	286.196	392.658	7	Cancer_MAX_RP244_sh#2_004:CAFnuclei	0	514.15	964.423
187	Cancer_MAX_RP244_shNT_003:CAFnuclei	0	191.006	785.942	184	Cancer_MAX_RP244_sh#1_004:CAFnuclei	0	715.803	393.911	8	Cancer_MAX_RP244_sh#2_004:CAFnuclei	0	749.62	969.433
188	Cancer_MAX_RP244_shNT_003:CAFnuclei	0	656.309	778.427	185	Cancer_MAX_RP244_sh#1_004:CAFnuclei	0	619.36	390.779	9	Cancer_MAX_RP244_sh#2_004:CAFnuclei	0	358.841	937.495
189	Cancer_MAX_RP244_shNT_003:CAFnuclei	0	914.324	780.306	186	Cancer_MAX_RP244_sh#1_004:CAFnuclei	0	583.664	388.901	10	Cancer_MAX_RP244_sh#2_004:CAFnuclei	0	569.26	929.98
190	Cancer_MAX_RP244_shNT_003:CAFnuclei	0	197.895	784.064	187	Cancer_MAX_RP244_sh#1_004:CAFnuclei	0	737.095	387.022	11	Cancer_MAX_RP244_sh#2_004:CAFnuclei	0	588.674	920.586
191	Cancer_MAX_RP244_shNT_003:CAFnuclei	0	644.41	785.316	188	Cancer_MAX_RP244_sh#1_004:CAFnuclei	0	467.182	391.406	12	Cancer_MAX_RP244_sh#2_004:CAFnuclei	0	677.601	918.081
192	Cancer_MAX_RP244_shNT_003:CAFnuclei	0	204.783	780.932	189	Cancer_MAX_RP244_sh#1_004:CAFnuclei	0	463.424	388.901	13	Cancer_MAX_RP244_sh#2_004:CAFnuclei	0	661.319	919.333
193	Cancer_MAX_RP244_shNT_003:CAFnuclei	0	606.835	777.801	190	Cancer_MAX_RP244_sh#1_004:CAFnuclei	0	461.545	388.274	14	Cancer_MAX_RP244_sh#2_004:CAFnuclei	0	787.821	912.445
194	Cancer_MAX_RP244_shNT_003:CAFnuclei	0	499.747	780.306	191	Cancer_MAX_RP244_sh#1_004:CAFnuclei	0	708.914	383.264	15	Cancer_MAX_RP244_sh#2_004:CAFnuclei	0	581.785	911.819
195	Cancer_MAX_RP244_shNT_003:CAFnuclei	0	529.807	765.902	192	Cancer_MAX_RP244_sh#1_004:CAFnuclei	0	525.423	376.376	16	Cancer_MAX_RP244_sh#2_004:CAFnuclei	0	712.045	904.93
196	Cancer_MAX_RP244_shNT_003:CAFnuclei	0	563.624	774.044	193	Cancer_MAX_RP244_sh#1_004:CAFnuclei	0	340.679	378.881	17	Cancer_MAX_RP244_sh#2_004:CAFnuclei	0	970.06	903.051
197	Cancer_MAX_RP244_shNT_003:CAFnuclei	0	635.643	769.034	194	Cancer_MAX_RP244_sh#1_004:CAFnuclei	0	300.6	368.234	18	Cancer_MAX_RP244_sh#2_004:CAFnuclei	0	760.266	901.799
198	Cancer_MAX_RP244_shNT_003:CAFnuclei	0	697.641	771.539	195	Cancer_MAX_RP244_sh#1_004:CAFnuclei	0	674.47	374.497	19	Cancer_MAX_RP244_sh#2_004:CAFnuclei	0	442.758	904.304
199	Cancer_MAX_RP244_shNT_003:CAFnuclei	0	303.105	775.922	196	Cancer_MAX_RP244_sh#1_004:CAFnuclei	0	634.39	369.487	20	Cancer_MAX_RP244_sh#2_004:CAFnuclei	0	598.068	904.304
200	Cancer_MAX_RP244_shNT_003:CAFnuclei	0	760.893	772.791	197	Cancer_MAX_RP244_sh#1_004:CAFnuclei	0	713.924	364.477	21	Cancer_MAX_RP244_sh#2_004:CAFnuclei	0	449.021	898.041
201	Cancer_MAX_RP244_shNT_003:CAFnuclei	0	996.988	771.539	198	Cancer_MAX_RP244_sh#1_004:CAFnuclei	0	532.312	369.487	22	Cancer_MAX_RP244_sh#2_004:CAFnuclei	0	748.994	894.284
202	Cancer_MAX_RP244_shNT_003:CAFnuclei	0	552.352	742.105	199	Cancer_MAX_RP244_sh#1_004:CAFnuclei	0	843.557	359.467	23	Cancer_MAX_RP244_sh#2_004:CAFnuclei	0	780.306	883.011
203	Cancer_MAX_RP244_shNT_003:CAFnuclei	0	252.378	769.034	200	Cancer_MAX_RP244_sh#1_004:CAFnuclei	0	761.519	358.841	24	Cancer_MAX_RP244_sh#2_004:CAFnuclei	0	612.471	887.395
204	Cancer_MAX_RP244_shNT_003:CAFnuclei	0	665.076	760.893	201	Cancer_MAX_RP244_sh#1_004:CAFnuclei	0	494.11	354.457	25	Cancer_MAX_RP244_sh#2_004:CAFnuclei	0	832.911	881.132
205	Cancer_MAX_RP244_shNT_003:CAFnuclei	0	1015.15	768.407	202	Cancer_MAX_RP244_sh#1_004:CAFnuclei	0	373.871	348.821	26	Cancer_MAX_RP244_sh#2_004:CAFnuclei	0	605.583	881.132
206	Cancer_MAX_RP244_shNT_003:CAFnuclei	0	291.206	762.771	203	Cancer_MAX_RP244_sh#1_004:CAFnuclei	0	269.287	344.437	27	Cancer_MAX_RP244_sh#2_004:CAFnuclei	0	801.599	879.254
207	Cancer_MAX_RP244_shNT_003:CAFnuclei	0	273.045	765.902	204	Cancer_MAX_RP244_sh#1_004:CAFnuclei	0	358.841	343.184	28	Cancer_MAX_RP244_sh#2_004:CAFnuclei	0	578.028	877.375
208	Cancer_MAX_RP244_shNT_003:CAFnuclei	0	878.627	755.883	205	Cancer_MAX_RP244_sh#1_004:CAFnuclei	0	657.561	336.922	29	Cancer_MAX_RP244_sh#2_004:CAFnuclei	0	526.049	876.749
209	Cancer_MAX_RP244_shNT_003:CAFnuclei	0	617.481	761.519	206	Cancer_MAX_RP244_sh#1_004:CAFnuclei	0	532.312	338.801	30	Cancer_MAX_RP244_sh#2_004:CAFnuclei	0	610.593	872.991
210	Cancer_MAX_RP244_shNT_003:CAFnuclei	0	913.071	757.135	207	Cancer_MAX_RP244_sh#1_004:CAFnuclei	0	474.07	343.184	31	Cancer_MAX_RP244_sh#2_004:CAFnuclei	0	841.679	866.729
211	Cancer_MAX_RP244_shNT_003:CAFnuclei	0	494.11	754.63	208	Cancer_MAX_RP244_sh#1_004:CAFnuclei	0	513.524	337.548	32	Cancer_MAX_RP244_sh#2_004:CAFnuclei	0	811.619	865.476
212	Cancer_MAX_RP244_shNT_003:CAFnuclei	0	693.884	762.771	209	Cancer_MAX_RP244_sh#1_004:CAFnuclei	0	692.631	324.397	33	Cancer_MAX_RP244_sh#2_004:CAFnuclei	0	558.614	861.092
213	Cancer_MAX_RP244_shNT_003:CAFnuclei	0	309.367	755.883	210	Cancer_MAX_RP244_sh#1_004:CAFnuclei	0	720.186	323.144	34	Cancer_MAX_RP244_sh#2_004:CAFnuclei	0	732.711	865.476
214	Cancer_MAX_RP244_shNT_003:CAFnuclei	0	769.66	753.378	211	Cancer_MAX_RP244_sh#1_004:CAFnuclei	0	779.68	324.397	35	Cancer_MAX_RP244_sh#2_004:CAFnuclei	0	673.844	859.84
215	Cancer_MAX_RP244_shNT_003:CAFnuclei	0	785.316	757.761	212	Cancer_MAX_RP244_sh#1_004:CAFnuclei	0	288.075	318.761	36	Cancer_MAX_RP244_sh#2_004:CAFnuclei	0	609.34	858.587
216	Cancer_MAX_RP244_shNT_003:CAFnuclei	0	599.947	753.378	213	Cancer_MAX_RP244_sh#1_004:CAFnuclei	0	764.024	318.134	37	Cancer_MAX_RP244_sh#2_004:CAFnuclei	0	777.175	857.961
217	Cancer_MAX_RP244_shNT_003:CAFnuclei	0	514.777	748.994	214	Cancer_MAX_RP244_sh#1_004:CAFnuclei	0	710.793	323.144	38	Cancer_MAX_RP244_sh#2_004:CAFnuclei	0	428.981	858.587
218	Cancer_MAX_RP244_shNT_003:CAFnuclei	0	361.972	752.751	215	Cancer_MAX_RP244_sh#1_004:CAFnuclei	0	713.924	318.761	39	Cancer_MAX_RP244_sh#2_004:CAFnuclei	0	975.696	851.699
219	Cancer_MAX_RP244_shNT_003:CAFnuclei	0	175.976	755.883	216	Cancer_MAX_RP244_sh#1_004:CAFnuclei	0	704.53	313.751	40	Cancer_MAX_RP244_sh#2_004:CAFnuclei	0	434.617	851.699
220	Cancer_MAX_RP244_shNT_003:CAFnuclei	0	334.417	752.751	217	Cancer_MAX_RP244_sh#1_004:CAFnuclei	0	382.638	311.872	41	Cancer_MAX_RP244_sh#2_004:CAFnuclei	0	904.304	849.82
221	Cancer_MAX_RP244_shNT_003:CAFnuclei	0	341.306	751.499	218	Cancer_MAX_RP244_sh#1_004:CAFnuclei	0	630.006	308.114	42	Cancer_MAX_RP244_sh#2_004:CAFnuclei	0	583.038	839.174
222	Cancer_MAX_RP244_shNT_003:CAFnuclei	0	184.743	748.368	219	Cancer_MAX_RP244_sh#1_004:CAFnuclei	0	696.389	303.731	43	Cancer_MAX_RP244_sh#2_004:CAFnuclei	0	800.346	844.184
223	Cancer_MAX_RP244_shNT_003:CAFnuclei	0	908.687	743.358	220	Cancer_MAX_RP244_sh#1_004:CAFnuclei	0	288.701	296.216	44	Cancer_MAX_RP244_sh#2_004:CAFnuclei	0	926.848	846.062
224	Cancer_MAX_RP244_shNT_003:CAFnuclei	0	675.723	729.58	221	Cancer_MAX_RP244_sh#1_004:CAFnuclei	0	730.206	300.6	45	Cancer_MAX_RP244_sh#2_004:CAFnuclei	0	899.294	844.184
225	Cancer_MAX_RP244_shNT_003:CAFnuclei	0	405.183	748.994	222	Cancer_MAX_RP244_sh#1_004:CAFnuclei	0	780.932	301.226	46	Cancer_MAX_RP244_sh#2_004:CAFnuclei	0	613.098	844.81
226	Cancer_MAX_RP244_shNT_003:CAFnuclei	0	789.074	743.984	223	Cancer_MAX_RP244_sh#1_004:CAFnuclei	0	899.92	298.095	47	Cancer_MAX_RP244_sh#2_004:CAFnuclei	0	559.867	840.426
227	Cancer_MAX_RP244_shNT_003:CAFnuclei	0	392.658	745.863	224	Cancer_MAX_RP244_sh#1_004:CAFnuclei	0	751.499	299.347	48	Cancer_MAX_RP244_sh#2_004:CAFnuclei	0	599.947	841.052
228	Cancer_MAX_RP244_shNT_003:CAFnuclei	0	727.701	747.115	225	Cancer_MAX_RP244_sh#1_004:CAFnuclei	0	756.509	288.701	49	Cancer_MAX_RP244_sh#2_004:CAFnuclei	0	968.181	840.426
229	Cancer_MAX_RP244_shNT_003:CAFnuclei	0	826.649	747.741	226	Cancer_MAX_RP244_sh#1_004:CAFnuclei	0	299.973	277.428	50	Cancer_MAX_RP244_sh#2_004:CAFnuclei	0	826.022	838.547
230	Cancer_MAX_RP244_shNT_003:CAFnuclei	0	889.274	737.721	227	Cancer_MAX_RP244_sh#1_004:CAFnuclei	0	724.57	274.297	51	Cancer_MAX_RP244_sh#2_004:CAFnuclei	0	770.912	832.911
231	Cancer_MAX_RP244_shNT_003:CAFnuclei	0	817.255	745.236	228	Cancer_MAX_RP244_sh#1_004:CAFnuclei	0	755.883	261.772	52	Cancer_MAX_RP244_sh#2_004:CAFnuclei	0	606.209	834.164
232	Cancer_MAX_RP244_shNT_003:CAFnuclei	0	623.744	742.105	229	Cancer_MAX_RP244_sh#1_004:CAFnuclei	0	306.236	259.267	53	Cancer_MAX_RP244_sh#2_004:CAFnuclei	0	666.955	831.032
233	Cancer_MAX_RP244_shNT_003:CAFnuclei	0	406.436	732.711	230	Cancer_MAX_RP244_sh#1_004:CAFnuclei	0	671.965	229.833	54	Cancer_MAX_RP244_sh#2_004:CAFnuclei	0	865.476	827.275
234	Cancer_MAX_RP244_shNT_003:CAFnuclei	0	717.681	734.59	231	Cancer_MAX_RP244_sh#1_004:CAFnuclei	0	544.837	226.076	55	Cancer_MAX_RP244_sh#2_004:CAFnuclei	0	720.813	824.77
235	Cancer_MAX_RP244_shNT_003:CAFnuclei	0	330.033	730.206	232	Cancer_MAX_RP244_sh#1_004:CAFnuclei	0	546.715	216.056	56	Cancer_MAX_RP244_sh#2_004:CAFnuclei	0	568.008	826.649
236	Cancer_MAX_RP244_shNT_003:CAFnuclei	0	386.396	739.6	233	Cancer_MAX_RP244_sh#1_004:CAFnuclei	0	703.278	207.915	57	Cancer_MAX_RP244_sh#2_004:CAFnuclei	0	692.005	826.022
237	Cancer_MAX_RP244_shNT_003:CAFnuclei	0	740.226	737.095	234	Cancer_MAX_RP244_sh#1_004:CAFnuclei	0	318.761	201.652	58	Cancer_MAX_RP244_sh#2_004:CAFnuclei	0	883.011	822.891
238	Cancer_MAX_RP244_shNT_003:CAFnuclei	0	449.021	730.833	235	Cancer_MAX_RP244_sh#1_004:CAFnuclei	0	412.072	201.652	59	Cancer_MAX_RP244_sh#2_004:CAFnuclei	0	760.893	817.881
239	Cancer_MAX_RP244_shNT_003:CAFnuclei	0	816.002	729.58	236	Cancer_MAX_RP244_sh#1_004:CAFnuclei	0	275.55	203.531	60	Cancer_MAX_RP244_sh#2_004:CAFnuclei	0	619.36	812.245
240	Cancer_MAX_RP244_shNT_003:CAFnuclei	0	958.787	732.711	237	Cancer_MAX_RP244_sh#1_004:CAFnuclei	0	610.593	193.511	61	Cancer_MAX_RP244_sh#2_004:CAFnuclei	0	711.419	814.124
241	Cancer_MAX_RP244_shNT_003:CAFnuclei	0	609.967	733.964	238	Cancer_MAX_RP244_sh#1_004:CAFnuclei	0	259.267	186.622	62	Cancer_MAX_RP244_sh#2_004:CAFnuclei	0	848.567	812.245
242	Cancer_MAX_RP244_shNT_003:CAFnuclei	0	780.306	732.085	239	Cancer_MAX_RP244_sh#1_004:CAFnuclei	0	596.189	176.602	63	Cancer_MAX_RP244_sh#2_004:CAFnuclei	0	878.627	819.134
243	Cancer_MAX_RP244_shNT_003:CAFnuclei	0	634.39	726.449	240	Cancer_MAX_RP244_sh#1_004:CAFnuclei	0	798.467	176.602	64	Cancer_MAX_RP244_sh#2_004:CAFnuclei	0	883.637	816.629
244	Cancer_MAX_RP244_shNT_003:CAFnuclei	0	196.016	730.833	241	Cancer_MAX_RP244_sh#1_004:CAFnuclei	0	247.995	177.228	65	Cancer_MAX_RP244_sh#2_004:CAFnuclei	0	546.715	809.114
245	Cancer_MAX_RP244_shNT_003:CAFnuclei	0	490.979	730.206	242	Cancer_MAX_RP244_sh#1_004:CAFnuclei	0	636.269	179.107	66	Cancer_MAX_RP244_sh#2_004:CAFnuclei	0	583.038	807.861
246	Cancer_MAX_RP244_shNT_003:CAFnuclei	0	1048.97	728.954	243	Cancer_MAX_RP244_sh#1_004:CAFnuclei	0	350.699	170.966	67	Cancer_MAX_RP244_sh#2_004:CAFnuclei	0	660.066	804.73
247	Cancer_MAX_RP244_shNT_003:CAFnuclei	0	602.452	721.439	244	Cancer_MAX_RP244_sh#1_004:CAFnuclei	0	710.166	164.703	68	Cancer_MAX_RP244_sh#2_004:CAFnuclei	0	474.07	807.235
248	Cancer_MAX_RP244_shNT_003:CAFnuclei	0	306.862	726.449	245	Cancer_MAX_RP244_sh#1_004:CAFnuclei	0	492.232	162.198	69	Cancer_MAX_RP244_sh#2_004:CAFnuclei	0	887.395	804.73
249	Cancer_MAX_RP244_shNT_003:CAFnuclei	0	579.28	698.894	246	Cancer_MAX_RP244_sh#1_004:CAFnuclei	0	634.39	159.693	70	Cancer_MAX_RP244_sh#2_004:CAFnuclei	0	680.106	801.599
250	Cancer_MAX_RP244_shNT_003:CAFnuclei	0	856.709	711.419	247	Cancer_MAX_RP244_sh#1_004:CAFnuclei	0	626.875	159.067	71	Cancer_MAX_RP244_sh#2_004:CAFnuclei	0	631.259	805.356
251	Cancer_MAX_RP244_shNT_003:CAFnuclei	0	501.625	721.439	248	Cancer_MAX_RP244_sh#1_004:CAFnuclei	0	306.236	159.067	72	Cancer_MAX_RP244_sh#2_004:CAFnuclei	0	908.687	807.235
252	Cancer_MAX_RP244_shNT_003:CAFnuclei	0	948.767	727.075	249	Cancer_MAX_RP244_sh#1_004:CAFnuclei	0	279.933	150.3	73	Cancer_MAX_RP244_sh#2_004:CAFnuclei	0	775.296	802.225
253	Cancer_MAX_RP244_shNT_003:CAFnuclei	0	772.791	727.701	250	Cancer_MAX_RP244_sh#1_004:CAFnuclei	0	333.791	145.29	74	Cancer_MAX_RP244_sh#2_004:CAFnuclei	0	750.246	798.467
254	Cancer_MAX_RP244_shNT_003:CAFnuclei	0	883.637	723.318	251	Cancer_MAX_RP244_sh#1_004:CAFnuclei	0	432.738	140.28	75	Cancer_MAX_RP244_sh#2_004:CAFnuclei	0	710.166	800.972
255	Cancer_MAX_RP244_shNT_003:CAFnuclei	0	484.09	723.944	252	Cancer_MAX_RP244_sh#1_004:CAFnuclei	0	720.813	137.149	76	Cancer_MAX_RP244_sh#2_004:CAFnuclei	0	916.828	800.972
256	Cancer_MAX_RP244_shNT_003:CAFnuclei	0	763.398	718.934	253	Cancer_MAX_RP244_sh#1_004:CAFnuclei	0	437.748	135.896	77	Cancer_MAX_RP244_sh#2_004:CAFnuclei	0	810.366	802.225
257	Cancer_MAX_RP244_shNT_003:CAFnuclei	0	353.831	723.944	254	Cancer_MAX_RP244_sh#1_004:CAFnuclei	0	261.772	132.139	78	Cancer_MAX_RP244_sh#2_004:CAFnuclei	0	554.857	799.72
258	Cancer_MAX_RP244_shNT_003:CAFnuclei	0	1088.42	720.813	255	Cancer_MAX_RP244_sh#1_004:CAFnuclei	0	338.174	127.755	79	Cancer_MAX_RP244_sh#2_004:CAFnuclei	0	793.457	797.215
259	Cancer_MAX_RP244_shNT_003:CAFnuclei	0	371.366	722.691	256	Cancer_MAX_RP244_sh#1_004:CAFnuclei	0	417.708	119.614	80	Cancer_MAX_RP244_sh#2_004:CAFnuclei	0	516.655	800.972
260	Cancer_MAX_RP244_shNT_003:CAFnuclei	0	417.082	715.176	257	Cancer_MAX_RP244_sh#1_004:CAFnuclei	0	346.942	117.109	81	Cancer_MAX_RP244_sh#2_004:CAFnuclei	0	492.858	800.972
261	Cancer_MAX_RP244_shNT_003:CAFnuclei	0	209.167	720.813	258	Cancer_MAX_RP244_sh#1_004:CAFnuclei	0	273.671	120.866	82	Cancer_MAX_RP244_sh#2_004:CAFnuclei	0	696.389	794.084
262	Cancer_MAX_RP244_shNT_003:CAFnuclei	0	1052.72	718.934	259	Cancer_MAX_RP244_sh#1_004:CAFnuclei	0	308.741	118.987	83	Cancer_MAX_RP244_sh#2_004:CAFnuclei	0	720.186	792.205
263	Cancer_MAX_RP244_shNT_003:CAFnuclei	0	797.215	718.308	260	Cancer_MAX_RP244_sh#1_004:CAFnuclei	0	279.307	120.24	84	Cancer_MAX_RP244_sh#2_004:CAFnuclei	0	608.714	790.952
264	Cancer_MAX_RP244_shNT_003:CAFnuclei	0	1120.36	715.176	261	Cancer_MAX_RP244_sh#1_004:CAFnuclei	0	436.496	113.351	85	Cancer_MAX_RP244_sh#2_004:CAFnuclei	0	761.519	788.447
265	Cancer_MAX_RP244_shNT_003:CAFnuclei	0	475.323	710.166	262	Cancer_MAX_RP244_sh#1_004:CAFnuclei	0	434.617	107.715	86	Cancer_MAX_RP244_sh#2_004:CAFnuclei	0	667.581	791.579
266	Cancer_MAX_RP244_shNT_003:CAFnuclei	0	227.328	714.55	263	Cancer_MAX_RP244_sh#1_004:CAFnuclei	0	417.082	105.836	87	Cancer_MAX_RP244_sh#2_004:CAFnuclei	0	628.128	781.559
267	Cancer_MAX_RP244_shNT_003:CAFnuclei	0	928.727	714.55	264	Cancer_MAX_RP244_sh#1_004:CAFnuclei	0	420.839	103.331	88	Cancer_MAX_RP244_sh#2_004:CAFnuclei	0	649.42	783.437
268	Cancer_MAX_RP244_shNT_003:CAFnuclei	0	730.833	645.663	265	Cancer_MAX_RP244_sh#1_004:CAFnuclei	0	688.248	95.19	89	Cancer_MAX_RP244_sh#2_004:CAFnuclei	0	567.382	784.064
269	Cancer_MAX_RP244_shNT_003:CAFnuclei	0	1043.33	715.803	266	Cancer_MAX_RP244_sh#1_004:CAFnuclei	0	422.718	101.452	90	Cancer_MAX_RP244_sh#2_004:CAFnuclei	0	829.78	787.195
270	Cancer_MAX_RP244_shNT_003:CAFnuclei	0	513.524	711.419	267	Cancer_MAX_RP244_sh#1_004:CAFnuclei	0	637.521	92.685	91	Cancer_MAX_RP244_sh#2_004:CAFnuclei	0	950.02	787.195
271	Cancer_MAX_RP244_shNT_003:CAFnuclei	0	822.891	711.419	268	Cancer_MAX_RP244_sh#1_004:CAFnuclei	0	543.584	92.059	92	Cancer_MAX_RP244_sh#2_004:CAFnuclei	0	775.296	772.791
272	Cancer_MAX_RP244_shNT_003:CAFnuclei	0	391.406	702.025	269	Cancer_MAX_RP244_sh#1_004:CAFnuclei	0	459.04	92.685	93	Cancer_MAX_RP244_sh#2_004:CAFnuclei	0	546.089	778.427
273	Cancer_MAX_RP244_shNT_003:CAFnuclei	0	363.224	712.671	270	Cancer_MAX_RP244_sh#1_004:CAFnuclei	0	456.536	85.796	94	Cancer_MAX_RP244_sh#2_004:CAFnuclei	0	942.505	785.316
274	Cancer_MAX_RP244_shNT_003:CAFnuclei	0	541.079	712.045	271	Cancer_MAX_RP244_sh#1_004:CAFnuclei	0	447.768	79.534	95	Cancer_MAX_RP244_sh#2_004:CAFnuclei	0	671.339	784.064
275	Cancer_MAX_RP244_shNT_003:CAFnuclei	0	762.145	698.268	272	Cancer_MAX_RP244_sh#1_004:CAFnuclei	0	497.868	80.16	96	Cancer_MAX_RP244_sh#2_004:CAFnuclei	0	451.526	782.811
276	Cancer_MAX_RP244_shNT_003:CAFnuclei	0	1013.9	707.035	273	Cancer_MAX_RP244_sh#1_004:CAFnuclei	0	748.994	51.979	97	Cancer_MAX_RP244_sh#2_004:CAFnuclei	0	722.065	777.175
277	Cancer_MAX_RP244_shNT_003:CAFnuclei	0	336.296	701.399	274	Cancer_MAX_RP244_sh#1_004:Cancernuclei	0	521.039	561.745	98	Cancer_MAX_RP244_sh#2_004:CAFnuclei	0	920.586	780.306
278	Cancer_MAX_RP244_shNT_003:CAFnuclei	0	524.797	706.409	275	Cancer_MAX_RP244_sh#1_004:Cancernuclei	0	530.433	526.049	99	Cancer_MAX_RP244_sh#2_004:CAFnuclei	0	695.763	776.549
279	Cancer_MAX_RP244_shNT_003:CAFnuclei	0	358.214	702.025	276	Cancer_MAX_RP244_sh#1_004:Cancernuclei	0	689.5	524.797	100	Cancer_MAX_RP244_sh#2_004:CAFnuclei	0	579.907	777.175
280	Cancer_MAX_RP244_shNT_003:CAFnuclei	0	252.378	705.156	277	Cancer_MAX_RP244_sh#1_004:Cancernuclei	0	512.272	522.918	101	Cancer_MAX_RP244_sh#2_004:CAFnuclei	0	608.714	779.054
281	Cancer_MAX_RP244_shNT_003:CAFnuclei	0	906.182	703.278	278	Cancer_MAX_RP244_sh#1_004:Cancernuclei	0	507.888	519.16	102	Cancer_MAX_RP244_sh#2_004:CAFnuclei	0	860.466	775.296
282	Cancer_MAX_RP244_shNT_003:CAFnuclei	0	831.659	699.52	279	Cancer_MAX_RP244_sh#1_004:Cancernuclei	0	504.13	512.898	103	Cancer_MAX_RP244_sh#2_004:CAFnuclei	0	733.964	772.791
283	Cancer_MAX_RP244_shNT_003:CAFnuclei	0	431.486	699.52	1	Cancer_MAX_RP244_sh#1_005:spheroid	50783.6	653.804	541.079	104	Cancer_MAX_RP244_sh#2_004:CAFnuclei	0	671.965	767.781
284	Cancer_MAX_RP244_shNT_003:CAFnuclei	0	343.184	708.914	2	Cancer_MAX_RP244_sh#1_005:branchends	50783.6	653.804	541.079	105	Cancer_MAX_RP244_sh#2_004:CAFnuclei	0	845.436	773.417
285	Cancer_MAX_RP244_shNT_003:CAFnuclei	0	547.968	708.288	3	Cancer_MAX_RP244_sh#1_005:CAFnuclei	0	715.176	916.828	106	Cancer_MAX_RP244_sh#2_004:CAFnuclei	0	482.838	771.539
286	Cancer_MAX_RP244_shNT_003:CAFnuclei	0	1042.08	705.156	4	Cancer_MAX_RP244_sh#1_005:CAFnuclei	0	866.729	911.819	107	Cancer_MAX_RP244_sh#2_004:CAFnuclei	0	708.288	769.66
287	Cancer_MAX_RP244_shNT_003:CAFnuclei	0	1060.24	701.399	5	Cancer_MAX_RP244_sh#1_005:CAFnuclei	0	712.671	893.031	108	Cancer_MAX_RP244_sh#2_004:CAFnuclei	0	336.296	773.417
288	Cancer_MAX_RP244_shNT_003:CAFnuclei	0	414.577	700.146	6	Cancer_MAX_RP244_sh#1_005:CAFnuclei	0	616.229	894.284	109	Cancer_MAX_RP244_sh#2_004:CAFnuclei	0	641.279	749.62
289	Cancer_MAX_RP244_shNT_003:CAFnuclei	0	945.636	698.268	7	Cancer_MAX_RP244_sh#1_005:CAFnuclei	0	794.084	894.284	110	Cancer_MAX_RP244_sh#2_004:CAFnuclei	0	338.801	769.034
290	Cancer_MAX_RP244_shNT_003:CAFnuclei	0	704.53	699.52	8	Cancer_MAX_RP244_sh#1_005:CAFnuclei	0	791.579	890.526	111	Cancer_MAX_RP244_sh#2_004:CAFnuclei	0	982.585	767.781
291	Cancer_MAX_RP244_shNT_003:CAFnuclei	0	491.605	693.884	9	Cancer_MAX_RP244_sh#1_005:CAFnuclei	0	834.79	884.89	112	Cancer_MAX_RP244_sh#2_004:CAFnuclei	0	973.817	768.407
292	Cancer_MAX_RP244_shNT_003:CAFnuclei	0	524.17	698.894	10	Cancer_MAX_RP244_sh#1_005:CAFnuclei	0	635.643	880.506	113	Cancer_MAX_RP244_sh#2_004:CAFnuclei	0	975.696	767.155
293	Cancer_MAX_RP244_shNT_003:CAFnuclei	0	456.536	699.52	11	Cancer_MAX_RP244_sh#1_005:CAFnuclei	0	727.075	881.132	114	Cancer_MAX_RP244_sh#2_004:CAFnuclei	0	495.989	760.266
294	Cancer_MAX_RP244_shNT_003:CAFnuclei	0	408.314	690.126	12	Cancer_MAX_RP244_sh#1_005:CAFnuclei	0	788.447	886.142	115	Cancer_MAX_RP244_sh#2_004:CAFnuclei	0	738.348	752.125
295	Cancer_MAX_RP244_shNT_003:CAFnuclei	0	448.394	698.268	13	Cancer_MAX_RP244_sh#1_005:CAFnuclei	0	677.601	878.001	116	Cancer_MAX_RP244_sh#2_004:CAFnuclei	0	452.778	759.014
296	Cancer_MAX_RP244_shNT_003:CAFnuclei	0	473.444	695.763	14	Cancer_MAX_RP244_sh#1_005:CAFnuclei	0	789.074	874.87	117	Cancer_MAX_RP244_sh#2_004:CAFnuclei	0	1085.92	761.519
297	Cancer_MAX_RP244_shNT_003:CAFnuclei	0	276.802	692.631	15	Cancer_MAX_RP244_sh#1_005:CAFnuclei	0	709.54	874.244	118	Cancer_MAX_RP244_sh#2_004:CAFnuclei	0	351.952	762.145
298	Cancer_MAX_RP244_shNT_003:CAFnuclei	0	869.86	682.611	16	Cancer_MAX_RP244_sh#1_005:CAFnuclei	0	724.57	857.335	119	Cancer_MAX_RP244_sh#2_004:CAFnuclei	0	817.881	754.63
299	Cancer_MAX_RP244_shNT_003:CAFnuclei	0	263.025	688.874	17	Cancer_MAX_RP244_sh#1_005:CAFnuclei	0	683.238	850.446	120	Cancer_MAX_RP244_sh#2_004:CAFnuclei	0	572.392	758.388
300	Cancer_MAX_RP244_shNT_003:CAFnuclei	0	353.204	688.874	18	Cancer_MAX_RP244_sh#1_005:CAFnuclei	0	630.633	839.174	121	Cancer_MAX_RP244_sh#2_004:CAFnuclei	0	516.029	758.388
301	Cancer_MAX_RP244_shNT_003:CAFnuclei	0	381.386	671.965	19	Cancer_MAX_RP244_sh#1_005:CAFnuclei	0	646.289	843.557	122	Cancer_MAX_RP244_sh#2_004:CAFnuclei	0	776.549	748.368
302	Cancer_MAX_RP244_shNT_003:CAFnuclei	0	953.777	677.601	20	Cancer_MAX_RP244_sh#1_005:CAFnuclei	0	849.82	842.931	123	Cancer_MAX_RP244_sh#2_004:CAFnuclei	0	589.927	754.63
303	Cancer_MAX_RP244_shNT_003:CAFnuclei	0	536.695	665.703	21	Cancer_MAX_RP244_sh#1_005:CAFnuclei	0	708.288	839.174	124	Cancer_MAX_RP244_sh#2_004:CAFnuclei	0	581.785	755.256
304	Cancer_MAX_RP244_shNT_003:CAFnuclei	0	436.496	664.45	22	Cancer_MAX_RP244_sh#1_005:CAFnuclei	0	742.105	831.659	125	Cancer_MAX_RP244_sh#2_004:CAFnuclei	0	986.968	743.358
305	Cancer_MAX_RP244_shNT_003:CAFnuclei	0	812.245	665.703	23	Cancer_MAX_RP244_sh#1_005:CAFnuclei	0	605.583	831.659	126	Cancer_MAX_RP244_sh#2_004:CAFnuclei	0	885.516	751.499
306	Cancer_MAX_RP244_shNT_003:CAFnuclei	0	502.878	676.975	24	Cancer_MAX_RP244_sh#1_005:CAFnuclei	0	640.653	819.134	127	Cancer_MAX_RP244_sh#2_004:CAFnuclei	0	720.813	739.6
307	Cancer_MAX_RP244_shNT_003:CAFnuclei	0	227.955	683.238	25	Cancer_MAX_RP244_sh#1_005:CAFnuclei	0	616.855	822.891	128	Cancer_MAX_RP244_sh#2_004:CAFnuclei	0	582.412	749.62
308	Cancer_MAX_RP244_shNT_003:CAFnuclei	0	1042.08	681.985	26	Cancer_MAX_RP244_sh#1_005:CAFnuclei	0	789.7	819.134	129	Cancer_MAX_RP244_sh#2_004:CAFnuclei	0	492.232	741.479
309	Cancer_MAX_RP244_shNT_003:CAFnuclei	0	360.093	678.854	27	Cancer_MAX_RP244_sh#1_005:CAFnuclei	0	578.654	817.881	130	Cancer_MAX_RP244_sh#2_004:CAFnuclei	0	794.71	746.489
310	Cancer_MAX_RP244_shNT_003:CAFnuclei	0	293.711	677.601	28	Cancer_MAX_RP244_sh#1_005:CAFnuclei	0	670.713	810.366	131	Cancer_MAX_RP244_sh#2_004:CAFnuclei	0	785.942	738.348
311	Cancer_MAX_RP244_shNT_003:CAFnuclei	0	98.321	679.48	29	Cancer_MAX_RP244_sh#1_005:CAFnuclei	0	740.853	817.255	132	Cancer_MAX_RP244_sh#2_004:CAFnuclei	0	674.47	742.105
312	Cancer_MAX_RP244_shNT_003:CAFnuclei	0	1066.5	680.106	30	Cancer_MAX_RP244_sh#1_005:CAFnuclei	0	767.781	805.982	133	Cancer_MAX_RP244_sh#2_004:CAFnuclei	0	1058.99	732.711
313	Cancer_MAX_RP244_shNT_003:CAFnuclei	0	776.549	681.359	31	Cancer_MAX_RP244_sh#1_005:CAFnuclei	0	718.934	810.992	134	Cancer_MAX_RP244_sh#2_004:CAFnuclei	0	559.24	732.711
314	Cancer_MAX_RP244_shNT_003:CAFnuclei	0	145.916	675.723	32	Cancer_MAX_RP244_sh#1_005:CAFnuclei	0	722.065	807.861	135	Cancer_MAX_RP244_sh#2_004:CAFnuclei	0	743.984	728.954
315	Cancer_MAX_RP244_shNT_003:CAFnuclei	0	900.546	676.349	33	Cancer_MAX_RP244_sh#1_005:CAFnuclei	0	611.845	796.589	136	Cancer_MAX_RP244_sh#2_004:CAFnuclei	0	598.068	732.085
316	Cancer_MAX_RP244_shNT_003:CAFnuclei	0	258.641	675.723	34	Cancer_MAX_RP244_sh#1_005:CAFnuclei	0	740.226	806.609	137	Cancer_MAX_RP244_sh#2_004:CAFnuclei	0	790.952	723.318
317	Cancer_MAX_RP244_shNT_003:CAFnuclei	0	214.803	672.591	35	Cancer_MAX_RP244_sh#1_005:CAFnuclei	0	705.783	797.215	138	Cancer_MAX_RP244_sh#2_004:CAFnuclei	0	648.794	723.944
318	Cancer_MAX_RP244_shNT_003:CAFnuclei	0	1258.76	673.218	36	Cancer_MAX_RP244_sh#1_005:CAFnuclei	0	718.934	804.104	139	Cancer_MAX_RP244_sh#2_004:CAFnuclei	0	816.002	728.954
319	Cancer_MAX_RP244_shNT_003:CAFnuclei	0	264.903	673.218	37	Cancer_MAX_RP244_sh#1_005:CAFnuclei	0	736.469	798.467	140	Cancer_MAX_RP244_sh#2_004:CAFnuclei	0	715.176	723.944
320	Cancer_MAX_RP244_shNT_003:CAFnuclei	0	275.55	670.713	38	Cancer_MAX_RP244_sh#1_005:CAFnuclei	0	530.433	795.336	141	Cancer_MAX_RP244_sh#2_004:CAFnuclei	0	594.937	686.995
321	Cancer_MAX_RP244_shNT_003:CAFnuclei	0	1105.33	670.086	39	Cancer_MAX_RP244_sh#1_005:CAFnuclei	0	672.591	794.71	142	Cancer_MAX_RP244_sh#2_004:CAFnuclei	0	536.069	714.55
322	Cancer_MAX_RP244_shNT_003:CAFnuclei	0	980.706	669.46	40	Cancer_MAX_RP244_sh#1_005:CAFnuclei	0	853.577	786.569	143	Cancer_MAX_RP244_sh#2_004:CAFnuclei	0	1018.91	723.944
323	Cancer_MAX_RP244_shNT_003:CAFnuclei	0	861.719	666.955	41	Cancer_MAX_RP244_sh#1_005:CAFnuclei	0	661.319	789.7	144	Cancer_MAX_RP244_sh#2_004:CAFnuclei	0	988.847	725.823
324	Cancer_MAX_RP244_shNT_003:CAFnuclei	0	931.858	659.44	42	Cancer_MAX_RP244_sh#1_005:CAFnuclei	0	461.545	790.952	145	Cancer_MAX_RP244_sh#2_004:CAFnuclei	0	738.348	713.298
325	Cancer_MAX_RP244_shNT_003:CAFnuclei	0	471.565	609.967	43	Cancer_MAX_RP244_sh#1_005:CAFnuclei	0	742.731	785.316	146	Cancer_MAX_RP244_sh#2_004:CAFnuclei	0	386.396	721.439
326	Cancer_MAX_RP244_shNT_003:CAFnuclei	0	256.762	662.571	44	Cancer_MAX_RP244_sh#1_005:CAFnuclei	0	755.256	793.457	147	Cancer_MAX_RP244_sh#2_004:CAFnuclei	0	826.022	718.934
327	Cancer_MAX_RP244_shNT_003:CAFnuclei	0	244.863	658.814	45	Cancer_MAX_RP244_sh#1_005:CAFnuclei	0	420.839	785.942	148	Cancer_MAX_RP244_sh#2_004:CAFnuclei	0	986.968	723.318
328	Cancer_MAX_RP244_shNT_003:CAFnuclei	0	1052.72	656.935	46	Cancer_MAX_RP244_sh#1_005:CAFnuclei	0	730.833	789.074	149	Cancer_MAX_RP244_sh#2_004:CAFnuclei	0	705.156	716.429
329	Cancer_MAX_RP244_shNT_003:CAFnuclei	0	316.256	653.178	47	Cancer_MAX_RP244_sh#1_005:CAFnuclei	0	833.537	785.316	150	Cancer_MAX_RP244_sh#2_004:CAFnuclei	0	985.716	717.055
330	Cancer_MAX_RP244_shNT_003:CAFnuclei	0	1102.82	654.43	48	Cancer_MAX_RP244_sh#1_005:CAFnuclei	0	804.104	782.185	151	Cancer_MAX_RP244_sh#2_004:CAFnuclei	0	722.691	715.803
331	Cancer_MAX_RP244_shNT_003:CAFnuclei	0	1045.21	652.551	49	Cancer_MAX_RP244_sh#1_005:CAFnuclei	0	728.954	784.69	152	Cancer_MAX_RP244_sh#2_004:CAFnuclei	0	750.873	715.803
332	Cancer_MAX_RP244_shNT_003:CAFnuclei	0	165.33	651.299	50	Cancer_MAX_RP244_sh#1_005:CAFnuclei	0	630.006	774.044	153	Cancer_MAX_RP244_sh#2_004:CAFnuclei	0	677.601	720.186
333	Cancer_MAX_RP244_shNT_003:CAFnuclei	0	154.683	651.299	51	Cancer_MAX_RP244_sh#1_005:CAFnuclei	0	614.976	772.165	154	Cancer_MAX_RP244_sh#2_004:CAFnuclei	0	432.112	709.54
334	Cancer_MAX_RP244_shNT_003:CAFnuclei	0	901.799	648.794	52	Cancer_MAX_RP244_sh#1_005:CAFnuclei	0	764.65	778.427	155	Cancer_MAX_RP244_sh#2_004:CAFnuclei	0	886.142	710.166
335	Cancer_MAX_RP244_shNT_003:CAFnuclei	0	389.527	650.673	53	Cancer_MAX_RP244_sh#1_005:CAFnuclei	0	451.526	777.175	156	Cancer_MAX_RP244_sh#2_004:CAFnuclei	0	861.092	702.651
336	Cancer_MAX_RP244_shNT_003:CAFnuclei	0	884.264	644.41	54	Cancer_MAX_RP244_sh#1_005:CAFnuclei	0	695.136	740.853	157	Cancer_MAX_RP244_sh#2_004:CAFnuclei	0	779.054	698.268
337	Cancer_MAX_RP244_shNT_003:CAFnuclei	0	1188.62	644.41	55	Cancer_MAX_RP244_sh#1_005:CAFnuclei	0	583.038	768.407	158	Cancer_MAX_RP244_sh#2_004:CAFnuclei	0	1006.38	708.914
338	Cancer_MAX_RP244_shNT_003:CAFnuclei	0	385.143	634.39	56	Cancer_MAX_RP244_sh#1_005:CAFnuclei	0	832.285	772.791	159	Cancer_MAX_RP244_sh#2_004:CAFnuclei	0	559.24	704.53
339	Cancer_MAX_RP244_shNT_003:CAFnuclei	0	1221.81	643.158	57	Cancer_MAX_RP244_sh#1_005:CAFnuclei	0	814.75	774.67	160	Cancer_MAX_RP244_sh#2_004:CAFnuclei	0	983.211	712.045
340	Cancer_MAX_RP244_shNT_003:CAFnuclei	0	862.971	640.026	58	Cancer_MAX_RP244_sh#1_005:CAFnuclei	0	871.112	770.286	161	Cancer_MAX_RP244_sh#2_004:CAFnuclei	0	520.413	703.278
341	Cancer_MAX_RP244_shNT_003:CAFnuclei	0	271.792	637.521	59	Cancer_MAX_RP244_sh#1_005:CAFnuclei	0	650.673	768.407	162	Cancer_MAX_RP244_sh#2_004:CAFnuclei	0	711.419	707.661
342	Cancer_MAX_RP244_shNT_003:CAFnuclei	0	1169.21	639.4	60	Cancer_MAX_RP244_sh#1_005:CAFnuclei	0	802.225	771.539	163	Cancer_MAX_RP244_sh#2_004:CAFnuclei	0	980.706	708.914
343	Cancer_MAX_RP244_shNT_003:CAFnuclei	0	827.901	636.269	61	Cancer_MAX_RP244_sh#1_005:CAFnuclei	0	842.305	766.529	164	Cancer_MAX_RP244_sh#2_004:CAFnuclei	0	696.389	705.156
344	Cancer_MAX_RP244_shNT_003:CAFnuclei	0	402.052	630.633	62	Cancer_MAX_RP244_sh#1_005:CAFnuclei	0	762.771	770.286	165	Cancer_MAX_RP244_sh#2_004:CAFnuclei	0	171.592	702.025
345	Cancer_MAX_RP244_shNT_003:CAFnuclei	0	1025.17	627.501	63	Cancer_MAX_RP244_sh#1_005:CAFnuclei	0	447.142	767.781	166	Cancer_MAX_RP244_sh#2_004:CAFnuclei	0	996.988	699.52
346	Cancer_MAX_RP244_shNT_003:CAFnuclei	0	417.708	625.623	64	Cancer_MAX_RP244_sh#1_005:CAFnuclei	0	671.339	765.276	167	Cancer_MAX_RP244_sh#2_004:CAFnuclei	0	878.001	693.884
347	Cancer_MAX_RP244_shNT_003:CAFnuclei	0	1068.38	623.118	65	Cancer_MAX_RP244_sh#1_005:CAFnuclei	0	765.902	763.398	168	Cancer_MAX_RP244_sh#2_004:CAFnuclei	0	707.035	701.399
348	Cancer_MAX_RP244_shNT_003:CAFnuclei	0	922.465	631.259	66	Cancer_MAX_RP244_sh#1_005:CAFnuclei	0	628.128	748.994	169	Cancer_MAX_RP244_sh#2_004:CAFnuclei	0	715.803	700.773
349	Cancer_MAX_RP244_shNT_003:CAFnuclei	0	353.204	618.108	67	Cancer_MAX_RP244_sh#1_005:CAFnuclei	0	877.375	754.63	170	Cancer_MAX_RP244_sh#2_004:CAFnuclei	0	544.21	690.753
350	Cancer_MAX_RP244_shNT_003:CAFnuclei	0	1107.21	622.491	68	Cancer_MAX_RP244_sh#1_005:CAFnuclei	0	646.915	748.994	171	Cancer_MAX_RP244_sh#2_004:CAFnuclei	0	731.459	696.389
351	Cancer_MAX_RP244_shNT_003:CAFnuclei	0	1040.83	626.249	69	Cancer_MAX_RP244_sh#1_005:CAFnuclei	0	510.393	743.984	172	Cancer_MAX_RP244_sh#2_004:CAFnuclei	0	371.992	685.743
352	Cancer_MAX_RP244_shNT_003:CAFnuclei	0	139.654	627.501	70	Cancer_MAX_RP244_sh#1_005:CAFnuclei	0	833.537	747.115	173	Cancer_MAX_RP244_sh#2_004:CAFnuclei	0	394.537	689.5
353	Cancer_MAX_RP244_shNT_003:CAFnuclei	0	376.376	618.734	71	Cancer_MAX_RP244_sh#1_005:CAFnuclei	0	605.583	739.6	174	Cancer_MAX_RP244_sh#2_004:CAFnuclei	0	956.282	685.116
354	Cancer_MAX_RP244_shNT_003:CAFnuclei	0	1050.22	621.865	72	Cancer_MAX_RP244_sh#1_005:CAFnuclei	0	488.474	743.358	175	Cancer_MAX_RP244_sh#2_004:CAFnuclei	0	931.232	690.126
355	Cancer_MAX_RP244_shNT_003:CAFnuclei	0	913.071	621.239	73	Cancer_MAX_RP244_sh#1_005:CAFnuclei	0	759.014	741.479	176	Cancer_MAX_RP244_sh#2_004:CAFnuclei	0	518.534	690.126
356	Cancer_MAX_RP244_shNT_003:CAFnuclei	0	189.127	618.734	74	Cancer_MAX_RP244_sh#1_005:CAFnuclei	0	591.805	728.328	177	Cancer_MAX_RP244_sh#2_004:CAFnuclei	0	441.506	682.611
357	Cancer_MAX_RP244_shNT_003:CAFnuclei	0	926.222	616.855	75	Cancer_MAX_RP244_sh#1_005:CAFnuclei	0	770.912	735.843	178	Cancer_MAX_RP244_sh#2_004:CAFnuclei	0	495.989	686.995
358	Cancer_MAX_RP244_shNT_003:CAFnuclei	0	850.446	601.825	76	Cancer_MAX_RP244_sh#1_005:CAFnuclei	0	551.099	733.964	179	Cancer_MAX_RP244_sh#2_004:CAFnuclei	0	1000.75	683.238
359	Cancer_MAX_RP244_shNT_003:CAFnuclei	0	833.537	619.986	77	Cancer_MAX_RP244_sh#1_005:CAFnuclei	0	436.496	735.216	180	Cancer_MAX_RP244_sh#2_004:CAFnuclei	0	476.575	677.601
360	Cancer_MAX_RP244_shNT_003:CAFnuclei	0	991.352	614.976	78	Cancer_MAX_RP244_sh#1_005:CAFnuclei	0	643.784	733.964	181	Cancer_MAX_RP244_sh#2_004:CAFnuclei	0	515.403	676.349
361	Cancer_MAX_RP244_shNT_003:CAFnuclei	0	879.254	621.239	79	Cancer_MAX_RP244_sh#1_005:CAFnuclei	0	449.021	732.711	182	Cancer_MAX_RP244_sh#2_004:CAFnuclei	0	555.483	681.359
362	Cancer_MAX_RP244_shNT_003:CAFnuclei	0	810.992	598.694	80	Cancer_MAX_RP244_sh#1_005:CAFnuclei	0	737.721	728.954	183	Cancer_MAX_RP244_sh#2_004:CAFnuclei	0	537.322	670.086
363	Cancer_MAX_RP244_shNT_003:CAFnuclei	0	415.829	599.947	81	Cancer_MAX_RP244_sh#1_005:CAFnuclei	0	754.63	729.58	184	Cancer_MAX_RP244_sh#2_004:CAFnuclei	0	1028.93	676.975
364	Cancer_MAX_RP244_shNT_003:CAFnuclei	0	970.686	614.976	82	Cancer_MAX_RP244_sh#1_005:CAFnuclei	0	393.284	719.56	185	Cancer_MAX_RP244_sh#2_004:CAFnuclei	0	868.607	671.339
365	Cancer_MAX_RP244_shNT_003:CAFnuclei	0	105.836	609.967	83	Cancer_MAX_RP244_sh#1_005:CAFnuclei	0	893.657	727.075	186	Cancer_MAX_RP244_sh#2_004:CAFnuclei	0	1132.88	676.349
366	Cancer_MAX_RP244_shNT_003:CAFnuclei	0	196.642	609.967	84	Cancer_MAX_RP244_sh#1_005:CAFnuclei	0	728.328	722.065	187	Cancer_MAX_RP244_sh#2_004:CAFnuclei	0	932.485	669.46
367	Cancer_MAX_RP244_shNT_003:CAFnuclei	0	377.002	604.33	85	Cancer_MAX_RP244_sh#1_005:CAFnuclei	0	847.315	725.196	188	Cancer_MAX_RP244_sh#2_004:CAFnuclei	0	892.405	664.45
368	Cancer_MAX_RP244_shNT_003:CAFnuclei	0	391.406	593.684	86	Cancer_MAX_RP244_sh#1_005:CAFnuclei	0	606.835	722.691	189	Cancer_MAX_RP244_sh#2_004:CAFnuclei	0	363.851	669.46
369	Cancer_MAX_RP244_shNT_003:CAFnuclei	0	296.842	610.593	87	Cancer_MAX_RP244_sh#1_005:CAFnuclei	0	866.729	722.691	190	Cancer_MAX_RP244_sh#2_004:CAFnuclei	0	1136.02	667.581
370	Cancer_MAX_RP244_shNT_003:CAFnuclei	0	914.324	603.704	88	Cancer_MAX_RP244_sh#1_005:CAFnuclei	0	833.537	723.318	191	Cancer_MAX_RP244_sh#2_004:CAFnuclei	0	792.205	659.44
371	Cancer_MAX_RP244_shNT_003:CAFnuclei	0	1005.13	603.078	89	Cancer_MAX_RP244_sh#1_005:CAFnuclei	0	640.653	718.308	192	Cancer_MAX_RP244_sh#2_004:CAFnuclei	0	495.363	662.571
372	Cancer_MAX_RP244_shNT_003:CAFnuclei	0	905.556	601.199	90	Cancer_MAX_RP244_sh#1_005:CAFnuclei	0	490.979	708.288	193	Cancer_MAX_RP244_sh#2_004:CAFnuclei	0	1146.04	660.066
373	Cancer_MAX_RP244_shNT_003:CAFnuclei	0	879.88	598.068	91	Cancer_MAX_RP244_sh#1_005:CAFnuclei	0	413.324	717.055	194	Cancer_MAX_RP244_sh#2_004:CAFnuclei	0	363.224	656.935
374	Cancer_MAX_RP244_shNT_003:CAFnuclei	0	1025.8	599.947	92	Cancer_MAX_RP244_sh#1_005:CAFnuclei	0	805.356	715.803	195	Cancer_MAX_RP244_sh#2_004:CAFnuclei	0	874.87	653.178
375	Cancer_MAX_RP244_shNT_003:CAFnuclei	0	199.773	594.31	93	Cancer_MAX_RP244_sh#1_005:CAFnuclei	0	676.349	686.995	196	Cancer_MAX_RP244_sh#2_004:CAFnuclei	0	534.19	635.643
376	Cancer_MAX_RP244_shNT_003:CAFnuclei	0	1048.34	597.442	94	Cancer_MAX_RP244_sh#1_005:CAFnuclei	0	609.967	692.005	197	Cancer_MAX_RP244_sh#2_004:CAFnuclei	0	847.315	650.673
377	Cancer_MAX_RP244_shNT_003:CAFnuclei	0	960.666	598.068	95	Cancer_MAX_RP244_sh#1_005:CAFnuclei	0	476.575	715.803	198	Cancer_MAX_RP244_sh#2_004:CAFnuclei	0	941.878	647.541
378	Cancer_MAX_RP244_shNT_003:CAFnuclei	0	985.716	591.805	96	Cancer_MAX_RP244_sh#1_005:CAFnuclei	0	576.149	707.661	199	Cancer_MAX_RP244_sh#2_004:CAFnuclei	0	834.79	648.168
379	Cancer_MAX_RP244_shNT_003:CAFnuclei	0	896.789	588.674	97	Cancer_MAX_RP244_sh#1_005:CAFnuclei	0	546.715	712.045	200	Cancer_MAX_RP244_sh#2_004:CAFnuclei	0	1035.82	646.915
380	Cancer_MAX_RP244_shNT_003:CAFnuclei	0	310.619	596.189	98	Cancer_MAX_RP244_sh#1_005:CAFnuclei	0	725.196	711.419	201	Cancer_MAX_RP244_sh#2_004:CAFnuclei	0	356.336	645.663
381	Cancer_MAX_RP244_shNT_003:CAFnuclei	0	341.932	590.553	99	Cancer_MAX_RP244_sh#1_005:CAFnuclei	0	792.831	705.156	202	Cancer_MAX_RP244_sh#2_004:CAFnuclei	0	454.031	648.168
382	Cancer_MAX_RP244_shNT_003:CAFnuclei	0	318.134	595.563	100	Cancer_MAX_RP244_sh#1_005:CAFnuclei	0	726.449	699.52	203	Cancer_MAX_RP244_sh#2_004:CAFnuclei	0	858.587	646.915
383	Cancer_MAX_RP244_shNT_003:CAFnuclei	0	792.205	578.028	101	Cancer_MAX_RP244_sh#1_005:CAFnuclei	0	720.813	693.258	204	Cancer_MAX_RP244_sh#2_004:CAFnuclei	0	348.194	638.148
384	Cancer_MAX_RP244_shNT_003:CAFnuclei	0	372.618	584.29	102	Cancer_MAX_RP244_sh#1_005:CAFnuclei	0	995.736	692.005	205	Cancer_MAX_RP244_sh#2_004:CAFnuclei	0	479.707	633.764
385	Cancer_MAX_RP244_shNT_003:CAFnuclei	0	224.197	584.29	103	Cancer_MAX_RP244_sh#1_005:CAFnuclei	0	515.403	695.763	206	Cancer_MAX_RP244_sh#2_004:CAFnuclei	0	799.72	635.016
386	Cancer_MAX_RP244_shNT_003:CAFnuclei	0	959.413	581.785	104	Cancer_MAX_RP244_sh#1_005:CAFnuclei	0	385.143	687.621	207	Cancer_MAX_RP244_sh#2_004:CAFnuclei	0	332.538	640.026
387	Cancer_MAX_RP244_shNT_003:CAFnuclei	0	276.802	583.038	105	Cancer_MAX_RP244_sh#1_005:CAFnuclei	0	576.775	683.238	208	Cancer_MAX_RP244_sh#2_004:CAFnuclei	0	826.649	640.653
388	Cancer_MAX_RP244_shNT_003:CAFnuclei	0	241.732	579.907	106	Cancer_MAX_RP244_sh#1_005:CAFnuclei	0	463.424	681.985	209	Cancer_MAX_RP244_sh#2_004:CAFnuclei	0	447.768	633.764
389	Cancer_MAX_RP244_shNT_003:CAFnuclei	0	349.447	580.533	107	Cancer_MAX_RP244_sh#1_005:CAFnuclei	0	512.272	683.864	210	Cancer_MAX_RP244_sh#2_004:CAFnuclei	0	1129.75	633.764
390	Cancer_MAX_RP244_shNT_003:CAFnuclei	0	875.496	576.149	108	Cancer_MAX_RP244_sh#1_005:CAFnuclei	0	536.069	677.601	211	Cancer_MAX_RP244_sh#2_004:CAFnuclei	0	821.639	635.643
391	Cancer_MAX_RP244_shNT_003:CAFnuclei	0	298.721	579.907	109	Cancer_MAX_RP244_sh#1_005:CAFnuclei	0	485.343	673.844	212	Cancer_MAX_RP244_sh#2_004:CAFnuclei	0	370.113	628.128
392	Cancer_MAX_RP244_shNT_003:CAFnuclei	0	841.679	566.755	110	Cancer_MAX_RP244_sh#1_005:CAFnuclei	0	759.014	669.46	213	Cancer_MAX_RP244_sh#2_004:CAFnuclei	0	952.525	630.006
393	Cancer_MAX_RP244_shNT_003:CAFnuclei	0	82.665	576.775	111	Cancer_MAX_RP244_sh#1_005:CAFnuclei	0	579.28	672.591	214	Cancer_MAX_RP244_sh#2_004:CAFnuclei	0	884.89	623.744
394	Cancer_MAX_RP244_shNT_003:CAFnuclei	0	809.114	566.129	112	Cancer_MAX_RP244_sh#1_005:CAFnuclei	0	541.705	673.218	215	Cancer_MAX_RP244_sh#2_004:CAFnuclei	0	837.295	625.623
395	Cancer_MAX_RP244_shNT_003:CAFnuclei	0	345.063	562.372	113	Cancer_MAX_RP244_sh#1_005:CAFnuclei	0	938.747	667.581	216	Cancer_MAX_RP244_sh#2_004:CAFnuclei	0	443.384	624.37
396	Cancer_MAX_RP244_shNT_003:CAFnuclei	0	1001.37	568.008	114	Cancer_MAX_RP244_sh#1_005:CAFnuclei	0	578.028	656.935	217	Cancer_MAX_RP244_sh#2_004:CAFnuclei	0	353.831	626.249
397	Cancer_MAX_RP244_shNT_003:CAFnuclei	0	932.485	564.877	115	Cancer_MAX_RP244_sh#1_005:CAFnuclei	0	740.226	662.571	218	Cancer_MAX_RP244_sh#2_004:CAFnuclei	0	1090.93	619.986
398	Cancer_MAX_RP244_shNT_003:CAFnuclei	0	422.718	551.099	116	Cancer_MAX_RP244_sh#1_005:CAFnuclei	0	433.991	656.309	219	Cancer_MAX_RP244_sh#2_004:CAFnuclei	0	1056.48	604.33
399	Cancer_MAX_RP244_shNT_003:CAFnuclei	0	321.266	564.25	117	Cancer_MAX_RP244_sh#1_005:CAFnuclei	0	745.863	656.309	220	Cancer_MAX_RP244_sh#2_004:CAFnuclei	0	899.92	613.724
400	Cancer_MAX_RP244_shNT_003:CAFnuclei	0	381.386	560.493	118	Cancer_MAX_RP244_sh#1_005:CAFnuclei	0	734.59	663.198	221	Cancer_MAX_RP244_sh#2_004:CAFnuclei	0	1064	616.855
401	Cancer_MAX_RP244_shNT_003:CAFnuclei	0	301.226	565.503	119	Cancer_MAX_RP244_sh#1_005:CAFnuclei	0	533.564	655.056	222	Cancer_MAX_RP244_sh#2_004:CAFnuclei	0	991.978	614.35
402	Cancer_MAX_RP244_shNT_003:CAFnuclei	0	366.356	559.867	120	Cancer_MAX_RP244_sh#1_005:CAFnuclei	0	722.691	655.056	223	Cancer_MAX_RP244_sh#2_004:CAFnuclei	0	360.719	608.714
403	Cancer_MAX_RP244_shNT_003:CAFnuclei	0	785.316	559.867	121	Cancer_MAX_RP244_sh#1_005:CAFnuclei	0	393.911	651.925	224	Cancer_MAX_RP244_sh#2_004:CAFnuclei	0	849.194	606.209
404	Cancer_MAX_RP244_shNT_003:CAFnuclei	0	969.433	561.745	122	Cancer_MAX_RP244_sh#1_005:CAFnuclei	0	478.454	640.026	225	Cancer_MAX_RP244_sh#2_004:CAFnuclei	0	516.029	602.452
405	Cancer_MAX_RP244_shNT_003:CAFnuclei	0	477.202	536.069	123	Cancer_MAX_RP244_sh#1_005:CAFnuclei	0	897.415	638.148	226	Cancer_MAX_RP244_sh#2_004:CAFnuclei	0	541.705	588.048
406	Cancer_MAX_RP244_shNT_003:CAFnuclei	0	1115.35	551.725	124	Cancer_MAX_RP244_sh#1_005:CAFnuclei	0	502.878	641.279	227	Cancer_MAX_RP244_sh#2_004:CAFnuclei	0	977.575	598.068
407	Cancer_MAX_RP244_shNT_003:CAFnuclei	0	816.629	535.443	125	Cancer_MAX_RP244_sh#1_005:CAFnuclei	0	536.695	636.269	228	Cancer_MAX_RP244_sh#2_004:CAFnuclei	0	1034.56	596.189
408	Cancer_MAX_RP244_shNT_003:CAFnuclei	0	201.026	552.352	126	Cancer_MAX_RP244_sh#1_005:CAFnuclei	0	418.961	640.653	229	Cancer_MAX_RP244_sh#2_004:CAFnuclei	0	806.609	600.573
409	Cancer_MAX_RP244_shNT_003:CAFnuclei	0	321.892	554.23	127	Cancer_MAX_RP244_sh#1_005:CAFnuclei	0	1005.76	636.895	230	Cancer_MAX_RP244_sh#2_004:CAFnuclei	0	1097.81	597.442
410	Cancer_MAX_RP244_shNT_003:CAFnuclei	0	316.256	549.22	128	Cancer_MAX_RP244_sh#1_005:CAFnuclei	0	342.558	634.39	231	Cancer_MAX_RP244_sh#2_004:CAFnuclei	0	466.555	594.937
411	Cancer_MAX_RP244_shNT_003:CAFnuclei	0	347.568	541.705	129	Cancer_MAX_RP244_sh#1_005:CAFnuclei	0	994.483	631.259	232	Cancer_MAX_RP244_sh#2_004:CAFnuclei	0	809.114	594.937
412	Cancer_MAX_RP244_shNT_003:CAFnuclei	0	303.731	537.948	130	Cancer_MAX_RP244_sh#1_005:CAFnuclei	0	868.607	631.885	233	Cancer_MAX_RP244_sh#2_004:CAFnuclei	0	838.547	593.058
413	Cancer_MAX_RP244_shNT_003:CAFnuclei	0	866.729	538.574	131	Cancer_MAX_RP244_sh#1_005:CAFnuclei	0	432.112	620.613	234	Cancer_MAX_RP244_sh#2_004:CAFnuclei	0	1043.96	588.048
414	Cancer_MAX_RP244_shNT_003:CAFnuclei	0	790.952	516.655	132	Cancer_MAX_RP244_sh#1_005:CAFnuclei	0	538.574	621.239	235	Cancer_MAX_RP244_sh#2_004:CAFnuclei	0	1089.67	582.412
415	Cancer_MAX_RP244_shNT_003:CAFnuclei	0	42.585	535.443	133	Cancer_MAX_RP244_sh#1_005:CAFnuclei	0	517.282	621.865	236	Cancer_MAX_RP244_sh#2_004:CAFnuclei	0	811.619	561.745
416	Cancer_MAX_RP244_shNT_003:CAFnuclei	0	36.322	536.069	134	Cancer_MAX_RP244_sh#1_005:CAFnuclei	0	542.958	609.34	237	Cancer_MAX_RP244_sh#2_004:CAFnuclei	0	517.282	578.028
417	Cancer_MAX_RP244_shNT_003:CAFnuclei	0	384.517	530.433	135	Cancer_MAX_RP244_sh#1_005:CAFnuclei	0	377.628	599.947	238	Cancer_MAX_RP244_sh#2_004:CAFnuclei	0	909.314	578.654
418	Cancer_MAX_RP244_shNT_003:CAFnuclei	0	415.203	529.18	136	Cancer_MAX_RP244_sh#1_005:CAFnuclei	0	800.346	598.068	239	Cancer_MAX_RP244_sh#2_004:CAFnuclei	0	1022.66	569.887
419	Cancer_MAX_RP244_shNT_003:CAFnuclei	0	264.903	518.534	137	Cancer_MAX_RP244_sh#1_005:CAFnuclei	0	517.908	593.684	240	Cancer_MAX_RP244_sh#2_004:CAFnuclei	0	316.256	569.26
420	Cancer_MAX_RP244_shNT_003:CAFnuclei	0	881.132	526.675	138	Cancer_MAX_RP244_sh#1_005:CAFnuclei	0	420.213	595.563	241	Cancer_MAX_RP244_sh#2_004:CAFnuclei	0	1087.17	565.503
421	Cancer_MAX_RP244_shNT_003:CAFnuclei	0	403.931	525.423	139	Cancer_MAX_RP244_sh#1_005:CAFnuclei	0	442.758	588.048	242	Cancer_MAX_RP244_sh#2_004:CAFnuclei	0	940	563.624
422	Cancer_MAX_RP244_shNT_003:CAFnuclei	0	458.414	497.242	140	Cancer_MAX_RP244_sh#1_005:CAFnuclei	0	358.214	583.038	243	Cancer_MAX_RP244_sh#2_004:CAFnuclei	0	979.453	564.877
423	Cancer_MAX_RP244_shNT_003:CAFnuclei	0	1006.38	519.16	141	Cancer_MAX_RP244_sh#1_005:CAFnuclei	0	886.142	572.392	244	Cancer_MAX_RP244_sh#2_004:CAFnuclei	0	470.939	559.867
424	Cancer_MAX_RP244_shNT_003:CAFnuclei	0	376.376	522.292	142	Cancer_MAX_RP244_sh#1_005:CAFnuclei	0	519.787	568.634	245	Cancer_MAX_RP244_sh#2_004:CAFnuclei	0	489.1	562.372
425	Cancer_MAX_RP244_shNT_003:CAFnuclei	0	901.172	521.039	143	Cancer_MAX_RP244_sh#1_005:CAFnuclei	0	477.202	572.392	246	Cancer_MAX_RP244_sh#2_004:CAFnuclei	0	1067.13	558.614
426	Cancer_MAX_RP244_shNT_003:CAFnuclei	0	1046.46	515.403	144	Cancer_MAX_RP244_sh#1_005:CAFnuclei	0	529.18	571.765	247	Cancer_MAX_RP244_sh#2_004:CAFnuclei	0	983.837	559.867
427	Cancer_MAX_RP244_shNT_003:CAFnuclei	0	368.234	517.282	145	Cancer_MAX_RP244_sh#1_005:CAFnuclei	0	407.062	569.26	248	Cancer_MAX_RP244_sh#2_004:CAFnuclei	0	828.527	561.745
428	Cancer_MAX_RP244_shNT_003:CAFnuclei	0	398.921	514.777	146	Cancer_MAX_RP244_sh#1_005:CAFnuclei	0	528.554	569.26	249	Cancer_MAX_RP244_sh#2_004:CAFnuclei	0	498.494	556.109
429	Cancer_MAX_RP244_shNT_003:CAFnuclei	0	388.901	512.272	147	Cancer_MAX_RP244_sh#1_005:CAFnuclei	0	483.464	568.008	250	Cancer_MAX_RP244_sh#2_004:CAFnuclei	0	431.486	557.988
430	Cancer_MAX_RP244_shNT_003:CAFnuclei	0	954.403	507.888	148	Cancer_MAX_RP244_sh#1_005:CAFnuclei	0	402.052	564.25	251	Cancer_MAX_RP244_sh#2_004:CAFnuclei	0	517.908	552.978
431	Cancer_MAX_RP244_shNT_003:CAFnuclei	0	933.111	511.645	149	Cancer_MAX_RP244_sh#1_005:CAFnuclei	0	473.444	564.877	252	Cancer_MAX_RP244_sh#2_004:CAFnuclei	0	822.891	559.867
432	Cancer_MAX_RP244_shNT_003:CAFnuclei	0	799.72	485.343	150	Cancer_MAX_RP244_sh#1_005:CAFnuclei	0	506.009	550.473	253	Cancer_MAX_RP244_sh#2_004:CAFnuclei	0	556.735	544.21
433	Cancer_MAX_RP244_shNT_003:CAFnuclei	0	348.194	504.13	151	Cancer_MAX_RP244_sh#1_005:CAFnuclei	0	475.949	560.493	254	Cancer_MAX_RP244_sh#2_004:CAFnuclei	0	394.537	551.099
434	Cancer_MAX_RP244_shNT_003:CAFnuclei	0	288.701	500.999	152	Cancer_MAX_RP244_sh#1_005:CAFnuclei	0	397.042	559.867	255	Cancer_MAX_RP244_sh#2_004:CAFnuclei	0	480.333	542.332
435	Cancer_MAX_RP244_shNT_003:CAFnuclei	0	423.344	495.989	153	Cancer_MAX_RP244_sh#1_005:CAFnuclei	0	526.049	552.978	256	Cancer_MAX_RP244_sh#2_004:CAFnuclei	0	445.889	549.22
436	Cancer_MAX_RP244_shNT_003:CAFnuclei	0	402.678	499.747	154	Cancer_MAX_RP244_sh#1_005:CAFnuclei	0	478.454	553.604	257	Cancer_MAX_RP244_sh#2_004:CAFnuclei	0	1056.48	546.089
437	Cancer_MAX_RP244_shNT_003:CAFnuclei	0	323.144	500.373	155	Cancer_MAX_RP244_sh#1_005:CAFnuclei	0	445.889	549.847	258	Cancer_MAX_RP244_sh#2_004:CAFnuclei	0	528.554	539.2
438	Cancer_MAX_RP244_shNT_003:CAFnuclei	0	957.535	496.615	156	Cancer_MAX_RP244_sh#1_005:CAFnuclei	0	492.858	544.837	259	Cancer_MAX_RP244_sh#2_004:CAFnuclei	0	863.597	547.342
439	Cancer_MAX_RP244_shNT_003:CAFnuclei	0	179.733	496.615	157	Cancer_MAX_RP244_sh#1_005:CAFnuclei	0	524.17	538.574	260	Cancer_MAX_RP244_sh#2_004:CAFnuclei	0	886.769	546.715
440	Cancer_MAX_RP244_shNT_003:CAFnuclei	0	1005.76	497.868	158	Cancer_MAX_RP244_sh#1_005:CAFnuclei	0	480.959	540.453	261	Cancer_MAX_RP244_sh#2_004:CAFnuclei	0	871.112	541.079
441	Cancer_MAX_RP244_shNT_003:CAFnuclei	0	834.79	470.313	159	Cancer_MAX_RP244_sh#1_005:CAFnuclei	0	812.245	537.948	262	Cancer_MAX_RP244_sh#2_004:CAFnuclei	0	1094.06	539.2
442	Cancer_MAX_RP244_shNT_003:CAFnuclei	0	363.224	495.363	160	Cancer_MAX_RP244_sh#1_005:CAFnuclei	0	344.437	539.827	263	Cancer_MAX_RP244_sh#2_004:CAFnuclei	0	888.647	539.827
443	Cancer_MAX_RP244_shNT_003:CAFnuclei	0	278.055	499.747	161	Cancer_MAX_RP244_sh#1_005:CAFnuclei	0	490.979	534.19	264	Cancer_MAX_RP244_sh#2_004:CAFnuclei	0	948.141	537.948
444	Cancer_MAX_RP244_shNT_003:CAFnuclei	0	943.757	490.353	162	Cancer_MAX_RP244_sh#1_005:CAFnuclei	0	784.064	530.433	265	Cancer_MAX_RP244_sh#2_004:CAFnuclei	0	433.991	538.574
445	Cancer_MAX_RP244_shNT_003:CAFnuclei	0	371.992	492.858	163	Cancer_MAX_RP244_sh#1_005:CAFnuclei	0	475.949	518.534	266	Cancer_MAX_RP244_sh#2_004:CAFnuclei	0	800.972	527.302
446	Cancer_MAX_RP244_shNT_003:CAFnuclei	0	264.277	489.727	164	Cancer_MAX_RP244_sh#1_005:CAFnuclei	0	311.872	529.807	267	Cancer_MAX_RP244_sh#2_004:CAFnuclei	0	1055.23	536.695
447	Cancer_MAX_RP244_shNT_003:CAFnuclei	0	926.848	494.737	165	Cancer_MAX_RP244_sh#1_005:CAFnuclei	0	800.972	529.807	268	Cancer_MAX_RP244_sh#2_004:CAFnuclei	0	1019.53	534.19
448	Cancer_MAX_RP244_shNT_003:CAFnuclei	0	403.931	488.474	166	Cancer_MAX_RP244_sh#1_005:CAFnuclei	0	523.544	521.665	269	Cancer_MAX_RP244_sh#2_004:CAFnuclei	0	911.192	531.059
449	Cancer_MAX_RP244_shNT_003:CAFnuclei	0	318.761	489.727	167	Cancer_MAX_RP244_sh#1_005:CAFnuclei	0	871.739	519.787	270	Cancer_MAX_RP244_sh#2_004:CAFnuclei	0	1042.7	530.433
450	Cancer_MAX_RP244_shNT_003:CAFnuclei	0	187.875	487.848	168	Cancer_MAX_RP244_sh#1_005:CAFnuclei	0	846.062	522.918	271	Cancer_MAX_RP244_sh#2_004:CAFnuclei	0	321.892	532.312
451	Cancer_MAX_RP244_shNT_003:CAFnuclei	0	860.466	472.818	169	Cancer_MAX_RP244_sh#1_005:CAFnuclei	0	451.526	516.655	272	Cancer_MAX_RP244_sh#2_004:CAFnuclei	0	541.079	521.665
452	Cancer_MAX_RP244_shNT_003:CAFnuclei	0	241.732	483.464	170	Cancer_MAX_RP244_sh#1_005:CAFnuclei	0	852.951	514.777	273	Cancer_MAX_RP244_sh#2_004:CAFnuclei	0	936.242	519.787
453	Cancer_MAX_RP244_shNT_003:CAFnuclei	0	369.487	484.717	171	Cancer_MAX_RP244_sh#1_005:CAFnuclei	0	527.302	512.272	274	Cancer_MAX_RP244_sh#2_004:CAFnuclei	0	501.625	531.685
454	Cancer_MAX_RP244_shNT_003:CAFnuclei	0	365.103	482.838	172	Cancer_MAX_RP244_sh#1_005:CAFnuclei	0	511.645	498.494	275	Cancer_MAX_RP244_sh#2_004:CAFnuclei	0	567.382	527.928
455	Cancer_MAX_RP244_shNT_003:CAFnuclei	0	496.615	464.677	173	Cancer_MAX_RP244_sh#1_005:CAFnuclei	0	890.526	505.383	276	Cancer_MAX_RP244_sh#2_004:CAFnuclei	0	300.6	527.928
456	Cancer_MAX_RP244_shNT_003:CAFnuclei	0	235.47	482.838	174	Cancer_MAX_RP244_sh#1_005:CAFnuclei	0	304.357	506.009	277	Cancer_MAX_RP244_sh#2_004:CAFnuclei	0	1000.12	524.17
457	Cancer_MAX_RP244_shNT_003:CAFnuclei	0	961.918	477.828	175	Cancer_MAX_RP244_sh#1_005:CAFnuclei	0	375.749	502.878	278	Cancer_MAX_RP244_sh#2_004:CAFnuclei	0	583.038	497.868
458	Cancer_MAX_RP244_shNT_003:CAFnuclei	0	748.368	449.647	176	Cancer_MAX_RP244_sh#1_005:CAFnuclei	0	776.549	501.625	279	Cancer_MAX_RP244_sh#2_004:CAFnuclei	0	561.119	506.009
459	Cancer_MAX_RP244_shNT_003:CAFnuclei	0	432.112	477.202	177	Cancer_MAX_RP244_sh#1_005:CAFnuclei	0	408.941	498.494	280	Cancer_MAX_RP244_sh#2_004:CAFnuclei	0	882.385	516.029
460	Cancer_MAX_RP244_shNT_003:CAFnuclei	0	943.131	470.313	178	Cancer_MAX_RP244_sh#1_005:CAFnuclei	0	532.938	479.707	281	Cancer_MAX_RP244_sh#2_004:CAFnuclei	0	511.019	515.403
461	Cancer_MAX_RP244_shNT_003:CAFnuclei	0	375.123	479.08	179	Cancer_MAX_RP244_sh#1_005:CAFnuclei	0	787.821	487.222	282	Cancer_MAX_RP244_sh#2_004:CAFnuclei	0	981.332	510.393
462	Cancer_MAX_RP244_shNT_003:CAFnuclei	0	976.322	476.575	180	Cancer_MAX_RP244_sh#1_005:CAFnuclei	0	844.184	487.222	283	Cancer_MAX_RP244_sh#2_004:CAFnuclei	0	1043.33	508.514
463	Cancer_MAX_RP244_shNT_003:CAFnuclei	0	403.304	465.929	181	Cancer_MAX_RP244_sh#1_005:CAFnuclei	0	836.042	485.969	284	Cancer_MAX_RP244_sh#2_004:CAFnuclei	0	497.868	508.514
464	Cancer_MAX_RP244_shNT_003:CAFnuclei	0	1073.39	473.444	182	Cancer_MAX_RP244_sh#1_005:CAFnuclei	0	861.092	482.838	285	Cancer_MAX_RP244_sh#2_004:CAFnuclei	0	905.556	514.777
465	Cancer_MAX_RP244_shNT_003:CAFnuclei	0	423.344	473.444	183	Cancer_MAX_RP244_sh#1_005:CAFnuclei	0	494.737	484.09	286	Cancer_MAX_RP244_sh#2_004:CAFnuclei	0	1007.63	505.383
466	Cancer_MAX_RP244_shNT_003:CAFnuclei	0	899.294	471.565	184	Cancer_MAX_RP244_sh#1_005:CAFnuclei	0	452.152	471.565	287	Cancer_MAX_RP244_sh#2_004:CAFnuclei	0	379.507	508.514
467	Cancer_MAX_RP244_shNT_003:CAFnuclei	0	983.837	474.697	185	Cancer_MAX_RP244_sh#1_005:CAFnuclei	0	297.468	479.08	288	Cancer_MAX_RP244_sh#2_004:CAFnuclei	0	916.828	508.514
468	Cancer_MAX_RP244_shNT_003:CAFnuclei	0	883.637	463.424	186	Cancer_MAX_RP244_sh#1_005:CAFnuclei	0	512.272	470.939	289	Cancer_MAX_RP244_sh#2_004:CAFnuclei	0	461.545	507.888
469	Cancer_MAX_RP244_shNT_003:CAFnuclei	0	919.96	462.172	187	Cancer_MAX_RP244_sh#1_005:CAFnuclei	0	790.952	465.303	290	Cancer_MAX_RP244_sh#2_004:CAFnuclei	0	790.952	509.767
470	Cancer_MAX_RP244_shNT_003:CAFnuclei	0	387.648	470.939	188	Cancer_MAX_RP244_sh#1_005:CAFnuclei	0	505.383	459.04	291	Cancer_MAX_RP244_sh#2_004:CAFnuclei	0	1032.06	502.252
471	Cancer_MAX_RP244_shNT_003:CAFnuclei	0	280.56	465.303	189	Cancer_MAX_RP244_sh#1_005:CAFnuclei	0	524.17	445.263	292	Cancer_MAX_RP244_sh#2_004:CAFnuclei	0	852.951	500.999
472	Cancer_MAX_RP244_shNT_003:CAFnuclei	0	194.137	470.939	190	Cancer_MAX_RP244_sh#1_005:CAFnuclei	0	780.932	463.424	293	Cancer_MAX_RP244_sh#2_004:CAFnuclei	0	419.587	500.999
473	Cancer_MAX_RP244_shNT_003:CAFnuclei	0	303.731	456.536	191	Cancer_MAX_RP244_sh#1_005:CAFnuclei	0	551.099	429.607	294	Cancer_MAX_RP244_sh#2_004:CAFnuclei	0	784.064	503.504
474	Cancer_MAX_RP244_shNT_003:CAFnuclei	0	184.743	465.929	192	Cancer_MAX_RP244_sh#1_005:CAFnuclei	0	759.64	449.021	295	Cancer_MAX_RP244_sh#2_004:CAFnuclei	0	733.964	433.991
475	Cancer_MAX_RP244_shNT_003:CAFnuclei	0	780.932	444.011	193	Cancer_MAX_RP244_sh#1_005:CAFnuclei	0	837.295	453.404	296	Cancer_MAX_RP244_sh#2_004:CAFnuclei	0	539.827	494.11
476	Cancer_MAX_RP244_shNT_003:CAFnuclei	0	1070.26	461.545	194	Cancer_MAX_RP244_sh#1_005:CAFnuclei	0	794.71	450.899	297	Cancer_MAX_RP244_sh#2_004:CAFnuclei	0	831.659	502.252
477	Cancer_MAX_RP244_shNT_003:CAFnuclei	0	418.961	454.657	195	Cancer_MAX_RP244_sh#1_005:CAFnuclei	0	452.152	451.526	298	Cancer_MAX_RP244_sh#2_004:CAFnuclei	0	342.558	490.979
478	Cancer_MAX_RP244_shNT_003:CAFnuclei	0	378.881	463.424	196	Cancer_MAX_RP244_sh#1_005:CAFnuclei	0	439.001	447.142	299	Cancer_MAX_RP244_sh#2_004:CAFnuclei	0	854.83	485.969
479	Cancer_MAX_RP244_shNT_003:CAFnuclei	0	346.316	461.545	197	Cancer_MAX_RP244_sh#1_005:CAFnuclei	0	735.843	434.617	300	Cancer_MAX_RP244_sh#2_004:CAFnuclei	0	552.352	478.454
480	Cancer_MAX_RP244_shNT_003:CAFnuclei	0	481.585	456.536	198	Cancer_MAX_RP244_sh#1_005:CAFnuclei	0	479.707	442.132	301	Cancer_MAX_RP244_sh#2_004:CAFnuclei	0	599.32	482.212
481	Cancer_MAX_RP244_shNT_003:CAFnuclei	0	1021.41	455.283	199	Cancer_MAX_RP244_sh#1_005:CAFnuclei	0	403.931	445.889	302	Cancer_MAX_RP244_sh#2_004:CAFnuclei	0	1043.96	482.212
482	Cancer_MAX_RP244_shNT_003:CAFnuclei	0	1005.76	462.798	200	Cancer_MAX_RP244_sh#1_005:CAFnuclei	0	590.553	403.931	303	Cancer_MAX_RP244_sh#2_004:CAFnuclei	0	532.312	469.687
483	Cancer_MAX_RP244_shNT_003:CAFnuclei	0	175.35	461.545	201	Cancer_MAX_RP244_sh#1_005:CAFnuclei	0	397.668	440.253	304	Cancer_MAX_RP244_sh#2_004:CAFnuclei	0	978.827	477.202
484	Cancer_MAX_RP244_shNT_003:CAFnuclei	0	471.565	454.031	202	Cancer_MAX_RP244_sh#1_005:CAFnuclei	0	792.205	443.384	305	Cancer_MAX_RP244_sh#2_004:CAFnuclei	0	953.151	472.192
485	Cancer_MAX_RP244_shNT_003:CAFnuclei	0	992.605	454.657	203	Cancer_MAX_RP244_sh#1_005:CAFnuclei	0	436.496	427.102	306	Cancer_MAX_RP244_sh#2_004:CAFnuclei	0	586.795	469.06
486	Cancer_MAX_RP244_shNT_003:CAFnuclei	0	337.548	450.273	204	Cancer_MAX_RP244_sh#1_005:CAFnuclei	0	497.868	422.092	307	Cancer_MAX_RP244_sh#2_004:CAFnuclei	0	985.716	477.202
487	Cancer_MAX_RP244_shNT_003:CAFnuclei	0	804.73	454.657	205	Cancer_MAX_RP244_sh#1_005:CAFnuclei	0	780.932	432.112	308	Cancer_MAX_RP244_sh#2_004:CAFnuclei	0	313.751	469.06
488	Cancer_MAX_RP244_shNT_003:CAFnuclei	0	864.224	450.273	206	Cancer_MAX_RP244_sh#1_005:CAFnuclei	0	755.883	426.476	309	Cancer_MAX_RP244_sh#2_004:CAFnuclei	0	617.481	469.687
489	Cancer_MAX_RP244_shNT_003:CAFnuclei	0	112.099	449.021	207	Cancer_MAX_RP244_sh#1_005:CAFnuclei	0	380.133	428.981	310	Cancer_MAX_RP244_sh#2_004:CAFnuclei	0	564.25	462.172
490	Cancer_MAX_RP244_shNT_003:CAFnuclei	0	1211.79	449.647	208	Cancer_MAX_RP244_sh#1_005:CAFnuclei	0	708.288	416.456	311	Cancer_MAX_RP244_sh#2_004:CAFnuclei	0	626.875	467.808
491	Cancer_MAX_RP244_shNT_003:CAFnuclei	0	377.628	447.142	209	Cancer_MAX_RP244_sh#1_005:CAFnuclei	0	238.601	425.223	312	Cancer_MAX_RP244_sh#2_004:CAFnuclei	0	375.749	460.919
492	Cancer_MAX_RP244_shNT_003:CAFnuclei	0	817.881	448.394	210	Cancer_MAX_RP244_sh#1_005:CAFnuclei	0	231.712	425.849	313	Cancer_MAX_RP244_sh#2_004:CAFnuclei	0	519.16	457.162
493	Cancer_MAX_RP244_shNT_003:CAFnuclei	0	516.029	447.142	211	Cancer_MAX_RP244_sh#1_005:CAFnuclei	0	388.274	423.344	314	Cancer_MAX_RP244_sh#2_004:CAFnuclei	0	613.724	450.899
494	Cancer_MAX_RP244_shNT_003:CAFnuclei	0	463.424	443.384	212	Cancer_MAX_RP244_sh#1_005:CAFnuclei	0	227.955	422.092	315	Cancer_MAX_RP244_sh#2_004:CAFnuclei	0	816.629	457.162
495	Cancer_MAX_RP244_shNT_003:CAFnuclei	0	287.448	449.021	213	Cancer_MAX_RP244_sh#1_005:CAFnuclei	0	739.6	415.203	316	Cancer_MAX_RP244_sh#2_004:CAFnuclei	0	578.654	448.394
496	Cancer_MAX_RP244_shNT_003:CAFnuclei	0	809.114	449.021	214	Cancer_MAX_RP244_sh#1_005:CAFnuclei	0	673.218	400.173	317	Cancer_MAX_RP244_sh#2_004:CAFnuclei	0	951.272	449.647
497	Cancer_MAX_RP244_shNT_003:CAFnuclei	0	269.287	449.021	215	Cancer_MAX_RP244_sh#1_005:CAFnuclei	0	428.981	411.446	318	Cancer_MAX_RP244_sh#2_004:CAFnuclei	0	814.124	441.506
498	Cancer_MAX_RP244_shNT_003:CAFnuclei	0	446.516	442.758	216	Cancer_MAX_RP244_sh#1_005:CAFnuclei	0	789.7	410.819	319	Cancer_MAX_RP244_sh#2_004:CAFnuclei	0	834.164	437.748
499	Cancer_MAX_RP244_shNT_003:CAFnuclei	0	507.262	442.132	217	Cancer_MAX_RP244_sh#1_005:CAFnuclei	0	630.633	413.324	320	Cancer_MAX_RP244_sh#2_004:CAFnuclei	0	489.727	442.132
500	Cancer_MAX_RP244_shNT_003:CAFnuclei	0	298.095	438.374	218	Cancer_MAX_RP244_sh#1_005:CAFnuclei	0	519.787	407.062	321	Cancer_MAX_RP244_sh#2_004:CAFnuclei	0	557.988	439.627
501	Cancer_MAX_RP244_shNT_003:CAFnuclei	0	362.598	422.718	219	Cancer_MAX_RP244_sh#1_005:CAFnuclei	0	720.186	388.901	322	Cancer_MAX_RP244_sh#2_004:CAFnuclei	0	1028.93	444.637
502	Cancer_MAX_RP244_shNT_003:CAFnuclei	0	113.351	436.496	220	Cancer_MAX_RP244_sh#1_005:CAFnuclei	0	509.14	393.911	323	Cancer_MAX_RP244_sh#2_004:CAFnuclei	0	1024.54	440.879
503	Cancer_MAX_RP244_shNT_003:CAFnuclei	0	1022.04	433.991	221	Cancer_MAX_RP244_sh#1_005:CAFnuclei	0	627.501	383.891	324	Cancer_MAX_RP244_sh#2_004:CAFnuclei	0	591.805	428.981
504	Cancer_MAX_RP244_shNT_003:CAFnuclei	0	910.566	432.112	222	Cancer_MAX_RP244_sh#1_005:CAFnuclei	0	655.683	376.376	325	Cancer_MAX_RP244_sh#2_004:CAFnuclei	0	633.138	437.748
505	Cancer_MAX_RP244_shNT_003:CAFnuclei	0	392.032	430.233	223	Cancer_MAX_RP244_sh#1_005:CAFnuclei	0	324.397	393.284	326	Cancer_MAX_RP244_sh#2_004:CAFnuclei	0	626.875	424.597
506	Cancer_MAX_RP244_shNT_003:CAFnuclei	0	926.848	427.728	224	Cancer_MAX_RP244_sh#1_005:CAFnuclei	0	433.364	391.406	327	Cancer_MAX_RP244_sh#2_004:CAFnuclei	0	541.079	421.466
507	Cancer_MAX_RP244_shNT_003:CAFnuclei	0	432.112	432.112	225	Cancer_MAX_RP244_sh#1_005:CAFnuclei	0	694.51	385.769	328	Cancer_MAX_RP244_sh#2_004:CAFnuclei	0	1013.9	427.102
508	Cancer_MAX_RP244_shNT_003:CAFnuclei	0	103.957	433.364	226	Cancer_MAX_RP244_sh#1_005:CAFnuclei	0	474.697	389.527	329	Cancer_MAX_RP244_sh#2_004:CAFnuclei	0	936.868	426.476
509	Cancer_MAX_RP244_shNT_003:CAFnuclei	0	477.202	427.728	227	Cancer_MAX_RP244_sh#1_005:CAFnuclei	0	826.649	389.527	330	Cancer_MAX_RP244_sh#2_004:CAFnuclei	0	468.434	420.839
510	Cancer_MAX_RP244_shNT_003:CAFnuclei	0	273.045	432.738	228	Cancer_MAX_RP244_sh#1_005:CAFnuclei	0	341.932	387.648	331	Cancer_MAX_RP244_sh#2_004:CAFnuclei	0	561.745	426.476
511	Cancer_MAX_RP244_shNT_003:CAFnuclei	0	134.017	430.233	229	Cancer_MAX_RP244_sh#1_005:CAFnuclei	0	557.362	376.376	332	Cancer_MAX_RP244_sh#2_004:CAFnuclei	0	385.143	419.587
512	Cancer_MAX_RP244_shNT_003:CAFnuclei	0	877.375	420.213	230	Cancer_MAX_RP244_sh#1_005:CAFnuclei	0	740.226	386.396	333	Cancer_MAX_RP244_sh#2_004:CAFnuclei	0	1148.54	425.223
513	Cancer_MAX_RP244_shNT_003:CAFnuclei	0	843.557	429.607	231	Cancer_MAX_RP244_sh#1_005:CAFnuclei	0	417.708	377.002	334	Cancer_MAX_RP244_sh#2_004:CAFnuclei	0	908.061	420.213
514	Cancer_MAX_RP244_shNT_003:CAFnuclei	0	516.655	428.981	232	Cancer_MAX_RP244_sh#1_005:CAFnuclei	0	522.292	376.376	335	Cancer_MAX_RP244_sh#2_004:CAFnuclei	0	492.232	422.092
515	Cancer_MAX_RP244_shNT_003:CAFnuclei	0	888.647	430.233	233	Cancer_MAX_RP244_sh#1_005:CAFnuclei	0	608.088	365.103	336	Cancer_MAX_RP244_sh#2_004:CAFnuclei	0	881.759	419.587
516	Cancer_MAX_RP244_shNT_003:CAFnuclei	0	718.934	426.476	234	Cancer_MAX_RP244_sh#1_005:CAFnuclei	0	697.641	367.608	337	Cancer_MAX_RP244_sh#2_004:CAFnuclei	0	810.992	413.324
517	Cancer_MAX_RP244_shNT_003:CAFnuclei	0	408.941	429.607	235	Cancer_MAX_RP244_sh#1_005:CAFnuclei	0	506.635	371.366	338	Cancer_MAX_RP244_sh#2_004:CAFnuclei	0	866.102	416.456
518	Cancer_MAX_RP244_shNT_003:CAFnuclei	0	322.518	429.607	236	Cancer_MAX_RP244_sh#1_005:CAFnuclei	0	475.323	368.861	339	Cancer_MAX_RP244_sh#2_004:CAFnuclei	0	587.422	406.436
519	Cancer_MAX_RP244_shNT_003:CAFnuclei	0	265.53	425.849	237	Cancer_MAX_RP244_sh#1_005:CAFnuclei	0	759.014	365.729	340	Cancer_MAX_RP244_sh#2_004:CAFnuclei	0	490.353	416.456
520	Cancer_MAX_RP244_shNT_003:CAFnuclei	0	1045.84	425.849	238	Cancer_MAX_RP244_sh#1_005:CAFnuclei	0	862.345	366.356	341	Cancer_MAX_RP244_sh#2_004:CAFnuclei	0	569.887	410.819
521	Cancer_MAX_RP244_shNT_003:CAFnuclei	0	537.948	426.476	239	Cancer_MAX_RP244_sh#1_005:CAFnuclei	0	634.39	356.336	342	Cancer_MAX_RP244_sh#2_004:CAFnuclei	0	834.79	410.819
522	Cancer_MAX_RP244_shNT_003:CAFnuclei	0	142.785	423.344	240	Cancer_MAX_RP244_sh#1_005:CAFnuclei	0	566.755	360.719	343	Cancer_MAX_RP244_sh#2_004:CAFnuclei	0	631.885	401.426
523	Cancer_MAX_RP244_shNT_003:CAFnuclei	0	831.659	415.203	241	Cancer_MAX_RP244_sh#1_005:CAFnuclei	0	583.038	368.234	344	Cancer_MAX_RP244_sh#2_004:CAFnuclei	0	683.864	406.436
524	Cancer_MAX_RP244_shNT_003:CAFnuclei	0	497.242	422.718	242	Cancer_MAX_RP244_sh#1_005:CAFnuclei	0	410.819	366.982	345	Cancer_MAX_RP244_sh#2_004:CAFnuclei	0	822.265	401.426
525	Cancer_MAX_RP244_shNT_003:CAFnuclei	0	336.296	423.344	243	Cancer_MAX_RP244_sh#1_005:CAFnuclei	0	849.82	362.598	346	Cancer_MAX_RP244_sh#2_004:CAFnuclei	0	985.716	407.688
526	Cancer_MAX_RP244_shNT_003:CAFnuclei	0	393.284	416.456	244	Cancer_MAX_RP244_sh#1_005:CAFnuclei	0	687.621	352.578	347	Cancer_MAX_RP244_sh#2_004:CAFnuclei	0	915.576	402.678
527	Cancer_MAX_RP244_shNT_003:CAFnuclei	0	809.74	422.718	245	Cancer_MAX_RP244_sh#1_005:CAFnuclei	0	405.183	365.103	348	Cancer_MAX_RP244_sh#2_004:CAFnuclei	0	669.46	400.799
528	Cancer_MAX_RP244_shNT_003:CAFnuclei	0	709.54	420.839	246	Cancer_MAX_RP244_sh#1_005:CAFnuclei	0	728.328	358.214	349	Cancer_MAX_RP244_sh#2_004:CAFnuclei	0	370.113	402.052
529	Cancer_MAX_RP244_shNT_003:CAFnuclei	0	760.266	413.324	247	Cancer_MAX_RP244_sh#1_005:CAFnuclei	0	665.703	350.073	350	Cancer_MAX_RP244_sh#2_004:CAFnuclei	0	472.192	398.921
530	Cancer_MAX_RP244_shNT_003:CAFnuclei	0	502.878	415.829	248	Cancer_MAX_RP244_sh#1_005:CAFnuclei	0	452.152	360.093	351	Cancer_MAX_RP244_sh#2_004:CAFnuclei	0	554.23	395.789
531	Cancer_MAX_RP244_shNT_003:CAFnuclei	0	731.459	412.698	249	Cancer_MAX_RP244_sh#1_005:CAFnuclei	0	867.981	361.346	352	Cancer_MAX_RP244_sh#2_004:CAFnuclei	0	581.785	393.911
532	Cancer_MAX_RP244_shNT_003:CAFnuclei	0	816.002	420.213	250	Cancer_MAX_RP244_sh#1_005:CAFnuclei	0	378.254	358.214	353	Cancer_MAX_RP244_sh#2_004:CAFnuclei	0	910.566	390.153
533	Cancer_MAX_RP244_shNT_003:CAFnuclei	0	804.73	415.203	251	Cancer_MAX_RP244_sh#1_005:CAFnuclei	0	857.961	355.709	354	Cancer_MAX_RP244_sh#2_004:CAFnuclei	0	871.112	393.284
534	Cancer_MAX_RP244_shNT_003:CAFnuclei	0	861.092	414.577	252	Cancer_MAX_RP244_sh#1_005:CAFnuclei	0	791.579	356.962	355	Cancer_MAX_RP244_sh#2_004:CAFnuclei	0	715.176	377.628
535	Cancer_MAX_RP244_shNT_003:CAFnuclei	0	309.367	413.324	253	Cancer_MAX_RP244_sh#1_005:CAFnuclei	0	477.202	358.841	356	Cancer_MAX_RP244_sh#2_004:CAFnuclei	0	839.8	389.527
536	Cancer_MAX_RP244_shNT_003:CAFnuclei	0	1079.65	416.456	254	Cancer_MAX_RP244_sh#1_005:CAFnuclei	0	715.176	346.942	357	Cancer_MAX_RP244_sh#2_004:CAFnuclei	0	787.195	387.648
537	Cancer_MAX_RP244_shNT_003:CAFnuclei	0	933.111	413.951	255	Cancer_MAX_RP244_sh#1_005:CAFnuclei	0	591.805	345.063	358	Cancer_MAX_RP244_sh#2_004:CAFnuclei	0	350.699	382.012
538	Cancer_MAX_RP244_shNT_003:CAFnuclei	0	909.94	413.951	256	Cancer_MAX_RP244_sh#1_005:CAFnuclei	0	412.072	347.568	359	Cancer_MAX_RP244_sh#2_004:CAFnuclei	0	675.096	381.386
539	Cancer_MAX_RP244_shNT_003:CAFnuclei	0	1118.48	411.446	257	Cancer_MAX_RP244_sh#1_005:CAFnuclei	0	609.34	348.194	360	Cancer_MAX_RP244_sh#2_004:CAFnuclei	0	470.939	379.507
540	Cancer_MAX_RP244_shNT_003:CAFnuclei	0	704.53	411.446	258	Cancer_MAX_RP244_sh#1_005:CAFnuclei	0	346.316	350.073	361	Cancer_MAX_RP244_sh#2_004:CAFnuclei	0	564.877	380.133
541	Cancer_MAX_RP244_shNT_003:CAFnuclei	0	1005.76	415.203	259	Cancer_MAX_RP244_sh#1_005:CAFnuclei	0	552.352	345.689	362	Cancer_MAX_RP244_sh#2_004:CAFnuclei	0	844.184	382.638
542	Cancer_MAX_RP244_shNT_003:CAFnuclei	0	560.493	412.698	260	Cancer_MAX_RP244_sh#1_005:CAFnuclei	0	501.625	343.184	363	Cancer_MAX_RP244_sh#2_004:CAFnuclei	0	964.423	382.012
543	Cancer_MAX_RP244_shNT_003:CAFnuclei	0	451.526	414.577	261	Cancer_MAX_RP244_sh#1_005:CAFnuclei	0	468.434	345.063	364	Cancer_MAX_RP244_sh#2_004:CAFnuclei	0	618.734	378.254
544	Cancer_MAX_RP244_shNT_003:CAFnuclei	0	433.991	410.819	262	Cancer_MAX_RP244_sh#1_005:CAFnuclei	0	630.006	336.296	365	Cancer_MAX_RP244_sh#2_004:CAFnuclei	0	600.573	374.497
545	Cancer_MAX_RP244_shNT_003:CAFnuclei	0	347.568	412.072	263	Cancer_MAX_RP244_sh#1_005:CAFnuclei	0	824.77	338.801	366	Cancer_MAX_RP244_sh#2_004:CAFnuclei	0	655.056	373.871
546	Cancer_MAX_RP244_shNT_003:CAFnuclei	0	332.538	409.567	264	Cancer_MAX_RP244_sh#1_005:CAFnuclei	0	736.469	338.174	367	Cancer_MAX_RP244_sh#2_004:CAFnuclei	0	930.606	373.871
547	Cancer_MAX_RP244_shNT_003:CAFnuclei	0	533.564	411.446	265	Cancer_MAX_RP244_sh#1_005:CAFnuclei	0	561.119	333.791	368	Cancer_MAX_RP244_sh#2_004:CAFnuclei	0	794.084	373.244
548	Cancer_MAX_RP244_shNT_003:CAFnuclei	0	963.797	412.072	266	Cancer_MAX_RP244_sh#1_005:CAFnuclei	0	531.685	334.417	369	Cancer_MAX_RP244_sh#2_004:CAFnuclei	0	886.769	375.123
549	Cancer_MAX_RP244_shNT_003:CAFnuclei	0	691.379	406.436	267	Cancer_MAX_RP244_sh#1_005:CAFnuclei	0	648.168	328.154	370	Cancer_MAX_RP244_sh#2_004:CAFnuclei	0	633.138	355.083
550	Cancer_MAX_RP244_shNT_003:CAFnuclei	0	886.142	405.183	268	Cancer_MAX_RP244_sh#1_005:CAFnuclei	0	683.864	330.033	371	Cancer_MAX_RP244_sh#2_004:CAFnuclei	0	586.169	366.982
551	Cancer_MAX_RP244_shNT_003:CAFnuclei	0	280.56	403.931	269	Cancer_MAX_RP244_sh#1_005:CAFnuclei	0	506.009	328.154	372	Cancer_MAX_RP244_sh#2_004:CAFnuclei	0	686.995	367.608
552	Cancer_MAX_RP244_shNT_003:CAFnuclei	0	254.883	405.183	270	Cancer_MAX_RP244_sh#1_005:CAFnuclei	0	427.728	330.033	373	Cancer_MAX_RP244_sh#2_004:CAFnuclei	0	997.615	370.113
553	Cancer_MAX_RP244_shNT_003:CAFnuclei	0	599.32	388.901	271	Cancer_MAX_RP244_sh#1_005:CAFnuclei	0	707.661	327.528	374	Cancer_MAX_RP244_sh#2_004:CAFnuclei	0	763.398	364.477
554	Cancer_MAX_RP244_shNT_003:CAFnuclei	0	546.089	402.052	272	Cancer_MAX_RP244_sh#1_005:CAFnuclei	0	776.549	328.781	375	Cancer_MAX_RP244_sh#2_004:CAFnuclei	0	740.853	368.234
555	Cancer_MAX_RP244_shNT_003:CAFnuclei	0	822.265	408.314	273	Cancer_MAX_RP244_sh#1_005:CAFnuclei	0	609.967	327.528	376	Cancer_MAX_RP244_sh#2_004:CAFnuclei	0	844.184	368.861
556	Cancer_MAX_RP244_shNT_003:CAFnuclei	0	817.881	398.921	274	Cancer_MAX_RP244_sh#1_005:CAFnuclei	0	536.069	323.144	377	Cancer_MAX_RP244_sh#2_004:CAFnuclei	0	836.042	363.224
557	Cancer_MAX_RP244_shNT_003:CAFnuclei	0	511.645	406.436	275	Cancer_MAX_RP244_sh#1_005:CAFnuclei	0	403.304	325.023	378	Cancer_MAX_RP244_sh#2_004:CAFnuclei	0	613.098	368.861
558	Cancer_MAX_RP244_shNT_003:CAFnuclei	0	447.142	396.416	276	Cancer_MAX_RP244_sh#1_005:CAFnuclei	0	826.022	321.892	379	Cancer_MAX_RP244_sh#2_004:CAFnuclei	0	857.335	361.346
559	Cancer_MAX_RP244_shNT_003:CAFnuclei	0	878.001	396.416	277	Cancer_MAX_RP244_sh#1_005:CAFnuclei	0	630.006	315.003	380	Cancer_MAX_RP244_sh#2_004:CAFnuclei	0	451.526	359.467
560	Cancer_MAX_RP244_shNT_003:CAFnuclei	0	946.262	397.668	278	Cancer_MAX_RP244_sh#1_005:CAFnuclei	0	606.209	321.892	381	Cancer_MAX_RP244_sh#2_004:CAFnuclei	0	669.46	361.346
561	Cancer_MAX_RP244_shNT_003:CAFnuclei	0	668.834	398.921	279	Cancer_MAX_RP244_sh#1_005:CAFnuclei	0	414.577	313.124	382	Cancer_MAX_RP244_sh#2_004:CAFnuclei	0	789.074	360.719
562	Cancer_MAX_RP244_shNT_003:CAFnuclei	0	772.165	398.921	280	Cancer_MAX_RP244_sh#1_005:CAFnuclei	0	464.677	316.882	383	Cancer_MAX_RP244_sh#2_004:CAFnuclei	0	1013.27	360.093
563	Cancer_MAX_RP244_shNT_003:CAFnuclei	0	712.045	393.284	281	Cancer_MAX_RP244_sh#1_005:CAFnuclei	0	242.358	320.013	384	Cancer_MAX_RP244_sh#2_004:CAFnuclei	0	573.644	351.326
564	Cancer_MAX_RP244_shNT_003:CAFnuclei	0	558.614	397.668	282	Cancer_MAX_RP244_sh#1_005:CAFnuclei	0	698.894	316.256	385	Cancer_MAX_RP244_sh#2_004:CAFnuclei	0	546.715	354.457
565	Cancer_MAX_RP244_shNT_003:CAFnuclei	0	432.738	398.921	283	Cancer_MAX_RP244_sh#1_005:CAFnuclei	0	596.189	311.246	386	Cancer_MAX_RP244_sh#2_004:CAFnuclei	0	425.849	355.083
566	Cancer_MAX_RP244_shNT_003:CAFnuclei	0	167.835	393.284	284	Cancer_MAX_RP244_sh#1_005:CAFnuclei	0	695.136	298.095	387	Cancer_MAX_RP244_sh#2_004:CAFnuclei	0	750.873	353.831
567	Cancer_MAX_RP244_shNT_003:CAFnuclei	0	779.68	392.658	285	Cancer_MAX_RP244_sh#1_005:CAFnuclei	0	643.158	307.488	388	Cancer_MAX_RP244_sh#2_004:CAFnuclei	0	836.042	348.194
568	Cancer_MAX_RP244_shNT_003:CAFnuclei	0	849.194	397.668	286	Cancer_MAX_RP244_sh#1_005:CAFnuclei	0	584.29	297.468	389	Cancer_MAX_RP244_sh#2_004:CAFnuclei	0	1053.98	349.447
569	Cancer_MAX_RP244_shNT_003:CAFnuclei	0	969.433	393.284	287	Cancer_MAX_RP244_sh#1_005:CAFnuclei	0	554.857	309.993	390	Cancer_MAX_RP244_sh#2_004:CAFnuclei	0	521.039	351.952
570	Cancer_MAX_RP244_shNT_003:CAFnuclei	0	757.761	386.396	288	Cancer_MAX_RP244_sh#1_005:CAFnuclei	0	357.588	304.983	391	Cancer_MAX_RP244_sh#2_004:CAFnuclei	0	867.355	336.922
571	Cancer_MAX_RP244_shNT_003:CAFnuclei	0	429.607	397.042	289	Cancer_MAX_RP244_sh#1_005:CAFnuclei	0	727.075	305.609	392	Cancer_MAX_RP244_sh#2_004:CAFnuclei	0	710.166	350.073
572	Cancer_MAX_RP244_shNT_003:CAFnuclei	0	699.52	380.133	290	Cancer_MAX_RP244_sh#1_005:CAFnuclei	0	259.267	298.095	393	Cancer_MAX_RP244_sh#2_004:CAFnuclei	0	908.061	349.447
573	Cancer_MAX_RP244_shNT_003:CAFnuclei	0	427.102	395.163	291	Cancer_MAX_RP244_sh#1_005:CAFnuclei	0	636.269	290.58	394	Cancer_MAX_RP244_sh#2_004:CAFnuclei	0	490.353	351.952
574	Cancer_MAX_RP244_shNT_003:CAFnuclei	0	428.981	394.537	292	Cancer_MAX_RP244_sh#1_005:CAFnuclei	0	602.452	283.691	395	Cancer_MAX_RP244_sh#2_004:CAFnuclei	0	893.657	336.296
575	Cancer_MAX_RP244_shNT_003:CAFnuclei	0	416.456	387.022	293	Cancer_MAX_RP244_sh#1_005:CAFnuclei	0	655.056	277.428	396	Cancer_MAX_RP244_sh#2_004:CAFnuclei	0	721.439	340.679
576	Cancer_MAX_RP244_shNT_003:CAFnuclei	0	557.362	391.406	294	Cancer_MAX_RP244_sh#1_005:CAFnuclei	0	365.729	279.307	397	Cancer_MAX_RP244_sh#2_004:CAFnuclei	0	611.219	337.548
577	Cancer_MAX_RP244_shNT_003:CAFnuclei	0	834.164	383.264	295	Cancer_MAX_RP244_sh#1_005:CAFnuclei	0	761.519	276.802	398	Cancer_MAX_RP244_sh#2_004:CAFnuclei	0	847.941	333.164
578	Cancer_MAX_RP244_shNT_003:CAFnuclei	0	654.43	370.113	296	Cancer_MAX_RP244_sh#1_005:CAFnuclei	0	559.867	273.045	399	Cancer_MAX_RP244_sh#2_004:CAFnuclei	0	762.771	333.791
579	Cancer_MAX_RP244_shNT_003:CAFnuclei	0	266.782	387.022	297	Cancer_MAX_RP244_sh#1_005:CAFnuclei	0	674.47	261.772	400	Cancer_MAX_RP244_sh#2_004:CAFnuclei	0	474.07	334.417
580	Cancer_MAX_RP244_shNT_003:CAFnuclei	0	678.854	385.769	298	Cancer_MAX_RP244_sh#1_005:CAFnuclei	0	603.704	254.883	401	Cancer_MAX_RP244_sh#2_004:CAFnuclei	0	814.124	335.043
581	Cancer_MAX_RP244_shNT_003:CAFnuclei	0	551.725	390.153	299	Cancer_MAX_RP244_sh#1_005:CAFnuclei	0	520.413	255.51	402	Cancer_MAX_RP244_sh#2_004:CAFnuclei	0	748.368	330.659
582	Cancer_MAX_RP244_shNT_003:CAFnuclei	0	281.812	389.527	300	Cancer_MAX_RP244_sh#1_005:CAFnuclei	0	651.925	245.49	403	Cancer_MAX_RP244_sh#2_004:CAFnuclei	0	725.196	335.043
583	Cancer_MAX_RP244_shNT_003:CAFnuclei	0	1174.84	382.012	301	Cancer_MAX_RP244_sh#1_005:CAFnuclei	0	701.399	243.611	404	Cancer_MAX_RP244_sh#2_004:CAFnuclei	0	494.11	326.276
584	Cancer_MAX_RP244_shNT_003:CAFnuclei	0	568.634	380.759	302	Cancer_MAX_RP244_sh#1_005:CAFnuclei	0	458.414	244.237	405	Cancer_MAX_RP244_sh#2_004:CAFnuclei	0	654.43	323.771
585	Cancer_MAX_RP244_shNT_003:CAFnuclei	0	890.526	378.881	303	Cancer_MAX_RP244_sh#1_005:CAFnuclei	0	616.229	244.237	406	Cancer_MAX_RP244_sh#2_004:CAFnuclei	0	928.727	326.902
586	Cancer_MAX_RP244_shNT_003:CAFnuclei	0	399.547	382.638	304	Cancer_MAX_RP244_sh#1_005:CAFnuclei	0	541.079	239.853	407	Cancer_MAX_RP244_sh#2_004:CAFnuclei	0	632.511	321.892
587	Cancer_MAX_RP244_shNT_003:CAFnuclei	0	1181.73	378.881	305	Cancer_MAX_RP244_sh#1_005:CAFnuclei	0	658.188	232.965	408	Cancer_MAX_RP244_sh#2_004:CAFnuclei	0	719.56	323.771
588	Cancer_MAX_RP244_shNT_003:CAFnuclei	0	411.446	375.123	306	Cancer_MAX_RP244_sh#1_005:CAFnuclei	0	728.954	229.207	409	Cancer_MAX_RP244_sh#2_004:CAFnuclei	0	777.175	322.518
589	Cancer_MAX_RP244_shNT_003:CAFnuclei	0	966.928	373.244	307	Cancer_MAX_RP244_sh#1_005:CAFnuclei	0	634.39	226.702	410	Cancer_MAX_RP244_sh#2_004:CAFnuclei	0	603.078	320.639
590	Cancer_MAX_RP244_shNT_003:CAFnuclei	0	566.129	373.244	308	Cancer_MAX_RP244_sh#1_005:CAFnuclei	0	709.54	222.318	411	Cancer_MAX_RP244_sh#2_004:CAFnuclei	0	805.356	311.246
591	Cancer_MAX_RP244_shNT_003:CAFnuclei	0	898.041	371.366	309	Cancer_MAX_RP244_sh#1_005:CAFnuclei	0	767.781	217.308	412	Cancer_MAX_RP244_sh#2_004:CAFnuclei	0	884.89	318.134
592	Cancer_MAX_RP244_shNT_003:CAFnuclei	0	760.266	365.103	310	Cancer_MAX_RP244_sh#1_005:CAFnuclei	0	548.594	219.187	413	Cancer_MAX_RP244_sh#2_004:CAFnuclei	0	857.335	315.629
593	Cancer_MAX_RP244_shNT_003:CAFnuclei	0	1109.09	370.739	311	Cancer_MAX_RP244_sh#1_005:CAFnuclei	0	660.066	209.793	414	Cancer_MAX_RP244_sh#2_004:CAFnuclei	0	452.778	316.882
594	Cancer_MAX_RP244_shNT_003:CAFnuclei	0	725.823	355.083	312	Cancer_MAX_RP244_sh#1_005:CAFnuclei	0	595.563	208.541	415	Cancer_MAX_RP244_sh#2_004:CAFnuclei	0	760.266	316.256
595	Cancer_MAX_RP244_shNT_003:CAFnuclei	0	596.189	362.598	313	Cancer_MAX_RP244_sh#1_005:CAFnuclei	0	712.045	199.773	416	Cancer_MAX_RP244_sh#2_004:CAFnuclei	0	507.888	319.387
596	Cancer_MAX_RP244_shNT_003:CAFnuclei	0	529.807	363.851	314	Cancer_MAX_RP244_sh#1_005:CAFnuclei	0	351.326	206.662	417	Cancer_MAX_RP244_sh#2_004:CAFnuclei	0	896.162	311.246
597	Cancer_MAX_RP244_shNT_003:CAFnuclei	0	1116.6	365.729	315	Cancer_MAX_RP244_sh#1_005:CAFnuclei	0	665.703	203.531	418	Cancer_MAX_RP244_sh#2_004:CAFnuclei	0	1171.71	309.993
598	Cancer_MAX_RP244_shNT_003:CAFnuclei	0	974.443	366.982	316	Cancer_MAX_RP244_sh#1_005:CAFnuclei	0	673.218	195.39	419	Cancer_MAX_RP244_sh#2_004:CAFnuclei	0	573.018	300.6
599	Cancer_MAX_RP244_shNT_003:CAFnuclei	0	699.52	361.346	317	Cancer_MAX_RP244_sh#1_005:CAFnuclei	0	680.106	188.501	420	Cancer_MAX_RP244_sh#2_004:CAFnuclei	0	782.811	303.105
600	Cancer_MAX_RP244_shNT_003:CAFnuclei	0	984.463	362.598	318	Cancer_MAX_RP244_sh#1_005:CAFnuclei	0	487.222	184.743	421	Cancer_MAX_RP244_sh#2_004:CAFnuclei	0	871.112	299.347
601	Cancer_MAX_RP244_shNT_003:CAFnuclei	0	1128.5	361.972	319	Cancer_MAX_RP244_sh#1_005:CAFnuclei	0	780.306	171.592	422	Cancer_MAX_RP244_sh#2_004:CAFnuclei	0	896.789	301.852
602	Cancer_MAX_RP244_shNT_003:CAFnuclei	0	792.205	360.719	320	Cancer_MAX_RP244_sh#1_005:CAFnuclei	0	582.412	171.592	423	Cancer_MAX_RP244_sh#2_004:CAFnuclei	0	812.245	293.085
603	Cancer_MAX_RP244_shNT_003:CAFnuclei	0	857.961	352.578	321	Cancer_MAX_RP244_sh#1_005:CAFnuclei	0	658.814	164.703	424	Cancer_MAX_RP244_sh#2_004:CAFnuclei	0	584.917	284.943
604	Cancer_MAX_RP244_shNT_003:CAFnuclei	0	477.828	351.326	322	Cancer_MAX_RP244_sh#1_005:CAFnuclei	0	612.471	163.451	425	Cancer_MAX_RP244_sh#2_004:CAFnuclei	0	779.054	286.196
605	Cancer_MAX_RP244_shNT_003:CAFnuclei	0	673.218	354.457	323	Cancer_MAX_RP244_sh#1_005:CAFnuclei	0	645.036	163.451	426	Cancer_MAX_RP244_sh#2_004:CAFnuclei	0	868.607	281.812
606	Cancer_MAX_RP244_shNT_003:CAFnuclei	0	919.333	354.457	324	Cancer_MAX_RP244_sh#1_005:CAFnuclei	0	720.186	152.805	427	Cancer_MAX_RP244_sh#2_004:CAFnuclei	0	643.158	284.943
607	Cancer_MAX_RP244_shNT_003:CAFnuclei	0	375.749	356.336	325	Cancer_MAX_RP244_sh#1_005:CAFnuclei	0	531.059	157.815	428	Cancer_MAX_RP244_sh#2_004:CAFnuclei	0	685.116	281.186
608	Cancer_MAX_RP244_shNT_003:CAFnuclei	0	365.103	353.204	326	Cancer_MAX_RP244_sh#1_005:CAFnuclei	0	668.834	142.785	429	Cancer_MAX_RP244_sh#2_004:CAFnuclei	0	427.728	282.438
609	Cancer_MAX_RP244_shNT_003:CAFnuclei	0	350.699	352.578	327	Cancer_MAX_RP244_sh#1_005:CAFnuclei	0	556.109	138.401	430	Cancer_MAX_RP244_sh#2_004:CAFnuclei	0	884.264	270.54
610	Cancer_MAX_RP244_shNT_003:CAFnuclei	0	934.363	352.578	328	Cancer_MAX_RP244_sh#1_005:CAFnuclei	0	657.561	124.624	431	Cancer_MAX_RP244_sh#2_004:CAFnuclei	0	694.51	269.287
611	Cancer_MAX_RP244_shNT_003:CAFnuclei	0	583.664	347.568	329	Cancer_MAX_RP244_sh#1_005:CAFnuclei	0	731.459	77.029	432	Cancer_MAX_RP244_sh#2_004:CAFnuclei	0	1199.89	266.782
612	Cancer_MAX_RP244_shNT_003:CAFnuclei	0	945.01	350.073	330	Cancer_MAX_RP244_sh#1_005:Cancernuclei	0	752.125	664.45	433	Cancer_MAX_RP244_sh#2_004:CAFnuclei	0	870.486	268.661
613	Cancer_MAX_RP244_shNT_003:CAFnuclei	0	789.074	347.568	331	Cancer_MAX_RP244_sh#1_005:Cancernuclei	0	700.773	658.814	434	Cancer_MAX_RP244_sh#2_004:CAFnuclei	0	640.026	259.267
614	Cancer_MAX_RP244_shNT_003:CAFnuclei	0	295.59	348.194	332	Cancer_MAX_RP244_sh#1_005:Cancernuclei	0	746.489	654.43	435	Cancer_MAX_RP244_sh#2_004:CAFnuclei	0	595.563	253.631
615	Cancer_MAX_RP244_shNT_003:CAFnuclei	0	774.67	344.437	333	Cancer_MAX_RP244_sh#1_005:Cancernuclei	0	728.328	653.804	436	Cancer_MAX_RP244_sh#2_004:CAFnuclei	0	636.895	242.985
616	Cancer_MAX_RP244_shNT_003:CAFnuclei	0	636.895	335.669	334	Cancer_MAX_RP244_sh#1_005:Cancernuclei	0	723.318	652.551	437	Cancer_MAX_RP244_sh#2_004:CAFnuclei	0	557.988	228.581
617	Cancer_MAX_RP244_shNT_003:CAFnuclei	0	836.042	338.801	335	Cancer_MAX_RP244_sh#1_005:Cancernuclei	0	741.479	648.168	438	Cancer_MAX_RP244_sh#2_004:CAFnuclei	0	769.66	219.813
618	Cancer_MAX_RP244_shNT_003:CAFnuclei	0	695.763	332.538	336	Cancer_MAX_RP244_sh#1_005:Cancernuclei	0	653.804	650.046	439	Cancer_MAX_RP244_sh#2_004:CAFnuclei	0	817.255	219.813
619	Cancer_MAX_RP244_shNT_003:CAFnuclei	0	614.976	334.417	337	Cancer_MAX_RP244_sh#1_005:Cancernuclei	0	727.701	647.541	440	Cancer_MAX_RP244_sh#2_004:CAFnuclei	0	916.202	212.925
620	Cancer_MAX_RP244_shNT_003:CAFnuclei	0	954.403	337.548	338	Cancer_MAX_RP244_sh#1_005:Cancernuclei	0	688.874	649.42	441	Cancer_MAX_RP244_sh#2_004:CAFnuclei	0	680.106	194.763
621	Cancer_MAX_RP244_shNT_003:CAFnuclei	0	971.938	337.548	339	Cancer_MAX_RP244_sh#1_005:Cancernuclei	0	708.288	644.41	442	Cancer_MAX_RP244_sh#2_004:CAFnuclei	0	713.298	191.006
622	Cancer_MAX_RP244_shNT_003:CAFnuclei	0	280.56	336.296	340	Cancer_MAX_RP244_sh#1_005:Cancernuclei	0	736.469	642.531	443	Cancer_MAX_RP244_sh#2_004:CAFnuclei	0	438.374	178.481
623	Cancer_MAX_RP244_shNT_003:CAFnuclei	0	918.707	340.053	341	Cancer_MAX_RP244_sh#1_005:Cancernuclei	0	687.621	641.279	444	Cancer_MAX_RP244_sh#2_004:CAFnuclei	0	1032.06	178.481
624	Cancer_MAX_RP244_shNT_003:CAFnuclei	0	926.848	334.417	342	Cancer_MAX_RP244_sh#1_005:Cancernuclei	0	714.55	638.774	445	Cancer_MAX_RP244_sh#2_004:CAFnuclei	0	784.69	178.481
625	Cancer_MAX_RP244_shNT_003:CAFnuclei	0	884.264	326.902	343	Cancer_MAX_RP244_sh#1_005:Cancernuclei	0	707.035	638.148	446	Cancer_MAX_RP244_sh#2_004:CAFnuclei	0	789.7	175.35
626	Cancer_MAX_RP244_shNT_003:CAFnuclei	0	1150.42	333.164	344	Cancer_MAX_RP244_sh#1_005:Cancernuclei	0	695.763	638.148	447	Cancer_MAX_RP244_sh#2_004:CAFnuclei	0	684.49	169.087
627	Cancer_MAX_RP244_shNT_003:CAFnuclei	0	774.67	321.266	345	Cancer_MAX_RP244_sh#1_005:Cancernuclei	0	683.238	638.148	448	Cancer_MAX_RP244_sh#2_004:CAFnuclei	0	935.616	160.32
628	Cancer_MAX_RP244_shNT_003:CAFnuclei	0	580.533	331.912	346	Cancer_MAX_RP244_sh#1_005:Cancernuclei	0	737.095	629.38	449	Cancer_MAX_RP244_sh#2_004:CAFnuclei	0	690.753	161.572
629	Cancer_MAX_RP244_shNT_003:CAFnuclei	0	452.778	327.528	347	Cancer_MAX_RP244_sh#1_005:Cancernuclei	0	690.126	632.511	450	Cancer_MAX_RP244_sh#2_004:CAFnuclei	0	954.403	155.936
630	Cancer_MAX_RP244_shNT_003:CAFnuclei	0	651.925	330.033	348	Cancer_MAX_RP244_sh#1_005:Cancernuclei	0	720.186	630.006	451	Cancer_MAX_RP244_sh#2_004:CAFnuclei	0	917.455	152.805
631	Cancer_MAX_RP244_shNT_003:CAFnuclei	0	423.971	321.266	349	Cancer_MAX_RP244_sh#1_005:Cancernuclei	0	702.025	629.38	452	Cancer_MAX_RP244_sh#2_004:CAFnuclei	0	763.398	147.169
632	Cancer_MAX_RP244_shNT_003:CAFnuclei	0	676.975	326.276	350	Cancer_MAX_RP244_sh#1_005:Cancernuclei	0	707.035	626.875	453	Cancer_MAX_RP244_sh#2_004:CAFnuclei	0	822.891	149.674
633	Cancer_MAX_RP244_shNT_003:CAFnuclei	0	948.767	322.518	351	Cancer_MAX_RP244_sh#1_005:Cancernuclei	0	692.631	626.875	454	Cancer_MAX_RP244_sh#2_004:CAFnuclei	0	949.393	132.139
634	Cancer_MAX_RP244_shNT_003:CAFnuclei	0	911.192	326.902	352	Cancer_MAX_RP244_sh#1_005:Cancernuclei	0	702.651	622.491	455	Cancer_MAX_RP244_sh#2_004:CAFnuclei	0	485.969	142.785
635	Cancer_MAX_RP244_shNT_003:CAFnuclei	0	331.912	321.266	353	Cancer_MAX_RP244_sh#1_005:Cancernuclei	0	671.965	619.36	456	Cancer_MAX_RP244_sh#2_004:CAFnuclei	0	494.737	138.401
636	Cancer_MAX_RP244_shNT_003:CAFnuclei	0	981.332	323.144	354	Cancer_MAX_RP244_sh#1_005:Cancernuclei	0	680.106	617.481	457	Cancer_MAX_RP244_sh#2_004:CAFnuclei	0	742.731	121.492
637	Cancer_MAX_RP244_shNT_003:CAFnuclei	0	524.797	319.387	355	Cancer_MAX_RP244_sh#1_005:Cancernuclei	0	702.025	609.34	458	Cancer_MAX_RP244_sh#2_004:CAFnuclei	0	800.972	117.735
638	Cancer_MAX_RP244_shNT_003:CAFnuclei	0	823.517	312.498	356	Cancer_MAX_RP244_sh#1_005:Cancernuclei	0	728.328	615.603	459	Cancer_MAX_RP244_sh#2_004:CAFnuclei	0	921.212	119.614
639	Cancer_MAX_RP244_shNT_003:CAFnuclei	0	309.993	315.629	357	Cancer_MAX_RP244_sh#1_005:Cancernuclei	0	743.984	606.209	460	Cancer_MAX_RP244_sh#2_004:CAFnuclei	0	763.398	113.977
640	Cancer_MAX_RP244_shNT_003:CAFnuclei	0	1114.1	315.003	358	Cancer_MAX_RP244_sh#1_005:Cancernuclei	0	685.743	610.593	461	Cancer_MAX_RP244_sh#2_004:CAFnuclei	0	774.67	106.462
641	Cancer_MAX_RP244_shNT_003:CAFnuclei	0	1089.67	311.872	359	Cancer_MAX_RP244_sh#1_005:Cancernuclei	0	727.701	605.583	462	Cancer_MAX_RP244_sh#2_004:CAFnuclei	0	704.53	96.442
642	Cancer_MAX_RP244_shNT_003:CAFnuclei	0	323.771	314.377	360	Cancer_MAX_RP244_sh#1_005:Cancernuclei	0	735.216	605.583	463	Cancer_MAX_RP244_sh#2_004:CAFnuclei	0	784.064	98.321
643	Cancer_MAX_RP244_shNT_003:CAFnuclei	0	300.6	308.741	361	Cancer_MAX_RP244_sh#1_005:Cancernuclei	0	707.661	598.694	464	Cancer_MAX_RP244_sh#2_004:Cancernuclei	0	675.723	657.561
644	Cancer_MAX_RP244_shNT_003:CAFnuclei	0	616.229	308.741	362	Cancer_MAX_RP244_sh#1_005:Cancernuclei	0	752.751	598.694	465	Cancer_MAX_RP244_sh#2_004:Cancernuclei	0	666.329	609.34
645	Cancer_MAX_RP244_shNT_003:CAFnuclei	0	722.065	303.105	363	Cancer_MAX_RP244_sh#1_005:Cancernuclei	0	697.015	583.664	466	Cancer_MAX_RP244_sh#2_004:Cancernuclei	0	573.018	577.402
646	Cancer_MAX_RP244_shNT_003:CAFnuclei	0	415.829	309.993	364	Cancer_MAX_RP244_sh#1_005:Cancernuclei	0	686.369	576.149	467	Cancer_MAX_RP244_sh#2_004:Cancernuclei	0	759.014	531.685
647	Cancer_MAX_RP244_shNT_003:CAFnuclei	0	749.62	303.731	365	Cancer_MAX_RP244_sh#1_005:Cancernuclei	0	711.419	566.755	468	Cancer_MAX_RP244_sh#2_004:Cancernuclei	0	632.511	515.403
648	Cancer_MAX_RP244_shNT_003:CAFnuclei	0	708.288	299.973	366	Cancer_MAX_RP244_sh#1_005:Cancernuclei	0	683.238	559.24	469	Cancer_MAX_RP244_sh#2_004:Cancernuclei	0	787.195	485.969
649	Cancer_MAX_RP244_shNT_003:CAFnuclei	0	586.795	304.983	367	Cancer_MAX_RP244_sh#1_005:Cancernuclei	0	692.005	552.352	470	Cancer_MAX_RP244_sh#2_004:Cancernuclei	0	692.005	451.526
650	Cancer_MAX_RP244_shNT_003:CAFnuclei	0	613.098	303.105	368	Cancer_MAX_RP244_sh#1_005:Cancernuclei	0	732.085	552.978	471	Cancer_MAX_RP244_sh#2_004:Cancernuclei	0	697.641	447.768
651	Cancer_MAX_RP244_shNT_003:CAFnuclei	0	655.056	302.478	369	Cancer_MAX_RP244_sh#1_005:Cancernuclei	0	680.106	548.594	1	Cancer_MAX_RP244_sh#2_005:spheroid	44022.3	643.158	522.918
652	Cancer_MAX_RP244_shNT_003:CAFnuclei	0	468.434	297.468	370	Cancer_MAX_RP244_sh#1_005:Cancernuclei	0	714.55	540.453	2	Cancer_MAX_RP244_sh#2_005:branchends	44022.3	643.158	522.918
653	Cancer_MAX_RP244_shNT_003:CAFnuclei	0	966.928	301.852	371	Cancer_MAX_RP244_sh#1_005:Cancernuclei	0	735.843	541.705	3	Cancer_MAX_RP244_sh#2_005:CAFnuclei	0	416.456	877.375
654	Cancer_MAX_RP244_shNT_003:CAFnuclei	0	147.795	300.6	372	Cancer_MAX_RP244_sh#1_005:Cancernuclei	0	607.462	537.322	4	Cancer_MAX_RP244_sh#2_005:CAFnuclei	0	389.527	878.627
655	Cancer_MAX_RP244_shNT_003:CAFnuclei	0	828.527	296.842	373	Cancer_MAX_RP244_sh#1_005:Cancernuclei	0	670.086	514.15	5	Cancer_MAX_RP244_sh#2_005:CAFnuclei	0	430.859	878.001
656	Cancer_MAX_RP244_shNT_003:CAFnuclei	0	609.967	297.468	374	Cancer_MAX_RP244_sh#1_005:Cancernuclei	0	562.372	500.373	6	Cancer_MAX_RP244_sh#2_005:CAFnuclei	0	307.488	876.122
657	Cancer_MAX_RP244_shNT_003:CAFnuclei	0	139.027	298.095	375	Cancer_MAX_RP244_sh#1_005:Cancernuclei	0	576.775	499.12	7	Cancer_MAX_RP244_sh#2_005:CAFnuclei	0	524.17	864.85
658	Cancer_MAX_RP244_shNT_003:CAFnuclei	0	755.256	293.711	376	Cancer_MAX_RP244_sh#1_005:Cancernuclei	0	668.834	474.697	8	Cancer_MAX_RP244_sh#2_005:CAFnuclei	0	444.637	865.476
659	Cancer_MAX_RP244_shNT_003:CAFnuclei	0	269.287	296.842	377	Cancer_MAX_RP244_sh#1_005:Cancernuclei	0	638.774	475.323	9	Cancer_MAX_RP244_sh#2_005:CAFnuclei	0	387.022	869.86
660	Cancer_MAX_RP244_shNT_003:CAFnuclei	0	971.938	297.468	378	Cancer_MAX_RP244_sh#1_005:Cancernuclei	0	571.139	468.434	10	Cancer_MAX_RP244_sh#2_005:CAFnuclei	0	841.679	862.971
661	Cancer_MAX_RP244_shNT_003:CAFnuclei	0	586.795	296.842	1	Cancer_MAX_RP244_sh#1_006:spheroid	52541	642.845	556.422	11	Cancer_MAX_RP244_sh#2_005:CAFnuclei	0	423.971	861.092
662	Cancer_MAX_RP244_shNT_003:CAFnuclei	0	975.07	294.337	2	Cancer_MAX_RP244_sh#1_006:branchends	52541	642.845	556.422	12	Cancer_MAX_RP244_sh#2_005:CAFnuclei	0	391.406	861.719
663	Cancer_MAX_RP244_shNT_003:CAFnuclei	0	340.053	290.58	3	Cancer_MAX_RP244_sh#1_006:CAFnuclei	0	536.069	961.292	13	Cancer_MAX_RP244_sh#2_005:CAFnuclei	0	981.958	860.466
664	Cancer_MAX_RP244_shNT_003:CAFnuclei	0	262.398	289.327	4	Cancer_MAX_RP244_sh#1_006:CAFnuclei	0	633.138	950.646	14	Cancer_MAX_RP244_sh#2_005:CAFnuclei	0	951.898	856.709
665	Cancer_MAX_RP244_shNT_003:CAFnuclei	0	678.228	278.681	5	Cancer_MAX_RP244_sh#1_006:CAFnuclei	0	688.248	936.868	15	Cancer_MAX_RP244_sh#2_005:CAFnuclei	0	546.089	856.709
666	Cancer_MAX_RP244_shNT_003:CAFnuclei	0	761.519	284.317	6	Cancer_MAX_RP244_sh#1_006:CAFnuclei	0	490.979	942.505	16	Cancer_MAX_RP244_sh#2_005:CAFnuclei	0	577.402	858.587
667	Cancer_MAX_RP244_shNT_003:CAFnuclei	0	531.059	283.065	7	Cancer_MAX_RP244_sh#1_006:CAFnuclei	0	723.318	939.373	17	Cancer_MAX_RP244_sh#2_005:CAFnuclei	0	510.393	851.072
668	Cancer_MAX_RP244_shNT_003:CAFnuclei	0	552.978	276.802	8	Cancer_MAX_RP244_sh#1_006:CAFnuclei	0	718.308	933.111	18	Cancer_MAX_RP244_sh#2_005:CAFnuclei	0	582.412	851.699
669	Cancer_MAX_RP244_shNT_003:CAFnuclei	0	370.113	281.812	9	Cancer_MAX_RP244_sh#1_006:CAFnuclei	0	762.145	928.727	19	Cancer_MAX_RP244_sh#2_005:CAFnuclei	0	536.695	846.689
670	Cancer_MAX_RP244_shNT_003:CAFnuclei	0	653.804	270.54	10	Cancer_MAX_RP244_sh#1_006:CAFnuclei	0	613.098	919.96	20	Cancer_MAX_RP244_sh#2_005:CAFnuclei	0	599.32	848.567
671	Cancer_MAX_RP244_shNT_003:CAFnuclei	0	779.68	274.923	11	Cancer_MAX_RP244_sh#1_006:CAFnuclei	0	818.507	913.071	21	Cancer_MAX_RP244_sh#2_005:CAFnuclei	0	651.925	842.931
672	Cancer_MAX_RP244_shNT_003:CAFnuclei	0	510.393	271.792	12	Cancer_MAX_RP244_sh#1_006:CAFnuclei	0	510.393	909.94	22	Cancer_MAX_RP244_sh#2_005:CAFnuclei	0	868.607	842.305
673	Cancer_MAX_RP244_shNT_003:CAFnuclei	0	586.169	267.408	13	Cancer_MAX_RP244_sh#1_006:CAFnuclei	0	980.08	908.061	23	Cancer_MAX_RP244_sh#2_005:CAFnuclei	0	390.153	839.8
674	Cancer_MAX_RP244_shNT_003:CAFnuclei	0	526.675	271.792	14	Cancer_MAX_RP244_sh#1_006:CAFnuclei	0	743.358	904.93	24	Cancer_MAX_RP244_sh#2_005:CAFnuclei	0	600.573	839.8
675	Cancer_MAX_RP244_shNT_003:CAFnuclei	0	866.729	268.661	15	Cancer_MAX_RP244_sh#1_006:CAFnuclei	0	681.985	902.425	25	Cancer_MAX_RP244_sh#2_005:CAFnuclei	0	692.631	839.174
676	Cancer_MAX_RP244_shNT_003:CAFnuclei	0	266.782	269.913	16	Cancer_MAX_RP244_sh#1_006:CAFnuclei	0	514.777	902.425	26	Cancer_MAX_RP244_sh#2_005:CAFnuclei	0	264.903	835.416
677	Cancer_MAX_RP244_shNT_003:CAFnuclei	0	350.699	266.156	17	Cancer_MAX_RP244_sh#1_006:CAFnuclei	0	707.035	881.132	27	Cancer_MAX_RP244_sh#2_005:CAFnuclei	0	750.873	825.396
678	Cancer_MAX_RP244_shNT_003:CAFnuclei	0	664.45	256.136	18	Cancer_MAX_RP244_sh#1_006:CAFnuclei	0	829.154	879.254	28	Cancer_MAX_RP244_sh#2_005:CAFnuclei	0	727.701	829.78
679	Cancer_MAX_RP244_shNT_003:CAFnuclei	0	564.25	256.762	19	Cancer_MAX_RP244_sh#1_006:CAFnuclei	0	580.533	878.627	29	Cancer_MAX_RP244_sh#2_005:CAFnuclei	0	786.569	824.144
680	Cancer_MAX_RP244_shNT_003:CAFnuclei	0	609.967	244.237	20	Cancer_MAX_RP244_sh#1_006:CAFnuclei	0	732.711	875.496	30	Cancer_MAX_RP244_sh#2_005:CAFnuclei	0	604.957	817.881
681	Cancer_MAX_RP244_shNT_003:CAFnuclei	0	709.54	247.368	21	Cancer_MAX_RP244_sh#1_006:CAFnuclei	0	798.467	869.86	31	Cancer_MAX_RP244_sh#2_005:CAFnuclei	0	732.711	824.77
682	Cancer_MAX_RP244_shNT_003:CAFnuclei	0	998.241	249.247	22	Cancer_MAX_RP244_sh#1_006:CAFnuclei	0	616.229	863.597	32	Cancer_MAX_RP244_sh#2_005:CAFnuclei	0	515.403	819.134
683	Cancer_MAX_RP244_shNT_003:CAFnuclei	0	541.079	241.732	23	Cancer_MAX_RP244_sh#1_006:CAFnuclei	0	980.706	872.991	33	Cancer_MAX_RP244_sh#2_005:CAFnuclei	0	500.373	820.386
684	Cancer_MAX_RP244_shNT_003:CAFnuclei	0	175.35	253.005	24	Cancer_MAX_RP244_sh#1_006:CAFnuclei	0	778.427	866.729	34	Cancer_MAX_RP244_sh#2_005:CAFnuclei	0	541.705	814.124
685	Cancer_MAX_RP244_shNT_003:CAFnuclei	0	172.845	251.752	25	Cancer_MAX_RP244_sh#1_006:CAFnuclei	0	978.201	868.607	35	Cancer_MAX_RP244_sh#2_005:CAFnuclei	0	400.173	811.619
686	Cancer_MAX_RP244_shNT_003:CAFnuclei	0	170.966	250.5	26	Cancer_MAX_RP244_sh#1_006:CAFnuclei	0	763.398	862.971	36	Cancer_MAX_RP244_sh#2_005:CAFnuclei	0	885.516	815.376
687	Cancer_MAX_RP244_shNT_003:CAFnuclei	0	564.877	241.106	27	Cancer_MAX_RP244_sh#1_006:CAFnuclei	0	728.328	856.709	37	Cancer_MAX_RP244_sh#2_005:CAFnuclei	0	628.754	816.002
688	Cancer_MAX_RP244_shNT_003:CAFnuclei	0	793.457	240.48	28	Cancer_MAX_RP244_sh#1_006:CAFnuclei	0	923.717	859.214	38	Cancer_MAX_RP244_sh#2_005:CAFnuclei	0	852.325	810.992
689	Cancer_MAX_RP244_shNT_003:CAFnuclei	0	581.785	242.985	29	Cancer_MAX_RP244_sh#1_006:CAFnuclei	0	976.322	862.345	39	Cancer_MAX_RP244_sh#2_005:CAFnuclei	0	643.784	805.356
690	Cancer_MAX_RP244_shNT_003:CAFnuclei	0	167.208	247.368	30	Cancer_MAX_RP244_sh#1_006:CAFnuclei	0	830.406	856.709	40	Cancer_MAX_RP244_sh#2_005:CAFnuclei	0	632.511	809.74
691	Cancer_MAX_RP244_shNT_003:CAFnuclei	0	1006.38	241.106	31	Cancer_MAX_RP244_sh#1_006:CAFnuclei	0	698.268	842.931	41	Cancer_MAX_RP244_sh#2_005:CAFnuclei	0	509.14	807.861
692	Cancer_MAX_RP244_shNT_003:CAFnuclei	0	160.32	243.611	32	Cancer_MAX_RP244_sh#1_006:CAFnuclei	0	589.3	852.325	42	Cancer_MAX_RP244_sh#2_005:CAFnuclei	0	529.18	805.982
693	Cancer_MAX_RP244_shNT_003:CAFnuclei	0	755.883	238.601	33	Cancer_MAX_RP244_sh#1_006:CAFnuclei	0	598.694	853.577	43	Cancer_MAX_RP244_sh#2_005:CAFnuclei	0	934.363	801.599
694	Cancer_MAX_RP244_shNT_003:CAFnuclei	0	397.042	239.853	34	Cancer_MAX_RP244_sh#1_006:CAFnuclei	0	823.517	847.315	44	Cancer_MAX_RP244_sh#2_005:CAFnuclei	0	688.874	799.094
695	Cancer_MAX_RP244_shNT_003:CAFnuclei	0	726.449	232.965	35	Cancer_MAX_RP244_sh#1_006:CAFnuclei	0	458.414	847.315	45	Cancer_MAX_RP244_sh#2_005:CAFnuclei	0	608.088	799.72
696	Cancer_MAX_RP244_shNT_003:CAFnuclei	0	711.419	235.47	36	Cancer_MAX_RP244_sh#1_006:CAFnuclei	0	604.957	846.689	46	Cancer_MAX_RP244_sh#2_005:CAFnuclei	0	499.12	802.851
697	Cancer_MAX_RP244_shNT_003:CAFnuclei	0	869.234	230.46	37	Cancer_MAX_RP244_sh#1_006:CAFnuclei	0	611.219	849.194	47	Cancer_MAX_RP244_sh#2_005:CAFnuclei	0	822.891	798.467
698	Cancer_MAX_RP244_shNT_003:CAFnuclei	0	1012.64	228.581	38	Cancer_MAX_RP244_sh#1_006:CAFnuclei	0	655.683	844.184	48	Cancer_MAX_RP244_sh#2_005:CAFnuclei	0	531.059	791.579
699	Cancer_MAX_RP244_shNT_003:CAFnuclei	0	958.161	233.591	39	Cancer_MAX_RP244_sh#1_006:CAFnuclei	0	583.038	841.052	49	Cancer_MAX_RP244_sh#2_005:CAFnuclei	0	909.94	796.589
700	Cancer_MAX_RP244_shNT_003:CAFnuclei	0	393.911	224.197	40	Cancer_MAX_RP244_sh#1_006:CAFnuclei	0	365.729	846.062	50	Cancer_MAX_RP244_sh#2_005:CAFnuclei	0	672.591	794.084
701	Cancer_MAX_RP244_shNT_003:CAFnuclei	0	912.445	225.45	41	Cancer_MAX_RP244_sh#1_006:CAFnuclei	0	618.734	843.557	51	Cancer_MAX_RP244_sh#2_005:CAFnuclei	0	572.392	787.195
702	Cancer_MAX_RP244_shNT_003:CAFnuclei	0	542.332	221.066	42	Cancer_MAX_RP244_sh#1_006:CAFnuclei	0	814.124	840.426	52	Cancer_MAX_RP244_sh#2_005:CAFnuclei	0	659.44	790.952
703	Cancer_MAX_RP244_shNT_003:CAFnuclei	0	511.019	222.945	43	Cancer_MAX_RP244_sh#1_006:CAFnuclei	0	371.366	842.931	53	Cancer_MAX_RP244_sh#2_005:CAFnuclei	0	882.385	787.821
704	Cancer_MAX_RP244_shNT_003:CAFnuclei	0	985.09	227.955	44	Cancer_MAX_RP244_sh#1_006:CAFnuclei	0	720.813	842.931	54	Cancer_MAX_RP244_sh#2_005:CAFnuclei	0	559.24	778.427
705	Cancer_MAX_RP244_shNT_003:CAFnuclei	0	567.382	220.44	45	Cancer_MAX_RP244_sh#1_006:CAFnuclei	0	740.853	842.305	55	Cancer_MAX_RP244_sh#2_005:CAFnuclei	0	726.449	787.821
706	Cancer_MAX_RP244_shNT_003:CAFnuclei	0	475.949	226.076	46	Cancer_MAX_RP244_sh#1_006:CAFnuclei	0	804.73	837.295	56	Cancer_MAX_RP244_sh#2_005:CAFnuclei	0	771.539	783.437
707	Cancer_MAX_RP244_shNT_003:CAFnuclei	0	975.696	227.328	47	Cancer_MAX_RP244_sh#1_006:CAFnuclei	0	663.824	826.649	57	Cancer_MAX_RP244_sh#2_005:CAFnuclei	0	630.633	782.185
708	Cancer_MAX_RP244_shNT_003:CAFnuclei	0	454.031	219.813	48	Cancer_MAX_RP244_sh#1_006:CAFnuclei	0	728.954	831.032	58	Cancer_MAX_RP244_sh#2_005:CAFnuclei	0	609.967	782.185
709	Cancer_MAX_RP244_shNT_003:CAFnuclei	0	707.035	218.561	49	Cancer_MAX_RP244_sh#1_006:CAFnuclei	0	609.967	820.386	59	Cancer_MAX_RP244_sh#2_005:CAFnuclei	0	1069.01	777.175
710	Cancer_MAX_RP244_shNT_003:CAFnuclei	0	695.763	209.793	50	Cancer_MAX_RP244_sh#1_006:CAFnuclei	0	585.543	825.396	60	Cancer_MAX_RP244_sh#2_005:CAFnuclei	0	700.773	770.912
711	Cancer_MAX_RP244_shNT_003:CAFnuclei	0	635.643	209.793	51	Cancer_MAX_RP244_sh#1_006:CAFnuclei	0	806.609	821.639	61	Cancer_MAX_RP244_sh#2_005:CAFnuclei	0	650.673	769.034
712	Cancer_MAX_RP244_shNT_003:CAFnuclei	0	862.345	218.561	52	Cancer_MAX_RP244_sh#1_006:CAFnuclei	0	683.238	822.891	62	Cancer_MAX_RP244_sh#2_005:CAFnuclei	0	417.708	768.407
713	Cancer_MAX_RP244_shNT_003:CAFnuclei	0	787.195	214.803	53	Cancer_MAX_RP244_sh#1_006:CAFnuclei	0	953.151	821.639	63	Cancer_MAX_RP244_sh#2_005:CAFnuclei	0	310.619	765.276
714	Cancer_MAX_RP244_shNT_003:CAFnuclei	0	398.294	209.167	54	Cancer_MAX_RP244_sh#1_006:CAFnuclei	0	710.793	822.891	64	Cancer_MAX_RP244_sh#2_005:CAFnuclei	0	786.569	765.276
715	Cancer_MAX_RP244_shNT_003:CAFnuclei	0	573.018	212.925	55	Cancer_MAX_RP244_sh#1_006:CAFnuclei	0	396.416	826.649	65	Cancer_MAX_RP244_sh#2_005:CAFnuclei	0	670.713	764.024
716	Cancer_MAX_RP244_shNT_003:CAFnuclei	0	427.102	213.551	56	Cancer_MAX_RP244_sh#1_006:CAFnuclei	0	622.491	824.144	66	Cancer_MAX_RP244_sh#2_005:CAFnuclei	0	622.491	764.65
717	Cancer_MAX_RP244_shNT_003:CAFnuclei	0	819.76	209.793	57	Cancer_MAX_RP244_sh#1_006:CAFnuclei	0	862.345	819.134	67	Cancer_MAX_RP244_sh#2_005:CAFnuclei	0	586.169	739.6
718	Cancer_MAX_RP244_shNT_003:CAFnuclei	0	904.93	209.793	58	Cancer_MAX_RP244_sh#1_006:CAFnuclei	0	479.707	810.992	68	Cancer_MAX_RP244_sh#2_005:CAFnuclei	0	986.342	757.135
719	Cancer_MAX_RP244_shNT_003:CAFnuclei	0	807.861	205.41	59	Cancer_MAX_RP244_sh#1_006:CAFnuclei	0	711.419	813.497	69	Cancer_MAX_RP244_sh#2_005:CAFnuclei	0	854.204	754.004
720	Cancer_MAX_RP244_shNT_003:CAFnuclei	0	509.767	202.905	60	Cancer_MAX_RP244_sh#1_006:CAFnuclei	0	665.703	805.356	70	Cancer_MAX_RP244_sh#2_005:CAFnuclei	0	834.79	747.115
721	Cancer_MAX_RP244_shNT_003:CAFnuclei	0	783.437	205.41	61	Cancer_MAX_RP244_sh#1_006:CAFnuclei	0	649.42	805.982	71	Cancer_MAX_RP244_sh#2_005:CAFnuclei	0	652.551	747.115
722	Cancer_MAX_RP244_shNT_003:CAFnuclei	0	46.969	208.541	62	Cancer_MAX_RP244_sh#1_006:CAFnuclei	0	583.664	804.73	72	Cancer_MAX_RP244_sh#2_005:CAFnuclei	0	630.633	738.348
723	Cancer_MAX_RP244_shNT_003:CAFnuclei	0	832.911	207.288	63	Cancer_MAX_RP244_sh#1_006:CAFnuclei	0	710.166	804.104	73	Cancer_MAX_RP244_sh#2_005:CAFnuclei	0	949.393	751.499
724	Cancer_MAX_RP244_shNT_003:CAFnuclei	0	914.324	205.41	64	Cancer_MAX_RP244_sh#1_006:CAFnuclei	0	831.032	805.356	74	Cancer_MAX_RP244_sh#2_005:CAFnuclei	0	795.336	755.256
725	Cancer_MAX_RP244_shNT_003:CAFnuclei	0	38.827	204.157	65	Cancer_MAX_RP244_sh#1_006:CAFnuclei	0	684.49	804.104	75	Cancer_MAX_RP244_sh#2_005:CAFnuclei	0	872.365	745.236
726	Cancer_MAX_RP244_shNT_003:CAFnuclei	0	328.781	201.026	66	Cancer_MAX_RP244_sh#1_006:CAFnuclei	0	832.285	802.851	76	Cancer_MAX_RP244_sh#2_005:CAFnuclei	0	704.53	746.489
727	Cancer_MAX_RP244_shNT_003:CAFnuclei	0	494.737	199.773	67	Cancer_MAX_RP244_sh#1_006:CAFnuclei	0	539.827	802.225	77	Cancer_MAX_RP244_sh#2_005:CAFnuclei	0	554.23	745.863
728	Cancer_MAX_RP244_shNT_003:CAFnuclei	0	449.647	198.521	68	Cancer_MAX_RP244_sh#1_006:CAFnuclei	0	757.761	799.72	78	Cancer_MAX_RP244_sh#2_005:CAFnuclei	0	736.469	746.489
729	Cancer_MAX_RP244_shNT_003:CAFnuclei	0	651.925	193.511	69	Cancer_MAX_RP244_sh#1_006:CAFnuclei	0	697.015	797.215	79	Cancer_MAX_RP244_sh#2_005:CAFnuclei	0	674.47	732.711
730	Cancer_MAX_RP244_shNT_003:CAFnuclei	0	700.146	189.753	70	Cancer_MAX_RP244_sh#1_006:CAFnuclei	0	465.929	800.346	80	Cancer_MAX_RP244_sh#2_005:CAFnuclei	0	527.928	740.853
731	Cancer_MAX_RP244_shNT_003:CAFnuclei	0	459.667	191.632	71	Cancer_MAX_RP244_sh#1_006:CAFnuclei	0	829.154	798.467	81	Cancer_MAX_RP244_sh#2_005:CAFnuclei	0	800.972	738.974
732	Cancer_MAX_RP244_shNT_003:CAFnuclei	0	618.108	182.865	72	Cancer_MAX_RP244_sh#1_006:CAFnuclei	0	544.21	797.841	82	Cancer_MAX_RP244_sh#2_005:CAFnuclei	0	542.958	732.711
733	Cancer_MAX_RP244_shNT_003:CAFnuclei	0	485.969	179.107	73	Cancer_MAX_RP244_sh#1_006:CAFnuclei	0	471.565	796.589	83	Cancer_MAX_RP244_sh#2_005:CAFnuclei	0	1043.96	736.469
734	Cancer_MAX_RP244_shNT_003:CAFnuclei	0	861.719	175.976	74	Cancer_MAX_RP244_sh#1_006:CAFnuclei	0	653.178	792.205	84	Cancer_MAX_RP244_sh#2_005:CAFnuclei	0	705.783	736.469
735	Cancer_MAX_RP244_shNT_003:CAFnuclei	0	511.019	170.966	75	Cancer_MAX_RP244_sh#1_006:CAFnuclei	0	876.122	784.69	85	Cancer_MAX_RP244_sh#2_005:CAFnuclei	0	737.095	726.449
736	Cancer_MAX_RP244_shNT_003:CAFnuclei	0	836.669	173.471	76	Cancer_MAX_RP244_sh#1_006:CAFnuclei	0	723.318	787.821	86	Cancer_MAX_RP244_sh#2_005:CAFnuclei	0	892.405	727.075
737	Cancer_MAX_RP244_shNT_003:CAFnuclei	0	604.33	160.946	77	Cancer_MAX_RP244_sh#1_006:CAFnuclei	0	670.713	785.942	87	Cancer_MAX_RP244_sh#2_005:CAFnuclei	0	518.534	719.56
738	Cancer_MAX_RP244_shNT_003:CAFnuclei	0	663.824	168.461	78	Cancer_MAX_RP244_sh#1_006:CAFnuclei	0	622.491	787.195	88	Cancer_MAX_RP244_sh#2_005:CAFnuclei	0	710.793	717.681
739	Cancer_MAX_RP244_shNT_003:CAFnuclei	0	761.519	164.703	79	Cancer_MAX_RP244_sh#1_006:CAFnuclei	0	762.771	790.326	89	Cancer_MAX_RP244_sh#2_005:CAFnuclei	0	617.481	722.691
740	Cancer_MAX_RP244_shNT_003:CAFnuclei	0	671.965	152.805	80	Cancer_MAX_RP244_sh#1_006:CAFnuclei	0	452.778	790.952	90	Cancer_MAX_RP244_sh#2_005:CAFnuclei	0	756.509	719.56
741	Cancer_MAX_RP244_shNT_003:CAFnuclei	0	578.028	154.683	81	Cancer_MAX_RP244_sh#1_006:CAFnuclei	0	816.002	786.569	91	Cancer_MAX_RP244_sh#2_005:CAFnuclei	0	559.24	715.803
742	Cancer_MAX_RP244_shNT_003:CAFnuclei	0	598.068	142.159	82	Cancer_MAX_RP244_sh#1_006:CAFnuclei	0	559.24	784.69	92	Cancer_MAX_RP244_sh#2_005:CAFnuclei	0	1090.93	722.065
743	Cancer_MAX_RP244_shNT_003:CAFnuclei	0	967.555	138.401	83	Cancer_MAX_RP244_sh#1_006:CAFnuclei	0	911.819	776.549	93	Cancer_MAX_RP244_sh#2_005:CAFnuclei	0	1084.04	717.681
744	Cancer_MAX_RP244_shNT_003:CAFnuclei	0	611.845	132.765	84	Cancer_MAX_RP244_sh#1_006:CAFnuclei	0	531.059	788.447	94	Cancer_MAX_RP244_sh#2_005:CAFnuclei	0	628.754	707.661
745	Cancer_MAX_RP244_shNT_003:CAFnuclei	0	701.399	132.139	85	Cancer_MAX_RP244_sh#1_006:CAFnuclei	0	691.379	787.821	95	Cancer_MAX_RP244_sh#2_005:CAFnuclei	0	815.376	712.045
746	Cancer_MAX_RP244_shNT_003:CAFnuclei	0	799.72	125.876	86	Cancer_MAX_RP244_sh#1_006:CAFnuclei	0	460.919	785.316	96	Cancer_MAX_RP244_sh#2_005:CAFnuclei	0	601.825	697.641
747	Cancer_MAX_RP244_shNT_003:CAFnuclei	0	904.304	125.25	87	Cancer_MAX_RP244_sh#1_006:CAFnuclei	0	795.336	780.932	97	Cancer_MAX_RP244_sh#2_005:CAFnuclei	0	495.363	708.288
748	Cancer_MAX_RP244_shNT_003:CAFnuclei	0	546.089	118.987	88	Cancer_MAX_RP244_sh#1_006:CAFnuclei	0	649.42	777.175	98	Cancer_MAX_RP244_sh#2_005:CAFnuclei	0	1182.36	710.166
749	Cancer_MAX_RP244_shNT_003:CAFnuclei	0	885.516	118.987	89	Cancer_MAX_RP244_sh#1_006:CAFnuclei	0	852.951	780.932	99	Cancer_MAX_RP244_sh#2_005:CAFnuclei	0	678.854	698.894
750	Cancer_MAX_RP244_shNT_003:CAFnuclei	0	913.071	122.119	90	Cancer_MAX_RP244_sh#1_006:CAFnuclei	0	774.67	780.306	100	Cancer_MAX_RP244_sh#2_005:CAFnuclei	0	734.59	707.035
751	Cancer_MAX_RP244_shNT_003:CAFnuclei	0	722.065	93.937	91	Cancer_MAX_RP244_sh#1_006:CAFnuclei	0	841.679	772.791	101	Cancer_MAX_RP244_sh#2_005:CAFnuclei	0	377.002	702.651
752	Cancer_MAX_RP244_shNT_003:CAFnuclei	0	720.813	83.291	92	Cancer_MAX_RP244_sh#1_006:CAFnuclei	0	759.014	765.902	102	Cancer_MAX_RP244_sh#2_005:CAFnuclei	0	892.405	703.278
753	Cancer_MAX_RP244_shNT_003:CAFnuclei	0	562.372	78.281	93	Cancer_MAX_RP244_sh#1_006:CAFnuclei	0	715.176	765.276	103	Cancer_MAX_RP244_sh#2_005:CAFnuclei	0	653.178	697.641
754	Cancer_MAX_RP244_shNT_003:CAFnuclei	0	561.119	75.15	94	Cancer_MAX_RP244_sh#1_006:CAFnuclei	0	566.129	770.912	104	Cancer_MAX_RP244_sh#2_005:CAFnuclei	0	556.109	692.631
755	Cancer_MAX_RP244_shNT_003:CAFnuclei	0	504.13	68.261	95	Cancer_MAX_RP244_sh#1_006:CAFnuclei	0	484.09	768.407	105	Cancer_MAX_RP244_sh#2_005:CAFnuclei	0	807.235	689.5
756	Cancer_MAX_RP244_shNT_003:CAFnuclei	0	806.609	70.766	96	Cancer_MAX_RP244_sh#1_006:CAFnuclei	0	810.992	768.407	106	Cancer_MAX_RP244_sh#2_005:CAFnuclei	0	696.389	691.379
757	Cancer_MAX_RP244_shNT_003:CAFnuclei	0	527.302	47.595	97	Cancer_MAX_RP244_sh#1_006:CAFnuclei	0	733.964	755.256	107	Cancer_MAX_RP244_sh#2_005:CAFnuclei	0	861.719	685.116
758	Cancer_MAX_RP244_shNT_003:CAFnuclei	0	683.238	37.575	98	Cancer_MAX_RP244_sh#1_006:CAFnuclei	0	493.484	760.266	108	Cancer_MAX_RP244_sh#2_005:CAFnuclei	0	676.975	674.47
759	Cancer_MAX_RP244_shNT_003:CAFnuclei	0	686.369	29.434	99	Cancer_MAX_RP244_sh#1_006:CAFnuclei	0	578.028	757.135	109	Cancer_MAX_RP244_sh#2_005:CAFnuclei	0	403.304	676.349
760	Cancer_MAX_RP244_shNT_003:CAFnuclei	0	429.607	16.282	100	Cancer_MAX_RP244_sh#1_006:CAFnuclei	0	812.871	747.741	110	Cancer_MAX_RP244_sh#2_005:CAFnuclei	0	557.988	626.875
761	Cancer_MAX_RP244_shNT_003:CAFnuclei	0	450.899	8.767	101	Cancer_MAX_RP244_sh#1_006:CAFnuclei	0	903.677	755.883	111	Cancer_MAX_RP244_sh#2_005:CAFnuclei	0	969.433	680.106
762	Cancer_MAX_RP244_shNT_003:Cancernuclei	0	638.148	664.45	102	Cancer_MAX_RP244_sh#1_006:CAFnuclei	0	785.316	747.115	112	Cancer_MAX_RP244_sh#2_005:CAFnuclei	0	723.944	676.975
[truncated: 2,628 more rows]

## Sheet: Fig. 6g-h
	Gel size (pixels^2)			(initial gel size = 1925453)
[truncated: 12 more rows]
