# Supplementary material for: Targeting myoferlin in ER/Golgi vesicle trafficking reprograms pancreatic cancer-associated fibroblasts
Source: EMBO J. 2025 Oct 8;44(22):6425–65. doi: 10.1038/s44318-025-00570-6 (PMC12623807; doi:10.1038/s44318-025-00570-6)
Supplement: Supplementary file 9 — Source data Fig. 7 [file 44318_2025_570_MOESM9_ESM.zip]

Archive with 22 entries (17 files):
- Fig7/
- Fig7/.DS_Store
- Fig7/Images/
- Fig7/Images/.DS_Store
- Fig7/Images/C/
- Fig7/Images/C/Fig7_panel_c_image_1.tif
- Fig7/Images/C/Fig7_panel_c_image_2.tif
- Fig7/Images/C/Fig7_panel_c_image_3.tif
- Fig7/Images/C/Fig7_panel_c_image_4.tif
- Fig7/Images/C/Fig7_panel_c_image_5.tif
- Fig7/Images/C/Fig7_panel_c_image_6.tif
- Fig7/Images/C/Fig7_panel_c_image_7.tif
- Fig7/Images/C/Fig7_panel_c_image_8.tif
- Fig7/Images/H/
- Fig7/Images/H/Fig7_panel_h_image_1.tif
- Fig7/Images/H/Fig7_panel_h_image_2.tif
- Fig7/Images/H/Fig7_panel_h_image_3.tif
- Fig7/Images/H/Fig7_panel_h_image_4.tif
- Fig7/Images/H/Fig7_panel_h_image_5.tif
- Fig7/Images/H/Fig7_panel_h_image_6.tif
- Fig7/Numerical_data/
- Fig7/Numerical_data/Fig7_numerical_data.xlsx
