# Supplementary material for: Targeting myoferlin in ER/Golgi vesicle trafficking reprograms pancreatic cancer-associated fibroblasts
Source: EMBO J. 2025 Oct 8;44(22):6425–65. doi: 10.1038/s44318-025-00570-6 (PMC12623807; doi:10.1038/s44318-025-00570-6)
Supplement: Supplementary file 9 — Source data Fig. 7 [file 44318_2025_570_MOESM9_ESM.zip › Fig7/Numerical_data/Fig7_numerical_data.xlsx]

## Sheet: Fig 7b
Orthotopic allografts into MyofWT or MyofKO mice
Tumor Weight (g)
MYOF WT	MYOF KO
538	1098
233	1244
566	227
514	503
707	585
789	294
514	946
653	522
464	No data, died D27

## Sheet: Fig 7d-e
Orthotopic allografts into MyofWT or MyofKO mice
Sample	ear ring	Group	Cancer cell %	Fibrosis %	Negative %	RBC %	aSMA %
1046	6291	WT	63.5859	29.567	4.1988	2.6483	10.0424
1047	6292	WT	77.7363	19.7554	1.6936	0.8147	13.4869
1048	6293	WT	72.6725	23.2885	3.3039	0.7361	9.74178
1049	6294	WT	76.0888	18.7896	4.3188	0.8028	8.86714
1050	6295	WT	66.8106	30.6758	0.8523	1.6613	10.5426
1051	6296	WT	77.5193	15.8982	5.1585	1.424	6.74706
1052	6297	WT	73.2413	20.1252	5.2781	1.3554	9.90046
1053	6298	WT	84.1192	10.3146	4.3151	1.2511	5.97987
1054	6299	WT	70.5461	20.4574	8.0973	0.8992	17.1607
1055	4111	KO	74.7908	8.029	9.3947	7.7855	10.2389
1056	4112	KO	84.4021	10.0048	4.1774	1.4158	8.69709
1057	4113	KO	79.3683	18.0587	1.985	0.5881	5.31585
1058	4114	KO	85.2785	12.1608	1.7773	0.7834	9.72174
1059	5496	KO	84.751	12.7575	1.5076	0.9838	6.57424
1060	4115	KO	91.9685	4.6633	2.2206	1.1477	6.63009
1061	4116	KO	74.2048	24.546	0.796	0.4333	7.21764
1062	4129	KO	89.7586	7.7441	1.3468	1.1505	3.36103
1063	4130	KO	75.32	20.5082	1.5971	2.5747	11.8784

## Sheet: Fig 7g
Orthotopic KPC mice
	Mouse	Pancreas weight (g)
Vehicle	1	0.4
	2	0.29
	3	0.22
	4	0.28
	5	0.34
	6	0.56
	7	0.21
	8	0.42
	9	0.3
	10	0.24
WJ460	1	0.34
	2	0.26
	3	0.3
	4	0.26
	5	0.23
	6	0.22
	7	0.28
	8	0.25
	9	0.38
	10	0.29

## Sheet: Fig 7i-j
Orthotopic KPC mice
Sample	Group	Area	Collagen	cancer	%fibrosis	%cancer	Area	aSMA	%aSMA
24HIS1813TM	VEHICLE	12191060	6874350	5316753	56.39	43.61	9478006	460077	4.85
24HIS1814TM	VEHICLE	22622569	15689315	6933365	69.35	30.65	12106389	576853	4.76
24HIS1815TM	VEHICLE	no tumor
24HIS1816TM	VEHICLE	5340611	3408708	1931980	63.83	36.18	5721250	391880	6.85
24HIS1817TM	VEHICLE	22530979	12207235	10323809	54.18	45.82	20017471	1542008	7.7
24HIS1818TM	VEHICLE	55842539	38121696	17721358	68.27	31.73	46161486	2202400	4.77
24HIS1819TM	VEHICLE	6093344	4535341	1558055	74.43	25.57	1436886	116139	8.08
24HIS1820TM	VEHICLE	15375539	11737096	3638637	76.34	23.67	17604022	685202	3.89
24HIS1821TM	VEHICLE	24378715	16354633	8024374	67.09	32.92	3469559	313439	9.03
24HIS1822TM	VEHICLE	12941422	9872632	3069132	76.29	23.72	4748854	267930	5.64
24HIS1823TM	WJ460	7173774	4230883	2942831	58.98	41.02	6974296	401599	5.76
24HIS1824TM	WJ460	7201034	3349138	3851595	46.51	53.49	7151538	231367	3.24
24HIS1825TM	WJ460	28090795	14707498	8122337	52.36	28.91	20500017	2294472	11.19
24HIS1826TM	WJ460	11190748	6924081	3574119	61.87	31.94	11933977	402868	3.38
24HIS1827TM	WJ460	no tumor
24HIS1828TM	WJ460	no tumor
24HIS1829TM	WJ460	3825366	1586418	1656960	41.47	43.32	4403245	152610	3.47
24HIS1830TM	WJ460	1099507	829782	189622	75.47	17.25	2420490	181233	7.49
24HIS1831TM	WJ460	11613530	6954489	3153340	59.88	27.15	2889557	181900	6.3
24HIS1832TM	WJ460	no tumor
