# Supplementary material for: Targeting myoferlin in ER/Golgi vesicle trafficking reprograms pancreatic cancer-associated fibroblasts
Source: EMBO J. 2025 Oct 8;44(22):6425–65. doi: 10.1038/s44318-025-00570-6 (PMC12623807; doi:10.1038/s44318-025-00570-6)
Supplement: Supplementary file 10 — Figure EV1 Source Data [file 44318_2025_570_MOESM10_ESM.zip]

Archive with 17 entries (13 files):
- FigEV1/
- FigEV1/.DS_Store
- FigEV1/Images/
- FigEV1/Images/.DS_Store
- FigEV1/Images/H/
- FigEV1/Images/H/Fig_EV1_panel_h_image_1.tiff
- FigEV1/Images/H/Fig_EV1_panel_h_image_10.tiff
- FigEV1/Images/H/Fig_EV1_panel_h_image_2.tiff
- FigEV1/Images/H/Fig_EV1_panel_h_image_3.tiff
- FigEV1/Images/H/Fig_EV1_panel_h_image_4.tiff
- FigEV1/Images/H/Fig_EV1_panel_h_image_5.tiff
- FigEV1/Images/H/Fig_EV1_panel_h_image_6.tiff
- FigEV1/Images/H/Fig_EV1_panel_h_image_7.tiff
- FigEV1/Images/H/Fig_EV1_panel_h_image_8.tiff
- FigEV1/Images/H/Fig_EV1_panel_h_image_9.tiff
- FigEV1/Numerical_data/
- FigEV1/Numerical_data/FigEV1_numerical_data.xlsx
