# Supplementary material for: Targeting myoferlin in ER/Golgi vesicle trafficking reprograms pancreatic cancer-associated fibroblasts
Source: EMBO J. 2025 Oct 8;44(22):6425–65. doi: 10.1038/s44318-025-00570-6 (PMC12623807; doi:10.1038/s44318-025-00570-6)
Supplement: Supplementary file 10 — Figure EV1 Source Data [file 44318_2025_570_MOESM10_ESM.zip › FigEV1/Numerical_data/FigEV1_numerical_data.xlsx]

## Sheet: Extended Fig1c
ONTOLOGY	ID	Description	setSize	enrichmentScore	NES	pvalue	p.adjust	qvalues	rank	leading_edge	core_enrichment
BP	GO:0000278	mitotic cell cycle	511	0.286682674366402	1.99864649473326	1e-10	1.00393442622951e-08	7.0060396893874e-09	2232	tags=39%, list=25%, signal=31%	EREG/HMGA2/INHBA/ANLN/TAOK1/CLSPN/E2F7/ANXA1/EGFR/BMP4/KIF14/KIF23/REEP3/ECT2/FAP/RASA1/CENPF/KIF18A/KIF20A/FLNA/KIF20B/BUB1/TOP2A/NEK2/CDK14/CEP55/ITGB1/HMMR/DLGAP5/CDH13/ADAM17/BRCA2/IQGAP3/CCNG2/WDHD1/CENPE/ROCK2/TMOD3/TIMP2/TPX2/MCM4/TRIP13/CAV2/AFAP1L2/MTBP/NEK7/FOXM1/GAS1/BACH1/KIF15/RBL1/TGFA/ATF2/KIF4A/STIL/LATS1/CDK15/TP73/WNT9A/AJUBA/CDKN2B/BCAT1/XRCC2/E2F8/EPS8/PLK4/MCM10/KIF2C/PRKDC/N…
BP	GO:0000904	cell morphogenesis involved in differentiation	372	0.305616567071142	2.08926476386787	1e-10	1.00393442622951e-08	7.0060396893874e-09	2032	tags=42%, list=23%, signal=34%	DKK1/MACF1/FN1/CDKL5/CRABP2/POSTN/SEMA3C/HECW1/PLXNC1/NRP2/ANOS1/MET/LAMC2/ACTBL2/ANTXR1/SEMA3A/FOXD1/CDH11/MELTF/FRMD6/LIMS1/KLF7/ZNF365/VSTM2L/LAMA3/CDH2/AXL/COL22A1/FLNB/NOG/ADAM10/KIF14/AR/PLXNA1/GATA3/BDNF/ITGB3/HAS2/UNC5C/TRIO/SLITRK4/SEMA3D/LAMB3/UNC5B/FAT1/SKIL/FLNA/DLX5/EPHA2/MAP3K13/DOCK5/PPFIA2/ITGB1/SLIT2/GLI2/ITGAV/LMTK2/TMEFF1/L1CAM/FER/EFNA5/TANC2/GDNF/SLITRK3/GLI3/SEMA7A/SPTBN2/CL…
BP	GO:0001501	skeletal system development	264	0.388197889989787	2.51823838371516	1e-10	1.00393442622951e-08	7.0060396893874e-09	1417	tags=37%, list=16%, signal=32%	EPYC/COL11A1/HMGA2/ADAMTS12/COL10A1/HOXA13/HAPLN1/MMP13/SOX11/VCAN/FMN1/SIX1/LOX/SIX4/SULF1/SNAI2/WNT7B/TBX15/GREM1/CCN4/CDH11/TGFBI/LOXL2/COL5A2/TGFB2/COL1A2/COL3A1/HHIP/HOXA10/COL1A1/TFAP2A/BMP4/NOG/TP63/RUNX2/FBN1/MMP14/HAS2/NPR3/CHST11/PITX2/ITGB8/TRPS1/MATN3/PAX7/NKX3-2/DLX5/EPHA2/PTHLH/ADAMTS7/TTC9/GLI2/FOXC2/BMP8B/SIGLEC15/PDGFC/SULF2/PRRX1/HOXA6/MMP16/GLI3/LRRC17/SFRP2/TWIST1/LHX1/SPARC/S…
BP	GO:0001503	ossification	196	0.397457453400397	2.47592535668632	1e-10	1.00393442622951e-08	7.0060396893874e-09	1826	tags=45%, list=21%, signal=36%	COL11A1/DKK1/CYP24A1/PTGS2/IBSP/MMP13/ITGA11/SOX11/VCAN/LOX/DDR2/SNAI2/WNT7B/GREM1/CCN4/CDH11/REST/IL6ST/COL5A2/TGFB2/IGFBP3/EGFR/COL1A2/COL1A1/TFAP2A/BMP4/NOG/TP63/RUNX2/CTHRC1/MMP14/SGMS2/DLX5/EPHA2/PTHLH/MN1/GLI2/FOXC2/BMP8B/MMP16/GLI3/SEMA7A/CLEC5A/AREG/SFRP2/TWIST1/SPARC/SH3PXD2B/MMP2/IGFBP5/TWSG1/WNT5A/FGF23/DDX21/WWTR1/SHOX2/RANBP3L/CTSK/BMPR2/BMP1/TNC/P2RX7/RUNX1/XYLT1/MRC2/ASPN/CDK6/DNAJ…
BP	GO:0001568	blood vessel development	333	0.339386163741148	2.29025133965135	1e-10	1.00393442622951e-08	7.0060396893874e-09	1576	tags=38%, list=18%, signal=33%	EREG/HMGA2/PTGS2/COL8A1/FN1/SEMA3C/ADAM12/THBS2/NRP2/SIX1/LOX/SULF1/ANTXR1/WNT7B/GREM1/TGFBI/ESM1/LOXL2/TGFB2/XDH/E2F7/ANXA1/COL5A1/COL1A2/COL3A1/CDH2/COL1A1/COL22A1/BMP4/NOG/ISM1/WNT2/COL8A2/ITGB3/MMP14/ELK3/CAV1/HAS2/FAP/THBS1/ITGB8/UNC5B/RASA1/APLN/EDNRA/EPHA2/STRA6/ITGB1/ANGPTL2/SLIT2/FOXC2/WT1/ITGAV/SRPX2/CDH13/F3/SGCD/ROCK2/PRRX1/ADM/SERPINE1/ANGPTL4/ADAMTS6/HK2/PTK7/MYLK/GLI3/LTBP1/PRICKLE…
BP	GO:0001944	vasculature development	347	0.334098887772316	2.25074159040645	1e-10	1.00393442622951e-08	7.0060396893874e-09	1576	tags=38%, list=18%, signal=32%	EREG/HMGA2/PTGS2/COL8A1/FN1/SEMA3C/ADAM12/THBS2/NRP2/SIX1/LOX/SULF1/ANTXR1/WNT7B/GREM1/TGFBI/ESM1/LOXL2/TGFB2/XDH/E2F7/ANXA1/COL5A1/COL1A2/COL3A1/PTPN14/CDH2/COL1A1/COL22A1/BMP4/NOG/ISM1/WNT2/ADAM10/COL8A2/ITGB3/MMP14/ELK3/CAV1/HAS2/FAP/THBS1/ITGB8/UNC5B/RASA1/APLN/EDNRA/EPHA2/STRA6/ITGB1/ANGPTL2/SLIT2/FOXC2/WT1/ITGAV/SRPX2/CDH13/F3/SGCD/ROCK2/PRRX1/ADM/SERPINE1/ANGPTL4/ADAMTS6/HK2/PTK7/MYLK/GLI3…
BP	GO:0002009	morphogenesis of an epithelium	269	0.397673622154499	2.56479461902964	1e-10	1.00393442622951e-08	7.0060396893874e-09	1968	tags=46%, list=22%, signal=37%	KRT6A/GREB1L/ADAMTS12/DKK1/SEMA3C/SOX11/FMN1/SIX1/SERPINB5/MET/SIX4/SULF1/SNAI2/WNT10A/KIF26B/SEMA3A/WNT7B/GREM1/FOXD1/KRT16/TGFB2/COL5A1/MYO9A/TGM2/EGFR/LAMA3/HHIP/TFAP2A/BMP4/NOG/SALL4/TP63/CTHRC1/WNT2/AR/PLXNA1/GATA3/MMP14/CELSR1/ROR1/MICAL2/KRT17/PODXL/FLNA/KIF20B/EDNRA/EPHA2/GPC6/SLIT2/DAAM1/GLI2/FOXC2/WT1/ADAM17/ALDH1A3/FZD6/ADM/DLG5/GDNF/PTK7/GLI3/PRICKLE1/AREG/CLIC4/SFRP2/TWIST1/LHX1/VCL/…
BP	GO:0003008	system process	794	-0.312940011562361	-1.78164653819708	1e-10	1.00393442622951e-08	7.0060396893874e-09	2188	tags=41%, list=25%, signal=34%	CYP4V2/NCALD/TAFA4/KCNA2/TMC2/KCNJ4/PRKAR2B/FXN/TNNI1/GRIA1/S100B/RYR2/IFT20/TIMM13/LTB4R/SELENOM/GALR1/PRR4/PRCD/NPPA/JAM2/AKR1C3/REEP2/CRYGD/TPPP/MTG1/P2RX6/ADGRB3/CCL2/PRKN/SCN1B/RPGRIP1/KCNAB1/BCL2/OR13A1/OTOF/RCSD1/LPA/RTL4/GPR143/GJC3/FGF13/GNAT3/ABAT/FSCN2/GSTM2/CACNA1F/PAX3/S1PR1/KCNJ10/SCN3B/KCNH1/MYOM1/HOXD1/CX3CR1/SCN3A/HCRT/HRC/CRYBB3/KCNE3/FGFBP3/ROM1/HNF1A/ASIC2/CRYM/SCN11A/DTNA/OTO…
MF	GO:0005215	transporter activity	539	-0.344609992968295	-1.91905719652771	1e-10	1.00393442622951e-08	7.0060396893874e-09	2034	tags=38%, list=23%, signal=31%	P2RX6/ANO3/MPC1/SCN1B/SLC25A29/KCNAB1/NGB/SLC22A9/BCL2/SFXN4/COX6A2/KCNT1/GJC3/KCNH3/SLC5A4/SFXN2/ATP6V1G2/CACNA1F/ABCB4/SLC27A5/CATSPER3/KCNJ10/TMEM37/SCN3B/TMEM175/KCNH1/SLC6A15/SCN3A/ATP5MC1/CD320/CPNE6/KCNE3/SLC9B1/SLC35F1/SLC25A47/ASIC2/SCN11A/TMC8/SLC5A2/ATP5ME/ATP8A1/CHRNB3/GABRG2/SLC2A8/CALHM6/MPC2/SLC22A23/TSPOAP1/SLC12A5/SLC30A10/SLC1A1/SLCO2A1/ATP2B2/ABCA5/APOD/AQP4/SLC27A6/CLCNKB/CYB5…
CC	GO:0005576	extracellular region	1882	-0.290926251182403	-1.69567196184918	1e-10	1.00393442622951e-08	7.0060396893874e-09	1582	tags=27%, list=18%, signal=28%	GPC3/WFIKKN2/KRT27/CUX2/WNT6/PROK1/NLGN1/CD8A/CD160/TLE2/MST1/FRZB/SCGB1C1/UCN/ARHGAP9/SPINK2/SLC1A1/BLOC1S1/DDT/NUCB2/PYGM/LINGO3/GNG4/DNPH1/CRYAB/DDTL/CD1D/IL37/ATP2B2/MYOC/BRICD5/MSRA/GSTM4/KHK/ADAMTS17/RAMP1/SELENOP/SUSD4/RPLP2/IL1B/APOD/NRTN/AQP4/SEMG1/GDF10/CD1B/RAB17/HSPB6/C5/TMEFF2/SEMA6A/SLAMF1/ALDH2/PGAM2/SERPINF2/CCL5/METRN/SLITRK1/CORT/WFIKKN1/XCL2/WNT4/AGR2/RTN4RL1/ANGPTL1/CD8B/HID1/…
CC	GO:0005615	extracellular space	1497	-0.290041892667426	-1.68138327303268	1e-10	1.00393442622951e-08	7.0060396893874e-09	1473	tags=25%, list=17%, signal=25%	IL37/ATP2B2/MYOC/BRICD5/MSRA/KHK/RAMP1/SELENOP/RPLP2/IL1B/APOD/SEMG1/GDF10/CD1B/RAB17/C5/SEMA6A/SLAMF1/ALDH2/PGAM2/SERPINF2/CCL5/METRN/CORT/XCL2/WNT4/AGR2/RTN4RL1/ANGPTL1/HID1/SPTBN4/LTA/PON1/HP/CMTM5/CORO1A/TNXB/TPSG1/LRRC24/PLA2G6/CBLN2/SCNN1B/CLUL1/SLC5A1/RBP4/SERPINA10/CES4A/NPFF/AGT/CYSTM1/CCL16/FAM184A/ECRG4/TPO/MUC13/ALDH1A1/CFAP70/MYH3/RASAL3/INA/APOM/LGI1/ATP4A/AOX1/NDRG2/TST/DHH/SEMA3G/…
CC	GO:0005925	focal adhesion	245	0.372233340945615	2.40983059504649	1e-10	1.00393442622951e-08	7.0060396893874e-09	2077	tags=43%, list=24%, signal=34%	PLAU/ITGA11/TNS4/DDR2/ITGA2/ZNF185/LIMS1/ANXA1/TGM2/EGFR/BCAR3/CDH2/FLNB/ITGB6/ADAM10/ITGB3/MMP14/CAV1/ITGA3/KIF23/ADAM9/FAP/ITGB8/FAT1/NOX4/AHNAK/FLNA/LPP/EPHA2/ITGB1/ITGB4/PRKAR2A/ITGAV/CDH13/ADAM17/FLNC/MME/LMO7/PLEC/L1CAM/ITGB5/CAV2/PTK7/PPFIBP1/PALLD/NHS/VCL/ITGA6/AFAP1/ITGBL1/ITGA1/RND3/AJUBA/PLAUR/FLRT3/LRP1/PTPN12/EFNB2/TNC/ACTN1/MRC2/NCKAP1/DOCK7/LMLN/ITGA5/PDGFRB/AKAP12/IQGAP1/FERMT1/TE…
BP	GO:0006811	ion transport	769	-0.33222533030043	-1.88690424432775	1e-10	1.00393442622951e-08	7.0060396893874e-09	2034	tags=37%, list=23%, signal=31%	P2RX6/ANO3/CCL2/MPC1/PRKN/SCN1B/SLC25A29/KCNAB1/SLC22A9/BCL2/SFXN4/COX6A2/KCNT1/DTNBP1/SLC25A27/FGF13/ABAT/XKR4/KCNH3/SLC5A4/GSTM2/ATP6V1G2/CACNA1F/ABCB4/SLC27A5/CATSPER3/SNCA/KCNJ10/TMEM37/SCN3B/TMEM175/KCNH1/SLC6A15/SCN3A/ATP5MC1/HCRT/HRC/KCNE3/SLC9B1/SLC25A47/ASIC2/SCN11A/TMC8/SLC5A2/CA7/ATP5ME/FGF12/AGTR2/CHRM3/F2RL3/ATP8A1/CHRNB3/GABRG2/SLC2A8/CALHM6/NLGN1/MPC2/SLC22A23/CLDN15/TSPOAP1/UCN/SL…
BP	GO:0006928	movement of cell or subcellular component	954	0.228098611496918	1.7185610172758	1e-10	1.00393442622951e-08	7.0060396893874e-09	1768	tags=33%, list=20%, signal=29%	TNNT1/EREG/ADAMTS12/S100A2/PTGS2/MACF1/FN1/CDKL5/PLAU/POSTN/SEMA3C/WNK1/LRRC15/ITGA11/ANLN/PLXNC1/NRP2/SIX1/ANOS1/LOX/DDR2/MET/SIX4/SULF1/ITGA2/SNAI2/LAMC2/SPOCK1/ACTBL2/CACNA2D1/DNAH3/PLAT/SEMA3A/PTPRU/GREM1/FOXD1/CCN4/KRT16/LOXL2/TGFB2/FRMD6/HRH1/KLF7/ANXA1/COL5A1/VSTM2L/IGFBP3/EGFR/COL1A2/COL3A1/LAMA3/CDH2/DNAH11/COL1A1/TNFAIP6/AXL/FRMD5/BMP4/NOG/DRC1/ITGB6/CTHRC1/ADAM10/KIF14/PLXNA1/FAM83D/GA…
BP	GO:0007155	cell adhesion	697	0.318572194812055	2.28111387012225	1e-10	1.00393442622951e-08	7.0060396893874e-09	1645	tags=40%, list=19%, signal=35%	MUC16/MUC4/ADAMTS12/LY6D/DSG3/EDIL3/COL8A1/KIRREL1/MACF1/FN1/COL17A1/PCDHGB2/PLAU/HAPLN1/POSTN/COL12A1/IL20RB/IBSP/TRIM29/PCDH7/WNK1/CDH3/MUC21/ITGA11/PCDHGB5/AMIGO2/ADAM12/PLXNC1/THBS2/NRP2/VCAN/FMN1/ICAM5/ANOS1/PCDHGC5/DDR2/PCDHGA10/MSLN/NT5E/ITGA2/COL7A1/SNAI2/LAMC2/SPOCK1/PCDHGB7/KIF26B/ANTXR1/WNT7B/PTPRU/MPZL3/FAT3/GREM1/PCDHGB1/CCN4/CDH11/TGFBI/MELTF/LOXL2/IL6ST/TGFB2/IL1RAP/LIMS1/ANXA1/COL…
BP	GO:0007156	homophilic cell adhesion via plasma membrane adhesion molecules	92	0.500573358491387	2.71974726379475	1e-10	1.00393442622951e-08	7.0060396893874e-09	1329	tags=54%, list=15%, signal=47%	DSG3/PCDHGB2/PCDH7/CDH3/PCDHGB5/AMIGO2/PCDHGC5/PCDHGA10/PCDHGB7/FAT3/PCDHGB1/CDH11/VSTM2L/HMCN1/PCDHGA1/CDH2/PCDHGA9/DSC3/PCDHGA12/CELSR1/PCDHB8/PCDHGB4/FAT1/PCDHGC4/PCDHGA7/PCDHGB3/ITGB1/CDH13/PCDHGA4/PCDHB9/L1CAM/NECTIN3/PCDHGB6/PCDHGA6/PCDHGA2/DSG2/PALLD/MPZL2/FAT2/DCHS2/TENM3/PCDHGA5/PCDHGA11/CEACAM1/CELSR3/PCDHGA3/PCDH1/IGSF9B/CDHR4/DSG4
BP	GO:0007507	heart development	284	0.343713747933219	2.21468153958022	1e-10	1.00393442622951e-08	7.0060396893874e-09	2048	tags=43%, list=23%, signal=34%	COL11A1/GREB1L/DKK1/FN1/SEMA3C/SOX11/NRP2/SIX1/LOX/SNAI2/FHOD3/BICC1/GREM1/ANKRD1/REST/FOXL1/TGFB2/COL5A1/EGFR/COL3A1/DNAH11/BMP4/NOG/DRC1/SALL4/WNT2/FBN1/GATA3/ITGA3/HAS2/SCN5A/TENM4/PITX2/MICAL2/NOX4/APLN/EDNRA/JPH2/OXTR/FOXJ1/STRA6/ITGB1/SLIT2/GLI2/FOXC2/WT1/SGCD/ROCK2/ADM/ALPK2/ADAMTS6/PTK7/GLI3/LTBP1/DSG2/PRICKLE1/ZFPM2/SFRP2/TWIST1/SPARC/SH3PXD2B/CPLANE1/ATF2/ADGRG6/WNT5A/STIL/TP73/FZD7/HDA…
BP	GO:0007586	digestion	77	-0.676258873655686	-2.9859972206492	1e-10	1.00393442622951e-08	7.0060396893874e-09	1227	tags=61%, list=14%, signal=53%	SLC5A1/RBP4/ADRA2A/MUC13/CYP39A1/GUCA2B/PBLD/CLPSL2/DCANP1/AKR1C1/KCNQ1/VIL1/AQP1/NPC1L1/ABCG5/GUCA2A/CRH/NEUROD1/SERPINA3/PPARGC1A/GUCY2C/PGA3/UCN3/GKN1/APOA1/PGA5/VSIG1/CHRM1/CLPSL1/ARX/CCKBR/PRSS3/TFF3/TFF1/GHRL/SLC2A2/MUC6/SST/CEL/PGC/PNLIPRP2/CTRB2/CTRB1/PRSS1/AMY2A/CLPS/PNLIP
BP	GO:0008544	epidermis development	169	0.486781244272883	2.91382601143611	1e-10	1.00393442622951e-08	7.0060396893874e-09	1644	tags=51%, list=19%, signal=43%	KRT6A/SCEL/EREG/ZBED2/CASP14/DKK1/DSG3/INHBA/KRT6C/IVL/COL17A1/KRT13/CST6/CRABP2/CDH3/NTF4/CD109/KRT14/COL7A1/LAMC2/WNT10A/RPTN/GJB5/KLK5/KRT16/PPL/TGFB2/KLF7/ANXA1/EGFR/LAMA3/DSC3/KRT9/FLNB/BMP4/TP63/TGM5/CELSR1/CTSV/ADAM9/PITX2/LAMB3/KRT17/KRT80/KRT7/EPHA2/PTHLH/ZNF750/GLI2/EMP1/PKP1/MYSM1/UGCG/FZD6/ABCA12/ROCK2/PCSK6/GRHL1/LIPK/DSG2/CLIC4/PALLD/IGFBP5/WNT5A/LATS1/YAP1/ERRFI1/KRT78/CTSK/FLG/RUN…
BP	GO:0009790	embryo development	519	0.327534308477341	2.27862344341374	1e-10	1.00393442622951e-08	7.0060396893874e-09	2056	tags=43%, list=23%, signal=35%	COL11A1/SCEL/HMGA2/DKK1/INHBA/COL8A1/FN1/CRABP2/COL12A1/SEMA3C/GJB6/WNK1/SOX11/NRP2/SIX1/SIX4/PLPP4/SULF1/ITGA2/COL7A1/SEMA3A/WNT7B/TBX15/GREM1/GJB5/MAB21L2/COL5A2/TGFB2/E2F7/COL5A1/EGFR/LAMA3/HOXA10/ELF5/COL1A1/TFAP2A/DSC3/BMP4/NOG/SALL4/TP63/RUNX2/CTHRC1/MFAP5/WNT2/ADAM10/FBN1/AR/GATA3/ITGB3/MMP14/ITGA3/ZNF281/CELSR1/TENM4/GJB3/CHST11/MICAL2/LAMB3/PAX7/APLN/SKIL/KIF20B/EDNRA/NKX3-2/DLX5/EPHA2/T…
BP	GO:0009887	animal organ morphogenesis	516	0.316311182486427	2.18892449513181	1e-10	1.00393442622951e-08	7.0060396893874e-09	1945	tags=41%, list=22%, signal=34%	COL11A1/EREG/GREB1L/DKK1/INHBA/COL8A1/SEMA3C/GJB6/MMP13/NTF4/SOX11/NRP2/FMN1/SIX1/SERPINB5/SIX4/SULF1/ITGA2/SNAI2/LAMC2/WNT10A/KIF26B/SEMA3A/WNT7B/TBX15/GREM1/FOXD1/KLK5/ANKRD1/COL5A2/TGFB2/COL5A1/ASXL2/TGM2/EGFR/COL1A2/COL3A1/BCAR3/LAMA3/CDH2/DNAH11/HHIP/COL1A1/TFAP2A/BMP4/NOG/KLK4/TP63/RUNX2/CTHRC1/MFAP5/WNT2/FBN1/AR/PLXNA1/COL8A2/GATA3/BDNF/MMP14/CAV1/HAS2/CELSR1/SCN5A/CHST11/ROR1/PITX2/MICAL2…
BP	GO:0009888	tissue development	937	0.324779214077372	2.4564226026857	1e-10	1.00393442622951e-08	7.0060396893874e-09	1644	tags=36%, list=19%, signal=33%	EPYC/COL11A1/KRT6A/SCEL/EREG/GREB1L/HMGA2/ADAMTS12/UPK2/ZBED2/CASP14/DKK1/DSG3/INHBA/KRT6C/IVL/PTGS2/COL8A1/FN1/COL17A1/KRT13/CST6/KLK6/CRABP2/POSTN/COL12A1/SEMA3C/IBSP/MMP13/CDH3/NTF4/SOX11/NRP2/CD109/FMN1/SIX1/SERPINB5/KRT14/LOX/DDR2/MET/SIX4/SULF1/ITGA2/COL7A1/SNAI2/LAMC2/WNT10A/FHOD3/RPTN/KIF26B/GJB2/SEMA3A/WNT7B/S100A4/GREM1/FOXD1/GJB5/CCN4/KLK5/TGFBI/ANKRD1/KRT16/PPL/LOXL2/FOXL1/IL6ST/COL5A…
BP	GO:0009913	epidermal cell differentiation	114	0.468093747212044	2.65832483642234	1e-10	1.00393442622951e-08	7.0060396893874e-09	1083	tags=42%, list=12%, signal=37%	KRT6A/SCEL/EREG/ZBED2/CASP14/DSG3/KRT6C/IVL/KRT13/CDH3/CD109/KRT14/RPTN/KLK5/KRT16/PPL/KLF7/ANXA1/DSC3/KRT9/FLNB/BMP4/TP63/TGM5/CTSV/ADAM9/PITX2/KRT17/KRT80/KRT7/EPHA2/PKP1/UGCG/ABCA12/ROCK2/PCSK6/GRHL1/LIPK/DSG2/CLIC4/PALLD/WNT5A/LATS1/YAP1/ERRFI1/KRT78/CTSK/FLG
BP	GO:0016477	cell migration	665	0.263645106144061	1.8944455229304	1e-10	1.00393442622951e-08	7.0060396893874e-09	1620	tags=35%, list=18%, signal=31%	ADAMTS12/S100A2/PTGS2/MACF1/FN1/CDKL5/PLAU/POSTN/SEMA3C/WNK1/LRRC15/ITGA11/ANLN/PLXNC1/NRP2/SIX1/LOX/DDR2/MET/SIX4/SULF1/ITGA2/SNAI2/LAMC2/SPOCK1/PLAT/SEMA3A/PTPRU/GREM1/CCN4/KRT16/LOXL2/TGFB2/HRH1/ANXA1/COL5A1/IGFBP3/EGFR/COL1A2/COL3A1/LAMA3/CDH2/COL1A1/TNFAIP6/AXL/FRMD5/BMP4/NOG/ITGB6/CTHRC1/ADAM10/KIF14/PLXNA1/FAM83D/GATA3/CCL13/ITGB3/POMK/MMP14/CAV1/ITGA3/HAS2/CELSR1/XG/PRKG1/ADAM9/UNC5C/FSCN…
BP	GO:0022610	biological adhesion	702	0.316095810595656	2.2593742504744	1e-10	1.00393442622951e-08	7.0060396893874e-09	1645	tags=40%, list=19%, signal=35%	MUC16/MUC4/ADAMTS12/LY6D/DSG3/EDIL3/COL8A1/KIRREL1/MACF1/FN1/COL17A1/PCDHGB2/PLAU/HAPLN1/POSTN/COL12A1/IL20RB/IBSP/TRIM29/PCDH7/WNK1/CDH3/MUC21/LRRC15/ITGA11/PCDHGB5/AMIGO2/ADAM12/PLXNC1/THBS2/NRP2/VCAN/FMN1/ICAM5/ANOS1/PCDHGC5/DDR2/PCDHGA10/MSLN/NT5E/ITGA2/COL7A1/SNAI2/LAMC2/SPOCK1/PCDHGB7/KIF26B/ANTXR1/WNT7B/PTPRU/MPZL3/FAT3/GREM1/PCDHGB1/CCN4/CDH11/TGFBI/MELTF/LOXL2/IL6ST/TGFB2/IL1RAP/LIMS1/AN…
CC	GO:0030055	cell-substrate junction	249	0.37569937411365	2.40391561353202	1e-10	1.00393442622951e-08	7.0060396893874e-09	2077	tags=44%, list=24%, signal=34%	COL17A1/PLAU/ITGA11/TNS4/DDR2/ITGA2/ZNF185/LIMS1/ANXA1/TGM2/EGFR/BCAR3/CDH2/FLNB/ITGB6/ADAM10/ITGB3/MMP14/CAV1/ITGA3/KIF23/ADAM9/FAP/ITGB8/FAT1/NOX4/AHNAK/FLNA/LPP/EPHA2/ITGB1/ITGB4/PRKAR2A/ITGAV/CDH13/ADAM17/FLNC/MME/LMO7/PLEC/L1CAM/ITGB5/CAV2/PTK7/PPFIBP1/PALLD/NHS/VCL/ITGA6/AFAP1/ITGBL1/ITGA1/RND3/AJUBA/EPPK1/PLAUR/FLRT3/LRP1/PTPN12/EFNB2/TNC/ACTN1/MRC2/NCKAP1/DOCK7/LMLN/ITGA5/PDGFRB/AKAP12/IQ…
BP	GO:0030198	extracellular matrix organization	237	0.433819516440128	2.78855378275584	1e-10	1.00393442622951e-08	7.0060396893874e-09	1673	tags=54%, list=19%, signal=45%	COL11A1/ADAMTS12/SCUBE3/COL8A1/FN1/COL17A1/COL10A1/HAPLN1/POSTN/COL12A1/IBSP/MMP13/ITGA11/ADAM12/VCAN/ICAM5/SERPINB5/COL24A1/LOX/DDR2/SULF1/ITGA2/COL7A1/LAMC2/ANTXR1/MPZL3/GREM1/KLK5/TGFBI/MELTF/LOXL2/COL5A2/TGFB2/MMP11/COL5A1/ERO1A/ADAMTS2/COL1A2/COL3A1/ADAM19/LAMA3/COL1A1/COL22A1/KLK4/ITGB6/COL6A3/MFAP5/ADAM10/FBN1/PXDN/COL8A2/ITGB3/MMP14/CAV1/ITGA3/HAS2/CTSV/FSCN1/FAP/LAMB3/THBS1/ITGB8/ADAMTS1…
BP	GO:0030216	keratinocyte differentiation	101	0.488392449287544	2.72721023428948	1e-10	1.00393442622951e-08	7.0060396893874e-09	1146	tags=46%, list=13%, signal=40%	KRT6A/SCEL/EREG/ZBED2/CASP14/DSG3/KRT6C/IVL/KRT13/CDH3/CD109/KRT14/RPTN/KLK5/KRT16/PPL/ANXA1/DSC3/KRT9/FLNB/TP63/TGM5/CTSV/ADAM9/KRT17/KRT80/KRT7/EPHA2/PKP1/UGCG/ABCA12/ROCK2/PCSK6/GRHL1/LIPK/DSG2/CLIC4/PALLD/WNT5A/LATS1/YAP1/ERRFI1/KRT78/CTSK/FLG/RUNX1
BP	GO:0030334	regulation of cell migration	398	0.306731588356451	2.07712310814739	1e-10	1.00393442622951e-08	7.0060396893874e-09	1642	tags=37%, list=19%, signal=32%	PTGS2/MACF1/FN1/PLAU/POSTN/SEMA3C/WNK1/LRRC15/PLXNC1/NRP2/DDR2/MET/SULF1/ITGA2/SNAI2/LAMC2/SEMA3A/PTPRU/GREM1/CCN4/KRT16/TGFB2/ANXA1/IGFBP3/EGFR/COL3A1/LAMA3/COL1A1/TNFAIP6/FRMD5/BMP4/NOG/ADAM10/KIF14/PLXNA1/GATA3/ITGB3/MMP14/CAV1/ITGA3/HAS2/XG/PRKG1/ADAM9/UNC5C/SEMA3D/THBS1/NOX4/PODXL/FLNA/KIF20B/MGAT5/EPHA2/DOCK5/DRD1/ITGB1/SLURP1/SLIT2/FOXC2/ITGAV/SRPX2/CDH13/SLK/ADAM17/PDGFC/F3/C5AR2/MYSM1/LA…
BP	GO:0031589	cell-substrate adhesion	190	0.395684101099373	2.43887052041135	1e-10	1.00393442622951e-08	7.0060396893874e-09	2100	tags=53%, list=24%, signal=41%	MUC4/ADAMTS12/EDIL3/COL8A1/MACF1/FN1/COL17A1/PLAU/POSTN/ITGA11/FMN1/MSLN/ITGA2/SPOCK1/ANTXR1/GREM1/MELTF/LIMS1/COL3A1/COL1A1/LYPD3/AXL/ITGB6/KIF14/ITGB3/MMP14/ITGA3/HAS2/ADAM9/LAMB3/THBS1/RASA1/FLNA/DOCK5/PPFIA2/ITGB1/ITGB4/ITGAV/CDH13/SLK/L1CAM/FER/ROCK2/SERPINE1/ITGB5/EFNA5/NID2/EGFL6/VCL/ITGA6/ANGPT2/TACSTD2/ITGBL1/ITGA1/AJUBA/FZD7/FAT2/LRP1/COL5A3/UNC13D/VWA2/ACTN1/LAMC1/CDK6/ITGA5/IQGAP1/FER…
BP	GO:0034220	ion transmembrane transport	533	-0.345380185437494	-1.921584151684	1e-10	1.00393442622951e-08	7.0060396893874e-09	2034	tags=39%, list=23%, signal=32%	P2RX6/ANO3/CCL2/MPC1/SCN1B/SLC25A29/KCNAB1/SLC22A9/SFXN4/COX6A2/KCNT1/SLC25A27/FGF13/KCNH3/GSTM2/ATP6V1G2/CACNA1F/SLC27A5/CATSPER3/SNCA/KCNJ10/TMEM37/SCN3B/TMEM175/KCNH1/SLC6A15/SCN3A/ATP5MC1/HRC/KCNE3/SLC9B1/SLC25A47/ASIC2/SCN11A/TMC8/SLC5A2/ATP5ME/FGF12/CHRM3/F2RL3/ATP8A1/CHRNB3/GABRG2/CALHM6/NLGN1/MPC2/SLC12A5/SLC30A10/SLC1A1/MAPK8IP2/ATP2B2/CNIH2/CLCNKB/CYB5A/CATSPER2/ATP1B2/KCNV1/HAP1/KCNK9/…
BP	GO:0035239	tube morphogenesis	401	0.351973054241878	2.3868757808728	1e-10	1.00393442622951e-08	7.0060396893874e-09	1597	tags=39%, list=18%, signal=33%	EREG/GREB1L/HMGA2/ADAMTS12/PTGS2/COL8A1/FN1/SOX11/ADAM12/THBS2/NRP2/FMN1/SIX1/LOX/MET/SIX4/SULF1/KIF26B/WNT7B/GREM1/FOXD1/TGFBI/ESM1/LOXL2/TGFB2/XDH/E2F7/ANXA1/TGM2/EGFR/COL3A1/CDH2/HHIP/COL22A1/BMP4/NOG/SALL4/ISM1/TP63/CTHRC1/WNT2/AR/COL8A2/GATA3/ITGB3/MMP14/ELK3/CAV1/HAS2/CELSR1/FAP/MICAL2/THBS1/ITGB8/UNC5B/RASA1/PODXL/APLN/KIF20B/EDNRA/EPHA2/STRA6/ITGB1/ANGPTL2/SLIT2/GLI2/FOXC2/WT1/ITGAV/SRPX2…
BP	GO:0035295	tube development	504	0.322181758330376	2.23396888807752	1e-10	1.00393442622951e-08	7.0060396893874e-09	1632	tags=38%, list=19%, signal=33%	EREG/GREB1L/HMGA2/ADAMTS12/PTGS2/COL8A1/FN1/SEMA3C/SOX11/ADAM12/THBS2/NRP2/FMN1/SIX1/LOX/MET/SIX4/SULF1/KIF26B/GJB2/WNT7B/GREM1/FOXD1/GJB5/TGFBI/ESM1/LOXL2/FOXL1/IL6ST/TGFB2/XDH/E2F7/CLMP/ANXA1/ADAMTS2/TGM2/EGFR/COL3A1/CDH2/HHIP/COL22A1/BMP4/NOG/SALL4/ISM1/TP63/CTHRC1/WNT2/AR/COL8A2/GATA3/BDNF/ITGB3/MMP14/ELK3/CAV1/ITGA3/HAS2/CELSR1/FAP/MICAL2/THBS1/ITGB8/UNC5B/BRIP1/RASA1/KIF18A/PAX7/PODXL/APLN/…
BP	GO:0040011	locomotion	830	0.246478090105819	1.79262092230187	1e-10	1.00393442622951e-08	7.0060396893874e-09	1620	tags=33%, list=18%, signal=29%	EREG/ADAMTS12/S100A2/PTGS2/MACF1/FN1/CDKL5/PLAU/POSTN/SEMA3C/WNK1/LRRC15/ITGA11/ANLN/PLXNC1/NRP2/SIX1/ANOS1/LOX/DDR2/MET/SIX4/SULF1/ITGA2/SNAI2/LAMC2/SPOCK1/ACTBL2/DNAH3/PLAT/SEMA3A/PTPRU/GREM1/FOXD1/CCN4/KRT16/LOXL2/TGFB2/HRH1/CMTM1/KLF7/ANXA1/COL5A1/VSTM2L/IGFBP3/EGFR/COL1A2/COL3A1/LAMA3/CDH2/DNAH11/COL1A1/TNFAIP6/AXL/FRMD5/BMP4/NOG/DRC1/ITGB6/CTHRC1/ADAM10/KIF14/PLXNA1/FAM83D/GATA3/CCL13/BDNF/…
BP	GO:0040012	regulation of locomotion	443	0.283462738524299	1.93633939047788	1e-10	1.00393442622951e-08	7.0060396893874e-09	1645	tags=36%, list=19%, signal=31%	EREG/PTGS2/MACF1/FN1/PLAU/POSTN/SEMA3C/WNK1/LRRC15/PLXNC1/NRP2/DDR2/MET/SULF1/ITGA2/SNAI2/LAMC2/SEMA3A/PTPRU/GREM1/CCN4/KRT16/TGFB2/ANXA1/IGFBP3/EGFR/COL3A1/LAMA3/COL1A1/TNFAIP6/FRMD5/BMP4/NOG/ADAM10/KIF14/PLXNA1/GATA3/ITGB3/MMP14/CAV1/ITGA3/HAS2/XG/PRKG1/ADAM9/UNC5C/SEMA3D/THBS1/NOX4/PODXL/FLNA/KIF20B/MGAT5/EPHA2/DOCK5/DRD1/ITGB1/SLURP1/SLIT2/FOXC2/ITGAV/SRPX2/CDH13/SLK/ADAM17/PDGFC/F3/C5AR2/MYS…
BP	GO:0043009	chordate embryonic development	317	0.317110290410983	2.08557667781189	1e-10	1.00393442622951e-08	7.0060396893874e-09	2043	tags=41%, list=23%, signal=33%	COL11A1/DKK1/SEMA3C/SOX11/SIX1/SIX4/PLPP4/SULF1/WNT7B/TBX15/GJB5/TGFB2/E2F7/EGFR/COL1A1/TFAP2A/DSC3/BMP4/NOG/SALL4/RUNX2/CTHRC1/WNT2/ADAM10/AR/GATA3/MMP14/CELSR1/GJB3/CHST11/PAX7/SKIL/KIF20B/EDNRA/NKX3-2/EPHA2/NEK2/ITGB1/GLI2/FOXC2/SULF2/BRCA2/FZD6/PRRX1/ADM/HOXA6/PTPRR/TANC2/MMP16/PTK7/GLI3/PRICKLE1/MAN2A1/ZFPM2/SFRP2/TWIST1/LHX1/CMTM3/SLC30A1/WNT5A/STIL/LATS1/WNT9A/RPGRIP1L/XRCC2/E2F8/HOXD10/PL…
BP	GO:0043062	extracellular structure organization	237	0.433819516440128	2.78855378275584	1e-10	1.00393442622951e-08	7.0060396893874e-09	1673	tags=54%, list=19%, signal=45%	COL11A1/ADAMTS12/SCUBE3/COL8A1/FN1/COL17A1/COL10A1/HAPLN1/POSTN/COL12A1/IBSP/MMP13/ITGA11/ADAM12/VCAN/ICAM5/SERPINB5/COL24A1/LOX/DDR2/SULF1/ITGA2/COL7A1/LAMC2/ANTXR1/MPZL3/GREM1/KLK5/TGFBI/MELTF/LOXL2/COL5A2/TGFB2/MMP11/COL5A1/ERO1A/ADAMTS2/COL1A2/COL3A1/ADAM19/LAMA3/COL1A1/COL22A1/KLK4/ITGB6/COL6A3/MFAP5/ADAM10/FBN1/PXDN/COL8A2/ITGB3/MMP14/CAV1/ITGA3/HAS2/CTSV/FSCN1/FAP/LAMB3/THBS1/ITGB8/ADAMTS1…
BP	GO:0043588	skin development	159	0.489206732183952	2.91969220594883	1e-10	1.00393442622951e-08	7.0060396893874e-09	1151	tags=44%, list=13%, signal=39%	KRT6A/SCEL/EREG/ZBED2/CASP14/DKK1/DSG3/INHBA/KRT6C/IVL/KRT13/CDH3/CD109/KRT14/MET/ITGA2/WNT10A/RPTN/KLK5/KRT16/PPL/COL5A2/TGFB2/ANXA1/COL5A1/ADAMTS2/EGFR/COL1A2/COL3A1/COL1A1/DSC3/KRT9/FLNB/TP63/ITGA3/TGM5/CELSR1/CTSV/ADAM9/GJB3/KRT17/KRT80/KRT7/EPHA2/GLI2/ITGB4/PKP1/MYSM1/UGCG/FZD6/ABCA12/ROCK2/PCSK6/GRHL1/LIPK/DSG2/CLIC4/PALLD/ITGA6/IGFBP5/WNT5A/LATS1/YAP1/ERRFI1/COL5A3/KRT78/CTSK/FLG/RUNX1/SLC…
BP	GO:0045595	regulation of cell differentiation	853	0.23535567703006	1.72119049215141	1e-10	1.00393442622951e-08	7.0060396893874e-09	2032	tags=36%, list=23%, signal=31%	EREG/ADAMTS12/ZBED2/DKK1/INHBA/PTGS2/MACF1/FN1/KLK6/CDKL5/CRABP2/KLK8/POSTN/SEMA3C/NTF4/SOX11/HECW1/PLXNC1/CD109/SIX1/LOX/DDR2/SIX4/SNAI2/SPOCK1/SEMA3A/WNT7B/GREM1/CCN4/MELTF/ANKRD1/LOXL2/REST/IL6ST/COL5A2/TGFB2/XDH/LIMS1/MMP11/KLF7/ANXA1/COL5A1/ZNF365/IGFBP3/MYO9A/ASXL2/EGFR/COL3A1/CDH2/ELF5/COL1A1/TFAP2A/AXL/HES2/BMP4/NOG/TP63/RUNX2/CTHRC1/WNT2/ADAM10/KIF14/FBN1/AR/PLXNA1/GATA3/BDNF/ITGB3/MMP14…
BP	GO:0048468	cell development	1015	0.21842086603815	1.66227466466542	1e-10	1.00393442622951e-08	7.0060396893874e-09	1938	tags=34%, list=22%, signal=30%	COL11A1/TNNT1/EREG/DKK1/MACF1/FN1/KLK6/CDKL5/CRABP2/KLK8/POSTN/RP1L1/MYOF/SEMA3C/WNK1/NTF4/SOX11/HECW1/PLXNC1/NRP2/SIX1/ANOS1/LOX/MET/SIX4/SULF1/UHMK1/SNAI2/LAMC2/SPOCK1/ACTBL2/FHOD3/TAOK1/ANTXR1/SEMA3A/WNT7B/FOXD1/KNL1/CDH11/MELTF/ANKRD1/REST/IL6ST/TGFB2/FRMD6/LIMS1/KLF7/ZNF365/VSTM2L/MYO9A/EGFR/COL3A1/LAMA3/CDH2/SH3TC2/AXL/NTM/HES2/COL22A1/FLNB/BMP4/NOG/TP63/RUNX2/CTHRC1/WNT2/ADAM10/KIF14/FBN1/…
BP	GO:0048514	blood vessel morphogenesis	289	0.33574546925469	2.19042482983861	1e-10	1.00393442622951e-08	7.0060396893874e-09	1597	tags=39%, list=18%, signal=33%	EREG/HMGA2/PTGS2/COL8A1/FN1/ADAM12/THBS2/NRP2/SIX1/LOX/SULF1/WNT7B/GREM1/TGFBI/ESM1/LOXL2/TGFB2/XDH/E2F7/ANXA1/COL3A1/CDH2/COL22A1/BMP4/NOG/ISM1/COL8A2/ITGB3/MMP14/ELK3/CAV1/HAS2/FAP/THBS1/ITGB8/UNC5B/RASA1/APLN/EDNRA/EPHA2/STRA6/ITGB1/ANGPTL2/SLIT2/FOXC2/WT1/ITGAV/SRPX2/CDH13/F3/SGCD/ROCK2/PRRX1/ADM/SERPINE1/ANGPTL4/HK2/MYLK/CLIC4/FOXM1/ZFPM2/SFRP2/TWIST1/ANGPT2/SPARC/MMP2/ATF2/WNT5A/HDAC9/YAP1/…
BP	GO:0048598	embryonic morphogenesis	278	0.389553911564757	2.53885588628467	1e-10	1.00393442622951e-08	7.0060396893874e-09	1524	tags=41%, list=17%, signal=35%	COL11A1/HMGA2/DKK1/INHBA/COL8A1/FN1/CRABP2/COL12A1/GJB6/WNK1/SOX11/SIX1/SIX4/SULF1/ITGA2/COL7A1/WNT7B/TBX15/GREM1/GJB5/MAB21L2/COL5A2/TGFB2/COL5A1/LAMA3/HOXA10/ELF5/TFAP2A/BMP4/NOG/SALL4/TP63/RUNX2/CTHRC1/MFAP5/WNT2/FBN1/AR/GATA3/ITGB3/MMP14/ITGA3/ZNF281/CELSR1/TENM4/CHST11/MICAL2/LAMB3/APLN/KIF20B/NKX3-2/DLX5/EPHA2/STRA6/ITGB1/GLI2/ITGB4/FOXC2/ITGAV/ALDH1A3/FZD6/ROCK2/PRRX1/ADM/ITGB5/HOXA6/GDNF/…
BP	GO:0048646	anatomical structure formation involved in morphogenesis	502	0.315515706898698	2.18846343784846	1e-10	1.00393442622951e-08	7.0060396893874e-09	1773	tags=39%, list=20%, signal=33%	COL11A1/TNNT1/EREG/HMGA2/DKK1/INHBA/PTGS2/COL8A1/FN1/COL12A1/MYOF/SEMA3C/NTF4/SOX11/ADAM12/THBS2/NRP2/CD109/FMN1/SIX1/SIX4/SULF1/ITGA2/COL7A1/SNAI2/FHOD3/KIF26B/GREM1/FOXD1/KNL1/KLK5/TGFBI/ANKRD1/ESM1/LOXL2/COL5A2/TGFB2/E2F7/ANXA1/COL5A1/TGM2/PTPN14/LAMA3/ELF5/COL1A1/TFAP2A/COL22A1/BMP4/NOG/KLK4/SALL4/ISM1/TP63/CTHRC1/WNT2/AR/COL8A2/GATA3/ITGB3/MMP14/ELK3/CAV1/ITGA3/CELSR1/ADAM9/TENM4/FAP/LAMB3/T…
BP	GO:0048729	tissue morphogenesis	319	0.398870323006124	2.63684772329288	1e-10	1.00393442622951e-08	7.0060396893874e-09	1114	tags=33%, list=13%, signal=30%	COL11A1/KRT6A/GREB1L/HMGA2/ADAMTS12/DKK1/INHBA/SEMA3C/SOX11/NRP2/FMN1/SIX1/SERPINB5/MET/SIX4/SULF1/ITGA2/SNAI2/WNT10A/KIF26B/SEMA3A/WNT7B/GREM1/FOXD1/ANKRD1/KRT16/FOXL1/TGFB2/COL5A1/MYO9A/TGM2/EGFR/COL3A1/LAMA3/HHIP/TFAP2A/BMP4/NOG/SALL4/TP63/CTHRC1/WNT2/AR/PLXNA1/GATA3/ITGB3/MMP14/ITGA3/CELSR1/ROR1/MICAL2/KRT17/PAX7/PODXL/FLNA/KIF20B/EDNRA/EPHA2/GPC6/ITGB1/SLIT2/DAAM1/GLI2/ITGB4/FOXC2/WT1/ADAM17…
BP	GO:0048736	appendage development	84	0.525587078679348	2.7989089054102	1e-10	1.00393442622951e-08	7.0060396893874e-09	1481	tags=49%, list=17%, signal=41%	DKK1/CRABP2/SEMA3C/SOX11/FMN1/GREM1/TGFB2/HOXA10/TFAP2A/BMP4/NOG/SALL4/TP63/RUNX2/CHST11/PITX2/ASPH/DLX5/GLI2/ITGB4/FZD6/PRRX1/GLI3/SFRP2/TWIST1/ITGA6/CPLANE1/WNT5A/RC3H2/WNT9A/LNPK/RPGRIP1L/HOXD10/SHOX2/BMPR2/PCSK5/SLC7A11/RARG/SOX4/NOTCH2/LEF1
BP	GO:0048870	cell motility	738	0.251214961036014	1.81000546578297	1e-10	1.00393442622951e-08	7.0060396893874e-09	1645	tags=33%, list=19%, signal=30%	EREG/ADAMTS12/S100A2/PTGS2/MACF1/FN1/CDKL5/PLAU/POSTN/SEMA3C/WNK1/LRRC15/ITGA11/ANLN/PLXNC1/NRP2/SIX1/LOX/DDR2/MET/SIX4/SULF1/ITGA2/SNAI2/LAMC2/SPOCK1/ACTBL2/DNAH3/PLAT/SEMA3A/PTPRU/GREM1/CCN4/KRT16/LOXL2/TGFB2/HRH1/ANXA1/COL5A1/IGFBP3/EGFR/COL1A2/COL3A1/LAMA3/CDH2/DNAH11/COL1A1/TNFAIP6/AXL/FRMD5/BMP4/NOG/DRC1/ITGB6/CTHRC1/ADAM10/KIF14/PLXNA1/FAM83D/GATA3/CCL13/ITGB3/POMK/MMP14/CAV1/ITGA3/HAS2/CE…
BP	GO:0048878	chemical homeostasis	537	-0.351179006824428	-1.95376708053359	1e-10	1.00393442622951e-08	7.0060396893874e-09	1891	tags=36%, list=21%, signal=30%	MTLN/GSTM2/ATP6V1G2/ABCB4/RPH3AL/CCR10/S1PR1/SNCA/KCNJ10/SCN3B/TMEM175/CX3CR1/HCRT/HRC/CXCR6/SLC9B1/HNF1A/MT1DP/TMC8/PTPRN2/CA7/ENPP7/TMPRSS3/ACSM1/FGF12/AGTR2/CALCA/F2RL3/MPC2/LPAR2/TSPOAP1/SLC12A5/SLC30A10/SOAT2/ATP2B2/MYOC/AQP4/PDK4/ADORA2A/ATP1B2/HAP1/CCL5/ADCY4/CACNA1A/GNG3/HMGN3/CD24/NPR1/FZD9/CORO1A/PLA2G6/CACNB2/SCNN1B/XBP1/RBP4/AGER/NPFF/AGT/ATP6V0E2/ADRA2A/KCNH2/SMDT1/APOM/CHRNA10/ATP4A…
MF	GO:0050839	cell adhesion molecule binding	290	0.374449266540954	2.43637270957332	1e-10	1.00393442622951e-08	7.0060396893874e-09	2348	tags=51%, list=27%, signal=39%	EDIL3/KIRREL1/MACF1/FN1/POSTN/IBSP/TRIM29/CDH3/ITGA11/ANLN/ICAM5/ITGA2/CCN4/CDH11/TGFBI/ESM1/PPL/ANXA1/COL5A1/VSTM2L/DIAPH3/EGFR/COL3A1/LAMA3/CDH2/FRMD5/FLNB/ITGB6/ADAM10/FBN1/ITGB3/ADAM22/MMP14/ITGA3/ADAM9/TENM4/TBC1D2/FSCN1/FAP/THBS1/ITGB8/AHNAK/FLNA/GPRC5A/EPHA2/ITGB1/ITGB4/PKP1/ITGAV/CDH13/SLK/ADAM17/PLEC/NECTIN3/H3C10/TMOD3/ITGB5/TIMP2/SEMA7A/ASAP1/PPFIBP1/SPTBN2/DSG2/PALLD/EGFL6/SFRP2/VCL/I…
BP	GO:0051270	regulation of cellular component movement	468	0.279257566376548	1.9149009892509	1e-10	1.00393442622951e-08	7.0060396893874e-09	1804	tags=37%, list=20%, signal=31%	EREG/PTGS2/MACF1/FN1/PLAU/POSTN/SEMA3C/WNK1/LRRC15/PLXNC1/NRP2/DDR2/MET/SULF1/ITGA2/SNAI2/LAMC2/SEMA3A/PTPRU/GREM1/CCN4/KRT16/TGFB2/ANXA1/IGFBP3/EGFR/COL3A1/LAMA3/DNAH11/COL1A1/TNFAIP6/FRMD5/BMP4/NOG/DRC1/ADAM10/KIF14/PLXNA1/GATA3/ITGB3/MMP14/CAV1/ITGA3/HAS2/SCN5A/XG/PRKG1/ADAM9/UNC5C/SEMA3D/THBS1/NOX4/PODXL/FLNA/KIF20B/MGAT5/EPHA2/DOCK5/DRD1/ITGB1/SLURP1/SLIT2/FOXC2/ITGAV/SRPX2/CDH13/SLK/ADAM17/…
BP	GO:0051276	chromosome organization	556	0.274704334178438	1.91341091715357	1e-10	1.00393442622951e-08	7.0060396893874e-09	3284	tags=54%, list=37%, signal=36%	HMGA2/PADI1/PADI3/SNAI2/KNL1/LOXL2/REST/ANXA1/ZNF365/TP63/KIF14/CENPI/GATA3/CLOCK/KIF23/RIF1/MSL3P1/H2BC4/BRIP1/CENPF/KIF18A/PAX7/RAD54L2/ZSCAN4/SDR16C5/BUB1/TOP2A/NEK2/RNF168/DRD1/H2AC11/DLGAP5/H2BC18/SMC1B/BRCA2/MYSM1/POLQ/H2BC5/CENPE/H3C10/MCM4/UHRF1/TRIP13/TAF1L/NEK7/H2BC21/ATAD2/TSPY26P/TWIST1/RBL1/EYA4/GTF2H3/ATF2/KIF4A/H2BC11/LATS1/EYA3/HDAC9/HJURP/KIF2C/PRKDC/NEK11/NCAPG2/RECQL/SGO1/NDC1/…
BP	GO:0051301	cell division	325	0.339369189694554	2.2619193605877	1e-10	1.00393442622951e-08	7.0060396893874e-09	2309	tags=45%, list=26%, signal=34%	EREG/HMGA2/ANLN/KNL1/TGFB2/E2F7/HMCN1/CCNT1/TP63/KIF14/FAM83D/KIF23/REEP3/ECT2/ASPM/BRIP1/RASA1/CENPF/KIF20A/KIF20B/BUB1/TOP2A/NEK2/PARD3B/CDK14/CEP55/PDGFC/BRCA2/CCNG2/CENPE/ROCK2/TPX2/SFRP2/RBL1/TGFA/MACC1/KIF4A/LATS1/FZD7/OSM/PIMREG/WWTR1/E2F8/PLK4/KIF2C/FGF2/NCAPG2/SGO1/SEPTIN11/KIF11/BUB1B/SMC4/CDK1/CENPA/NDE1/SPIRE1/CDC25C/DOCK7/SEPTIN10/LMLN/CDK6/STAG1/PRC1/PKN2/RCC1/CCNB1/FGF1/LATS2/PLK2/…
BP	GO:0051674	localization of cell	738	0.251214961036014	1.81000546578297	1e-10	1.00393442622951e-08	7.0060396893874e-09	1645	tags=33%, list=19%, signal=30%	EREG/ADAMTS12/S100A2/PTGS2/MACF1/FN1/CDKL5/PLAU/POSTN/SEMA3C/WNK1/LRRC15/ITGA11/ANLN/PLXNC1/NRP2/SIX1/LOX/DDR2/MET/SIX4/SULF1/ITGA2/SNAI2/LAMC2/SPOCK1/ACTBL2/DNAH3/PLAT/SEMA3A/PTPRU/GREM1/CCN4/KRT16/LOXL2/TGFB2/HRH1/ANXA1/COL5A1/IGFBP3/EGFR/COL1A2/COL3A1/LAMA3/CDH2/DNAH11/COL1A1/TNFAIP6/AXL/FRMD5/BMP4/NOG/DRC1/ITGB6/CTHRC1/ADAM10/KIF14/PLXNA1/FAM83D/GATA3/CCL13/ITGB3/POMK/MMP14/CAV1/ITGA3/HAS2/CE…
BP	GO:0055085	transmembrane transport	728	-0.329568366124321	-1.86614725670621	1e-10	1.00393442622951e-08	7.0060396893874e-09	2034	tags=36%, list=23%, signal=30%	P2RX6/ANO3/CCL2/MPC1/SCN1B/SLC25A29/KCNAB1/SLC22A9/BCL2/SFXN4/PSMB10/COX6A2/KCNT1/GJC3/SLC25A27/FGF13/KCNH3/SLC5A4/SFXN2/GSTM2/ATP6V1G2/CACNA1F/ABCB4/SLC27A5/CATSPER3/SNCA/KCNJ10/TMEM37/SCN3B/TMEM175/KCNH1/SLC6A15/SCN3A/ATP5MC1/HRC/KCNE3/SLC9B1/SLC35F1/HNF1A/SLC25A47/ASIC2/SCN11A/TMC8/SLC5A2/ATP5ME/FGF12/CHRM3/F2RL3/ATP8A1/CHRNB3/GABRG2/SLC2A8/GPC3/CALHM6/NLGN1/MPC2/SLC22A23/SLC12A5/SLC30A10/SLC1…
BP	GO:0060173	limb development	84	0.525587078679348	2.7989089054102	1e-10	1.00393442622951e-08	7.0060396893874e-09	1481	tags=49%, list=17%, signal=41%	DKK1/CRABP2/SEMA3C/SOX11/FMN1/GREM1/TGFB2/HOXA10/TFAP2A/BMP4/NOG/SALL4/TP63/RUNX2/CHST11/PITX2/ASPH/DLX5/GLI2/ITGB4/FZD6/PRRX1/GLI3/SFRP2/TWIST1/ITGA6/CPLANE1/WNT5A/RC3H2/WNT9A/LNPK/RPGRIP1L/HOXD10/SHOX2/BMPR2/PCSK5/SLC7A11/RARG/SOX4/NOTCH2/LEF1
BP	GO:0060429	epithelium development	581	0.314682990999524	2.25929065529878	1e-10	1.00393442622951e-08	7.0060396893874e-09	1281	tags=31%, list=15%, signal=28%	KRT6A/SCEL/EREG/GREB1L/ADAMTS12/UPK2/ZBED2/CASP14/DKK1/DSG3/INHBA/KRT6C/IVL/KRT13/SEMA3C/CDH3/SOX11/CD109/FMN1/SIX1/SERPINB5/KRT14/MET/SIX4/SULF1/ITGA2/SNAI2/WNT10A/RPTN/KIF26B/SEMA3A/WNT7B/GREM1/FOXD1/KLK5/KRT16/PPL/IL6ST/TGFB2/XDH/FRMD6/KLF7/E2F7/ANXA1/COL5A1/MYO9A/TGM2/IL31RA/EGFR/LAMA3/CDH2/HHIP/ELF5/TFAP2A/DSC3/KRT9/COL22A1/FLNB/BMP4/NOG/SALL4/TP63/CTHRC1/WNT2/AR/PLXNA1/GATA3/BDNF/MMP14/CAV1…
CC	GO:0070161	anchoring junction	453	0.321184085149904	2.21475427951027	1e-10	1.00393442622951e-08	7.0060396893874e-09	2024	tags=43%, list=23%, signal=35%	DSG3/KIRREL1/COL17A1/PLAU/GJB6/TRIM29/SLC2A1/CDH3/ITGA11/FMN1/TNS4/DDR2/CALB2/ITGA2/GJB2/PTPRU/GJB5/ZNF185/CDH11/PPL/FRMD6/LIMS1/CLMP/ANXA1/GJB4/HMCN1/TGM2/EGFR/BCAR3/CDH2/DSC3/FRMD5/FLNB/ITGB6/PCDHGA12/ADAM10/STRN/ITGB3/MMP14/CAV1/ITGA3/SCN5A/KIF23/ADAM9/GJB3/ECT2/FSCN1/FAP/ITGB8/FAT1/NOX4/PODXL/AHNAK/FLNA/LPP/EPHA2/PARD3B/ITGB1/ITGB4/PRKAR2A/PKP1/ITGAV/CDH13/ADAM17/FLNC/MME/LMO7/PLEKHA7/PLEC/IQ…
BP	GO:0072359	circulatory system development	517	0.320788294970734	2.22330388665794	1e-10	1.00393442622951e-08	7.0060396893874e-09	1597	tags=35%, list=18%, signal=31%	COL11A1/EREG/GREB1L/HMGA2/DKK1/PTGS2/COL8A1/FN1/SEMA3C/SOX11/ADAM12/THBS2/NRP2/SIX1/LOX/SULF1/SNAI2/FHOD3/ANTXR1/WNT7B/BICC1/GREM1/TGFBI/ANKRD1/ESM1/LOXL2/REST/FOXL1/TGFB2/XDH/E2F7/ANXA1/COL5A1/EGFR/COL1A2/COL3A1/PTPN14/CDH2/DNAH11/COL1A1/COL22A1/BMP4/NOG/DRC1/SALL4/ISM1/WNT2/ADAM10/FBN1/COL8A2/GATA3/ITGB3/MMP14/ELK3/CAV1/ITGA3/HAS2/SCN5A/TENM4/FAP/PITX2/MICAL2/THBS1/ITGB8/UNC5B/RASA1/NOX4/APLN/E…
CC	GO:0099080	supramolecular complex	589	0.258762809959105	1.84908145046873	1e-10	1.00393442622951e-08	7.0060396893874e-09	2007	tags=35%, list=23%, signal=29%	COL11A1/KRT6A/TNNT1/CASP14/KRT6C/AHNAK2/COL8A1/MACF1/KRT13/RP1L1/GJB6/SLC2A1/FMN1/KRT14/UHMK1/COL7A1/ACTBL2/FHOD3/DNAH3/KIF26B/KNL1/ANKRD1/KRT16/PPL/COL5A2/CLMP/ANXA1/COL5A1/BARD1/COL1A2/COL3A1/DNAH11/COL1A1/KRT9/GAS2L3/FLNB/COL6A3/MFAP5/KIF14/FBN1/CENPI/CLOCK/SCN5A/BICD1/KIF23/REEP3/ASPM/KRT17/KRT80/CENPF/KIF18A/KIF20A/KRT7/AHNAK/FLNA/KIF20B/HOMER1/JPH2/CEP170/BUB1/NEK2/PKP1/FLNC/MYOM3/PLEC/FAM1…
BP	GO:1903047	mitotic cell cycle process	443	0.300351791094545	2.05170883173097	1e-10	1.00393442622951e-08	7.0060396893874e-09	2232	tags=39%, list=25%, signal=31%	EREG/HMGA2/INHBA/ANLN/TAOK1/CLSPN/E2F7/ANXA1/EGFR/BMP4/KIF14/KIF23/REEP3/ECT2/RASA1/CENPF/KIF18A/KIF20A/FLNA/KIF20B/BUB1/TOP2A/NEK2/CDK14/CEP55/ITGB1/HMMR/DLGAP5/ADAM17/BRCA2/IQGAP3/CCNG2/CENPE/ROCK2/TMOD3/TPX2/MCM4/TRIP13/CAV2/MTBP/FOXM1/BACH1/RBL1/TGFA/ATF2/KIF4A/STIL/LATS1/CDK15/WNT9A/AJUBA/CDKN2B/BCAT1/E2F8/EPS8/PLK4/MCM10/KIF2C/PRKDC/NEK11/NCAPG2/SGO1/CCNJL/KIF11/MKI67/TAF2/MCM2/BUB1B/MELK/S…
BP	GO:2000026	regulation of multicellular organismal development	980	0.240475112881839	1.81559106778438	1e-10	1.00393442622951e-08	7.0060396893874e-09	2054	tags=37%, list=23%, signal=32%	HMGA2/ADAMTS12/ZBED2/DKK1/INHBA/PTGS2/MACF1/FN1/KLK6/CDKL5/CRABP2/KLK8/SEMA3C/WNK1/CDH3/NTF4/SOX11/AMIGO2/HECW1/ADAM12/PLXNC1/THBS2/CD109/SIX1/LOX/DDR2/SIX4/SULF1/SNAI2/SPOCK1/WNT10A/SEMA3A/GREM1/FOXD1/LRRN1/CCN4/ANKRD1/LOXL2/REST/IL6ST/COL5A2/TGFB2/XDH/IL1RAP/KLF7/ANXA1/COL5A1/ZNF365/MYO9A/EGFR/COL3A1/LAMA3/CDH2/COL1A1/TFAP2A/AXL/HES2/BMP4/NOG/ISM1/TP63/RUNX2/CTHRC1/WNT2/ADAM10/KIF14/FBN1/AR/PLX…
BP	GO:2000145	regulation of cell motility	430	0.294967841253286	2.00247972888307	1e-10	1.00393442622951e-08	7.0060396893874e-09	1645	tags=37%, list=19%, signal=31%	EREG/PTGS2/MACF1/FN1/PLAU/POSTN/SEMA3C/WNK1/LRRC15/PLXNC1/NRP2/DDR2/MET/SULF1/ITGA2/SNAI2/LAMC2/SEMA3A/PTPRU/GREM1/CCN4/KRT16/TGFB2/ANXA1/IGFBP3/EGFR/COL3A1/LAMA3/COL1A1/TNFAIP6/FRMD5/BMP4/NOG/ADAM10/KIF14/PLXNA1/GATA3/ITGB3/MMP14/CAV1/ITGA3/HAS2/XG/PRKG1/ADAM9/UNC5C/SEMA3D/THBS1/NOX4/PODXL/FLNA/KIF20B/MGAT5/EPHA2/DOCK5/DRD1/ITGB1/SLURP1/SLIT2/FOXC2/ITGAV/SRPX2/CDH13/SLK/ADAM17/PDGFC/F3/C5AR2/MYS…
BP	GO:0055082	cellular chemical homeostasis	363	-0.378625416672491	-2.05074897212443	1.11629791848828e-10	1.10261426658423e-08	7.69468514272059e-09	1891	tags=38%, list=21%, signal=31%	MTLN/GSTM2/ATP6V1G2/CCR10/S1PR1/SNCA/TMEM175/CX3CR1/HCRT/HRC/CXCR6/SLC9B1/MT1DP/PTPRN2/CA7/TMPRSS3/AGTR2/CALCA/F2RL3/MPC2/LPAR2/TSPOAP1/SLC12A5/SLC30A10/ATP2B2/AQP4/ATP1B2/HAP1/CCL5/CACNA1A/GNG3/HMGN3/CD24/FZD9/CORO1A/PLA2G6/CACNB2/XBP1/AGER/NPFF/AGT/ATP6V0E2/ADRA2A/SMDT1/CHRNA10/ATP4A/CALCB/P2RX5/GLP1R/CD52/GATA4/NGFR/CAPN3/CALB1/LRP5L/FOXA2/JSRP1/P2RY8/KCNA5/SLC4A10/ADCY5/CMA1/ATP1A2/CCR6/ALAS2…
BP	GO:0034330	cell junction organization	371	0.297760055103971	2.0216001689299	1.22923345542116e-10	1.19489296523797e-08	8.33865969759385e-09	2286	tags=49%, list=26%, signal=38%	DKK1/MACF1/FN1/COL17A1/CDKL5/KLK8/GJB6/CDH3/AMIGO2/THBS2/NRP2/FMN1/SIX1/KRT14/PCDHGC5/SIX4/ITGA2/SNAI2/LAMC2/ACTBL2/GJB2/WNT7B/GREM1/LRRN1/CDH11/REST/TGFB2/IL1RAP/LIMS1/ZNF365/MYO9A/LAMA3/CDH2/ADAM10/STRN/PPFIA4/BDNF/MMP14/CAV1/ITGA3/ECT2/SLITRK4/FSCN1/SLC6A1/LAMB3/THBS1/PCDHGC4/FLNA/HOMER1/EPHA2/OXTR/GPC6/PPFIA2/DRD1/ITGB4/PKP1/SRPX2/CDH13/SLK/FLNC/SNCG/PLEKHA7/PCDHB9/PLEC/L1CAM/ROCK2/NECTIN3/DL…
BP	GO:0000902	cell morphogenesis	522	0.27000986988001	1.87137127752654	1.30279235846293e-10	1.24660943800422e-08	8.69956739368339e-09	2019	tags=39%, list=23%, signal=32%	DKK1/MACF1/FN1/CDKL5/CRABP2/KLK8/POSTN/SEMA3C/NTF4/HECW1/PLXNC1/NRP2/ANOS1/MET/LAMC2/ACTBL2/TAOK1/ANTXR1/SEMA3A/WNT7B/GREM1/FOXD1/CDH11/MELTF/TGFB2/FRMD6/LIMS1/KLF7/ANXA1/ZNF365/VSTM2L/MYO9A/EGFR/LAMA3/CDH2/AXL/COL22A1/FLNB/NOG/ADAM10/KIF14/AR/PLXNA1/GATA3/CCL13/BDNF/ITGB3/FGD6/HAS2/UNC5C/ECT2/TRIO/SLITRK4/SEMA3D/LAMB3/UNC5B/FAT1/RASA1/NOX4/SKIL/FLNA/KIF20B/DLX5/EPHA2/MAP3K13/DOCK5/PPFIA2/ITGB1/S…
BP	GO:0061138	morphogenesis of a branching epithelium	90	0.489949866663846	2.64070896968651	1.459036311539e-10	1.37463667259459e-08	9.59301607262887e-09	1081	tags=46%, list=12%, signal=40%	GREB1L/SEMA3C/SIX1/MET/SIX4/SULF1/SNAI2/SEMA3A/GREM1/FOXD1/TGM2/HHIP/BMP4/NOG/TP63/WNT2/AR/PLXNA1/MMP14/CELSR1/EDNRA/EPHA2/SLIT2/GLI2/FOXC2/WT1/ADM/DLG5/GDNF/GLI3/AREG/CLIC4/SFRP2/LHX1/TACSTD2/WNT5A/YAP1/PAX8/FGF2/COL4A1/TNC
CC	GO:0098687	chromosomal region	167	0.395261721201959	2.39086939721312	1.8685446604227e-10	1.73378295461039e-08	1.20993481998663e-08	3284	tags=64%, list=37%, signal=41%	KNL1/CENPI/RIF1/CENPF/KIF18A/ZSCAN4/BUB1/NEK2/SMC1B/BRCA2/CENPE/MCM4/MTBP/HJURP/KIF2C/PRKDC/GPATCH11/SGO1/MCM2/BUB1B/CDK1/TTK/CENPA/NDE1/CENPK/STAG1/CCNB1/ERCC6L/SGO2/CKAP5/CLIP1/INCENP/CDCA5/SPDL1/NUF2/NCAPD3/CDCA8/PLK1/HELLS/AURKA/ORC1/MSH2/DYNLT3/MAD2L1/NDC80/RAD21/SPC24/DCLRE1B/MIS18BP1/PHF6/PPP1R12A/KNTC1/DNA2/SMC6/CHEK1/NABP1/LRIF1/BOD1L1/NCAPG/ZWILCH/SPAG5/DHX36/TNKS2/NBN/TP53BP1/ESCO2/SEP…
CC	GO:0031012	extracellular matrix	297	0.320315366149045	2.11876841180972	1.94026996474322e-10	1.77346466628172e-08	1.23762703171367e-08	1090	tags=35%, list=12%, signal=31%	EPYC/COL11A1/ANXA8/MUC4/ADAMTS12/EDIL3/COL8A1/FN1/COL17A1/COL10A1/HAPLN1/POSTN/COL12A1/MMP13/LRRC15/THBS2/VCAN/ANOS1/COL24A1/LOX/SULF1/COL7A1/LAMC2/MXRA5/S100A4/ELFN2/GREM1/LRRN1/CCN4/TGFBI/LOXL2/COL5A2/TGFB2/MMP11/ANXA1/COL5A1/ADAMTS2/HMCN1/TGM2/COL1A2/COL3A1/ADAM19/LAMA3/CDH2/COL1A1/COL22A1/COL6A3/CTHRC1/MFAP5/WNT2/FBN1/PXDN/COL8A2/MMP14/LAMB3/THBS1/ADAMTS14/MATN3/GPC6/ADAMTS7/ANGPTL2/ADAMTS15/…
MF	GO:0022857	transmembrane transporter activity	483	-0.350164605898174	-1.93621911401222	2.12805509116594e-10	1.9165013791618e-08	1.33744638856559e-08	2034	tags=40%, list=23%, signal=32%	P2RX6/ANO3/MPC1/SCN1B/SLC25A29/KCNAB1/SLC22A9/BCL2/SFXN4/COX6A2/KCNT1/GJC3/KCNH3/SLC5A4/SFXN2/ATP6V1G2/CACNA1F/ABCB4/SLC27A5/CATSPER3/KCNJ10/TMEM37/SCN3B/TMEM175/KCNH1/SLC6A15/SCN3A/ATP5MC1/CD320/KCNE3/SLC9B1/SLC35F1/SLC25A47/ASIC2/SCN11A/TMC8/SLC5A2/ATP5ME/ATP8A1/CHRNB3/GABRG2/SLC2A8/CALHM6/MPC2/SLC22A23/TSPOAP1/SLC12A5/SLC30A10/SLC1A1/SLCO2A1/ATP2B2/ABCA5/AQP4/CLCNKB/CYB5A/CATSPER2/ATP1B2/KCNV1…
BP	GO:0006812	cation transport	547	-0.337422802605682	-1.88197502981252	2.18323340416074e-10	1.9252711574432e-08	1.34356645110169e-08	2006	tags=37%, list=23%, signal=31%	PRKN/SCN1B/SLC25A29/KCNAB1/BCL2/COX6A2/KCNT1/DTNBP1/SLC25A27/FGF13/ABAT/KCNH3/SLC5A4/GSTM2/ATP6V1G2/CACNA1F/CATSPER3/SNCA/KCNJ10/TMEM37/SCN3B/TMEM175/KCNH1/SLC6A15/SCN3A/ATP5MC1/HCRT/HRC/KCNE3/SLC9B1/SLC25A47/ASIC2/SCN11A/SLC5A2/ATP5ME/FGF12/F2RL3/ATP8A1/CALHM6/NLGN1/UCN/SLC12A5/SLC30A10/SLC1A1/MAPK8IP2/ATP2B2/CNIH2/RAMP1/SEMG1/CYB5A/CATSPER2/ADORA2A/ATP1B2/KCNV1/HAP1/KCNK9/KCNG3/GJA4/ANTKMT/CCL5…
BP	GO:0060562	epithelial tube morphogenesis	149	0.407733530180829	2.43310937632852	2.22164874520709e-10	1.9252711574432e-08	1.34356645110169e-08	1993	tags=50%, list=23%, signal=39%	GREB1L/ADAMTS12/SOX11/FMN1/SIX1/MET/SIX4/KIF26B/GREM1/FOXD1/TGFB2/HHIP/BMP4/NOG/SALL4/CTHRC1/WNT2/AR/GATA3/MMP14/CELSR1/MICAL2/PODXL/KIF20B/EDNRA/EPHA2/SLIT2/GLI2/FOXC2/WT1/FZD6/ADM/DLG5/GDNF/PTK7/GLI3/PRICKLE1/AREG/CLIC4/SFRP2/TWIST1/LHX1/TACSTD2/WNT5A/STIL/YAP1/PAX8/EPHA4/FGF2/EFNB2/COL4A1/TNC/RARG/FGF1/SOX4/NOTCH2/VEGFA/LEF1/STK3/SEMA4C/NODAL/ZEB2/DCHS1/VDR/LAMA5/KRAS/FZD1/MIB1/PKD2/KDM5B/NRP1…
BP	GO:0006959	humoral immune response	106	-0.527900251348527	-2.454429412896	2.2321073183943e-10	1.9252711574432e-08	1.34356645110169e-08	1444	tags=46%, list=16%, signal=39%	SUSD4/IL1B/SEMG1/C5/LTA/PLA2G6/CFHR1/PF4/CTSG/PDCD1/EBI3/DEFB1/LEAP2/CCR6/C4BPB/MNX1/JCHAIN/LYZ/CCR7/C8G/FCN3/CFP/CFD/CPB2/C7/COLEC11/BLNK/TF/DMBT1/PLA2G2A/POU2AF1/CLU/MS4A1/PRSS3/C4BPA/FCER2/CRP/ITLN1/APCS/C6/CHGA/VTN/LTF/REG3G/REG1B/PGC/REG3A/REG1A/PLA2G1B
BP	GO:0060541	respiratory system development	108	0.458551509825237	2.57649781284977	2.37833071279399e-10	2.01246944482615e-08	1.40441849943177e-08	2039	tags=56%, list=23%, signal=44%	SOX11/SIX1/LOX/SIX4/WNT7B/ADAMTS2/EGFR/HHIP/BMP4/NOG/WNT2/MMP14/ITGA3/CELSR1/DLX5/FOXJ1/STRA6/GLI2/WT1/MME/ALDH1A3/ABCA12/DLG5/PTK7/GLI3/MAN2A1/ZFPM2/SPARC/LOXL3/IGFBP5/WNT5A/RC3H2/SIM2/YAP1/RPGRIP1L/ERRFI1/FGF2/BMPR2/TNC/SLC7A11/RARG/PDGFRB/FGF1/VEGFA/LEF1/NODAL/HEG1/LAMA5/YWHAZ/PDPN/SP3/KRAS/WDPCP/FSTL3/LIF/TULP3/SKI/MAN1A2/CTNNB1/EP300/BASP1
BP	GO:0009792	embryo development ending in birth or egg hatching	326	0.308886505852543	2.07092590009095	2.39892667329048e-10	2.01246944482615e-08	1.40441849943177e-08	2043	tags=40%, list=23%, signal=32%	COL11A1/SCEL/DKK1/SEMA3C/SOX11/SIX1/SIX4/PLPP4/SULF1/WNT7B/TBX15/GJB5/TGFB2/E2F7/EGFR/COL1A1/TFAP2A/DSC3/BMP4/NOG/SALL4/RUNX2/CTHRC1/WNT2/ADAM10/AR/GATA3/MMP14/CELSR1/GJB3/CHST11/PAX7/SKIL/KIF20B/EDNRA/NKX3-2/EPHA2/NEK2/ITGB1/GLI2/FOXC2/SULF2/BRCA2/FZD6/PRRX1/ADM/HOXA6/PTPRR/TANC2/MMP16/PTK7/GLI3/PRICKLE1/MAN2A1/ZFPM2/SFRP2/TWIST1/LHX1/CMTM3/SLC30A1/WNT5A/STIL/LATS1/WNT9A/RPGRIP1L/XRCC2/E2F8/HOXD…
BP	GO:0035107	appendage morphogenesis	68	0.548342881463081	2.77042792257466	2.50383004066775e-10	2.04446068920657e-08	1.42674385475243e-08	1481	tags=51%, list=17%, signal=43%	DKK1/CRABP2/SEMA3C/SOX11/FMN1/GREM1/TGFB2/HOXA10/TFAP2A/BMP4/NOG/SALL4/TP63/RUNX2/CHST11/ASPH/DLX5/GLI2/FZD6/PRRX1/GLI3/SFRP2/TWIST1/CPLANE1/WNT5A/WNT9A/LNPK/RPGRIP1L/HOXD10/SHOX2/PCSK5/RARG/SOX4/NOTCH2/LEF1
BP	GO:0035108	limb morphogenesis	68	0.548342881463081	2.77042792257466	2.50383004066775e-10	2.04446068920657e-08	1.42674385475243e-08	1481	tags=51%, list=17%, signal=43%	DKK1/CRABP2/SEMA3C/SOX11/FMN1/GREM1/TGFB2/HOXA10/TFAP2A/BMP4/NOG/SALL4/TP63/RUNX2/CHST11/ASPH/DLX5/GLI2/FZD6/PRRX1/GLI3/SFRP2/TWIST1/CPLANE1/WNT5A/WNT9A/LNPK/RPGRIP1L/HOXD10/SHOX2/PCSK5/RARG/SOX4/NOTCH2/LEF1
BP	GO:0043269	regulation of ion transport	331	-0.381442593488927	-2.05066552967766	2.949103584079e-10	2.37635662485524e-08	1.65836018716908e-08	2025	tags=44%, list=23%, signal=36%	CCL2/PRKN/SCN1B/KCNAB1/BCL2/DTNBP1/FGF13/ABAT/KCNH3/GSTM2/CACNA1F/ABCB4/CATSPER3/SNCA/KCNJ10/TMEM37/SCN3B/KCNH1/SCN3A/HCRT/HRC/KCNE3/ASIC2/SCN11A/CA7/FGF12/AGTR2/CHRM3/F2RL3/ATP8A1/NLGN1/UCN/SLC30A10/MAPK8IP2/CNIH2/IL1B/SEMG1/CLCNKB/CATSPER2/ADORA2A/ATP1B2/KCNV1/HAP1/KCNG3/ANTKMT/CCL5/BEST3/HPCA/CACNA1A/SPTBN4/SCN4A/CORO1A/FXYD7/PLA2G6/CACNB2/NPY5R/KCNIP2/AGT/ADRA2A/KCNH2/KCNK15/KCNF1/P2RX5/SHISA…
MF	GO:0008236	serine-type peptidase activity	89	-0.547937454805259	-2.47820421941639	3.23158756654759e-10	2.57016133214772e-08	1.79360841014125e-08	1072	tags=39%, list=12%, signal=35%	CTSG/GZMH/DPP6/PRSS45P/RHBDL3/CMA1/F10/PRSS41/GZMK/TMPRSS15/SEC11C/CFD/RELN/MST1L/PCSK1/TMPRSS6/GZMM/DPP10/HPN/PRSS3/KLKB1/HABP2/F11/LTF/KLK1/PRSS3P2/CTRL/CTRB2/CTRB1/CELA3A/PRSS1/CELA2B/CTRC/CELA3B/CELA2A
BP	GO:0001763	morphogenesis of a branching structure	96	0.474776463891146	2.5986495844046	3.50480179822993e-10	2.75171874517437e-08	1.92030975719481e-08	1081	tags=45%, list=12%, signal=40%	GREB1L/SEMA3C/SIX1/MET/SIX4/SULF1/SNAI2/SEMA3A/GREM1/FOXD1/TGM2/HHIP/BMP4/NOG/TP63/WNT2/AR/PLXNA1/MMP14/CELSR1/EDNRA/EPHA2/MAP3K13/SLIT2/GLI2/FOXC2/WT1/ADM/DLG5/GDNF/GLI3/AREG/CLIC4/SFRP2/LHX1/TACSTD2/WNT5A/YAP1/PAX8/SHOX2/FGF2/COL4A1/TNC
MF	GO:0017171	serine hydrolase activity	93	-0.538552223891919	-2.45469565425912	3.5814240689891e-10	2.77628367069485e-08	1.93745259428325e-08	1072	tags=39%, list=12%, signal=34%	CTSG/GZMH/DPP6/PRSS45P/RHBDL3/CMA1/F10/PRSS41/GZMK/TMPRSS15/SEC11C/CFD/RELN/MST1L/PCSK1/TMPRSS6/AADAC/GZMM/DPP10/HPN/PRSS3/KLKB1/HABP2/F11/LTF/KLK1/PRSS3P2/CTRL/CTRB2/CTRB1/CELA3A/PRSS1/CELA2B/CTRC/CELA3B/CELA2A
CC	GO:0000775	chromosome, centromeric region	108	0.454628549851012	2.55445558296519	3.83899041991621e-10	2.93874716644586e-08	2.05082909274471e-08	3177	tags=70%, list=36%, signal=46%	KNL1/CENPI/CENPF/KIF18A/BUB1/NEK2/SMC1B/CENPE/MTBP/HJURP/KIF2C/GPATCH11/SGO1/BUB1B/TTK/CENPA/NDE1/CENPK/STAG1/CCNB1/ERCC6L/SGO2/CKAP5/CLIP1/INCENP/CDCA5/SPDL1/NUF2/NCAPD3/CDCA8/PLK1/HELLS/AURKA/DYNLT3/MAD2L1/NDC80/RAD21/SPC24/MIS18BP1/PHF6/PPP1R12A/KNTC1/BOD1L1/NCAPG/ZWILCH/SPAG5/TP53BP1/ESCO2/SEPTIN7/NUP107/DSCC1/NUP160/ATRX/PELI1/CENPO/SMC3/XPO1/FBXO28/STAG2/PSEN1/CENPL/APC/KNSTRN/DYNC1LI2/BAZ1…
BP	GO:0050801	ion homeostasis	346	-0.373570482961389	-2.01404148163613	4.43928260393887e-10	3.35631687241008e-08	2.34223357660712e-08	1891	tags=38%, list=21%, signal=31%	MTLN/GSTM2/ATP6V1G2/CCR10/S1PR1/SNCA/KCNJ10/SCN3B/TMEM175/CX3CR1/HCRT/HRC/CXCR6/SLC9B1/MT1DP/TMC8/CA7/ENPP7/TMPRSS3/FGF12/AGTR2/CALCA/F2RL3/LPAR2/TSPOAP1/SLC12A5/SLC30A10/ATP2B2/MYOC/PDK4/ADORA2A/ATP1B2/HAP1/CCL5/CACNA1A/GNG3/CD24/NPR1/FZD9/CORO1A/PLA2G6/CACNB2/SCNN1B/XBP1/NPFF/AGT/ATP6V0E2/KCNH2/SMDT1/CHRNA10/ATP4A/CALCB/P2RX5/GLP1R/CD52/CAPN3/SPX/CALB1/JSRP1/P2RY8/CETP/KCNA5/SLC4A10/ADCY5/ATP1A…
MF	GO:0015318	inorganic molecular entity transmembrane transporter activity	373	-0.366642052329913	-1.99117884800913	5.54442080538138e-10	4.09946913905108e-08	2.86084855178029e-08	2176	tags=45%, list=25%, signal=35%	SLC7A8/KCNA2/TMC2/KCNJ4/SLC4A8/KCNC2/GRIA1/RYR2/SLC5A8/P2RX6/ANO3/MPC1/SCN1B/SLC25A29/KCNAB1/SLC22A9/COX6A2/KCNT1/KCNH3/SLC5A4/SFXN2/ATP6V1G2/CACNA1F/SLC27A5/CATSPER3/KCNJ10/TMEM37/SCN3B/TMEM175/KCNH1/SLC6A15/SCN3A/ATP5MC1/KCNE3/SLC9B1/ASIC2/SCN11A/TMC8/SLC5A2/ATP5ME/ATP8A1/CHRNB3/GABRG2/CALHM6/MPC2/TSPOAP1/SLC12A5/SLC30A10/SLC1A1/SLCO2A1/ATP2B2/AQP4/CLCNKB/CYB5A/CATSPER2/ATP1B2/KCNV1/KCNK9/ANO7/…
BP	GO:0061448	connective tissue development	138	0.410444003866786	2.43048155081691	5.55610611595754e-10	4.09946913905108e-08	2.86084855178029e-08	1446	tags=42%, list=16%, signal=36%	EPYC/COL11A1/HMGA2/ADAMTS12/MMP13/LOX/SULF1/SNAI2/WNT7B/GREM1/FOXD1/CCN4/TGFBI/LOXL2/KLF7/COL5A1/COL1A1/BMP4/NOG/RUNX2/CHST11/ITGB8/TRPS1/MATN3/PAX7/NKX3-2/PTHLH/ADAMTS7/GLI2/FOXC2/WT1/BMP8B/SULF2/PRRX1/GLI3/SFRP2/SH3PXD2B/ATF2/WNT5A/PLAAT3/WNT9A/PIK3CA/LNPK/HOXA3/SHOX2/FGF2/CTSK/BMPR2/BMP1/RUNX1/LUM/RARG/PDGFRB/GDF6/ZEB1/SERPINH1/SPTLC2/EFEMP1
MF	GO:0005201	extracellular matrix structural constituent	100	0.462171533779195	2.57409838811208	6.93066996397573e-10	5.03356040178936e-08	3.51271188959139e-08	1524	tags=59%, list=17%, signal=49%	COL11A1/MUC4/EDIL3/COL8A1/FN1/COL17A1/COL10A1/HAPLN1/POSTN/COL12A1/THBS2/VCAN/ANOS1/COL24A1/COL7A1/LAMC2/MXRA5/TGFBI/COL5A2/COL5A1/HMCN1/COL1A2/COL3A1/LAMA3/COL1A1/COL22A1/COL6A3/CTHRC1/MFAP5/FBN1/PXDN/COL8A2/LAMB3/THBS1/MATN3/ZPLD1/SRPX2/LTBP2/LAMA4/NID2/LTBP1/AEBP1/SPARC/SPON1/COL5A3/COL4A1/TNC/LAMC1/ASPN/LUM/AGRN/COL6A1/THSD4/NID1/EFEMP1/HSPG2/COL4A5/COL4A2/MFAP2
MF	GO:0045296	cadherin binding	183	0.367073870219105	2.25939825675451	6.98648978040652e-10	5.03356040178936e-08	3.51271188959139e-08	3111	tags=62%, list=35%, signal=41%	MACF1/TRIM29/CDH3/ANLN/CDH11/PPL/ANXA1/DIAPH3/EGFR/CDH2/FLNB/TBC1D2/FSCN1/AHNAK/FLNA/GPRC5A/EPHA2/ITGB1/PKP1/CDH13/SLK/PLEC/H3C10/TMOD3/ASAP1/PPFIBP1/SPTBN2/VCL/ITGA6/CIP2A/CALD1/DOCK9/LDHA/ESYT2/BMPR2/PFKP/NOTCH3/NCK1/PPP1R13L/PKN2/IQGAP1/PKM/PDLIM5/CCNB2/TES/CKAP5/PHLDB2/CBL/EVPL/LRRFIP1/DCHS1/CD2AP/RDX/YWHAZ/PAK2/CTNND1/MYH9/DBN1/STAT1/CAST/H3C12/ENO1/CTNNB1/CHMP2B/SH3GLB1/VASN/KTN1/PTPN1/ERC1…
BP	GO:0001649	osteoblast differentiation	105	0.457844411998036	2.56477594666053	7.18164814443596e-10	5.11400153913091e-08	3.56884840470135e-08	1576	tags=47%, list=18%, signal=39%	CYP24A1/IBSP/ITGA11/SOX11/VCAN/LOX/DDR2/SNAI2/WNT7B/GREM1/CCN4/REST/IL6ST/IGFBP3/COL1A1/BMP4/NOG/TP63/RUNX2/CTHRC1/DLX5/EPHA2/PTHLH/GLI2/GLI3/SEMA7A/CLEC5A/AREG/SFRP2/TWIST1/SH3PXD2B/IGFBP5/TWSG1/FGF23/DDX21/WWTR1/SHOX2/RANBP3L/BMPR2/TNC/MRC2/CDK6/DNAJC13/COL6A1/PRKD1/PDLIM7/LEF1/GPNMB/NF1
BP	GO:0051216	cartilage development	102	0.4609181583895	2.5671495610628	7.79628776482847e-10	5.48786968641489e-08	3.82975539324907e-08	1360	tags=44%, list=15%, signal=38%	EPYC/COL11A1/HMGA2/ADAMTS12/MMP13/SULF1/SNAI2/WNT7B/GREM1/CCN4/TGFBI/LOXL2/COL1A1/BMP4/NOG/RUNX2/CHST11/ITGB8/TRPS1/MATN3/PAX7/NKX3-2/PTHLH/ADAMTS7/GLI2/BMP8B/SULF2/PRRX1/GLI3/SFRP2/WNT5A/WNT9A/LNPK/HOXA3/SHOX2/FGF2/CTSK/BMPR2/BMP1/RUNX1/LUM/RARG/GDF6/ZEB1/SERPINH1
BP	GO:0007010	cytoskeleton organization	628	0.245417083077371	1.76535426395533	8.8204461592314e-10	6.13822866808331e-08	4.28361380460281e-08	2985	tags=54%, list=34%, signal=38%	KRT6A/TNNT1/KRT6C/KIRREL1/MACF1/KRT13/RP1L1/ANLN/FMN1/KRT14/KANK4/MET/SIX4/ACTBL2/FHOD3/PHACTR3/TAOK1/ANTXR1/ANKRD1/KRT16/PPL/FRMD6/ANXA1/DIAPH3/FRMD5/KRT9/GAS2L3/FLNB/DRC1/CCL13/FGD6/CELSR1/BICD1/KIF23/PRKG1/ECT2/FSCN1/MICAL2/ASPM/KRT17/FAT1/GAN/RASA1/KIF18A/NOX4/KIF20A/FLNA/NEK2/PARD3B/FOXJ1/ITGB1/SLIT2/DAAM1/DLGAP5/PKP1/SIGLEC15/SLK/BRCA2/HIP1/PLEC/TTBK2/IQGAP3/FER/CENPE/ROCK2/TMOD3/ITGB5/PDZD…
BP	GO:0007049	cell cycle	872	0.221925258287503	1.6415244431513	1.13990860428664e-09	7.84359583443978e-08	5.47371843099204e-08	3152	tags=49%, list=36%, signal=35%	EREG/HMGA2/INHBA/PRR11/PTGS2/CDKL5/SOX11/ANLN/UHMK1/TAOK1/CLSPN/KNL1/TGFB2/E2F7/ANXA1/BARD1/HMCN1/EGFR/CCNT1/BMP4/KIF14/FAM83D/GATA3/CLOCK/KIF23/REEP3/ECT2/FAP/THBS1/RIF1/ASPM/BRIP1/RASA1/CENPF/KIF18A/KIF20A/SKIL/FLNA/KIF20B/BUB1/TOP2A/NEK2/PARD3B/KLK10/MARVELD1/CDK14/CEP55/ITGB1/HMMR/DLGAP5/CDH13/ADAM17/SMC1B/BRCA2/IQGAP3/CCNG2/WDHD1/CENPE/ROCK2/TMOD3/TIMP2/TPX2/MCM4/UHRF1/TRIP13/CAV2/AFAP1L2/MT…
MF	GO:0004252	serine-type endopeptidase activity	77	-0.562059831284453	-2.48175537421257	1.15943988443161e-09	7.88357590047491e-08	5.5016188517873e-08	1072	tags=42%, list=12%, signal=37%	CTSG/GZMH/PRSS45P/RHBDL3/CMA1/F10/PRSS41/GZMK/TMPRSS15/SEC11C/CFD/MST1L/PCSK1/TMPRSS6/GZMM/HPN/PRSS3/KLKB1/HABP2/F11/LTF/KLK1/PRSS3P2/CTRL/CTRB2/CTRB1/CELA3A/PRSS1/CELA2B/CTRC/CELA3B/CELA2A
MF	GO:0022836	gated channel activity	144	-0.469187431689879	-2.29113969373142	1.17146539344092e-09	7.88357590047491e-08	5.5016188517873e-08	2173	tags=60%, list=25%, signal=46%	KCNA2/TMC2/KCNJ4/KCNC2/GRIA1/RYR2/P2RX6/SCN1B/KCNAB1/KCNT1/KCNH3/CACNA1F/CATSPER3/KCNJ10/TMEM37/SCN3B/KCNH1/SCN3A/KCNE3/ASIC2/SCN11A/TMC8/CHRNB3/GABRG2/TSPOAP1/CLCNKB/CATSPER2/KCNV1/KCNK9/ANO7/KCNG3/CACNA1A/SCN4A/CACNB2/SCNN1B/KCNIP2/KCNH2/GRIK3/CHRNA10/KCNF1/P2RX5/CACNA1I/KCNE2/GABRB3/SCNN1D/GRIA4/KCNA6/KCNA5/KCNB2/TMEM63C/CACNA1B/KCNG1/HCN1/KCNIP1/GRIK5/P2RX2/KCNQ1/MCOLN3/GABRA5/CACNA2D2/KCNMB2…
CC	GO:0031224	intrinsic component of membrane	2191	-0.254099950902862	-1.48333453016142	1.45560996131987e-09	9.68929935122056e-08	6.76175794388866e-08	1896	tags=29%, list=22%, signal=31%	IL11RA/SFXN2/ABHD17A/MTLN/TSPAN12/ATP6V1G2/CACNA1F/ABCB4/CERS1/SLC25A53/SLC27A5/SIGIRR/CATSPER3/MARCHF3/CEACAM19/CCR10/S1PR1/SPTB/DSG1/CDH12/BCL2L10/KCNJ10/TMEM37/SCN3B/TMEM205/PXMP2/TMEM80/TMEM175/LYSMD4/FAM209B/KCNH1/SLC6A15/ELOVL2/OXGR1/CX3CR1/SCN3A/UQCR11/ATP5MC1/TMEM256/CCDC107/CD320/ST6GALNAC3/FLRT1/CLEC1A/TMEM232/KCNE3/ACHE/ADGRG5/FLRT2/CXCR6/ST6GALNAC4/ROM1/FAM174C/SLC9B1/SLC35F1/ADGRF3/S…
BP	GO:0048706	embryonic skeletal system development	68	0.531507934357396	2.6853716391554	1.68573328613562e-09	1.11004630583812e-07	7.74655024528648e-08	1326	tags=49%, list=15%, signal=42%	COL11A1/SOX11/SIX1/SIX4/SULF1/TBX15/COL1A1/TFAP2A/BMP4/NOG/RUNX2/MMP14/CHST11/PAX7/NKX3-2/FOXC2/SULF2/PRRX1/HOXA6/MMP16/GLI3/TWIST1/LHX1/WNT5A/WNT9A/HOXD10/HOXA3/SHOX2/PCSK5/SLC2A10/XYLT1/KIAA1217/ZEB1
BP	GO:0030335	positive regulation of cell migration	236	0.335151085878646	2.14702791169665	1.76536048432375e-09	1.15011357510624e-07	8.02616300823563e-08	1642	tags=40%, list=19%, signal=34%	PTGS2/FN1/PLAU/POSTN/SEMA3C/WNK1/LRRC15/NRP2/DDR2/MET/ITGA2/SNAI2/LAMC2/SEMA3A/CCN4/TGFB2/ANXA1/EGFR/COL1A1/TNFAIP6/BMP4/ADAM10/GATA3/ITGB3/MMP14/CAV1/ITGA3/HAS2/XG/ADAM9/SEMA3D/THBS1/NOX4/PODXL/FLNA/KIF20B/MGAT5/DOCK5/DRD1/ITGB1/FOXC2/ITGAV/SRPX2/CDH13/ADAM17/PDGFC/F3/FER/ROCK2/SERPINE1/FPR2/CD274/MYLK/SEMA7A/ITGA6/SPARC/IGFBP5/WNT5A/HDAC9/BAG4/MOSPD2/CCL7/LRP1/PTAFR/FGF2/BMPR2/CXCL8/DOCK7/ITGA5…
BP	GO:0022603	regulation of anatomical structure morphogenesis	526	0.258864517120236	1.79287551878048	1.98828612088188e-09	1.28171202150322e-07	8.94453368507528e-08	2098	tags=39%, list=24%, signal=32%	HMGA2/ADAMTS12/DKK1/PTGS2/MACF1/FN1/CDKL5/CRABP2/POSTN/SEMA3C/WNK1/HECW1/ADAM12/PLXNC1/THBS2/SIX1/SIX4/SULF1/SNAI2/WNT10A/SEMA3A/GREM1/MELTF/COL5A2/TGFB2/XDH/LIMS1/ANXA1/COL5A1/MYO9A/CDH2/TFAP2A/BMP4/NOG/ISM1/RUNX2/CTHRC1/WNT2/ADAM10/AR/PLXNA1/GATA3/CCL13/BDNF/FGD6/HAS2/CELSR1/ADAM9/TENM4/ROR1/SEMA3D/THBS1/ITGB8/RASA1/SKIL/FLNA/EPHA2/FOXJ1/MAP3K13/GPC6/DOCK5/PPFIA2/ITGB1/SLIT2/DAAM1/FOXC2/WT1/SRP…
BP	GO:0001655	urogenital system development	165	0.382415602718421	2.29057911458946	2.07917894220261e-09	1.31489197849241e-07	9.17608276784902e-08	1435	tags=42%, list=16%, signal=36%	GREB1L/SOX11/FMN1/SIX1/SERPINB5/SIX4/SULF1/KIF26B/WNT7B/CYP26A1/GREM1/FOXD1/TGFB2/ANXA1/TFAP2A/BMP4/NOG/TP63/FBN1/AR/GATA3/BDNF/ITGA3/HAS2/PYGO1/CENPF/PODXL/PLAG1/FOXJ1/STRA6/SLIT2/GLI2/FOXC2/WT1/MME/SULF2/EMX2/DLG5/GDNF/GLI3/LHX1/ANGPT2/TACSTD2/CPLANE1/WNT5A/TP73/GLIS2/YAP1/PAX8/RPGRIP1L/WWTR1/EPHA4/FGF2/MYO1E/EFNB2/COL4A1/PCSK5/TNC/NOTCH3/EPHB2/RARG/PDGFRB/SDC1/FGF1/IQGAP1/SOX4/NOTCH2/VEGFA/NID1
BP	GO:0010817	regulation of hormone levels	260	-0.396948313385828	-2.08210823979	2.08269957403273e-09	1.31489197849241e-07	9.17608276784902e-08	1755	tags=42%, list=20%, signal=35%	DHRS11/HNF1A/CRYM/AKR1C2/PTPRN2/AGTR2/SIRT4/GDF9/MPC2/TSPOAP1/UCN/LIPE/PRLHR/HSD17B2/IL1B/CCL5/CACNA1A/WNT4/FFAR3/HMGN3/IYD/PLA2G6/DDO/RBP4/NPFF/AGT/ADRA2A/TPO/ALDH1A1/CPLX1/GAL/GLP1R/CTSG/NKX6-1/LRP5L/FOXA2/KCNA5/ADCY5/CMA1/SULT1A1/CRHBP/SYT9/STXBP5L/VGF/MAFA/HNF1B/CYP3A4/RDH5/ADORA1/CLTRN/CES1/ADH4/INHA/AKR1C1/POMC/ERO1B/HSD17B3/CACNA2D2/GCK/ADH6/CHST9/PCSK1/CRH/CYP21A2/SNAP25/FFAR1/FAM3D/RFX6/…
BP	GO:0001704	formation of primary germ layer	65	0.537673800515237	2.68376485314123	2.67983608816773e-09	1.67462410244277e-07	1.16865032416337e-07	907	tags=48%, list=10%, signal=43%	COL11A1/HMGA2/DKK1/INHBA/COL8A1/FN1/COL12A1/ITGA2/COL7A1/COL5A2/COL5A1/LAMA3/ELF5/BMP4/NOG/ITGB3/MMP14/ITGA3/LAMB3/EPHA2/ITGB1/ITGB4/FOXC2/ITGAV/ITGB5/SFRP2/LHX1/MMP2/TWSG1/WNT5A/FZD7
BP	GO:0001667	ameboidal-type cell migration	192	0.353461619736313	2.17852537830801	2.74051468189513e-09	1.69039762162758e-07	1.1796580053986e-07	1642	tags=41%, list=19%, signal=34%	S100A2/PTGS2/MACF1/FN1/SEMA3C/ANLN/NRP2/DDR2/MET/ITGA2/SEMA3A/GREM1/KRT16/LOXL2/TGFB2/ANXA1/BMP4/GATA3/ITGB3/ITGA3/HAS2/ADAM9/FAP/SEMA3D/PITX2/THBS1/EPHA2/DOCK5/ITGB1/SLIT2/FOXC2/SRPX2/CDH13/ADAM17/FER/ROCK2/PTPRR/GDNF/SEMA7A/TWIST1/ANGPT2/SPARC/TACSTD2/WNT5A/EPPK1/HDAC9/PIK3CA/BAG4/FAT2/ATP2B4/PTPRG/FGF2/BMPR2/EFNB2/CEACAM1/MCC/PPARG/PKN2/FGF1/AKAP12/IQGAP1/PLK2/KITLG/AMOTL2/FERMT1/VEGFA/MAP4K4/…
BP	GO:0098655	cation transmembrane transport	411	-0.35115278163311	-1.92318785503019	2.76028351016914e-09	1.69039762162758e-07	1.1796580053986e-07	2305	tags=44%, list=26%, signal=34%	RHCE/SLC25A20/RHAG/SLC6A3/JPH4/RANGRF/ATP5PF/ANXA9/SLC7A8/KCNA2/TMC2/KCNJ4/SLC4A8/KCNC2/GRIA1/RYR2/NPPA/P2RX6/CCL2/SCN1B/SLC25A29/KCNAB1/COX6A2/KCNT1/SLC25A27/FGF13/KCNH3/GSTM2/ATP6V1G2/CACNA1F/CATSPER3/SNCA/KCNJ10/TMEM37/SCN3B/TMEM175/KCNH1/SLC6A15/SCN3A/ATP5MC1/HRC/KCNE3/SLC9B1/SLC25A47/ASIC2/SCN11A/SLC5A2/ATP5ME/FGF12/F2RL3/ATP8A1/CALHM6/NLGN1/SLC12A5/SLC30A10/SLC1A1/MAPK8IP2/ATP2B2/CNIH2/CYB5…
BP	GO:0030001	metal ion transport	409	-0.355131770006172	-1.94685351446447	2.82204710275838e-09	1.71111054032597e-07	1.19411268756634e-07	1914	tags=38%, list=22%, signal=31%	FGF13/KCNH3/SLC5A4/GSTM2/ATP6V1G2/CACNA1F/CATSPER3/SNCA/KCNJ10/TMEM37/SCN3B/TMEM175/KCNH1/SLC6A15/SCN3A/HCRT/HRC/KCNE3/SLC9B1/ASIC2/SCN11A/SLC5A2/FGF12/F2RL3/UCN/SLC12A5/SLC30A10/ATP2B2/RAMP1/SEMG1/CATSPER2/ADORA2A/ATP1B2/KCNV1/HAP1/KCNK9/KCNG3/GJA4/CCL5/HPCA/CACNA1A/SPTBN4/SCN4A/CORO1A/FXYD7/PLA2G6/CACNB2/SCNN1B/KCNIP2/SLC5A1/AGT/ATP6V0E2/ADRA2A/KCNH2/SMDT1/KCNK15/CHRNA10/ATP4A/KCNF1/P2RX5/RAMP2…
BP	GO:0022402	cell cycle process	670	0.238485922686723	1.71844540197932	2.8665535236245e-09	1.72105625281141e-07	1.20105338554339e-07	2586	tags=41%, list=29%, signal=31%	EREG/HMGA2/INHBA/PRR11/ANLN/UHMK1/TAOK1/CLSPN/KNL1/TGFB2/E2F7/ANXA1/BARD1/EGFR/BMP4/KIF14/FAM83D/KIF23/REEP3/ECT2/FAP/THBS1/ASPM/BRIP1/RASA1/CENPF/KIF18A/KIF20A/SKIL/FLNA/KIF20B/BUB1/TOP2A/NEK2/CDK14/CEP55/ITGB1/HMMR/DLGAP5/ADAM17/SMC1B/BRCA2/IQGAP3/CCNG2/CENPE/ROCK2/TMOD3/TPX2/MCM4/TRIP13/CAV2/MTBP/TAF1L/NEK7/FOXM1/GAS1/BACH1/RBL1/TGFA/ATF2/SLC16A1/WNT5A/KIF4A/RRAGC/STIL/LATS1/CDK15/TP73/WNT9A/A…
BP	GO:0090130	tissue migration	135	0.399364338942834	2.3580727793612	3.84765842363679e-09	2.28767574624774e-07	1.59647350025195e-07	1576	tags=43%, list=18%, signal=36%	S100A2/PTGS2/MACF1/ANLN/NRP2/MET/ITGA2/SEMA3A/GREM1/KRT16/LOXL2/TGFB2/ANXA1/BMP4/GATA3/ITGB3/ITGA3/HAS2/ADAM9/FAP/THBS1/EPHA2/DOCK5/ITGB1/SLIT2/FOXC2/SRPX2/CDH13/ADAM17/ROCK2/PTPRR/ANGPT2/SPARC/TACSTD2/WNT5A/EPPK1/HDAC9/PIK3CA/FAT2/ATP2B4/PTPRG/FGF2/BMPR2/EFNB2/CEACAM1/MCC/PPARG/PKN2/FGF1/PLK2/FERMT1/VEGFA/MAP4K4/PRKD1/ANXA3/ACTA2/ZEB2/NF1
BP	GO:0019725	cellular homeostasis	421	-0.344744403708415	-1.89159398140416	4.03745998839460e-09	2.37744278547389e-07	1.65911817336863e-07	1891	tags=34%, list=21%, signal=28%	MTLN/GSTM2/ATP6V1G2/CCR10/S1PR1/SNCA/TMEM175/CX3CR1/HCRT/HRC/CXCR6/SLC9B1/MT1DP/PTPRN2/CA7/TMPRSS3/AGTR2/CALCA/F2RL3/MPC2/LPAR2/TSPOAP1/SLC12A5/SLC30A10/ATP2B2/AQP4/ATP1B2/HAP1/CCL5/CACNA1A/GNG3/HMGN3/CD24/FZD9/CORO1A/PLA2G6/CACNB2/XBP1/AGER/NPFF/AGT/ATP6V0E2/ADRA2A/SMDT1/CHRNA10/ATP4A/CALCB/P2RX5/GLP1R/CD52/GATA4/NGFR/CAPN3/CALB1/LRP5L/FOXA2/JSRP1/LARGE2/P2RY8/KCNA5/SLC4A10/ADCY5/CMA1/HAAO/ATP1A…
BP	GO:0000280	nuclear division	208	0.34129231293297	2.12063502955806	4.68463224579814e-09	2.73225598793027e-07	1.90672751057047e-07	2286	tags=46%, list=26%, signal=35%	EREG/ANLN/BMP4/KIF14/KIF23/ASPM/BRIP1/CENPF/KIF18A/FLNA/KIF20B/BUB1/TOP2A/NEK2/DLGAP5/BRCA2/CENPE/TPX2/TRIP13/CAV2/MTBP/TAF1L/TGFA/WNT5A/KIF4A/EPS8/KIF2C/NCAPG2/SGO1/NDC1/KIF11/MKI67/MAPK15/RAD54B/BUB1B/SMC4/CDK1/TTK/SHOC1/NDE1/SPIRE1/CENPK/CDC25C/STAG1/PRC1/PDGFRB/CEP97/MYBL1/RCC1/CCNB1/SUN1/SGO2/NCAPH/CCNB2/CCNE2/KIF4B/INCENP/RACGAP1/CDCA5/FANCA/ESPL1/SPDL1/NUF2/RAD54L/CDC20/NCAPD3/CDCA8/PLK1/K…
CC	GO:0062023	collagen-containing extracellular matrix	228	0.334204805956619	2.12569475785887	4.78681583149025e-09	2.76551510868361e-07	1.92993766393748e-07	1524	tags=45%, list=17%, signal=38%	COL11A1/ANXA8/EDIL3/COL8A1/FN1/COL17A1/COL10A1/HAPLN1/POSTN/COL12A1/LRRC15/THBS2/VCAN/COL24A1/SULF1/COL7A1/LAMC2/MXRA5/S100A4/GREM1/TGFBI/LOXL2/COL5A2/TGFB2/ANXA1/COL5A1/ADAMTS2/HMCN1/TGM2/COL1A2/COL3A1/ADAM19/LAMA3/CDH2/COL1A1/COL6A3/CTHRC1/MFAP5/WNT2/FBN1/PXDN/COL8A2/LAMB3/THBS1/MATN3/GPC6/ANGPTL2/ADAMTS15/SRPX2/CDH13/TGM4/F3/LTBP2/LAMA4/TMEFF1/L1CAM/SERPINE1/TIMP2/EFNA5/PCSK6/ANGPTL4/ADAMTSL4/…
BP	GO:0016055	Wnt signaling pathway	249	0.321772552200438	2.05886438875645	6.51361021858401e-09	3.69345823876005e-07	2.57751047635976e-07	2024	tags=40%, list=23%, signal=32%	SCEL/ZBED2/DKK1/MACF1/WNK1/CDH3/HECW1/SULF1/SNAI2/WNT10A/WNT7B/BICC1/PTPRU/GREM1/CCN4/FOXL1/EGFR/CDH2/COL1A1/NOG/CTHRC1/WNT2/STRN/GATA3/CAV1/ITGA3/CELSR1/ROR1/APCDD1L/ASPM/PYGO1/DLX5/GPC6/CDK14/DAAM1/SOX30/SULF2/FZD6/CPZ/ALPK2/PTK7/GLI3/PRICKLE1/SFRP2/BCL9L/DKK2/SHISA6/WNT5A/VANGL1/LATS1/WNT9A/FZD7/YAP1/WWTR1/LRP1/CSNK1A1L/NKD1/CELSR3/MCC/RUNX1/DACT1/RARG/SDC1/LATS2/PPP3CA/AMOTL2/SOX4/FERMT1/DEPD…
BP	GO:0198738	cell-cell signaling by wnt	249	0.321772552200438	2.05886438875645	6.51361021858401e-09	3.69345823876005e-07	2.57751047635976e-07	2024	tags=40%, list=23%, signal=32%	SCEL/ZBED2/DKK1/MACF1/WNK1/CDH3/HECW1/SULF1/SNAI2/WNT10A/WNT7B/BICC1/PTPRU/GREM1/CCN4/FOXL1/EGFR/CDH2/COL1A1/NOG/CTHRC1/WNT2/STRN/GATA3/CAV1/ITGA3/CELSR1/ROR1/APCDD1L/ASPM/PYGO1/DLX5/GPC6/CDK14/DAAM1/SOX30/SULF2/FZD6/CPZ/ALPK2/PTK7/GLI3/PRICKLE1/SFRP2/BCL9L/DKK2/SHISA6/WNT5A/VANGL1/LATS1/WNT9A/FZD7/YAP1/WWTR1/LRP1/CSNK1A1L/NKD1/CELSR3/MCC/RUNX1/DACT1/RARG/SDC1/LATS2/PPP3CA/AMOTL2/SOX4/FERMT1/DEPD…
MF	GO:0005178	integrin binding	81	0.484488093437577	2.54939914534261	6.63508841232584e-09	3.72782398505353e-07	2.60149289754157e-07	1632	tags=60%, list=19%, signal=50%	EDIL3/FN1/IBSP/ICAM5/ITGA2/CCN4/TGFBI/ESM1/COL5A1/EGFR/COL3A1/LAMA3/FRMD5/ITGB6/ADAM10/FBN1/ITGB3/ADAM22/MMP14/ITGA3/ADAM9/FAP/THBS1/ITGB8/ITGB1/ITGB4/ITGAV/ADAM17/ITGB5/TIMP2/SEMA7A/EGFL6/SFRP2/ITGBL1/ADAMTS5/FGF2/ACTN1/ITGA5/FGF1/CXADR/FERMT1/CD9/ECM2/ACTN4/GPNMB/DST/DMP1/LAMB1/LAMA5
BP	GO:0010631	epithelial cell migration	132	0.401276094836428	2.32604644741575	6.8446369790225e-09	3.77686936012683e-07	2.63571961946353e-07	1576	tags=43%, list=18%, signal=36%	S100A2/PTGS2/MACF1/ANLN/NRP2/MET/ITGA2/SEMA3A/GREM1/KRT16/LOXL2/TGFB2/ANXA1/BMP4/GATA3/ITGB3/ITGA3/HAS2/ADAM9/FAP/THBS1/EPHA2/DOCK5/ITGB1/SLIT2/FOXC2/SRPX2/CDH13/ADAM17/ROCK2/PTPRR/ANGPT2/SPARC/TACSTD2/WNT5A/EPPK1/HDAC9/PIK3CA/FAT2/ATP2B4/PTPRG/FGF2/BMPR2/EFNB2/CEACAM1/MCC/PPARG/PKN2/FGF1/PLK2/FERMT1/VEGFA/MAP4K4/PRKD1/ANXA3/ZEB2/NF1
BP	GO:2000147	positive regulation of cell motility	245	0.322507716984596	2.08790798146592	6.8457298983357e-09	3.77686936012683e-07	2.63571961946353e-07	1642	tags=40%, list=19%, signal=33%	PTGS2/FN1/PLAU/POSTN/SEMA3C/WNK1/LRRC15/NRP2/DDR2/MET/ITGA2/SNAI2/LAMC2/SEMA3A/CCN4/TGFB2/ANXA1/EGFR/COL1A1/TNFAIP6/BMP4/ADAM10/GATA3/ITGB3/MMP14/CAV1/ITGA3/HAS2/XG/ADAM9/SEMA3D/THBS1/NOX4/PODXL/FLNA/KIF20B/MGAT5/DOCK5/DRD1/ITGB1/FOXC2/ITGAV/SRPX2/CDH13/ADAM17/PDGFC/F3/FER/ROCK2/SERPINE1/FPR2/CD274/MYLK/SEMA7A/TWIST1/ITGA6/SPARC/IGFBP5/WNT5A/HDAC9/PGAM4/BAG4/MOSPD2/CCL7/LRP1/PTAFR/FGF2/BMPR2/CXCL…
BP	GO:0007160	cell-matrix adhesion	123	0.411538606039467	2.38597217078999	7.25041963421662e-09	3.95156881661162e-07	2.75763508464423e-07	2100	tags=53%, list=24%, signal=41%	MUC4/ADAMTS12/MACF1/FN1/COL17A1/PLAU/POSTN/ITGA11/FMN1/MSLN/ITGA2/GREM1/LIMS1/COL3A1/LYPD3/ITGB6/ITGB3/MMP14/ITGA3/ADAM9/THBS1/RASA1/PPFIA2/ITGB1/ITGB4/ITGAV/CDH13/SLK/L1CAM/ROCK2/SERPINE1/ITGB5/EFNA5/NID2/VCL/ITGA6/ITGBL1/ITGA1/AJUBA/LRP1/COL5A3/VWA2/ACTN1/CDK6/IQGAP1/FERMT1/VEGFA/MAP4K4/PHLDB2/NID1/ECM2/NF1/JAG1/ROCK1/WDPCP/NRP1/FERMT2/PPFIA1/PIK3CB/CTNNB1/CORO1C/PEAK1/CD44/EMILIN1/COL13A1
MF	GO:0022803	passive transmembrane transporter activity	215	-0.408411488791615	-2.09528279157852	7.29143168316645e-09	3.95156881661162e-07	2.75763508464423e-07	2173	tags=53%, list=25%, signal=41%	KCNA2/TMC2/KCNJ4/KCNC2/GRIA1/RYR2/SLC5A8/P2RX6/ANO3/SCN1B/KCNAB1/BCL2/KCNT1/GJC3/KCNH3/CACNA1F/CATSPER3/KCNJ10/TMEM37/SCN3B/TMEM175/KCNH1/SCN3A/ATP5MC1/KCNE3/ASIC2/SCN11A/TMC8/ATP5ME/CHRNB3/GABRG2/CALHM6/TSPOAP1/AQP4/CLCNKB/CATSPER2/KCNV1/KCNK9/ANO7/KCNG3/GJA4/BEST3/CACNA1A/SCN4A/CACNB2/SCNN1B/KCNIP2/KCNH2/KCNK15/GRIK3/OTOP3/CHRNA10/KCNF1/P2RX5/CACNA1I/KCNE2/ATP5F1D/GABRB3/SCNN1D/GRIA4/KCNA6/KCNA…
BP	GO:0010632	regulation of epithelial cell migration	96	0.448652429188042	2.45566184788581	8.03906734488042e-09	4.31722954924881e-07	3.01281446078417e-07	2028	tags=53%, list=23%, signal=41%	PTGS2/MACF1/NRP2/MET/ITGA2/SEMA3A/TGFB2/ANXA1/BMP4/GATA3/ITGB3/ITGA3/HAS2/ADAM9/THBS1/EPHA2/DOCK5/SLIT2/FOXC2/SRPX2/ADAM17/ROCK2/PTPRR/ANGPT2/SPARC/TACSTD2/WNT5A/EPPK1/HDAC9/ATP2B4/PTPRG/FGF2/BMPR2/CEACAM1/MCC/PPARG/FGF1/PLK2/VEGFA/MAP4K4/PRKD1/ANXA3/NF1/DOCK1/STC1/AKT3/NRP1/RREB1/SPRED1/CORO1C/DNAJA4
BP	GO:0055080	cation homeostasis	312	-0.372910442988179	-1.9939706680412	8.10714236060766e-09	4.31722954924881e-07	3.01281446078417e-07	1891	tags=38%, list=21%, signal=31%	MTLN/GSTM2/ATP6V1G2/CCR10/S1PR1/SNCA/KCNJ10/TMEM175/CX3CR1/HCRT/HRC/CXCR6/SLC9B1/MT1DP/TMC8/CA7/TMPRSS3/AGTR2/CALCA/F2RL3/LPAR2/TSPOAP1/SLC12A5/SLC30A10/ATP2B2/PDK4/ADORA2A/ATP1B2/HAP1/CCL5/CACNA1A/GNG3/CD24/NPR1/FZD9/CORO1A/PLA2G6/CACNB2/SCNN1B/NPFF/AGT/ATP6V0E2/KCNH2/SMDT1/CHRNA10/ATP4A/CALCB/P2RX5/GLP1R/CD52/CAPN3/SPX/CALB1/JSRP1/P2RY8/KCNA5/SLC4A10/ADCY5/ATP1A2/CCR6/SLC12A3/ALAS2/ADORA1/CCR7/…
BP	GO:0150115	cell-substrate junction organization	60	0.534540915822708	2.64260068989059	8.58221169113904e-09	4.51686597103949e-07	3.15213239410436e-07	2018	tags=60%, list=23%, signal=47%	MACF1/FN1/COL17A1/FMN1/KRT14/ITGA2/LAMC2/GREM1/LIMS1/LAMA3/MMP14/LAMB3/THBS1/ITGB4/SLK/PLEC/ROCK2/EFNA5/VCL/ITGA6/AJUBA/LRP1/ACTN1/LAMC1/ITGA5/IQGAP1/VEGFA/MAP4K4/PHLDB2/DST/ROCK1/WDPCP/NRP1/FERMT2/CORO1C/PEAK1
BP	GO:0007044	cell-substrate junction assembly	59	0.539829806075504	2.65070001852685	8.67628009193457e-09	4.51686597103949e-07	3.15213239410436e-07	2018	tags=61%, list=23%, signal=47%	MACF1/FN1/COL17A1/FMN1/KRT14/ITGA2/LAMC2/GREM1/LIMS1/LAMA3/MMP14/LAMB3/THBS1/ITGB4/SLK/PLEC/ROCK2/EFNA5/VCL/ITGA6/AJUBA/LRP1/ACTN1/LAMC1/ITGA5/IQGAP1/VEGFA/MAP4K4/PHLDB2/DST/ROCK1/WDPCP/NRP1/FERMT2/CORO1C/PEAK1
BP	GO:0030855	epithelial cell differentiation	347	0.284983003743816	1.91986002516203	8.70330151180046e-09	4.51686597103949e-07	3.15213239410436e-07	1281	tags=31%, list=15%, signal=28%	KRT6A/SCEL/EREG/UPK2/ZBED2/CASP14/DSG3/KRT6C/IVL/KRT13/CDH3/SOX11/CD109/SIX1/KRT14/MET/ITGA2/RPTN/WNT7B/GREM1/KLK5/KRT16/PPL/IL6ST/XDH/FRMD6/KLF7/E2F7/ANXA1/MYO9A/IL31RA/CDH2/ELF5/DSC3/KRT9/COL22A1/FLNB/BMP4/TP63/AR/GATA3/CAV1/CLOCK/TGM5/CTSV/ADAM9/PITX2/KRT17/FAT1/KRT80/EHF/PODXL/KRT7/SKIL/FLNA/NKX3-2/DLX5/EPHA2/FOXJ1/FOXC2/WT1/PKP1/UGCG/ABCA12/ROCK2/SERPINE1/DLG5/PCSK6/GDNF/ADAMTSL4/GRHL1/PTK7/…
BP	GO:0001525	angiogenesis	239	0.313278940390641	2.02127988450477	9.73149492831465e-09	5.00803991100831e-07	3.49490220335759e-07	1576	tags=37%, list=18%, signal=31%	EREG/HMGA2/PTGS2/COL8A1/FN1/ADAM12/THBS2/NRP2/SULF1/GREM1/TGFBI/ESM1/LOXL2/TGFB2/E2F7/ANXA1/COL22A1/BMP4/ISM1/COL8A2/ITGB3/MMP14/ELK3/CAV1/FAP/THBS1/ITGB8/UNC5B/APLN/EDNRA/EPHA2/ITGB1/ANGPTL2/SLIT2/FOXC2/ITGAV/SRPX2/CDH13/F3/ROCK2/ADM/SERPINE1/ANGPTL4/HK2/CLIC4/SFRP2/TWIST1/ANGPT2/SPARC/MMP2/ATF2/WNT5A/HDAC9/PIK3CA/E2F8/HOXA3/ATP2B4/FGF2/EFNB2/COL4A1/PGK1/NOTCH3/CEACAM1/CXCL8/RUNX1/EPHB2/ITGA5/PP…
BP	GO:0040017	positive regulation of locomotion	249	0.318012222777013	2.03480388922988	1.06417010032999e-08	5.41489998459403e-07	3.77883288140736e-07	1642	tags=39%, list=19%, signal=33%	PTGS2/FN1/PLAU/POSTN/SEMA3C/WNK1/LRRC15/NRP2/DDR2/MET/ITGA2/SNAI2/LAMC2/SEMA3A/CCN4/TGFB2/ANXA1/EGFR/COL1A1/TNFAIP6/BMP4/ADAM10/GATA3/ITGB3/MMP14/CAV1/ITGA3/HAS2/XG/ADAM9/SEMA3D/THBS1/NOX4/PODXL/FLNA/KIF20B/MGAT5/DOCK5/DRD1/ITGB1/SLIT2/FOXC2/ITGAV/SRPX2/CDH13/ADAM17/PDGFC/F3/FER/ROCK2/SERPINE1/FPR2/CD274/MYLK/SEMA7A/TWIST1/ITGA6/SPARC/IGFBP5/WNT5A/HDAC9/PGAM4/BAG4/MOSPD2/CCL7/LRP1/PTAFR/FGF2/BMPR…
MF	GO:0015077	monovalent inorganic cation transmembrane transporter activity	176	-0.429517643390745	-2.14821366590333	1.0710925903335e-08	5.41489998459403e-07	3.77883288140736e-07	2645	tags=61%, list=30%, signal=43%	MFSD3/KCNK5/SURF1/COX5A/SLC28A1/ATP6V1E2/COX7C/COX7B/COX7A1/SCN4B/ATP5PO/COX4I1/COX7A2/COX5B/SLC6A13/TCIRG1/RHCE/RHAG/SLC6A3/ATP5PF/KCNA2/KCNJ4/SLC4A8/KCNC2/SLC5A8/SCN1B/KCNAB1/COX6A2/KCNT1/KCNH3/SLC5A4/ATP6V1G2/KCNJ10/SCN3B/TMEM175/KCNH1/SLC6A15/SCN3A/ATP5MC1/KCNE3/SLC9B1/ASIC2/SCN11A/SLC5A2/ATP5ME/SLC12A5/SLC1A1/CYB5A/ATP1B2/KCNV1/KCNK9/KCNG3/SCN4A/SCNN1B/KCNIP2/SLC5A1/ATP6V0E2/KCNH2/SLC18A1/KC…
BP	GO:0030073	insulin secretion	120	-0.480143837029753	-2.27678441732597	1.07873579052984e-08	5.41489998459403e-07	3.77883288140736e-07	1358	tags=41%, list=15%, signal=35%	CCL5/CACNA1A/HMGN3/PLA2G6/RBP4/NPFF/ADRA2A/CPLX1/GAL/GLP1R/NKX6-1/LRP5L/FOXA2/KCNA5/ADCY5/SYT9/STXBP5L/VGF/MAFA/HNF1B/CLTRN/CACNA2D2/GCK/CRH/SNAP25/FFAR1/FAM3D/RFX6/NEUROD1/CASR/CNR1/ADRA2C/KCNJ11/UCN3/CARTPT/PDX1/NR1H4/ABCC8/MYRIP/BRSK2/G6PC2/FAM3B/BLK/CFTR/GHRL/SLC2A2/CHGA/NR0B2/CELA2A
BP	GO:0050673	epithelial cell proliferation	197	0.340482935569128	2.10772645566028	1.11243545992234e-08	5.53866240371091e-07	3.86520151243877e-07	1436	tags=40%, list=16%, signal=34%	EREG/COL8A1/KLK8/CDH3/SOX11/NRP2/CD109/SIX1/SERPINB5/SIX4/SULF1/SNAI2/LOXL2/TGFB2/XDH/IGFBP3/EGFR/BMP4/NOG/TP63/WNT2/AR/COL8A2/GATA3/ITGB3/MMP14/CAV1/HAS2/SCN5A/FAP/THBS1/EHF/APLN/DLX5/SDR16C5/EPHA2/NOD2/SLURP1/CDH13/ADAM17/F3/C5AR2/SULF2/BRCA2/IQGAP3/UHRF1/CAV2/AREG/SFRP2/TWIST1/SPARC/TACSTD2/TGFA/IGFBP5/ATF2/WNT5A/FZD7/EPPK1/CDKN2B/YAP1/ERRFI1/PRKDC/FGF2/BMPR2/EFNB2/LAMC1/CEACAM1/MCC/CDK6/CLDN1…
BP	GO:0030326	embryonic limb morphogenesis	59	0.537599909124213	2.63975066407554	1.15040593534222e-08	5.63606875842859e-07	3.93317734525423e-07	994	tags=44%, list=11%, signal=39%	DKK1/CRABP2/GREM1/TGFB2/HOXA10/TFAP2A/BMP4/NOG/SALL4/TP63/RUNX2/CHST11/DLX5/GLI2/FZD6/PRRX1/GLI3/SFRP2/TWIST1/CPLANE1/WNT5A/WNT9A/LNPK/RPGRIP1L/HOXD10/SHOX2
BP	GO:0035113	embryonic appendage morphogenesis	59	0.537599909124213	2.63975066407554	1.15040593534222e-08	5.63606875842859e-07	3.93317734525423e-07	994	tags=44%, list=11%, signal=39%	DKK1/CRABP2/GREM1/TGFB2/HOXA10/TFAP2A/BMP4/NOG/SALL4/TP63/RUNX2/CHST11/DLX5/GLI2/FZD6/PRRX1/GLI3/SFRP2/TWIST1/CPLANE1/WNT5A/WNT9A/LNPK/RPGRIP1L/HOXD10/SHOX2
BP	GO:0098771	inorganic ion homeostasis	314	-0.371649717597168	-1.99106242406612	1.21297380532362e-08	5.89543776492208e-07	4.11418015840758e-07	1891	tags=38%, list=21%, signal=31%	MTLN/GSTM2/ATP6V1G2/CCR10/S1PR1/SNCA/KCNJ10/TMEM175/CX3CR1/HCRT/HRC/CXCR6/SLC9B1/MT1DP/TMC8/CA7/TMPRSS3/AGTR2/CALCA/F2RL3/LPAR2/TSPOAP1/SLC12A5/SLC30A10/ATP2B2/PDK4/ADORA2A/ATP1B2/HAP1/CCL5/CACNA1A/GNG3/CD24/NPR1/FZD9/CORO1A/PLA2G6/CACNB2/SCNN1B/NPFF/AGT/ATP6V0E2/KCNH2/SMDT1/CHRNA10/ATP4A/CALCB/P2RX5/GLP1R/CD52/CAPN3/SPX/CALB1/JSRP1/P2RY8/KCNA5/SLC4A10/ADCY5/ATP1A2/CCR6/SLC12A3/ALAS2/ADORA1/CCR7/…
BP	GO:0090132	epithelium migration	134	0.396758726061108	2.3317638896715	1.24160559936305e-08	5.98708085866088e-07	4.17813405173144e-07	1576	tags=43%, list=18%, signal=35%	S100A2/PTGS2/MACF1/ANLN/NRP2/MET/ITGA2/SEMA3A/GREM1/KRT16/LOXL2/TGFB2/ANXA1/BMP4/GATA3/ITGB3/ITGA3/HAS2/ADAM9/FAP/THBS1/EPHA2/DOCK5/ITGB1/SLIT2/FOXC2/SRPX2/CDH13/ADAM17/ROCK2/PTPRR/ANGPT2/SPARC/TACSTD2/WNT5A/EPPK1/HDAC9/PIK3CA/FAT2/ATP2B4/PTPRG/FGF2/BMPR2/EFNB2/CEACAM1/MCC/PPARG/PKN2/FGF1/PLK2/FERMT1/VEGFA/MAP4K4/PRKD1/ANXA3/ZEB2/NF1
MF	GO:0015075	ion transmembrane transporter activity	402	-0.349673678134208	-1.91436860113652	1.37208713305287e-08	6.56457937719983e-07	4.58114618437061e-07	2176	tags=43%, list=25%, signal=34%	SLC7A8/KCNA2/TMC2/KCNJ4/SLC4A8/KCNC2/GRIA1/RYR2/SLC5A8/P2RX6/ANO3/MPC1/SCN1B/SLC25A29/KCNAB1/SLC22A9/SFXN4/COX6A2/KCNT1/KCNH3/SLC5A4/SFXN2/ATP6V1G2/CACNA1F/SLC27A5/CATSPER3/KCNJ10/TMEM37/SCN3B/TMEM175/KCNH1/SLC6A15/SCN3A/ATP5MC1/KCNE3/SLC9B1/SLC25A47/ASIC2/SCN11A/TMC8/SLC5A2/ATP5ME/ATP8A1/CHRNB3/GABRG2/SLC2A8/CALHM6/MPC2/TSPOAP1/SLC12A5/SLC30A10/SLC1A1/SLCO2A1/ATP2B2/CLCNKB/CYB5A/CATSPER2/ATP1B2/…
BP	GO:0048568	embryonic organ development	199	0.342578330045907	2.11778283457347	1.38692364226328e-08	6.58412432962814e-07	4.59478579158621e-07	2043	tags=46%, list=23%, signal=36%	COL11A1/GJB6/SOX11/SIX1/SIX4/WNT7B/TBX15/GJB5/TGFB2/E2F7/EGFR/TFAP2A/BMP4/NOG/RUNX2/CTHRC1/MFAP5/WNT2/FBN1/GATA3/MMP14/CELSR1/CHST11/MICAL2/NKX3-2/DLX5/EPHA2/STRA6/GLI2/FOXC2/PDGFC/ALDH1A3/FZD6/PRRX1/ADM/HOXA6/GDNF/MMP16/PTK7/GLI3/OTX1/ZFPM2/TWIST1/LHX1/TEAD1/WNT5A/FOXL2/STIL/WNT9A/YAP1/PAX8/E2F8/HOXD10/PLK4/HOXA3/SHOX2/PCSK5/CXCL8/EPHB2/PPP1R13L/RARG/PDGFRB/ZEB1/KITLG/NOTCH2/VEGFA/INSIG2/ZFP36L1…
MF	GO:0015267	channel activity	214	-0.407180129716119	-2.08895484183857	1.51012132210301e-08	7.1138330588914e-07	4.96444742326981e-07	2173	tags=53%, list=25%, signal=41%	KCNA2/TMC2/KCNJ4/KCNC2/GRIA1/RYR2/P2RX6/ANO3/SCN1B/KCNAB1/BCL2/KCNT1/GJC3/KCNH3/CACNA1F/CATSPER3/KCNJ10/TMEM37/SCN3B/TMEM175/KCNH1/SCN3A/ATP5MC1/KCNE3/ASIC2/SCN11A/TMC8/ATP5ME/CHRNB3/GABRG2/CALHM6/TSPOAP1/AQP4/CLCNKB/CATSPER2/KCNV1/KCNK9/ANO7/KCNG3/GJA4/BEST3/CACNA1A/SCN4A/CACNB2/SCNN1B/KCNIP2/KCNH2/KCNK15/GRIK3/OTOP3/CHRNA10/KCNF1/P2RX5/CACNA1I/KCNE2/ATP5F1D/GABRB3/SCNN1D/GRIA4/KCNA6/KCNA5/KCNB2…
BP	GO:0006875	cellular metal ion homeostasis	241	-0.390294246879945	-2.02916202427065	1.53980345305063e-08	7.19828728739087e-07	5.02338450734074e-07	1915	tags=40%, list=22%, signal=32%	SLC25A27/MTLN/GSTM2/CCR10/S1PR1/SNCA/CX3CR1/HCRT/HRC/CXCR6/MT1DP/TMPRSS3/AGTR2/CALCA/F2RL3/LPAR2/TSPOAP1/SLC30A10/ATP2B2/ATP1B2/HAP1/CCL5/CACNA1A/GNG3/CD24/FZD9/CORO1A/PLA2G6/CACNB2/NPFF/AGT/SMDT1/CHRNA10/ATP4A/CALCB/P2RX5/GLP1R/CD52/CAPN3/CALB1/JSRP1/P2RY8/KCNA5/ADCY5/ATP1A2/CCR6/ALAS2/ADORA1/CCR7/SLC24A5/P2RX2/MCOLN3/MCOLN2/MT1M/MT1A/RAMP3/C7/FFAR1/CCL23/MT1F/TACR1/GPR18/TMPRSS6/CXCR5/KEL/CASR/…
BP	GO:0030003	cellular cation homeostasis	275	-0.378323023897441	-1.99316425909965	1.63679698306619e-08	7.59374600325555e-07	5.29935865330839e-07	1915	tags=38%, list=22%, signal=31%	SLC25A27/MTLN/GSTM2/ATP6V1G2/CCR10/S1PR1/SNCA/TMEM175/CX3CR1/HCRT/HRC/CXCR6/SLC9B1/MT1DP/CA7/TMPRSS3/AGTR2/CALCA/F2RL3/LPAR2/TSPOAP1/SLC30A10/ATP2B2/ATP1B2/HAP1/CCL5/CACNA1A/GNG3/CD24/FZD9/CORO1A/PLA2G6/CACNB2/NPFF/AGT/ATP6V0E2/SMDT1/CHRNA10/ATP4A/CALCB/P2RX5/GLP1R/CD52/CAPN3/CALB1/JSRP1/P2RY8/KCNA5/SLC4A10/ADCY5/ATP1A2/CCR6/ALAS2/ADORA1/CCR7/SLC24A5/P2RX2/MCOLN3/MCOLN2/MT1M/MT1A/RAMP3/C7/FFAR1/C…
BP	GO:0016331	morphogenesis of embryonic epithelium	78	0.468761584514087	2.43148517463221	1.70694671113467e-08	7.8596553826983e-07	5.48492571998953e-07	2302	tags=63%, list=26%, signal=47%	SOX11/SIX1/SIX4/SULF1/WNT7B/GREM1/TGFB2/TFAP2A/BMP4/NOG/SALL4/TP63/CTHRC1/WNT2/AR/GATA3/CELSR1/KIF20B/GLI2/ALDH1A3/FZD6/ADM/GDNF/PTK7/PRICKLE1/SFRP2/TWIST1/WNT5A/STIL/PAX8/RARG/SOX4/STK3/SEMA4C/NODAL/ZEB2/LAMA5/FZD1/MIB1/TULP3/SKI/CTNNB1/TGFB1I1/DVL3/HIF1A/GRHL2/LUZP1/ARHGAP35/RALA
BP	GO:0048704	embryonic skeletal system morphogenesis	47	0.579453387558458	2.69567821095139	1.77747517509229e-08	8.12332684497403e-07	5.66893103760779e-07	994	tags=47%, list=11%, signal=42%	COL11A1/SOX11/SIX1/SIX4/TBX15/TFAP2A/BMP4/NOG/RUNX2/MMP14/CHST11/FOXC2/PRRX1/HOXA6/MMP16/GLI3/TWIST1/LHX1/WNT9A/HOXD10/HOXA3/SHOX2
BP	GO:1902850	microtubule cytoskeleton organization involved in mitosis	70	0.504648267024505	2.55302345014868	1.80744156602967e-08	8.19909048175238e-07	5.72180332014072e-07	3483	tags=84%, list=40%, signal=51%	KIF23/FLNA/NEK2/ITGB1/DLGAP5/CENPE/TPX2/KIF4A/STIL/KIF11/TTK/CENPA/NDE1/STAG1/PRC1/CEP97/RCC1/CCNB1/PLK2/CKAP5/KIF4B/RACGAP1/ESPL1/SPDL1/GPSM2/NUF2/CDC20/PLK1/AURKA/MAD2L1/NDC80/NUSAP1/SPICE1/KIF2A/CHMP2B/MZT1/DYNC1H1/CEP192/TOGARAM1/GOLGA2/CLTC/SMC3/UBXN2B/STAG2/ARHGEF10/CHMP1B/CLASP1/XIAP/CENPH/MAP4/NUMA1/STMN1/ZW10/TPR/INTS13/KPNB1/SPAST/NUP62/RHOA
BP	GO:0007059	chromosome segregation	168	0.363219893797517	2.18762232280079	1.87033268987075e-08	8.42199808291801e-07	5.87736123906754e-07	3178	tags=61%, list=36%, signal=40%	KNL1/KIF14/FAM83D/KIF23/ECT2/BRIP1/CENPF/KIF18A/BUB1/TOP2A/NEK2/DLGAP5/SMC1B/CENPE/TRIP13/KIF4A/LATS1/HJURP/KIF2C/NEK11/NCAPG2/SGO1/NDC1/MKI67/MAPK15/BUB1B/SMC4/TTK/SHOC1/NDE1/CENPK/STAG1/PRC1/RCC1/CCNB1/SUN1/SGO2/NCAPH/CCNE2/KIF4B/INCENP/RACGAP1/CDCA5/ESPL1/RAD18/SPDL1/NUF2/CDC20/NCAPD3/CDCA8/PLK1/CDCA2/KIF18B/NR3C1/IHO1/MAD2L1/NDC80/RAD21/AGO4/NUSAP1/TOP1/SPICE1/CDC6/CTNNB1/CHMP2B/SMC6/ANAPC1/S…
BP	GO:0140014	mitotic nuclear division	157	0.370567945706084	2.19938027355768	1.94771507725498e-08	8.69446777377406e-07	6.06750647349903e-07	2228	tags=46%, list=25%, signal=35%	EREG/ANLN/BMP4/KIF14/KIF23/CENPF/KIF18A/FLNA/KIF20B/BUB1/NEK2/DLGAP5/CENPE/TPX2/TRIP13/CAV2/MTBP/TGFA/KIF4A/EPS8/KIF2C/NCAPG2/SGO1/KIF11/MKI67/BUB1B/SMC4/CDK1/TTK/NDE1/CENPK/CDC25C/STAG1/PRC1/PDGFRB/CEP97/RCC1/CCNB1/SGO2/NCAPH/CCNB2/KIF4B/INCENP/RACGAP1/CDCA5/ESPL1/SPDL1/NUF2/CDC20/NCAPD3/CDCA8/PLK1/KIF18B/AURKA/CDC14C/MAD2L1/NDC80/RAD21/NUSAP1/SPICE1/CDC6/KIF2A/KNTC1/CHMP2B/ANAPC1/MZT1/SMC2/CHEK…
BP	GO:0051272	positive regulation of cellular component movement	254	0.309355392972913	1.99709256802545	1.95923669624562e-08	8.69446777377406e-07	6.06750647349903e-07	1642	tags=38%, list=19%, signal=32%	PTGS2/FN1/PLAU/POSTN/SEMA3C/WNK1/LRRC15/NRP2/DDR2/MET/ITGA2/SNAI2/LAMC2/SEMA3A/CCN4/TGFB2/ANXA1/EGFR/COL1A1/TNFAIP6/BMP4/ADAM10/GATA3/ITGB3/MMP14/CAV1/ITGA3/HAS2/XG/ADAM9/SEMA3D/THBS1/NOX4/PODXL/FLNA/KIF20B/MGAT5/DOCK5/DRD1/ITGB1/FOXC2/ITGAV/SRPX2/CDH13/ADAM17/PDGFC/F3/FER/ROCK2/SERPINE1/FPR2/CD274/MYLK/SEMA7A/TWIST1/ITGA6/SPARC/IGFBP5/WNT5A/HDAC9/PGAM4/BAG4/MOSPD2/CCL7/LRP1/PTAFR/FGF2/BMPR2/CXCL…
BP	GO:0098609	cell-cell adhesion	403	0.265020596427494	1.79261127339634	1.9905326090891e-08	8.76979978277817e-07	6.12007754100852e-07	1352	tags=33%, list=15%, signal=29%	DSG3/KIRREL1/FN1/PCDHGB2/IL20RB/TRIM29/PCDH7/WNK1/CDH3/MUC21/PCDHGB5/AMIGO2/ICAM5/PCDHGC5/PCDHGA10/NT5E/PCDHGB7/KIF26B/WNT7B/PTPRU/FAT3/PCDHGB1/CDH11/IL6ST/TGFB2/IL1RAP/LIMS1/ANXA1/VSTM2L/HMCN1/EGFR/PCDHGA1/ADAM19/LAMA3/CDH2/PCDHGA9/DSC3/BMP4/PCDHGA12/COL8A2/GATA3/ITGB3/CAV1/HAS2/CELSR1/PCDHB8/XG/PRKG1/ADAM9/TENM4/PCDHGB4/FAT1/PCDHGC4/PODXL/FLNA/LPP/TNFSF4/FOXJ1/GPC6/PCDHGA7/PCDHGB3/ITGB1/NOD2/GL…
CC	GO:0099081	supramolecular polymer	434	0.260357627885069	1.77918513742824	2.14827340870342e-08	9.39716168207126e-07	6.55788724762098e-07	2059	tags=38%, list=23%, signal=30%	COL11A1/KRT6A/TNNT1/CASP14/KRT6C/AHNAK2/COL8A1/MACF1/KRT13/RP1L1/GJB6/SLC2A1/FMN1/KRT14/ACTBL2/FHOD3/DNAH3/KIF26B/ANKRD1/KRT16/PPL/COL5A2/CLMP/ANXA1/COL5A1/COL1A2/COL3A1/DNAH11/COL1A1/KRT9/GAS2L3/FLNB/COL6A3/MFAP5/KIF14/FBN1/SCN5A/BICD1/KIF23/REEP3/ASPM/KRT17/KRT80/KIF18A/KIF20A/KRT7/AHNAK/FLNA/KIF20B/HOMER1/JPH2/CEP170/NEK2/PKP1/FLNC/MYOM3/PLEC/FAM161B/CENPE/TMOD3/TPX2/CMYA5/LTBP1/CLIP4/CAVIN4/N…
BP	GO:0055065	metal ion homeostasis	274	-0.375838407381656	-1.9820707757638	2.29286425328254e-08	9.95622261395142e-07	6.94803255743455e-07	1915	tags=39%, list=22%, signal=32%	SLC25A27/MTLN/GSTM2/CCR10/S1PR1/SNCA/KCNJ10/CX3CR1/HCRT/HRC/CXCR6/MT1DP/TMC8/TMPRSS3/AGTR2/CALCA/F2RL3/LPAR2/TSPOAP1/SLC12A5/SLC30A10/ATP2B2/ADORA2A/ATP1B2/HAP1/CCL5/CACNA1A/GNG3/CD24/NPR1/FZD9/CORO1A/PLA2G6/CACNB2/SCNN1B/NPFF/AGT/KCNH2/SMDT1/CHRNA10/ATP4A/CALCB/P2RX5/GLP1R/CD52/CAPN3/SPX/CALB1/JSRP1/P2RY8/KCNA5/ADCY5/ATP1A2/CCR6/SLC12A3/ALAS2/ADORA1/CCR7/SLC24A5/P2RX2/MCOLN3/MCOLN2/MT1M/MT1A/RAM…
BP	GO:0051094	positive regulation of developmental process	649	0.231756454276125	1.68243937605747	2.30859505418207e-08	9.95622261395142e-07	6.94803255743455e-07	1699	tags=32%, list=19%, signal=28%	HMGA2/ZBED2/DKK1/INHBA/PTGS2/MACF1/FN1/CDKL5/CRABP2/SEMA3C/SOX11/AMIGO2/ADAM12/PLXNC1/THBS2/SIX1/DDR2/SIX4/SNAI2/SEMA3A/WNT7B/GREM1/FOXD1/LRRN1/CCN4/ANKRD1/LOXL2/REST/IL6ST/TGFB2/IL1RAP/LIMS1/ANXA1/ZNF365/IGFBP3/ASXL2/CDH2/COL1A1/TFAP2A/AXL/BMP4/NOG/TP63/RUNX2/CTHRC1/WNT2/AR/PLXNA1/GATA3/BDNF/MMP14/ITGA3/HAS2/ADAM9/TENM4/ECT2/SLITRK4/ROR1/THBS1/ITGB8/RIF1/ASPM/KRT17/SKIL/FLNA/KIF20B/PLAG1/TNFSF4/…
BP	GO:0030072	peptide hormone secretion	135	-0.466089365465259	-2.24280818141275	2.58916312522168e-08	1.10881363488514e-06	7.73794794876703e-07	1358	tags=40%, list=15%, signal=34%	CCL5/CACNA1A/FFAR3/HMGN3/PLA2G6/RBP4/NPFF/ADRA2A/CPLX1/GAL/GLP1R/NKX6-1/LRP5L/FOXA2/KCNA5/ADCY5/CRHBP/SYT9/STXBP5L/VGF/MAFA/HNF1B/CLTRN/CACNA2D2/GCK/CRH/SNAP25/FFAR1/FAM3D/RFX6/NEUROD1/CASR/CNR1/EDN3/ADRA2C/KCNJ11/UCN3/CARTPT/PDX1/NR1H4/ABCC8/MYRIP/BRSK2/G6PC2/VIP/FAM3B/BLK/CFTR/INS/GHRL/SLC2A2/CHGA/NR0B2/CELA2A
BP	GO:0072507	divalent inorganic cation homeostasis	207	-0.404715107353373	-2.07647669782073	2.62527388053695e-08	1.1164706419728e-06	7.79138300802633e-07	2006	tags=44%, list=23%, signal=35%	PRKN/BCL2/MT1X/SLC25A27/MTLN/GSTM2/CCR10/S1PR1/SNCA/CX3CR1/HCRT/HRC/CXCR6/MT1DP/TMC8/CALCA/F2RL3/LPAR2/TSPOAP1/SLC30A10/ATP2B2/HAP1/CCL5/CACNA1A/GNG3/CD24/FZD9/CORO1A/PLA2G6/CACNB2/NPFF/AGT/SMDT1/CHRNA10/CALCB/P2RX5/GLP1R/CD52/CAPN3/CALB1/JSRP1/P2RY8/KCNA5/ADCY5/ATP1A2/CCR6/ADORA1/CCR7/SLC24A5/P2RX2/MCOLN3/MCOLN2/MT1M/MT1A/RAMP3/FFAR1/CCL23/MT1F/TACR1/GPR18/CXCR5/KEL/CASR/RGN/EPO/CNR1/EDN3/MT1H/S…
BP	GO:0007369	gastrulation	90	0.445107609736315	2.39902026203193	2.77778028811555e-08	1.17318113685653e-06	8.18714190181426e-07	907	tags=38%, list=10%, signal=34%	COL11A1/HMGA2/DKK1/INHBA/COL8A1/FN1/COL12A1/WNK1/ITGA2/COL7A1/COL5A2/COL5A1/LAMA3/ELF5/BMP4/NOG/ITGB3/MMP14/ITGA3/TENM4/LAMB3/APLN/EPHA2/ITGB1/ITGB4/FOXC2/ITGAV/ITGB5/SFRP2/LHX1/MMP2/TWSG1/WNT5A/FZD7
BP	GO:0030324	lung development	90	0.444743270801486	2.39705656501174	2.84275687258608e-08	1.18458232732443e-06	8.26670605544569e-07	2019	tags=54%, list=23%, signal=42%	SOX11/LOX/WNT7B/ADAMTS2/EGFR/HHIP/BMP4/NOG/WNT2/MMP14/ITGA3/CELSR1/FOXJ1/STRA6/GLI2/MME/ABCA12/DLG5/PTK7/GLI3/MAN2A1/ZFPM2/SPARC/LOXL3/IGFBP5/WNT5A/RC3H2/SIM2/YAP1/ERRFI1/FGF2/BMPR2/TNC/SLC7A11/PDGFRB/FGF1/VEGFA/NODAL/HEG1/LAMA5/YWHAZ/PDPN/SP3/KRAS/FSTL3/LIF/MAN1A2/CTNNB1/EP300
BP	GO:0030323	respiratory tube development	92	0.45118188531907	2.45139034520035	2.84346182424382e-08	1.18458232732443e-06	8.26670605544569e-07	2019	tags=55%, list=23%, signal=43%	SOX11/LOX/WNT7B/ADAMTS2/EGFR/HHIP/BMP4/NOG/WNT2/MMP14/ITGA3/CELSR1/FOXJ1/STRA6/GLI2/MME/ABCA12/DLG5/PTK7/GLI3/MAN2A1/ZFPM2/SPARC/LOXL3/IGFBP5/WNT5A/RC3H2/SIM2/YAP1/ERRFI1/FGF2/BMPR2/PCSK5/TNC/SLC7A11/PDGFRB/FGF1/VEGFA/NODAL/HEG1/LAMA5/YWHAZ/PDPN/SP3/KRAS/FSTL3/LIF/TULP3/MAN1A2/CTNNB1/EP300
BP	GO:0048589	developmental growth	326	0.2829443733253	1.89699718149583	3.57842024973689e-08	1.48069227090464e-06	1.03331338648163e-06	1627	tags=34%, list=18%, signal=29%	EREG/MACF1/FN1/KLK6/CDKL5/DMBX1/CRABP2/POSTN/SEMA3C/MMP13/NRP2/FMN1/SIX1/DDR2/SIX4/KIF26B/SEMA3A/WNT7B/TGFB2/ANXA1/BMP4/NOG/SALL4/WNT2/AR/PLXNA1/GATA3/BDNF/TENM4/CHST11/SEMA3D/ASPM/PAX7/PLAG1/MAP3K13/STRA6/ITGB1/SLIT2/GLI2/FOXC2/WT1/BNC2/BRCA2/L1CAM/ADM/EFNA5/PTK7/GLI3/SEMA7A/SPTBN2/AREG/CLIC4/GAS1/ZFPM2/SFRP2/LHX1/VCL/SH3PXD2B/SHANK1/WNT5A/FOXL2/STIL/RC3H2/LATS1/TP73/FZD7/EPPK1/YAP1/PIK3CA/XRCC2…
BP	GO:0006873	cellular ion homeostasis	281	-0.37128388028959	-1.96113679703856	3.68091585848669e-08	1.51288112197131e-06	1.05577664326782e-06	1915	tags=38%, list=22%, signal=30%	SLC25A27/MTLN/GSTM2/ATP6V1G2/CCR10/S1PR1/SNCA/TMEM175/CX3CR1/HCRT/HRC/CXCR6/SLC9B1/MT1DP/CA7/TMPRSS3/AGTR2/CALCA/F2RL3/LPAR2/TSPOAP1/SLC12A5/SLC30A10/ATP2B2/ATP1B2/HAP1/CCL5/CACNA1A/GNG3/CD24/FZD9/CORO1A/PLA2G6/CACNB2/NPFF/AGT/ATP6V0E2/SMDT1/CHRNA10/ATP4A/CALCB/P2RX5/GLP1R/CD52/CAPN3/CALB1/JSRP1/P2RY8/KCNA5/SLC4A10/ADCY5/ATP1A2/CCR6/ALAS2/ADORA1/CCR7/SLC24A5/P2RX2/MCOLN3/MCOLN2/MT1M/MT1A/RAMP3/C7…
MF	GO:0015079	potassium ion transmembrane transporter activity	70	-0.547938232131918	-2.3816811175366	3.80272450302068e-08	1.54177221399547e-06	1.07593853154485e-06	2173	tags=70%, list=25%, signal=53%	KCNA2/KCNJ4/KCNC2/KCNAB1/KCNT1/KCNH3/KCNJ10/TMEM175/KCNH1/KCNE3/SLC12A5/ATP1B2/KCNV1/KCNK9/KCNG3/KCNIP2/KCNH2/KCNK15/GRIK3/ATP4A/KCNF1/KCNE2/KCNA6/KCNA5/KCNB2/ATP1A2/KCNG1/SLC12A3/HCN1/KCNIP1/GRIK5/SLC24A5/KCNQ1/KCNMB2/AQP1/SNAP25/LRRC26/KCNQ2/KCNH6/KCNK17/KCNJ11/ABCC8/KCNH8/KCNK16/KCNK3/KCNK10/KCNJ16/TRPM5/FXYD2
BP	GO:0098742	cell-cell adhesion via plasma-membrane adhesion molecules	141	0.378891024223739	2.23075699639048	3.81702056185039e-08	1.54177221399547e-06	1.07593853154485e-06	1370	tags=48%, list=16%, signal=41%	DSG3/PCDHGB2/PCDH7/WNK1/CDH3/PCDHGB5/AMIGO2/PCDHGC5/PCDHGA10/PCDHGB7/FAT3/PCDHGB1/CDH11/TGFB2/IL1RAP/VSTM2L/HMCN1/PCDHGA1/CDH2/PCDHGA9/DSC3/PCDHGA12/CELSR1/PCDHB8/TENM4/PCDHGB4/FAT1/PCDHGC4/GPC6/PCDHGA7/PCDHGB3/ITGB1/CDH13/PCDHGA4/PCDHB9/L1CAM/NECTIN3/PCDHGB6/EFNA5/PCDHGA6/SLITRK3/PCDHGA2/DSG2/PALLD/CLDN16/AJUBA/MPZL2/FLRT3/FAT2/DCHS2/TENM3/PCDHGA5/PCDHGA11/CEACAM1/CELSR3/PCDHGA3/PCDH1/ITGA5/CLDN…
BP	GO:0098813	nuclear chromosome segregation	134	0.388756759788256	2.28473607458942	3.82673704322848e-08	1.54177221399547e-06	1.07593853154485e-06	2452	tags=51%, list=28%, signal=37%	KNL1/KIF14/FAM83D/KIF23/ECT2/BRIP1/CENPF/KIF18A/BUB1/TOP2A/NEK2/DLGAP5/SMC1B/CENPE/TRIP13/KIF4A/LATS1/KIF2C/NCAPG2/SGO1/NDC1/MAPK15/BUB1B/SMC4/TTK/SHOC1/CENPK/STAG1/PRC1/CCNB1/SUN1/SGO2/NCAPH/CCNE2/KIF4B/INCENP/RACGAP1/CDCA5/ESPL1/SPDL1/NUF2/CDC20/NCAPD3/CDCA8/PLK1/KIF18B/IHO1/MAD2L1/NDC80/RAD21/AGO4/NUSAP1/SPICE1/CDC6/CTNNB1/CHMP2B/ANAPC1/SMC2/DYNC1H1/NAA50/NCAPG/SPAG5/ACTR2/ESCO2/DSCC1/ATRX/MEI…
MF	GO:0005518	collagen binding	41	0.588442152174836	2.67322822363228	3.90180022312164e-08	1.56174016773836e-06	1.08987333373745e-06	1520	tags=68%, list=17%, signal=57%	FN1/MMP13/LRRC15/ITGA11/LOX/DDR2/ITGA2/ANTXR1/TGFBI/ITGA3/ADAM9/THBS1/ITGB1/NID2/AEBP1/SPARC/ADGRG6/ITGA1/COL5A3/CTSK/MRC2/ASPN/LUM/COL6A1/SERPINH1/ITGA9/NID1/ECM2
BP	GO:0072503	cellular divalent inorganic cation homeostasis	199	-0.411745842677913	-2.09940182852595	4.60837591212034e-08	1.83257753804058e-06	1.27887943972718e-06	1915	tags=43%, list=22%, signal=35%	SLC25A27/MTLN/GSTM2/CCR10/S1PR1/SNCA/CX3CR1/HCRT/HRC/CXCR6/MT1DP/CALCA/F2RL3/LPAR2/TSPOAP1/SLC30A10/ATP2B2/HAP1/CCL5/CACNA1A/GNG3/CD24/FZD9/CORO1A/PLA2G6/CACNB2/NPFF/AGT/SMDT1/CHRNA10/CALCB/P2RX5/GLP1R/CD52/CAPN3/CALB1/JSRP1/P2RY8/KCNA5/ADCY5/ATP1A2/CCR6/ADORA1/CCR7/SLC24A5/P2RX2/MCOLN3/MCOLN2/MT1M/MT1A/RAMP3/FFAR1/CCL23/MT1F/TACR1/GPR18/CXCR5/KEL/CASR/RGN/EPO/CNR1/EDN3/MT1H/SLC8A2/S1PR4/CCL21/AT…
BP	GO:0030155	regulation of cell adhesion	332	0.279195369756682	1.87572837097384	4.70808044070215e-08	1.86014739476516e-06	1.29811929298816e-06	2018	tags=44%, list=23%, signal=35%	EDIL3/COL8A1/MACF1/FN1/PLAU/POSTN/IL20RB/IBSP/WNK1/MUC21/PLXNC1/FMN1/ITGA2/SNAI2/SPOCK1/KIF26B/PTPRU/GREM1/TGFBI/MELTF/IL6ST/TGFB2/LIMS1/ANXA1/TGM2/ADAM19/LAMA3/COL1A1/FRMD5/BMP4/ADAM10/KIF14/PLXNA1/GATA3/ADAM22/MMP14/CAV1/ITGA3/HAS2/PRKG1/ADAM9/THBS1/RASA1/PODXL/FLNA/NUAK1/EPHA2/TNFSF4/FOXJ1/DOCK5/NOD2/GLI2/FOXC2/ITGAV/CDH13/SLK/LMO7/LAMA4/ROCK2/SERPINE1/TNFSF9/DLG5/EFNA5/CD274/GLI3/UBASH3B/EGFL…
MF	GO:0005216	ion channel activity	193	-0.414216574259534	-2.09894423130763	4.78962262629007e-08	1.88023390791028e-06	1.3121368328433e-06	2173	tags=53%, list=25%, signal=41%	KCNA2/TMC2/KCNJ4/KCNC2/GRIA1/RYR2/P2RX6/ANO3/SCN1B/KCNAB1/KCNT1/KCNH3/CACNA1F/CATSPER3/KCNJ10/TMEM37/SCN3B/TMEM175/KCNH1/SCN3A/ATP5MC1/KCNE3/ASIC2/SCN11A/TMC8/ATP5ME/CHRNB3/GABRG2/CALHM6/TSPOAP1/CLCNKB/CATSPER2/KCNV1/KCNK9/ANO7/KCNG3/BEST3/CACNA1A/SCN4A/CACNB2/SCNN1B/KCNIP2/KCNH2/KCNK15/GRIK3/OTOP3/CHRNA10/KCNF1/P2RX5/CACNA1I/KCNE2/ATP5F1D/GABRB3/SCNN1D/GRIA4/KCNA6/KCNA5/KCNB2/TMEM63C/CACNA1B/KCN…
BP	GO:0050796	regulation of insulin secretion	103	-0.495626239333372	-2.29132026400339	5.05961179660151e-08	1.97357086894189e-06	1.37727280551137e-06	1358	tags=43%, list=15%, signal=37%	IL1B/CCL5/CACNA1A/HMGN3/PLA2G6/RBP4/NPFF/ADRA2A/GLP1R/NKX6-1/LRP5L/FOXA2/KCNA5/ADCY5/SYT9/STXBP5L/CLTRN/CACNA2D2/GCK/CRH/SNAP25/FFAR1/FAM3D/RFX6/NEUROD1/CASR/CNR1/ADRA2C/KCNJ11/UCN3/CARTPT/PDX1/NR1H4/ABCC8/MYRIP/BRSK2/G6PC2/BLK/CFTR/GHRL/SLC2A2/CHGA/NR0B2/CELA2A
MF	GO:0005267	potassium channel activity	56	-0.576913966145703	-2.39174161691728	5.35584707212913e-08	2.07589920694423e-06	1.44868348519949e-06	2173	tags=75%, list=25%, signal=57%	KCNA2/KCNJ4/KCNC2/KCNAB1/KCNT1/KCNH3/KCNJ10/TMEM175/KCNH1/KCNE3/KCNV1/KCNK9/KCNG3/KCNIP2/KCNH2/KCNK15/GRIK3/KCNF1/KCNE2/KCNA6/KCNA5/KCNB2/KCNG1/HCN1/KCNIP1/GRIK5/KCNQ1/KCNMB2/AQP1/SNAP25/LRRC26/KCNQ2/KCNH6/KCNK17/KCNJ11/ABCC8/KCNH8/KCNK16/KCNK3/KCNK10/KCNJ16/TRPM5
BP	GO:0065008	regulation of biological quality	1868	-0.250088336391888	-1.45710384665496	5.4007213137428e-08	2.08012687580886e-06	1.45163379899343e-06	1807	tags=26%, list=21%, signal=26%	CX3CR1/SCN3A/DGKB/SWSAP1/HCRT/HRC/CDO1/TRIM10/KCNE3/ACHE/FLRT2/CXCR6/FGFBP3/SLC9B1/DHRS11/HNF1A/IQGAP2/ASIC2/TXK/CRYM/AKR1C2/ALDH5A1/SCN11A/MT1DP/TMC8/USH1C/CIRBP/NOP53/SOCS2/GMFG/PTPRN2/PTN/KIAA0319/CA7/PRLR/KDM8/ZSWIM7/ENPP7/TMPRSS3/ACSM1/TREML1/TIFAB/FGF12/AGTR2/CALCA/SERPINA1/GAPT/CHRM3/FAM171A1/SIRT4/GDF9/TAL1/SYNGR1/F2RL3/ATP8A1/CHRNB3/GABRG2/CUX2/NLGN1/MPC2/LPAR2/TSPOAP1/MYEF2/UCN/SMTNL2/S…
BP	GO:0030199	collagen fibril organization	41	0.584020182987847	2.65313970211661	5.70761947796018e-08	2.18459135518926e-06	1.52453520266568e-06	844	tags=51%, list=10%, signal=47%	COL11A1/COL12A1/LOX/DDR2/GREM1/LOXL2/COL5A2/TGFB2/MMP11/COL5A1/ADAMTS2/COL1A2/COL3A1/COL1A1/PXDN/ADAMTS14/P4HA1/FOXC2/AEBP1/SFRP2/LOXL3
CC	GO:0099512	supramolecular fiber	429	0.254921588080806	1.73254296414023	5.83807274551561e-08	2.22064332257998e-06	1.54969436723069e-06	2059	tags=37%, list=23%, signal=30%	COL11A1/KRT6A/TNNT1/CASP14/KRT6C/AHNAK2/MACF1/KRT13/RP1L1/GJB6/SLC2A1/FMN1/KRT14/ACTBL2/FHOD3/DNAH3/KIF26B/ANKRD1/KRT16/PPL/COL5A2/CLMP/ANXA1/COL5A1/COL1A2/COL3A1/DNAH11/COL1A1/KRT9/GAS2L3/FLNB/COL6A3/MFAP5/KIF14/FBN1/SCN5A/BICD1/KIF23/REEP3/ASPM/KRT17/KRT80/KIF18A/KIF20A/KRT7/AHNAK/FLNA/KIF20B/HOMER1/JPH2/CEP170/NEK2/PKP1/FLNC/MYOM3/PLEC/FAM161B/CENPE/TMOD3/TPX2/CMYA5/LTBP1/CLIP4/CAVIN4/NEK7/PAL…
BP	GO:0007268	chemical synaptic transmission	328	-0.355367194674285	-1.90629862030714	6.41880139875761e-08	2.41157912674795e-06	1.68294050235427e-06	1807	tags=38%, list=21%, signal=31%	CX3CR1/DGKB/CPNE6/HCRT/ACHE/ASIC2/DTNA/PTPRN2/PTN/CA7/FGF12/CHRM3/SYNGR1/CHRNB3/GABRG2/CUX2/NLGN1/TSPOAP1/UCN/SLC12A5/SLC1A1/MAPK8IP2/PHF24/NTRK1/CNIH2/DLGAP2/IL1B/ADORA2A/HAP1/RPH3A/CORT/CACNA1A/NOVA1/ERC2/RIMS4/PLA2G6/CACNB2/NPY5R/CBLN2/KCNIP2/IGSF11/NTRK2/AGER/NPFF/AGT/GRIK3/CHRNA10/CPLX1/LGI1/P2RX5/SHISA9/PLP1/GABRB3/TUBB2B/CALB1/NRGN/CELF4/SNCB/SLC4A10/SEZ6/ATP1A2/CRHBP/SYT9/CACNA1B/DLGAP3/B…
BP	GO:0098916	anterograde trans-synaptic signaling	328	-0.355367194674285	-1.90629862030714	6.41880139875761e-08	2.41157912674795e-06	1.68294050235427e-06	1807	tags=38%, list=21%, signal=31%	CX3CR1/DGKB/CPNE6/HCRT/ACHE/ASIC2/DTNA/PTPRN2/PTN/CA7/FGF12/CHRM3/SYNGR1/CHRNB3/GABRG2/CUX2/NLGN1/TSPOAP1/UCN/SLC12A5/SLC1A1/MAPK8IP2/PHF24/NTRK1/CNIH2/DLGAP2/IL1B/ADORA2A/HAP1/RPH3A/CORT/CACNA1A/NOVA1/ERC2/RIMS4/PLA2G6/CACNB2/NPY5R/CBLN2/KCNIP2/IGSF11/NTRK2/AGER/NPFF/AGT/GRIK3/CHRNA10/CPLX1/LGI1/P2RX5/SHISA9/PLP1/GABRB3/TUBB2B/CALB1/NRGN/CELF4/SNCB/SLC4A10/SEZ6/ATP1A2/CRHBP/SYT9/CACNA1B/DLGAP3/B…
MF	GO:0008324	cation transmembrane transporter activity	298	-0.367325186125642	-1.95381890571477	6.51039790609444e-08	2.43107785225136e-06	1.69654784972679e-06	2645	tags=53%, list=30%, signal=38%	MFSD3/KCNK5/SURF1/COX5A/SLC28A1/ORAI1/ATP6V1E2/COX7C/COX7B/COX7A1/SCN4B/ATP5PO/COX4I1/COX7A2/COX5B/SLC6A13/TCIRG1/RHCE/SLC25A20/RHAG/SLC6A3/ATP5PF/ANXA9/SLC7A8/KCNA2/TMC2/KCNJ4/SLC4A8/KCNC2/GRIA1/RYR2/SLC5A8/P2RX6/SCN1B/SLC25A29/KCNAB1/COX6A2/KCNT1/KCNH3/SLC5A4/SFXN2/ATP6V1G2/CACNA1F/CATSPER3/KCNJ10/TMEM37/SCN3B/TMEM175/KCNH1/SLC6A15/SCN3A/ATP5MC1/KCNE3/SLC9B1/SLC25A47/ASIC2/SCN11A/SLC5A2/ATP5ME/…
MF	GO:0046873	metal ion transmembrane transporter activity	194	-0.406038022278605	-2.05924534131178	7.77802231116027e-08	2.88169214538286e-06	2.0110127729132e-06	2173	tags=52%, list=25%, signal=40%	KCNA2/TMC2/KCNJ4/SLC4A8/KCNC2/RYR2/SLC5A8/SCN1B/KCNAB1/KCNT1/KCNH3/SLC5A4/CACNA1F/CATSPER3/KCNJ10/TMEM37/SCN3B/TMEM175/KCNH1/SLC6A15/SCN3A/KCNE3/ASIC2/SCN11A/SLC5A2/TSPOAP1/SLC12A5/SLC30A10/SLC1A1/ATP2B2/CATSPER2/ATP1B2/KCNV1/KCNK9/KCNG3/CACNA1A/SCN4A/CACNB2/SCNN1B/KCNIP2/SLC5A1/KCNH2/SLC18A1/KCNK15/GRIK3/CHRNA10/ATP4A/KCNF1/CACNA1I/KCNE2/SCNN1D/KCNA6/KCNA5/SLC4A10/SLC23A1/KCNB2/ATP1A2/CACNA1B/KC…
BP	GO:0051093	negative regulation of developmental process	448	0.251083260125744	1.71954890187186	7.81124912040424e-08	2.88169214538286e-06	2.0110127729132e-06	1543	tags=31%, list=18%, signal=27%	EREG/HMGA2/ADAMTS12/DKK1/INHBA/KLK8/POSTN/SEMA3C/CDH3/SOX11/THBS2/SIX4/SULF1/SNAI2/SPOCK1/SEMA3A/GREM1/CCN4/MELTF/LOXL2/REST/COL5A2/TGFB2/XDH/MMP11/KLF7/ANXA1/COL5A1/ZNF365/EGFR/COL3A1/ELF5/BMP4/NOG/ISM1/TP63/FBN1/GATA3/BDNF/ITGB3/CAV1/TRIO/SEMA3D/THBS1/ASPM/SKIL/NKX3-2/EPHA2/TNFSF4/PTHLH/RUNX1T1/FOXJ1/ADAMTS7/ITGB1/SLIT2/GLI2/FOXC2/WT1/ITGAV/BRCA2/ROCK2/SERPINE1/EFNA5/ALPK2/GLI3/SEMA7A/ASAP1/PRI…
BP	GO:0072001	renal system development	146	0.371744609187648	2.20664160161159	8.00180139577753e-08	2.93431327830788e-06	2.04773486711987e-06	1435	tags=42%, list=16%, signal=36%	GREB1L/SOX11/FMN1/SIX1/SIX4/SULF1/KIF26B/WNT7B/CYP26A1/GREM1/FOXD1/TGFB2/TFAP2A/BMP4/NOG/FBN1/GATA3/BDNF/ITGA3/HAS2/PYGO1/CENPF/PODXL/FOXJ1/STRA6/SLIT2/GLI2/FOXC2/WT1/MME/SULF2/EMX2/DLG5/GDNF/GLI3/LHX1/ANGPT2/TACSTD2/CPLANE1/WNT5A/TP73/GLIS2/YAP1/PAX8/RPGRIP1L/WWTR1/EPHA4/FGF2/MYO1E/EFNB2/COL4A1/PCSK5/NOTCH3/PDGFRB/SDC1/FGF1/IQGAP1/SOX4/NOTCH2/VEGFA/NID1
BP	GO:0098660	inorganic ion transmembrane transport	387	-0.334211394816908	-1.82455854739734	8.47981430205152e-08	3.08689085922979e-06	2.1542123978949e-06	2663	tags=49%, list=30%, signal=35%	SLC25A25/FXYD6/MFSD3/KCNK5/SURF1/PSEN2/COX5A/ORAI1/SLC26A11/ATP6V1E2/REM1/ANO9/COX7C/COX7B/COX7A1/PLCG2/GABRG1/SCN4B/ATP5PO/AMIGO1/COX4I1/COX7A2/COX5B/SLC6A13/ANO2/TCIRG1/RHCE/RHAG/SLC6A3/JPH4/RANGRF/ATP5PF/ANXA9/KCNA2/TMC2/KCNJ4/SLC4A8/KCNC2/RYR2/NPPA/ANO3/SCN1B/KCNAB1/COX6A2/KCNT1/SLC25A27/FGF13/KCNH3/GSTM2/ATP6V1G2/CACNA1F/CATSPER3/SNCA/KCNJ10/TMEM37/SCN3B/TMEM175/KCNH1/SLC6A15/SCN3A/ATP5MC1/H…
CC	GO:0005911	cell-cell junction	254	0.300481052516479	1.93980286248208	8.51868966704497e-08	3.08689085922979e-06	2.1542123978949e-06	1922	tags=44%, list=22%, signal=35%	DSG3/KIRREL1/COL17A1/GJB6/TRIM29/SLC2A1/CDH3/FMN1/CALB2/GJB2/PTPRU/GJB5/CDH11/PPL/FRMD6/LIMS1/CLMP/ANXA1/GJB4/HMCN1/CDH2/DSC3/FRMD5/PCDHGA12/ADAM10/STRN/ITGB3/SCN5A/GJB3/ECT2/FSCN1/FAT1/PODXL/AHNAK/FLNA/EPHA2/PARD3B/ITGB1/PKP1/ADAM17/PLEKHA7/IQGAP3/NECTIN3/DLG5/TMOD3/EFNA5/PTK7/DSG2/CLIC4/NHS/VCL/CLDN16/AJUBA/EPPK1/PDZD2/RPGRIP1L/PRKCI/FLRT3/FAT2/EPHA4/MYO1E/STEAP1/BMPR2/EFNB2/P2RX7/MAPK15/ACTN1/…
BP	GO:0070268	cornification	44	0.565735723139837	2.60856122653059	9.66136065492545e-08	3.48036309710373e-06	2.42880026371501e-06	762	tags=48%, list=9%, signal=44%	KRT6A/CASP14/DSG3/KRT6C/IVL/KRT13/KRT14/RPTN/KLK5/KRT16/PPL/DSC3/KRT9/TGM5/KRT17/KRT80/KRT7/PKP1/PCSK6/LIPK/DSG2
BP	GO:0090276	regulation of peptide hormone secretion	115	-0.46809889354204	-2.20682958998944	9.78446087266199e-08	3.50409581194047e-06	2.44536233567299e-06	1358	tags=40%, list=15%, signal=34%	CCL5/CACNA1A/FFAR3/HMGN3/PLA2G6/RBP4/NPFF/ADRA2A/GLP1R/NKX6-1/LRP5L/FOXA2/KCNA5/ADCY5/CRHBP/SYT9/STXBP5L/CLTRN/CACNA2D2/GCK/CRH/SNAP25/FFAR1/FAM3D/RFX6/NEUROD1/CASR/CNR1/ADRA2C/KCNJ11/UCN3/CARTPT/PDX1/NR1H4/ABCC8/MYRIP/BRSK2/G6PC2/BLK/CFTR/INS/GHRL/SLC2A2/CHGA/NR0B2/CELA2A
BP	GO:0022600	digestive system process	51	-0.593017754192599	-2.42729268489401	9.87224457549541e-08	3.51497824304267e-06	2.45295673050865e-06	1663	tags=63%, list=19%, signal=51%	ENPP7/TIFAB/CHRM3/UCN/SOAT2/HIP1R/SLC5A1/RBP4/ADRA2A/MUC13/PBLD/DCANP1/AKR1C1/KCNQ1/VIL1/AQP1/NPC1L1/ABCG5/CRH/NEUROD1/SERPINA3/APOA1/VSIG1/CHRM1/CCKBR/TFF3/TFF1/GHRL/SLC2A2/MUC6/CEL/PNLIP
CC	GO:0030027	lamellipodium	114	0.407575375205974	2.31463835840001	1.01358297820377e-07	3.57776567885506e-06	2.49677346353459e-06	2933	tags=68%, list=33%, signal=46%	ANTXR1/CDH2/ITGB3/FGD6/UNC5C/FSCN1/FAP/FAT1/PODXL/EPHA2/ITGB1/ITGAV/FER/MYLK/PALLD/NHS/PTPN13/AJUBA/PIK3CA/ABLIM3/CCDC88A/PIEZO1/MCC/SPATA13/CTTNBP2NL/NCKAP1/PKN2/KITLG/SSH1/TIAM2/SRGAP2/ACTA2/LIMK1/APBB2/DPYSL3/ENAH/CDC42BPA/MYH10/RDX/ROCK1/PDPN/PKD2/CTNND1/RAPH1/DBN1/FERMT2/RAC3/CTNNB1/PABPC1/CORO1C/CSPG4/SLC39A6/CD44/TUBB3/CDC42BPB/ITSN1/CDH1/WASL/ACTR2/MTSS2/WASF1/CAPRIN1/AMOTL1/PLEKHG5/CTNNA…
BP	GO:0048705	skeletal system morphogenesis	109	0.406370589254831	2.279934407309	1.01654348158194e-07	3.57776567885506e-06	2.49677346353459e-06	2487	tags=60%, list=28%, signal=43%	COL11A1/MMP13/SOX11/FMN1/SIX1/SIX4/TBX15/GREM1/HHIP/COL1A1/TFAP2A/BMP4/NOG/RUNX2/MMP14/HAS2/CHST11/NKX3-2/DLX5/FOXC2/PRRX1/HOXA6/MMP16/GLI3/SFRP2/TWIST1/LHX1/SH3PXD2B/MMP2/WNT9A/HOXD10/HOXA3/SHOX2/BMPR2/BMP1/P2RX7/RAB23/RARG/PDGFRB/ZEB1/SERPINH1/NAB1/INSIG2/NODAL/SATB2/RYK/STC1/CHSY1/HOXA1/TULP3/SKI/CTNNB1/FOXC1/COL13A1/BPNT2/GRHL2/ROR2/SGPL1/IFT80/RARB/HOXB3/DLG1/TGFBR2/MTHFD1L/SMAD3
BP	GO:0042303	molting cycle	51	0.53459801461765	2.51814000107677	1.14187887189738e-07	3.97252591366891e-06	2.77226016870566e-06	871	tags=41%, list=10%, signal=37%	DKK1/INHBA/PTGS2/CDH3/CD109/KRT14/WNT10A/MPZL3/KRT16/TGFB2/EGFR/TP63/CLOCK/CELSR1/KRT17/GLI2/MYSM1/FZD6/TRPV3/IGFBP5/WNT5A
BP	GO:0042633	hair cycle	51	0.53459801461765	2.51814000107677	1.14187887189738e-07	3.97252591366891e-06	2.77226016870566e-06	871	tags=41%, list=10%, signal=37%	DKK1/INHBA/PTGS2/CDH3/CD109/KRT14/WNT10A/MPZL3/KRT16/TGFB2/EGFR/TP63/CLOCK/CELSR1/KRT17/GLI2/MYSM1/FZD6/TRPV3/IGFBP5/WNT5A
BP	GO:0120036	plasma membrane bounded cell projection organization	735	0.216364341320588	1.54642918180221	1.15068379717587e-07	3.97252591366891e-06	2.77226016870566e-06	2102	tags=36%, list=24%, signal=29%	DKK1/MACF1/FN1/KLK6/CDKL5/CRABP2/KLK8/POSTN/RP1L1/SEMA3C/NTF4/ANLN/HECW1/PLXNC1/NRP2/ANOS1/UHMK1/LAMC2/SPOCK1/ACTBL2/TAOK1/SEMA3A/WNT7B/FOXD1/CDH11/ANKRD1/KLF7/ZNF365/VSTM2L/MYO9A/EGFR/LAMA3/CDH2/NOG/DRC1/CTHRC1/ADAM10/PLXNA1/STRN/GATA3/BDNF/CAV1/ITGA3/FGD6/PRKG1/UNC5C/TRIO/SLITRK4/FSCN1/ROR1/SEMA3D/UNC5B/PODXL/SKIL/FLNA/KIF20B/HOMER1/DLX5/EPHA2/NEK2/FOXJ1/MAP3K13/PPFIA2/ITGB1/SLIT2/GLI2/EMP1/BTB…
BP	GO:0099537	trans-synaptic signaling	332	-0.349821051869394	-1.88225588325317	1.16459126056095e-07	3.97252591366891e-06	2.77226016870566e-06	1807	tags=38%, list=21%, signal=31%	CX3CR1/DGKB/CPNE6/HCRT/ACHE/ASIC2/DTNA/PTPRN2/PTN/CA7/FGF12/CHRM3/SYNGR1/CHRNB3/GABRG2/CUX2/NLGN1/TSPOAP1/UCN/SLC12A5/SLC1A1/MAPK8IP2/PHF24/NTRK1/CNIH2/DLGAP2/IL1B/ADORA2A/HAP1/RPH3A/CORT/CACNA1A/NOVA1/ERC2/RIMS4/PLA2G6/CACNB2/NPY5R/CBLN2/KCNIP2/IGSF11/NTRK2/AGER/NPFF/AGT/GRIK3/CHRNA10/CPLX1/LGI1/P2RX5/SHISA9/PLP1/GABRB3/TUBB2B/CALB1/NRGN/CELF4/SNCB/SLC4A10/SEZ6/ATP1A2/CRHBP/SYT9/CACNA1B/DLGAP3/B…
BP	GO:0060485	mesenchyme development	137	0.374108613274196	2.21164524163799	1.16936138562871e-07	3.97252591366891e-06	2.77226016870566e-06	2099	tags=51%, list=24%, signal=40%	HMGA2/FN1/SEMA3C/SOX11/NRP2/SIX1/SIX4/SNAI2/WNT10A/SEMA3A/S100A4/GREM1/FOXD1/LOXL2/TGFB2/COL1A1/BMP4/NOG/WNT2/FAM83D/GATA3/HAS2/SEMA3D/PITX2/EDNRA/FOXC2/WT1/BNC2/DLG5/GDNF/PTK7/SEMA7A/ZFPM2/SFRP2/TWIST1/BCL9L/LOXL3/WNT5A/YAP1/WWTR1/RANBP3L/BMPR2/PDGFRB/KITLG/NEDD4/ZFP36L1/PHLDB2/LEF1/SEMA4C/ACTA2/NODAL/ZEB2/DCHS1/LAMA5/JAG1/PDPN/FOXF2/PKD2/STAT1/IL17RD/NRP1/CTNNB1/SPRED1/CORO1C/TGFB1I1/FOXC1/BASP…
BP	GO:0051046	regulation of secretion	323	-0.350100308329235	-1.87871230178204	1.16960564704345e-07	3.97252591366891e-06	2.77226016870566e-06	1657	tags=34%, list=19%, signal=29%	SOCS1/TIFAB/AGTR2/SIRT4/GDF9/CHRNB3/NLGN1/MPC2/UCN/IL1B/ADORA2A/HAP1/NLRP6/HIP1R/CCL5/CACNA1A/RIMS4/FFAR3/HMGN3/NPR1/PLA2G6/CACNB2/NPY5R/XBP1/RBP4/NPFF/AGT/CDK5R2/ADRA2A/CPLX1/CACNA1I/GAL/GLP1R/MAP2K6/NKX6-1/LGI3/IL33/SPX/PARD6A/LRP5L/FOXA2/KCNA5/ADCY5/CRHBP/SYT9/STXBP5L/SLC6A4/DCANP1/SCAMP5/ADORA1/CLTRN/CES1/PLA2G10/INHA/CD22/GRIK5/CADPS/POMC/KCNQ1/CACNA2D2/GCK/TLR10/STXBP6/CHRNB2/EGF/AQP1/CPB2/…
BP	GO:0042593	glucose homeostasis	131	-0.443660279902757	-2.13028848810897	1.17411363548999e-07	3.97252591366891e-06	2.77226016870566e-06	1304	tags=37%, list=15%, signal=32%	HMGN3/PLA2G6/XBP1/RBP4/AGER/ADRA2A/GATA4/SLC2A4/NGFR/LRP5L/FOXA2/ADCY5/CMA1/STXBP5L/VGF/CLTRN/PCK1/GRIK5/POMC/ERO1B/CEBPA/GCGR/GCK/PAX2/CPB2/CRH/FFAR1/RFX6/NEUROD1/STAR/PPARGC1A/CASR/FOXA3/CNR1/BHLHA15/KCNJ11/FGFR4/KLF15/CARTPT/PDX1/MLXIPL/NR1H4/BRSK2/G6PC2/FAM3B/ADIPOQ/CFTR/INS/GHRL
BP	GO:0001822	kidney development	141	0.368984320881597	2.17243033680036	1.22884653140132e-07	4.11588079661254e-06	2.87230156317627e-06	2039	tags=52%, list=23%, signal=40%	GREB1L/SOX11/FMN1/SIX1/SIX4/SULF1/KIF26B/WNT7B/CYP26A1/GREM1/FOXD1/TGFB2/TFAP2A/BMP4/NOG/FBN1/GATA3/BDNF/ITGA3/HAS2/PYGO1/CENPF/PODXL/FOXJ1/STRA6/SLIT2/GLI2/FOXC2/WT1/MME/SULF2/DLG5/GDNF/GLI3/LHX1/ANGPT2/TACSTD2/CPLANE1/TP73/GLIS2/YAP1/PAX8/RPGRIP1L/WWTR1/EPHA4/FGF2/MYO1E/EFNB2/PCSK5/NOTCH3/PDGFRB/SDC1/FGF1/IQGAP1/SOX4/NOTCH2/VEGFA/NID1/ACTA2/NF1/DCHS1/LAMA5/JAG1/PPAT/PKD2/WDPCP/STAT1/NRP1/FSTL3/…
CC	GO:0016021	integral component of membrane	2115	-0.244908522247016	-1.42959626828167	1.23301453194951e-07	4.11588079661254e-06	2.87230156317627e-06	1896	tags=29%, list=22%, signal=30%	IL11RA/SFXN2/MTLN/TSPAN12/ATP6V1G2/CACNA1F/ABCB4/CERS1/SLC25A53/SLC27A5/SIGIRR/CATSPER3/MARCHF3/CEACAM19/CCR10/S1PR1/DSG1/CDH12/BCL2L10/KCNJ10/TMEM37/SCN3B/TMEM205/PXMP2/TMEM80/TMEM175/LYSMD4/FAM209B/KCNH1/SLC6A15/ELOVL2/OXGR1/CX3CR1/SCN3A/UQCR11/ATP5MC1/TMEM256/CCDC107/CD320/ST6GALNAC3/FLRT1/CLEC1A/TMEM232/KCNE3/ADGRG5/FLRT2/CXCR6/ST6GALNAC4/ROM1/FAM174C/SLC9B1/SLC35F1/ADGRF3/SLC25A47/ASIC2/TLCD…
CC	GO:0031226	intrinsic component of plasma membrane	736	-0.294787111371944	-1.66977384118809	1.23664609173205e-07	4.11588079661254e-06	2.87230156317627e-06	1859	tags=37%, list=21%, signal=32%	IL11RA/ABHD17A/TSPAN12/ABCB4/CCR10/S1PR1/SPTB/KCNJ10/SCN3B/KCNH1/SLC6A15/CX3CR1/SCN3A/CD320/FLRT1/CLEC1A/KCNE3/ADGRG5/FLRT2/CXCR6/ROM1/ASIC2/CD96/SCN11A/TMC8/CD37/PTPRN2/INSRR/ENPP7/AGTR2/CHRM3/F2RL3/IRAG2/CHRNB3/C8A/GABRG2/SLC2A8/TM7SF2/GPC3/GAL3ST1/CALHM6/NLGN1/ITGAD/CD8A/CD160/LPAR2/SLC12A5/SLC1A1/SMPD2/SLCO2A1/CD1D/MAG/NTRK1/PRLHR/CNIH2/RAMP1/RET/AQP4/CLCNKB/PTPRT/ADORA2A/C5/ATP1B2/KCNV1/SEMA…
CC	GO:0044391	ribosomal subunit	136	-0.444987742996358	-2.14714822591101	1.3297254655712e-07	4.40175067630165e-06	3.07179823056562e-06	4595	tags=93%, list=52%, signal=45%	MRPL11/MRPL17/MRPL21/MRPS18C/MTERF4/MRPL22/NDUFAB1/MRPL51/MRPL32/MALSU1/MRPL48/MRPL36/RPL30/MRPS14/MRPS33/MRPS15/MRPL58/MRPL28/MRPS9/MRPL16/RPL15/RPL22/RACK1/MRPS28/RPL10A/RPL35A/RPL4/MRPS31/MRPS18B/MRPL18/MRPL43/RPL5/RPS3/MRPL39/EIF2D/MRPS2/RPL31/MRPL14/MRPS24/MRPS34/RPL10/RPS16/MRPL50/RPL36AL/RPS25/RPS8/RPL12/RPS27L/RPL28/MPV17L2/MRPL2/MRPL46/RPS3A/RPL23/MRPL4/RPL37A/MRPL12/MRPL40/RPS24/RPS20/R…
BP	GO:0000819	sister chromatid segregation	106	0.41890639220544	2.34376770271079	1.35847399530104e-07	4.47273911141053e-06	3.1213380989939e-06	3178	tags=64%, list=36%, signal=41%	KIF14/KIF23/CENPF/KIF18A/BUB1/TOP2A/NEK2/DLGAP5/SMC1B/CENPE/TRIP13/KIF4A/LATS1/KIF2C/NCAPG2/SGO1/MAPK15/BUB1B/SMC4/TTK/CENPK/STAG1/PRC1/CCNB1/SGO2/NCAPH/KIF4B/INCENP/RACGAP1/CDCA5/ESPL1/SPDL1/NUF2/CDC20/NCAPD3/CDCA8/PLK1/KIF18B/MAD2L1/NDC80/RAD21/NUSAP1/CDC6/CTNNB1/CHMP2B/ANAPC1/SMC2/NAA50/NCAPG/SPAG5/ESCO2/DSCC1/ATRX/MRE11/SMC3/STAG2/APC/KNSTRN/PHF13/CHMP1B/RB1/PDS5B/SLF1/CDC23/NUMA1/CDC27/NCAPD…
MF	GO:0022890	inorganic cation transmembrane transporter activity	273	-0.368633654905481	-1.94319684375989	1.36986409154435e-07	4.47986734099859e-06	3.1263125931545e-06	2645	tags=53%, list=30%, signal=39%	MFSD3/KCNK5/SURF1/COX5A/SLC28A1/ORAI1/ATP6V1E2/COX7C/COX7B/COX7A1/SCN4B/ATP5PO/COX4I1/COX7A2/COX5B/SLC6A13/TCIRG1/RHCE/RHAG/SLC6A3/ATP5PF/ANXA9/KCNA2/TMC2/KCNJ4/SLC4A8/KCNC2/GRIA1/RYR2/SLC5A8/P2RX6/SCN1B/KCNAB1/COX6A2/KCNT1/KCNH3/SLC5A4/ATP6V1G2/CACNA1F/CATSPER3/KCNJ10/TMEM37/SCN3B/TMEM175/KCNH1/SLC6A15/SCN3A/ATP5MC1/KCNE3/SLC9B1/ASIC2/SCN11A/SLC5A2/ATP5ME/ATP8A1/CHRNB3/CALHM6/TSPOAP1/SLC12A5/SLC…
BP	GO:0090596	sensory organ morphogenesis	129	0.376417645129012	2.19002267352792	1.37526952989506e-07	4.47986734099859e-06	3.1263125931545e-06	1993	tags=52%, list=23%, signal=41%	COL11A1/COL8A1/GJB6/SOX11/SIX1/SIX4/COL5A2/COL5A1/BCAR3/TFAP2A/BMP4/NOG/CTHRC1/MFAP5/WNT2/FBN1/COL8A2/GATA3/BDNF/CELSR1/PITX2/FAT1/NKX3-2/DLX5/EPHA2/STRA6/GLI2/ALDH1A3/FZD6/NECTIN3/PRRX1/PTK7/GLI3/OTX1/MAN2A1/TWIST1/LHX1/WNT5A/FOXL2/WNT9A/PAX8/RPGRIP1L/PRKCI/TENM3/NKD1/EPHB2/CABP4/RARG/ZEB1/NOTCH2/VEGFA/CDON/INSIG2/EFEMP1/NECTIN1/MFAP2/NF1/JAG1/FRS2/SP3/FOXF2/TSKU/WDPCP/HOXA1/PRDM1/SKI/CTNNB1
BP	GO:0031424	keratinization	52	0.532567447006855	2.50411401686072	1.38795854798104e-07	4.49727944329942e-06	3.13846377321249e-06	762	tags=44%, list=9%, signal=41%	KRT6A/CASP14/DSG3/KRT6C/IVL/KRT13/CDH3/KRT14/RPTN/KLK5/KRT16/PPL/DSC3/KRT9/TGM5/KRT17/KRT80/KRT7/PKP1/ABCA12/PCSK6/LIPK/DSG2
BP	GO:0008283	cell population proliferation	858	0.209328159322763	1.5378177012738	1.41892566626832e-07	4.57342146327747e-06	3.19160011360077e-06	1494	tags=28%, list=17%, signal=26%	KRT6A/FAM83A/EREG/HMGA2/INHBA/PTGS2/COL8A1/FN1/PLAU/KLK8/IL20RB/GJB6/CDH3/SOX11/PTGES/NRP2/CD109/SIX1/SERPINB5/DDR2/SIX4/SULF1/ITGA2/SNAI2/LAMC2/WNT7B/PTPRU/GREM1/CCN4/MAB21L2/TGFBI/ESM1/LOXL2/REST/IL6ST/TGFB2/XDH/E2F7/ANXA1/IGFBP3/TGM2/IL31RA/IL11/EGFR/TFAP2C/PTPN14/CDH2/HHIP/TFAP2A/BMP4/NOG/SALL4/TP63/RUNX2/CTHRC1/WNT2/ADAM10/KIF14/AR/FAM83D/STRN/COL8A2/GATA3/BDNF/ITGB3/MMP14/CAV1/OSMR/HAS2/SCN…
BP	GO:0030030	cell projection organization	749	0.214974075916947	1.54010058454594	1.44825807745892e-07	4.64352485149655e-06	3.24052234471381e-06	2102	tags=35%, list=24%, signal=29%	DKK1/MACF1/FN1/KLK6/CDKL5/CRABP2/KLK8/POSTN/RP1L1/SEMA3C/NTF4/ANLN/HECW1/PLXNC1/NRP2/ANOS1/ITGA2/UHMK1/LAMC2/SPOCK1/ACTBL2/TAOK1/SEMA3A/WNT7B/FOXD1/CDH11/ANKRD1/KLF7/ZNF365/VSTM2L/MYO9A/EGFR/LAMA3/CDH2/NOG/DRC1/CTHRC1/ADAM10/PLXNA1/STRN/GATA3/BDNF/CAV1/ITGA3/FGD6/PRKG1/UNC5C/TRIO/SLITRK4/FSCN1/ROR1/SEMA3D/UNC5B/PODXL/SKIL/FLNA/KIF20B/HOMER1/DLX5/EPHA2/NEK2/FOXJ1/MAP3K13/PPFIA2/ITGB1/SLIT2/GLI2/EM…
MF	GO:0004222	metalloendopeptidase activity	51	0.530773900711911	2.50012711301619	1.45961194346272e-07	4.65555392800295e-06	3.24891693555846e-06	1369	tags=51%, list=16%, signal=43%	ADAMTS12/MMP13/ADAM12/MMP11/ADAMTS2/ADAM19/ADAM10/ADAM22/MMP14/ADAM9/ADAMTS14/PAPPA/ADAMTS7/ADAMTS15/ADAM17/MME/ADAMTS6/ADAMTSL4/MMP16/MMP2/ADAMTS5/NLN/BMP1/LMLN/ADAM8/THSD4
BP	GO:0002062	chondrocyte differentiation	58	0.513054986387803	2.50056245753231	1.53794739226052e-07	4.87731523003579e-06	3.40367490012467e-06	1446	tags=50%, list=16%, signal=42%	COL11A1/HMGA2/ADAMTS12/SULF1/SNAI2/GREM1/CCN4/TGFBI/LOXL2/BMP4/RUNX2/CHST11/TRPS1/NKX3-2/PTHLH/ADAMTS7/GLI2/SULF2/GLI3/SFRP2/WNT9A/LNPK/SHOX2/BMPR2/RUNX1/RARG/GDF6/SERPINH1/EFEMP1
BP	GO:0044281	small molecule metabolic process	961	-0.274351824536601	-1.57504341613609	1.54506720219945e-07	4.87731523003579e-06	3.40367490012467e-06	1527	tags=22%, list=17%, signal=21%	ECHDC2/LDHD/SOAT2/LIPE/GLYATL2/CA10/DNPH1/MSRA/NMNAT3/GSTM4/ALKBH7/KHK/IL1B/APOD/PDK4/SLC27A6/SDSL/CYB5A/AMDHD1/CLYBL/ALDH2/PGAM2/ANTKMT/ADCY4/HPCA/WNT4/SLC37A4/MTARC1/CHST5/PON1/NPR1/RORC/PGM5/IYD/PLA2G6/IMPA2/SPOCK2/MOGAT1/XBP1/DDO/ADHFE1/FUT7/RBP4/IDNK/ACADS/ASPA/NPY1R/ECI2/ALDH1A1/NME5/AMPD1/ENTPD8/PRODH2/AOX1/TST/IDO2/ITIH5/SLC27A2/HYAL1/CYP39A1/PKLR/CYP2B6/CPT1B/PLP1/ATP5F1D/CKMT2/ENTPD3/GU…
MF	GO:0005261	cation channel activity	158	-0.424006934067064	-2.10342828901467	1.72305884621999e-07	5.41128839705192e-06	3.77631250507594e-06	2206	tags=56%, list=25%, signal=43%	ANXA9/KCNA2/TMC2/KCNJ4/KCNC2/GRIA1/RYR2/P2RX6/SCN1B/KCNAB1/KCNT1/KCNH3/CACNA1F/CATSPER3/KCNJ10/TMEM37/SCN3B/TMEM175/KCNH1/SCN3A/ATP5MC1/KCNE3/ASIC2/SCN11A/ATP5ME/CHRNB3/CALHM6/TSPOAP1/CATSPER2/KCNV1/KCNK9/KCNG3/CACNA1A/SCN4A/CACNB2/SCNN1B/KCNIP2/KCNH2/KCNK15/GRIK3/OTOP3/CHRNA10/KCNF1/P2RX5/CACNA1I/KCNE2/ATP5F1D/SCNN1D/GRIA4/KCNA6/KCNA5/KCNB2/TMEM63C/CACNA1B/KCNG1/TRPM6/HCN1/KCNIP1/GRIK5/SLC24A5/P…
BP	GO:0006956	complement activation	28	-0.693898784816932	-2.47045752892745	1.84457085748149e-07	5.76334282204932e-06	4.02199660653859e-06	1882	tags=79%, list=21%, signal=62%	FCN2/C4A/CPN1/C8A/SUSD4/IL1B/C5/CFHR1/C4BPB/C8G/FCN3/CFP/CFD/CPB2/C7/COLEC11/CLU/C4BPA/CRP/APCS/C6/VTN
BP	GO:2000027	regulation of animal organ morphogenesis	133	0.376088408192662	2.18922588080442	1.90893441418727e-07	5.93416972207251e-06	4.14120957606216e-06	1193	tags=34%, list=14%, signal=30%	DKK1/SEMA3C/SIX1/SIX4/SULF1/SNAI2/WNT10A/GREM1/TGFB2/TFAP2A/BMP4/NOG/RUNX2/CTHRC1/WNT2/AR/GATA3/BDNF/CELSR1/ROR1/GPC6/DAAM1/FOXC2/WT1/SULF2/FZD6/ODAPH/GDNF/PTK7/PRICKLE1/SFRP2/TWIST1/LHX1/TACSTD2/WNT5A/VANGL1/FZD7/SP6/PAX8/BMPR2/CEACAM1/NKD1/CELSR3/DACT1/ASPN
BP	GO:0032989	cellular component morphogenesis	386	0.257951778218853	1.75317663536693	1.95050128284852e-07	6.03276255361835e-06	4.21001340157628e-06	2331	tags=43%, list=26%, signal=33%	TNNT1/MACF1/FN1/CDKL5/CRABP2/KLK8/POSTN/SEMA3C/NTF4/HECW1/PLXNC1/NRP2/ANOS1/SIX4/LAMC2/ACTBL2/FHOD3/TAOK1/SEMA3A/WNT7B/FOXD1/KNL1/CDH11/ANKRD1/KLF7/ZNF365/VSTM2L/MYO9A/EGFR/LAMA3/CDH2/NOG/ADAM10/PLXNA1/GATA3/BDNF/TENM4/UNC5C/TRIO/SLITRK4/SEMA3D/UNC5B/SKIL/KIF20B/DLX5/EPHA2/MAP3K13/PPFIA2/ITGB1/SLIT2/GLI2/LMTK2/TMEFF1/L1CAM/TMOD3/EFNA5/TANC2/GDNF/SLITRK3/GLI3/SEMA7A/SPTBN2/PALLD/B4GALT5/LHX1/VCL/S…
BP	GO:0042592	homeostatic process	872	-0.28094047397422	-1.60477823445305	1.97928371664325e-07	6.09102184960968e-06	4.25067013465834e-06	1365	tags=24%, list=16%, signal=22%	MIR17HG/CCL5/SLITRK1/ADCY4/CACNA1A/NOVA1/GNG3/HMGN3/CD24/NPR1/PHOX2B/FZD9/CORO1A/PLA2G6/CACNB2/SCNN1B/XBP1/RBP4/AGER/KLF2/NPFF/AGT/ATP6V0E2/ADRA2A/KCNH2/MUC13/SMDT1/ALDH1A1/ETV2/ESRRG/APOM/CHRNA10/ATP4A/CALCB/P2RX5/CYP39A1/GLP1R/MAP2K6/CD52/GATA4/SLC2A4/NGFR/CAPN3/SPX/CALB1/LRP5L/ZFPM1/FOXA2/JSRP1/LARGE2/WNT10B/P2RY8/CETP/KCNA5/SLC4A10/ACACB/ADCY5/CMA1/HAAO/PBLD/SCX/ASGR2/TMEM97/ATP1A2/CCR6/EMX1/…
CC	GO:0005743	mitochondrial inner membrane	282	-0.363012100618753	-1.91722233392738	2.26218368653921e-07	6.92177511918374e-06	4.83041819654955e-06	4601	tags=84%, list=52%, signal=41%	MRS2/MRPL11/MRPL17/TIMM50/MRPL21/DELE1/RCC1L/MRPS18C/DMAC2L/FPGS/COQ7/ATP5MC3/COQ5/MRPL22/NDUFAB1/CPT2/MRPL51/MRPL32/SLC25A26/TIMM29/MRPL48/MRPL36/NDUFAF3/CRLS1/ATP5PD/MRPS14/MRPS33/MRPS15/MRPL58/MRPL28/NDUFAF5/COQ8B/MRPS9/SLC25A3/MRPL16/UQCRC1/MICOS10/BCS1L/STOML2/IMMP2L/NDUFAF2/PISD/COQ9/MRPS28/NDUFV2/SLC25A39/SIRT5/NDUFB6/SLC25A19/SLC25A23/MRPS31/MRPS18B/MRPL18/COX16/MRPL43/NDUFS5/TIMM10B/NDUF…
BP	GO:0044241	lipid digestion	11	-0.857337827296438	-2.38006993223744	2.27184323800773e-07	6.92177511918374e-06	4.83041819654955e-06	707	tags=82%, list=8%, signal=75%	AKR1C1/NPC1L1/ABCG5/APOA1/ARX/CEL/PNLIPRP2/CLPS/PNLIP
BP	GO:0061035	regulation of cartilage development	42	0.56229447825721	2.5747611557678	2.30565148984633e-07	6.99000481377173e-06	4.8780328550162e-06	1446	tags=57%, list=16%, signal=48%	ADAMTS12/SNAI2/GREM1/CCN4/LOXL2/BMP4/NOG/RUNX2/TRPS1/NKX3-2/PTHLH/ADAMTS7/GLI2/GLI3/WNT5A/WNT9A/LNPK/SHOX2/CTSK/BMPR2/BMP1/RARG/GDF6/EFEMP1
BP	GO:0048285	organelle fission	227	0.309173737243415	1.96788312706981	2.37204987547899e-07	7.15587854060754e-06	4.99378921153471e-06	2459	tags=45%, list=28%, signal=33%	EREG/ANLN/BMP4/KIF14/KIF23/ASPM/BRIP1/CENPF/KIF18A/FLNA/KIF20B/BUB1/TOP2A/NEK2/DLGAP5/BRCA2/CENPE/TPX2/TRIP13/CAV2/MTBP/TAF1L/TGFA/WNT5A/KIF4A/EPS8/KIF2C/NCAPG2/SGO1/NDC1/KIF11/MKI67/MAPK15/RAD54B/BUB1B/SMC4/CDK1/TTK/SHOC1/NDE1/SPIRE1/CENPK/CDC25C/STAG1/PRC1/PDGFRB/CEP97/MYBL1/RCC1/CCNB1/SUN1/SGO2/NCAPH/CCNB2/CCNE2/KIF4B/INCENP/RACGAP1/CDCA5/FANCA/ESPL1/SPDL1/NUF2/RAD54L/CDC20/NCAPD3/CDCA8/PLK1/K…
MF	GO:0003735	structural constituent of ribosome	118	-0.455813304648183	-2.16111878622141	2.47684345241519e-07	7.43538691303463e-06	5.18884644830015e-06	4595	tags=96%, list=52%, signal=46%	MRPL11/MRPL17/MRPL21/MRPS18C/MRPL22/MRPL51/MRPL32/MRPL36/RPL30/MRPS14/MRPS33/MRPS15/MRPL28/MRPS9/MRPL16/RPL15/RPL22/RPL10A/RPL35A/RPL4/MRPS31/MRPS18B/MRPL18/MRPL43/RPL5/RPS3/MRPS2/RPL31/MRPL14/MRPS24/MRPS34/RPL10/RPS16/RPL36AL/RPS25/RPS8/RPL12/RPS27L/RPL28/MRPL2/MRPL46/RPS3A/RPL23/MRPL4/RPL37A/MRPL12/RPS24/RPS20/RPS5/MRPL20/RPS11/RPL41/RPL37/RPS7/RPL14/RPSA/MRPS25/RPS15A/RPS23/MRPS18A/RPL24/MRPL2…
BP	GO:0070848	response to growth factor	364	0.262308356636392	1.75891808256224	2.49209423912669e-07	7.44467566849357e-06	5.19532868336552e-06	2031	tags=38%, list=23%, signal=31%	ADAMTS12/DKK1/POSTN/MYOF/IBSP/NTF4/SOX11/NRP2/CD109/ANOS1/LOX/SULF1/SNAI2/WNT10A/MXRA5/GREM1/FOXD1/ANKRD1/TGFB2/XDH/LIMS1/ANXA1/EGFR/COL1A2/COL3A1/HHIP/COL1A1/BMP4/NOG/RUNX2/WNT2/FBN1/GATA3/BDNF/ITGB3/CAV1/ITGA3/HAS2/ADAM9/CHST11/THBS1/NOX4/APLN/SKIL/DLX5/EPHA2/ADAMTS7/SLIT2/BMP8B/ADAM17/SULF2/LTBP2/FER/ROCK2/ITGB5/PCSK6/CAV2/LTBP1/GAS1/SFRP2/TWIST1/LHX1/BCL9L/ANGPT2/TGFBRAP1/SPARC/TWSG1/WNT5A/FG…
BP	GO:0048699	generation of neurons	749	0.2134227813361	1.5289869203491	2.52485876378895e-07	7.5059393540988e-06	5.23808205466691e-06	1997	tags=34%, list=23%, signal=29%	DKK1/INHBA/MACF1/FN1/KLK6/CDKL5/CRABP2/KLK8/POSTN/RP1L1/SEMA3C/WNK1/NTF4/SOX11/HECW1/PLXNC1/NRP2/SIX1/ANOS1/MET/SIX4/UHMK1/LAMC2/SPOCK1/ACTBL2/WNT10A/TAOK1/SEMA3A/WNT7B/FOXD1/CDH11/ANKRD1/REST/IL6ST/TGFB2/KLF7/ZNF365/VSTM2L/MYO9A/EGFR/COL3A1/LAMA3/CDH2/HHIP/AXL/NTM/HES2/BMP4/NOG/RUNX2/CTHRC1/WNT2/ADAM10/PLXNA1/STRN/GATA3/BDNF/POMK/ITGA3/CELSR1/PRKG1/TENM4/UNC5C/ECT2/TRIO/SLITRK4/ROR1/SEMA3D/PITX2…
BP	GO:0048608	reproductive structure development	213	0.310150461489705	1.96907127906549	2.57215031517731e-07	7.58496287044831e-06	5.29322927120563e-06	2351	tags=47%, list=27%, signal=35%	EREG/GREB1L/INHBA/PTGS2/SERPINB5/SIX4/SULF1/GJB2/SEMA3A/WNT7B/GJB5/TGFB2/E2F7/ANXA1/EGFR/TFAP2C/ADAM19/HOXA10/AXL/BMP4/NOG/TP63/WNT2/AR/GATA3/MMP14/CTSV/GJB3/ITGB8/ASPM/BRIP1/KIF18A/FLNA/PLAG1/STRA6/SLIT2/GLI2/WT1/MME/BRCA2/ADM/GLI3/ZFPM2/SFRP2/LHX1/WNT5A/FOXL2/E2F8/PLK4/BMPR2/TNC/PPARG/RARG/PDGFRB/SDC1/FOSL1/KITLG/PLAC1/NOTCH2/VEGFA/ZFP36L1/PLCD3/FANCA/LEF1/STK3/CBL/NODAL/VDR/CCND1/KRT19/MSH2/HT…
BP	GO:0099536	synaptic signaling	339	-0.34247034841237	-1.84045564161034	2.57621207879368e-07	7.58496287044831e-06	5.29322927120563e-06	1807	tags=37%, list=21%, signal=30%	CX3CR1/DGKB/CPNE6/HCRT/ACHE/ASIC2/DTNA/PTPRN2/PTN/CA7/FGF12/CHRM3/SYNGR1/CHRNB3/GABRG2/CUX2/NLGN1/TSPOAP1/UCN/SLC12A5/SLC1A1/MAPK8IP2/PHF24/NTRK1/CNIH2/DLGAP2/IL1B/ADORA2A/HAP1/RPH3A/CORT/CACNA1A/NOVA1/ERC2/RIMS4/PLA2G6/CACNB2/NPY5R/CBLN2/KCNIP2/IGSF11/NTRK2/AGER/NPFF/AGT/GRIK3/CHRNA10/CPLX1/LGI1/P2RX5/SHISA9/PLP1/GABRB3/TUBB2B/CALB1/NRGN/CELF4/SNCB/SLC4A10/SEZ6/ATP1A2/CRHBP/SYT9/CACNA1B/DLGAP3/B…
BP	GO:0048858	cell projection morphogenesis	335	0.267078504842471	1.80953890424073	2.65271953128102e-07	7.73583543312617e-06	5.3985169408526e-06	2097	tags=41%, list=24%, signal=32%	MACF1/FN1/CDKL5/CRABP2/KLK8/POSTN/SEMA3C/NTF4/HECW1/PLXNC1/NRP2/ANOS1/LAMC2/ACTBL2/TAOK1/SEMA3A/WNT7B/FOXD1/CDH11/KLF7/ZNF365/VSTM2L/MYO9A/EGFR/LAMA3/CDH2/NOG/ADAM10/PLXNA1/GATA3/BDNF/UNC5C/TRIO/SLITRK4/SEMA3D/UNC5B/SKIL/KIF20B/DLX5/EPHA2/MAP3K13/PPFIA2/ITGB1/SLIT2/GLI2/LMTK2/TMEFF1/L1CAM/EFNA5/TANC2/GDNF/SLITRK3/GLI3/SEMA7A/SPTBN2/PALLD/B4GALT5/LHX1/VCL/SHANK1/WNT5A/ITGA1/PIK3CA/SHOX2/FLRT3/LRP1…
BP	GO:0120039	plasma membrane bounded cell projection morphogenesis	335	0.267078504842471	1.80953890424073	2.65271953128102e-07	7.73583543312617e-06	5.3985169408526e-06	2097	tags=41%, list=24%, signal=32%	MACF1/FN1/CDKL5/CRABP2/KLK8/POSTN/SEMA3C/NTF4/HECW1/PLXNC1/NRP2/ANOS1/LAMC2/ACTBL2/TAOK1/SEMA3A/WNT7B/FOXD1/CDH11/KLF7/ZNF365/VSTM2L/MYO9A/EGFR/LAMA3/CDH2/NOG/ADAM10/PLXNA1/GATA3/BDNF/UNC5C/TRIO/SLITRK4/SEMA3D/UNC5B/SKIL/KIF20B/DLX5/EPHA2/MAP3K13/PPFIA2/ITGB1/SLIT2/GLI2/LMTK2/TMEFF1/L1CAM/EFNA5/TANC2/GDNF/SLITRK3/GLI3/SEMA7A/SPTBN2/PALLD/B4GALT5/LHX1/VCL/SHANK1/WNT5A/ITGA1/PIK3CA/SHOX2/FLRT3/LRP1…
BP	GO:0032990	cell part morphogenesis	345	0.262938911333588	1.7695372969685	2.77054800313123e-07	8.04115448870883e-06	5.61158637700813e-06	2331	tags=44%, list=26%, signal=34%	MACF1/FN1/CDKL5/CRABP2/KLK8/POSTN/SEMA3C/NTF4/HECW1/PLXNC1/NRP2/ANOS1/LAMC2/ACTBL2/TAOK1/SEMA3A/WNT7B/FOXD1/CDH11/KLF7/ZNF365/VSTM2L/MYO9A/EGFR/LAMA3/CDH2/NOG/ADAM10/PLXNA1/GATA3/BDNF/UNC5C/TRIO/SLITRK4/SEMA3D/UNC5B/SKIL/KIF20B/DLX5/EPHA2/MAP3K13/PPFIA2/ITGB1/SLIT2/GLI2/LMTK2/TMEFF1/L1CAM/EFNA5/TANC2/GDNF/SLITRK3/GLI3/SEMA7A/SPTBN2/PALLD/B4GALT5/LHX1/VCL/SHANK1/WNT5A/ITGA1/PIK3CA/SHOX2/FLRT3/LRP1…
BP	GO:0022008	neurogenesis	797	0.210852626641396	1.5385086840086	2.86410462065614e-07	8.27347957400859e-06	5.77371636537434e-06	2010	tags=34%, list=23%, signal=29%	DKK1/INHBA/MACF1/FN1/KLK6/CDKL5/CRABP2/KLK8/POSTN/RP1L1/SEMA3C/WNK1/NTF4/SOX11/HECW1/PLXNC1/NRP2/SIX1/ANOS1/MET/SIX4/UHMK1/LAMC2/SPOCK1/ACTBL2/WNT10A/TAOK1/SEMA3A/WNT7B/FOXD1/CDH11/ANKRD1/REST/IL6ST/TGFB2/KLF7/ANXA1/ZNF365/VSTM2L/MYO9A/EGFR/COL3A1/LAMA3/CDH2/HHIP/SH3TC2/AXL/NTM/HES2/BMP4/NOG/RUNX2/CTHRC1/WNT2/ADAM10/PLXNA1/STRN/GATA3/BDNF/POMK/ADAM22/MMP14/ITGA3/CELSR1/PRKG1/TENM4/UNC5C/ECT2/TRIO…
BP	GO:0034329	cell junction assembly	230	0.297937724352919	1.89971485008518	2.98763958633207e-07	8.58981447262799e-06	5.99447329899097e-06	2054	tags=45%, list=23%, signal=36%	DKK1/MACF1/FN1/COL17A1/GJB6/AMIGO2/THBS2/FMN1/SIX1/KRT14/SIX4/ITGA2/SNAI2/LAMC2/GJB2/GREM1/LRRN1/CDH11/IL1RAP/LIMS1/MYO9A/LAMA3/CDH2/STRN/BDNF/MMP14/CAV1/ECT2/SLITRK4/FSCN1/LAMB3/THBS1/FLNA/EPHA2/OXTR/GPC6/DRD1/ITGB4/PKP1/SRPX2/SLK/FLNC/PCDHB9/PLEC/ROCK2/DLG5/EFNA5/SLITRK3/IL1RAPL2/SPTBN2/VCL/ITGA6/SHANK1/WNT5A/CLDN16/AJUBA/PRKCI/FLRT3/LRP1/ADGRF1/SYNDIG1/EFNB2/ACTN1/LAMC1/VSTM5/RUNX1/EPHB2/ITGA5…
BP	GO:0010810	regulation of cell-substrate adhesion	111	0.387016942937387	2.1806593531808	3.41708053552163e-07	9.75676269712171e-06	6.80883779956584e-06	2018	tags=53%, list=23%, signal=41%	EDIL3/COL8A1/MACF1/FN1/PLAU/POSTN/FMN1/SPOCK1/GREM1/MELTF/LIMS1/COL1A1/MMP14/ITGA3/HAS2/THBS1/RASA1/FLNA/DOCK5/CDH13/SLK/ROCK2/SERPINE1/EFNA5/EGFL6/VCL/ITGA6/ANGPT2/TACSTD2/FZD7/LRP1/UNC13D/CDK6/ITGA5/IQGAP1/FERMT1/VEGFA/MAP4K4/PHLDB2/NID1/ECM2/ACTN4/NF1/DMP1/DOCK1/AP1AR/JAG1/ROCK1/PDPN/FBLN2/WDPCP/GBP1/NRP1/RAC3/RREB1/LGALS1/PIK3CB/CORO1C/PEAK1
BP	GO:0006874	cellular calcium ion homeostasis	181	-0.397249222688	-1.9904922350271	3.42538207034809e-07	9.75676269712171e-06	6.80883779956584e-06	1915	tags=43%, list=22%, signal=34%	SLC25A27/MTLN/GSTM2/CCR10/S1PR1/SNCA/CX3CR1/HCRT/HRC/CXCR6/CALCA/F2RL3/LPAR2/TSPOAP1/ATP2B2/HAP1/CCL5/CACNA1A/GNG3/CD24/FZD9/CORO1A/PLA2G6/CACNB2/NPFF/AGT/SMDT1/CHRNA10/CALCB/P2RX5/GLP1R/CD52/CAPN3/CALB1/JSRP1/P2RY8/KCNA5/ADCY5/ATP1A2/CCR6/ADORA1/CCR7/SLC24A5/P2RX2/MCOLN3/MCOLN2/RAMP3/FFAR1/CCL23/TACR1/GPR18/CXCR5/KEL/CASR/RGN/EPO/CNR1/EDN3/SLC8A2/S1PR4/CCL21/ATP2A3/RIC3/TRPV6/KCNK3/MS4A1/ATP13A4…
BP	GO:0007052	mitotic spindle organization	60	0.493516665132261	2.43978981055881	3.61900099827919e-07	1.02605380154916e-05	7.16040158528923e-06	3483	tags=83%, list=40%, signal=51%	KIF23/FLNA/NEK2/DLGAP5/CENPE/TPX2/KIF4A/STIL/KIF11/TTK/STAG1/PRC1/CEP97/RCC1/CCNB1/PLK2/CKAP5/KIF4B/RACGAP1/GPSM2/NUF2/CDC20/PLK1/AURKA/NDC80/SPICE1/KIF2A/CHMP2B/MZT1/DYNC1H1/CEP192/TOGARAM1/GOLGA2/CLTC/SMC3/STAG2/ARHGEF10/CHMP1B/CLASP1/XIAP/CENPH/MAP4/NUMA1/STMN1/TPR/INTS13/KPNB1/SPAST/NUP62/RHOA
BP	GO:0048701	embryonic cranial skeleton morphogenesis	30	0.61970748136967	2.57595433992246	3.72949936976704e-07	1.05250940739417e-05	7.34502422568722e-06	813	tags=47%, list=9%, signal=43%	SIX1/SIX4/TBX15/TFAP2A/BMP4/RUNX2/MMP14/CHST11/FOXC2/PRRX1/MMP16/GLI3/TWIST1/LHX1
CC	GO:0005886	plasma membrane	2243	-0.237678802302203	-1.38830921126981	4.00322685930124e-07	1.12275099431017e-05	7.83521096789043e-06	1615	tags=25%, list=18%, signal=27%	SYNGR1/F2RL3/ATP8A1/TMPRSS5/PDE6G/IRAG2/CHRNB3/CATIP/C8A/SIRPG/GABRG2/SLC2A8/TM7SF2/INPP5J/ELMO1/GPC3/MAPK8IP1/WNT6/GAL3ST1/CALHM6/DIRAS1/NLGN1/ITGAD/CD8A/CD160/LPAR2/CLDN15/ZDHHC22/SLA2/SLC12A5/SLC30A10/SLC1A1/CFAP65/CYS1/SPPL2B/NUCB2/LIPE/RHOH/GNG4/SMPD2/GPR146/CRYAB/SLCO2A1/CD1D/MAG/NTRK1/PRLHR/CAVIN2/ATP2B2/CNIH2/DLGAP2/RGS5/RAMP1/RET/IL22RA1/TAMALIN/AQP4/CNFN/SLC27A6/CLCNKB/CD1B/GPR171/PTPRT…
BP	GO:0048812	neuron projection morphogenesis	329	0.266842735003357	1.79523079064506	4.0150631573143e-07	1.12275099431017e-05	7.83521096789043e-06	1997	tags=39%, list=23%, signal=31%	MACF1/FN1/CDKL5/CRABP2/KLK8/POSTN/SEMA3C/NTF4/HECW1/PLXNC1/NRP2/ANOS1/LAMC2/ACTBL2/TAOK1/SEMA3A/WNT7B/FOXD1/CDH11/KLF7/ZNF365/VSTM2L/MYO9A/EGFR/LAMA3/CDH2/NOG/ADAM10/PLXNA1/GATA3/BDNF/UNC5C/TRIO/SLITRK4/SEMA3D/UNC5B/SKIL/KIF20B/DLX5/EPHA2/MAP3K13/PPFIA2/ITGB1/SLIT2/GLI2/LMTK2/TMEFF1/L1CAM/EFNA5/TANC2/GDNF/SLITRK3/GLI3/SEMA7A/SPTBN2/PALLD/B4GALT5/LHX1/VCL/SHANK1/WNT5A/ITGA1/PIK3CA/SHOX2/FLRT3/LRP1…
BP	GO:0008202	steroid metabolic process	141	-0.431924103039756	-2.09965499681346	4.13394315191804e-07	1.15073944828846e-05	8.03053071616615e-06	1755	tags=40%, list=20%, signal=32%	DHRS11/AKR1C2/PRLR/HINT2/TM7SF2/TSPOAP1/SOAT2/LIPE/HSD17B2/IL1B/WNT4/HSD11B2/PON1/RORC/AGT/DHH/SLC27A2/CYP39A1/GAL/CYP2B6/CETP/ACACB/SULT1A1/LIPC/CYP3A4/RDH5/CES1/AKR1C1/HSD17B3/CEBPA/NPC1L1/APOB/CRH/CYP21A2/STAR/SULT1A2/PPARGC1A/UGT2B7/NR5A2/FMO5/CYP2C9/EPHX2/FGFR4/NR0B1/NR1H4/APOA1/BAAT/AKR1C4/ACADL/GC/CYP2C8/CFTR/SERPINA6/NR0B2/UGT2B15/CEL
BP	GO:0071103	DNA conformation change	162	0.338585495198853	2.03088425591592	4.20542586788317e-07	1.16160574944019e-05	8.10636210032518e-06	3279	tags=61%, list=37%, signal=39%	HMGA2/KNL1/ANXA1/CENPI/H2BC4/BRIP1/RAD54L2/TOP2A/H2BC18/POLQ/H2BC5/H3C10/MCM4/H2BC21/TSPY26P/GTF2H3/H2BC11/HJURP/NCAPG2/RECQL/RAD54B/MCM2/SMC4/CDK1/CENPA/CENPK/SHPRH/CCNB1/H2BC17/ERCC6L/NCAPH/H1-0/HMGA1/INCENP/RSF1/ATF7IP/CDCA5/H2BC6/RAD18/RAD54L/NCAPD3/H2BC7/HELLS/GTF2H2/SPTY2D1/TET1/NUSAP1/TOP1/MIS18BP1/H3C12/DNA2/NAV2/SMC2/MCM8/CHD9/NCAPG/H1-6/UBN1/DHX36/NBN/HELB/SMARCA1/ZNFX1/DSCC1/HMGB3/ATRX…
BP	GO:0044770	cell cycle phase transition	307	0.276555845872767	1.81466955088731	4.21091568216399e-07	1.16160574944019e-05	8.10636210032518e-06	2232	tags=37%, list=25%, signal=29%	HMGA2/INHBA/ANLN/TAOK1/CLSPN/E2F7/ANXA1/EGFR/KIF14/FAM83D/CENPF/BUB1/NEK2/CDK14/ITGB1/HMMR/DLGAP5/ADAM17/IQGAP3/CCNG2/CENPE/TMOD3/TPX2/MCM4/TRIP13/MTBP/FOXM1/BACH1/RBL1/LATS1/CDK15/AJUBA/CDKN2B/BCAT1/E2F8/EPS8/PLK4/MCM10/PRKDC/NEK11/ATP2B4/CCNJL/MAPK15/TAF2/MCM2/BUB1B/MELK/CDK1/TTK/NDE1/DACT1/CDC25C/CDK6/PHLDA1/RCC1/CCNB1/LATS2/PLK2/TICRR/SUSD2/PPP3CA/SOX4/DTL/CCNB2/CCNE2/CKAP5/ZFP36L1/CDCA5/ESPL…
BP	GO:0048754	branching morphogenesis of an epithelial tube	75	0.45279123382018	2.32742390789968	4.62367508980156e-07	1.26974826232936e-05	8.86104359905326e-06	1081	tags=44%, list=12%, signal=39%	GREB1L/SIX1/MET/SIX4/GREM1/FOXD1/HHIP/BMP4/NOG/WNT2/AR/MMP14/CELSR1/EDNRA/EPHA2/SLIT2/GLI2/FOXC2/WT1/DLG5/GDNF/GLI3/AREG/CLIC4/SFRP2/LHX1/TACSTD2/WNT5A/YAP1/PAX8/FGF2/COL4A1/TNC
BP	GO:0015672	monovalent inorganic cation transport	261	-0.362822180852744	-1.90412579031528	4.7929390535607e-07	1.31035530196454e-05	9.14442319429344e-06	2713	tags=52%, list=31%, signal=37%	UCP2/ATP5F1A/PPIF/FXYD6/MFSD3/KCNK5/SURF1/COX5A/ATP6V1E2/COX7C/COX7B/COX7A1/SCN4B/ATP5PO/AMIGO1/COX4I1/COX7A2/COX5B/SLC6A13/TCIRG1/RHCE/RHAG/SLC6A3/RANGRF/ATP5PF/KCNA2/KCNJ4/SLC4A8/KCNC2/SLC5A8/NPPA/SCN1B/KCNAB1/COX6A2/KCNT1/SLC25A27/FGF13/KCNH3/SLC5A4/ATP6V1G2/CATSPER3/KCNJ10/SCN3B/TMEM175/KCNH1/SLC6A15/SCN3A/ATP5MC1/HCRT/KCNE3/SLC9B1/ASIC2/SCN11A/SLC5A2/ATP5ME/FGF12/SLC12A5/CYB5A/ATP1B2/KCNV1/K…
BP	GO:0019932	second-messenger-mediated signaling	175	-0.410059298102853	-2.05109062734188	5.05764896603703e-07	1.37657965635603e-05	9.60657534601653e-06	2379	tags=52%, list=27%, signal=39%	KSR1/GPR61/PDE9A/PDE7A/JPH4/DMTN/NCALD/PRKAR2B/KCNC2/PDE3B/RYR2/GALR1/NPPA/ADGRB3/GPR143/GSTM2/CCR10/S1PR1/CX3CR1/HRC/ADGRG5/CXCR6/AGTR2/CALCA/CHRM3/CALML6/LPAR2/UCN/SLA2/RAMP1/ADORA2A/HAP1/MRAP/ADCY4/HPCA/NPR1/AGT/ADRA2A/P2RY11/CALCB/P2RX5/RAMP2/PF4/GAL/GLP1R/GUCA2B/CD3E/JSRP1/ADCY5/DEFB1/ATP1A2/PEX5L/CCR6/MAFA/APLP1/CD22/MRAP2/CCR7/P2RX2/ADGRG2/HOMER2/GCGR/AQP1/MT1M/RAMP3/CRH/NEUROD1/CXCR5/ZAP7…
BP	GO:0061458	reproductive system development	215	0.309785380145287	1.96588480441828	5.24862917058406e-07	1.41848714066952e-05	9.89903020234151e-06	2351	tags=47%, list=27%, signal=35%	EREG/GREB1L/INHBA/PTGS2/SERPINB5/SIX4/SULF1/GJB2/SEMA3A/WNT7B/GJB5/TGFB2/E2F7/ANXA1/EGFR/TFAP2C/ADAM19/HOXA10/AXL/BMP4/NOG/TP63/WNT2/AR/GATA3/MMP14/CTSV/GJB3/ITGB8/ASPM/BRIP1/KIF18A/FLNA/PLAG1/STRA6/SLIT2/GLI2/WT1/MME/BRCA2/ADM/GLI3/ZFPM2/SFRP2/LHX1/WNT5A/FOXL2/E2F8/PLK4/BMPR2/TNC/PPARG/RARG/PDGFRB/SDC1/FOSL1/KITLG/PLAC1/NOTCH2/VEGFA/ZFP36L1/PLCD3/FANCA/LEF1/STK3/CBL/NODAL/VDR/CCND1/KRT19/MSH2/HT…
BP	GO:0055074	calcium ion homeostasis	185	-0.397577852088027	-2.0030340834257	5.25794547570184e-07	1.41848714066952e-05	9.89903020234151e-06	1915	tags=42%, list=22%, signal=34%	SLC25A27/MTLN/GSTM2/CCR10/S1PR1/SNCA/CX3CR1/HCRT/HRC/CXCR6/CALCA/F2RL3/LPAR2/TSPOAP1/ATP2B2/HAP1/CCL5/CACNA1A/GNG3/CD24/FZD9/CORO1A/PLA2G6/CACNB2/NPFF/AGT/SMDT1/CHRNA10/CALCB/P2RX5/GLP1R/CD52/CAPN3/CALB1/JSRP1/P2RY8/KCNA5/ADCY5/ATP1A2/CCR6/ADORA1/CCR7/SLC24A5/P2RX2/MCOLN3/MCOLN2/RAMP3/FFAR1/CCL23/TACR1/GPR18/CXCR5/KEL/CASR/RGN/EPO/CNR1/EDN3/SLC8A2/S1PR4/CCL21/ATP2A3/RIC3/TRPV6/KCNK3/MS4A1/ATP13A4…
BP	GO:0006813	potassium ion transport	108	-0.465823209805066	-2.17109026935265	5.45252845833632e-07	1.45865061240085e-05	1.01793143221621e-05	1398	tags=56%, list=16%, signal=48%	KCNA2/KCNJ4/KCNC2/NPPA/KCNAB1/KCNT1/KCNH3/KCNJ10/TMEM175/KCNH1/HCRT/KCNE3/SLC12A5/ATP1B2/KCNV1/KCNK9/KCNG3/KCNIP2/ADRA2A/KCNH2/KCNK15/ATP4A/KCNF1/GAL/KCNE2/DPP6/KCNA6/KCNA5/KCNB2/ATP1A2/KCNG1/SLC12A3/HCN1/ADORA1/KCNIP1/SLC24A5/KCNQ1/GCK/KCNMB2/AQP1/SNAP25/LRRC26/KEL/KCNQ2/KCNH6/EDN3/FXYD1/KCNK17/WNK2/KCNJ11/ABCC8/KCNH8/DPP10/KCNK16/VIP/KCNK3/HPN/KCNK10/KCNJ16/TRPM5/FXYD2
BP	GO:0051240	positive regulation of multicellular organismal process	820	0.20476747706092	1.48258622623232	5.45445771129646e-07	1.45865061240085e-05	1.01793143221621e-05	1644	tags=29%, list=19%, signal=26%	EREG/HMGA2/ZBED2/DKK1/INHBA/PTGS2/MACF1/FN1/CDKL5/CRABP2/IL20RB/SEMA3C/SOX11/AMIGO2/ADAM12/PLXNC1/THBS2/NRP2/SIX1/DDR2/MET/SIX4/SULF1/ITGA2/SEMA3A/WNT7B/GREM1/FOXD1/LRRN1/CCN4/ANKRD1/LOXL2/REST/IL6ST/TGFB2/HCAR2/IL1RAP/NMU/HRH1/ANXA1/ZNF365/EGFR/COL1A1/TFAP2A/AXL/BMP4/NOG/TP63/RUNX2/CTHRC1/WNT2/AR/PLXNA1/GATA3/BDNF/ITGB3/MMP14/CAV1/ITGA3/HAS2/C1QTNF3/ADAM9/TENM4/ECT2/SLITRK4/ROR1/THBS1/ITGB8/RIF1…
BP	GO:0033500	carbohydrate homeostasis	132	-0.442452570222449	-2.13046079691256	5.69216661407387e-07	1.51560123237341e-05	1.05767489488055e-05	1304	tags=37%, list=15%, signal=32%	HMGN3/PLA2G6/XBP1/RBP4/AGER/ADRA2A/GATA4/SLC2A4/NGFR/LRP5L/FOXA2/ADCY5/CMA1/STXBP5L/VGF/CLTRN/PCK1/GRIK5/POMC/ERO1B/CEBPA/GCGR/GCK/PAX2/CPB2/CRH/FFAR1/RFX6/NEUROD1/STAR/PPARGC1A/CASR/FOXA3/CNR1/BHLHA15/KCNJ11/FGFR4/KLF15/CARTPT/PDX1/MLXIPL/NR1H4/BRSK2/G6PC2/FAM3B/ADIPOQ/CFTR/INS/GHRL
CC	GO:0000793	condensed chromosome	111	0.380630129351839	2.14467264759463	5.7690693376084e-07	1.52942773261965e-05	1.06732383279517e-05	3177	tags=66%, list=36%, signal=43%	KNL1/RIF1/CENPF/BUB1/TOP2A/NEK2/SMC1B/BRCA2/CENPE/HJURP/KIF2C/NCAPG2/GPATCH11/SGO1/MKI67/BUB1B/SMC4/CENPA/SHOC1/NDE1/CENPK/STAG1/RCC1/CCNB1/ERCC6L/SGO2/NCAPH/CKAP5/INCENP/SPDL1/NUF2/NCAPD3/PLK1/AURKA/DYNLT3/IHO1/AGO3/MAD2L1/NDC80/RAD21/SPC24/MIS18BP1/PHF6/KNTC1/SMC6/SMC2/CHEK1/BOD1L1/NCAPG/TOPBP1/ZWILCH/SPAG5/TP53BP1/SEPTIN7/NUP107/ATRX/PELI1/CENPO/SMC3/FBXO28/STAG2/KNSTRN/CDK2/BAZ1B/CLASP1/CENPH…
MF	GO:0008233	peptidase activity	279	-0.355983156010781	-1.87842922753582	6.29742490920741e-07	1.66230302344768e-05	1.16005195695926e-05	1072	tags=22%, list=12%, signal=20%	CTSG/GZMH/ADAMTS8/DPP6/CAPN3/PRSS45P/RHBDL3/CMA1/F10/USP2/PRSS41/IHH/GGT3P/GZMK/TMPRSS15/DPEP1/GGT1/SEC11C/CFD/MEP1A/CPB2/RELN/MST1L/ANPEP/PCSK1/GGT6/GGTLC1/TMPRSS6/XPNPEP2/UNC5CL/KEL/ACE2/CPA6/PM20D1/PGA3/GGTLC2/ASRGL1/GZMM/DPP10/PGA5/HPN/PRSS3/KLKB1/HABP2/F11/LTF/KLK1/PRSS3P2/CPB1/PGC/CTRL/CTRB2/CTRB1/CPA1/CELA3A/PRSS1/CELA2B/CPA2/CTRC/CELA3B/CELA2A
BP	GO:0044772	mitotic cell cycle phase transition	290	0.277058158115139	1.80269263612658	6.46411898424404e-07	1.69898131585882e-05	1.18564820763636e-05	2232	tags=38%, list=25%, signal=29%	HMGA2/INHBA/ANLN/TAOK1/CLSPN/E2F7/ANXA1/EGFR/KIF14/CENPF/BUB1/NEK2/CDK14/ITGB1/HMMR/DLGAP5/ADAM17/IQGAP3/CCNG2/CENPE/TMOD3/TPX2/MCM4/TRIP13/MTBP/FOXM1/BACH1/RBL1/LATS1/CDK15/AJUBA/CDKN2B/BCAT1/E2F8/EPS8/PLK4/MCM10/PRKDC/NEK11/CCNJL/TAF2/MCM2/BUB1B/MELK/CDK1/TTK/NDE1/DACT1/CDC25C/CDK6/PHLDA1/RCC1/CCNB1/LATS2/PLK2/TICRR/PPP3CA/SOX4/DTL/CCNB2/CCNE2/CKAP5/ZFP36L1/CDCA5/ESPL1/SPDL1/CCNA2/CDC20/PLK1/GP…
BP	GO:0046903	secretion	713	-0.289197692607641	-1.63471102694596	6.56604447928419e-07	1.71839557227078e-05	1.19919660755258e-05	1700	tags=27%, list=19%, signal=24%	CST3/SOCS2/AGPAT2/GMFG/PTPRN2/PRLR/SOCS1/TIFAB/AGTR2/SERPINA1/CHRM3/SIRT4/GDF9/SYNGR1/ATP8A1/IRAG2/LRG1/CHRNB3/NLGN1/MPC2/TSPOAP1/UCN/ARHGAP9/SLC1A1/SELENOP/IL1B/STARD10/ADORA2A/HAP1/NLRP6/HIP1R/SERPINF2/CCL5/RPH3A/CACNA1A/AGR2/ERC2/RIMS4/FFAR3/HP/HMGN3/NPR1/CORO1A/PLA2G6/CACNB2/NPY5R/XBP1/NTRK2/RBP4/NPFF/AGT/CDK5R2/CYSTM1/ADRA2A/CPLX1/SLC27A2/PF4/CACNA1I/GAL/GLP1R/CTSG/MAP2K6/NKX6-1/TVP23A/LGI3/…
BP	GO:0034762	regulation of transmembrane transport	262	-0.359207418655631	-1.88611114550646	6.77843849232062e-07	1.76643222667964e-05	1.23271938538955e-05	2193	tags=45%, list=25%, signal=35%	ASPSCR1/KCNA2/TMC2/KCNJ4/KCNC2/GRIA1/RYR2/NPPA/CCL2/SCN1B/KCNAB1/BCL2/SLC25A27/FGF13/KCNH3/GSTM2/CACNA1F/CATSPER3/SNCA/KCNJ10/TMEM37/SCN3B/KCNH1/SCN3A/HRC/KCNE3/ASIC2/SCN11A/FGF12/CHRM3/F2RL3/GPC3/NLGN1/MAPK8IP2/CNIH2/IL1B/CLCNKB/CATSPER2/ATP1B2/KCNV1/HAP1/KCNG3/ANTKMT/HPCA/CACNA1A/SCN4A/CORO1A/FXYD7/PLA2G6/CACNB2/KCNIP2/AGT/ADRA2A/KCNH2/KCNK15/KCNF1/SHISA9/CACNA1I/GAL/KCNE2/DPP6/CAPN3/GRIA4/KCNA…
CC	GO:0000776	kinetochore	79	0.449383992900415	2.34090187530842	6.82864522400649e-07	1.77197556575491e-05	1.23658785055604e-05	3088	tags=68%, list=35%, signal=45%	KNL1/CENPI/CENPF/KIF18A/BUB1/NEK2/CENPE/MTBP/HJURP/KIF2C/GPATCH11/SGO1/BUB1B/TTK/CENPA/NDE1/CENPK/CCNB1/ERCC6L/SGO2/CKAP5/CLIP1/INCENP/SPDL1/NUF2/PLK1/DYNLT3/MAD2L1/NDC80/SPC24/MIS18BP1/PHF6/PPP1R12A/KNTC1/BOD1L1/ZWILCH/SPAG5/TP53BP1/SEPTIN7/NUP107/NUP160/PELI1/CENPO/XPO1/FBXO28/PSEN1/APC/KNSTRN/DYNC1LI2/CLASP1/CENPH/CSNK1A1/CENPQ/PHF2
MF	GO:0015276	ligand-gated ion channel activity	54	-0.564917497333867	-2.33048078076337	7.15003465683535e-07	1.83147800631081e-05	1.27811212238679e-05	2167	tags=65%, list=25%, signal=49%	KCNJ4/GRIA1/RYR2/P2RX6/KCNJ10/ASIC2/CHRNB3/GABRG2/SCNN1B/KCNH2/GRIK3/CHRNA10/P2RX5/KCNE2/GABRB3/SCNN1D/GRIA4/HCN1/GRIK5/P2RX2/MCOLN3/GABRA5/CHRNB2/AQP1/MCOLN2/HTR3E/KCNJ11/GABRA4/GABRA2/ABCC8/HTR3C/P2RX1/CFTR/KCNJ16/TRPM5
MF	GO:0022834	ligand-gated channel activity	54	-0.564917497333867	-2.33048078076337	7.15003465683535e-07	1.83147800631081e-05	1.27811212238679e-05	2167	tags=65%, list=25%, signal=49%	KCNJ4/GRIA1/RYR2/P2RX6/KCNJ10/ASIC2/CHRNB3/GABRG2/SCNN1B/KCNH2/GRIK3/CHRNA10/P2RX5/KCNE2/GABRB3/SCNN1D/GRIA4/HCN1/GRIK5/P2RX2/MCOLN3/GABRA5/CHRNB2/AQP1/MCOLN2/HTR3E/KCNJ11/GABRA4/GABRA2/ABCC8/HTR3C/P2RX1/CFTR/KCNJ16/TRPM5
MF	GO:0038023	signaling receptor activity	416	-0.323884738341454	-1.77348644008667	7.17757546562041e-07	1.83147800631081e-05	1.27811212238679e-05	2044	tags=41%, list=23%, signal=33%	GPRC5C/TGFBR3/P2RX6/LAG3/ADGRB3/TNFRSF25/NR3C2/OR13A1/TNFRSF4/PECAM1/KLRF1/GPR143/GPR182/IL11RA/CCR10/S1PR1/OXGR1/CX3CR1/CLEC1A/ADGRG5/CXCR6/ADGRF3/PTPRN2/INSRR/PRLR/AGTR2/CHRM3/F2RL3/CHRNB3/GABRG2/NLGN1/CD8A/CD160/LPAR2/GPR146/NTRK1/PRLHR/RAMP1/RET/IL22RA1/GPR171/PTPRT/IL3RA/ADORA2A/KLRG1/NLRP6/SLAMF1/RTN4RL1/CD8B/FFAR3/NPR1/VIPR1/FZD9/NPY5R/CD2/NTRK2/AGER/OR52N4/GFRA2/ADRA2A/NPY1R/ESRRG/GRIK3/A…
MF	GO:0060089	molecular transducer activity	416	-0.323884738341454	-1.77348644008667	7.17757546562041e-07	1.83147800631081e-05	1.27811212238679e-05	2044	tags=41%, list=23%, signal=33%	GPRC5C/TGFBR3/P2RX6/LAG3/ADGRB3/TNFRSF25/NR3C2/OR13A1/TNFRSF4/PECAM1/KLRF1/GPR143/GPR182/IL11RA/CCR10/S1PR1/OXGR1/CX3CR1/CLEC1A/ADGRG5/CXCR6/ADGRF3/PTPRN2/INSRR/PRLR/AGTR2/CHRM3/F2RL3/CHRNB3/GABRG2/NLGN1/CD8A/CD160/LPAR2/GPR146/NTRK1/PRLHR/RAMP1/RET/IL22RA1/GPR171/PTPRT/IL3RA/ADORA2A/KLRG1/NLRP6/SLAMF1/RTN4RL1/CD8B/FFAR3/NPR1/VIPR1/FZD9/NPY5R/CD2/NTRK2/AGER/OR52N4/GFRA2/ADRA2A/NPY1R/ESRRG/GRIK3/A…
BP	GO:0021915	neural tube development	82	0.435374743440048	2.28115854266942	7.31469036329479e-07	1.85872048899657e-05	1.29712351495859e-05	2783	tags=65%, list=32%, signal=45%	SEMA3C/SOX11/TGFB2/BMP4/NOG/SALL4/CTHRC1/CELSR1/PAX7/KIF20B/EPHA2/GLI2/FZD6/ADM/PTK7/GLI3/PRICKLE1/SFRP2/TWIST1/WNT5A/STIL/RPGRIP1L/DACT1/RARG/SOX4/ZFP36L1/STK3/SEMA4C/NODAL/ZEB2/NF1/DCHS1/FZD1/MIB1/PKD2/TULP3/SKI/GPR161/DVL3/HIF1A/GRHL2/LUZP1/ARHGAP35/RALA/INTU/MTHFD1L/PLXNB2/SHROOM3/SEC24B/PSEN1/C2CD3/SPINT2/ARL13B
BP	GO:0050877	nervous system process	450	-0.31529122483023	-1.73491618257942	7.37808198059492e-07	1.86708157227947e-05	1.30295836629906e-05	2188	tags=42%, list=25%, signal=34%	CYP4V2/TAFA4/KCNA2/TMC2/PRKAR2B/FXN/GRIA1/S100B/IFT20/TIMM13/PRR4/PRCD/JAM2/REEP2/CRYGD/TPPP/P2RX6/ADGRB3/CCL2/PRKN/SCN1B/RPGRIP1/KCNAB1/OR13A1/OTOF/RTL4/GPR143/GJC3/FGF13/GNAT3/ABAT/FSCN2/CACNA1F/PAX3/S1PR1/KCNJ10/SCN3B/KCNH1/HOXD1/CX3CR1/SCN3A/HCRT/CRYBB3/ROM1/ASIC2/CRYM/SCN11A/OTOA/USH1C/MYO3A/TCF15/PTN/TMEM98/TMPRSS3/TIFAB/FGF12/AGTR2/HSF4/CALCA/ATP8A1/PDE6G/CHRNB3/GABRG2/CUX2/NLGN1/UCN/SLC12…
BP	GO:0001706	endoderm formation	35	0.592102753525347	2.57247327679358	7.54033390189136e-07	1.90028826399929e-05	1.32613193163002e-05	850	tags=51%, list=10%, signal=47%	COL11A1/HMGA2/DKK1/INHBA/COL8A1/FN1/COL12A1/COL7A1/COL5A2/COL5A1/LAMA3/NOG/MMP14/LAMB3/ITGAV/ITGB5/LHX1/MMP2
BP	GO:0006629	lipid metabolic process	666	-0.287370074449409	-1.62083874106011	8.14806708421375e-07	2.04503126326742e-05	1.42714203459482e-05	1811	tags=27%, list=21%, signal=23%	ELOVL2/DGKB/CPNE6/ST6GALNAC3/BCL11B/ACHE/ST6GALNAC4/DHRS11/TLCD3B/AKR1C2/NUDT7/SOCS2/AGPAT2/PTPRN2/PRLR/ENPP7/SOCS1/ACSM1/SERINC4/HINT2/SIRT4/TM7SF2/SCD5/INPP5J/GPC3/GAL3ST1/TSPOAP1/SLA2/ECHDC2/SOAT2/LIPE/GLYATL2/SMPD2/GSTM4/ALKBH7/HSD17B2/IL1B/APOD/PDK4/SLC27A6/STARD10/WNT4/HSD11B2/PON1/RORC/PLA2G6/IMPA2/MOGAT1/FMC1/XBP1/FUT7/RBP4/ACADS/CES4A/AGT/ADRA2A/ECI2/ALDH1A1/APOM/DHH/SLC27A2/LGALS12/CYP3…
BP	GO:1905330	regulation of morphogenesis of an epithelium	97	0.404947971479399	2.22469560615472	8.24926530107139e-07	2.06197962056168e-05	1.4389695863523e-05	1580	tags=37%, list=18%, signal=31%	ADAMTS12/DKK1/SIX1/SIX4/SULF1/SNAI2/GREM1/BMP4/NOG/CTHRC1/WNT2/AR/GATA3/CELSR1/ROR1/GPC6/DAAM1/FZD6/GDNF/PTK7/PRICKLE1/SFRP2/LHX1/TACSTD2/WNT5A/VANGL1/FZD7/PAX8/NKD1/CELSR3/DACT1/FGF1/VEGFA/PHLDB2/SMURF2/SMURF1
CC	GO:0000779	condensed chromosome, centromeric region	69	0.460770328009756	2.32303712174354	8.33563485241506e-07	2.07509869252804e-05	1.44812483957232e-05	3177	tags=72%, list=36%, signal=47%	KNL1/CENPF/BUB1/NEK2/CENPE/HJURP/KIF2C/GPATCH11/SGO1/BUB1B/CENPA/NDE1/CENPK/CCNB1/ERCC6L/SGO2/CKAP5/INCENP/SPDL1/NUF2/NCAPD3/PLK1/AURKA/DYNLT3/MAD2L1/NDC80/RAD21/SPC24/MIS18BP1/PHF6/KNTC1/BOD1L1/NCAPG/ZWILCH/SPAG5/TP53BP1/SEPTIN7/NUP107/ATRX/PELI1/CENPO/FBXO28/KNSTRN/CLASP1/CENPH/CSNK1A1/CBX3/PHF2/NCAPD2/SEPTIN2
BP	GO:0019752	carboxylic acid metabolic process	526	-0.305106723519887	-1.69787272914404	8.46077320281698e-07	2.09772368801827e-05	1.46391388039365e-05	1743	tags=26%, list=20%, signal=23%	AGMAT/CRYM/AKR1C2/ALDH5A1/AMT/NUDT7/ACSM1/CKMT1A/SIRT4/MPST/GPT2/SCD5/MPC2/ECHDC2/LDHD/LIPE/GLYATL2/MSRA/GSTM4/ALKBH7/IL1B/PDK4/SLC27A6/SDSL/CYB5A/AMDHD1/PGAM2/PON1/IYD/XBP1/DDO/ADHFE1/IDNK/ACADS/ASPA/ECI2/PRODH2/TST/IDO2/ITIH5/SLC27A2/HYAL1/CYP39A1/PKLR/CYP2B6/CPT1B/PLP1/CKMT2/ACACB/SLC23A1/HAAO/STAB2/VNN2/NAT8L/ENO3/GCAT/LIPC/PFKFB1/ACSM3/CYP3A4/GGT3P/UPB1/FTCD/CES1/DPEP1/PCK1/ADH4/PLA2G10/AKR1…
BP	GO:0060512	prostate gland morphogenesis	12	0.792690703350471	2.49061888070847	8.5126493540159e-07	2.1020751872578e-05	1.46695061024213e-05	1236	tags=83%, list=14%, signal=72%	SERPINB5/SULF1/BMP4/NOG/TP63/AR/GLI2/WNT5A/TNC/RARG
CC	GO:0005887	integral component of plasma membrane	698	-0.290400613298893	-1.64146967457602	8.635613383427e-07	2.12387535582759e-05	1.48216403875348e-05	1812	tags=36%, list=21%, signal=31%	SLC6A15/CX3CR1/SCN3A/CD320/FLRT1/CLEC1A/KCNE3/ADGRG5/FLRT2/CXCR6/ROM1/ASIC2/CD96/SCN11A/TMC8/CD37/PTPRN2/INSRR/ENPP7/AGTR2/CHRM3/F2RL3/IRAG2/CHRNB3/C8A/GABRG2/SLC2A8/TM7SF2/GAL3ST1/CALHM6/NLGN1/ITGAD/CD8A/LPAR2/SLC12A5/SLC1A1/SMPD2/SLCO2A1/CD1D/MAG/NTRK1/PRLHR/CNIH2/RAMP1/RET/AQP4/CLCNKB/PTPRT/ADORA2A/C5/ATP1B2/KCNV1/SEMA6A/KCNK9/KCNG3/GJA4/GYPC/CEACAM4/SLITRK1/ADCY4/CD8B/FFAR3/SCN4A/LRRC4B/VIPR1…
BP	GO:0071363	cellular response to growth factor stimulus	346	0.256110643305637	1.72068881543619	9.28606575497628e-07	2.27471466733899e-05	1.58742850379805e-05	2031	tags=38%, list=23%, signal=30%	ADAMTS12/DKK1/POSTN/MYOF/IBSP/NTF4/SOX11/NRP2/CD109/ANOS1/LOX/SULF1/SNAI2/WNT10A/GREM1/FOXD1/ANKRD1/TGFB2/XDH/LIMS1/ANXA1/EGFR/COL1A2/COL3A1/HHIP/COL1A1/BMP4/NOG/RUNX2/WNT2/FBN1/GATA3/BDNF/ITGB3/CAV1/ITGA3/HAS2/ADAM9/CHST11/THBS1/NOX4/APLN/SKIL/DLX5/ADAMTS7/SLIT2/BMP8B/ADAM17/SULF2/LTBP2/ITGB5/PCSK6/CAV2/LTBP1/GAS1/SFRP2/TWIST1/LHX1/BCL9L/ANGPT2/TGFBRAP1/SPARC/TWSG1/WNT5A/FGF23/FSTL1/CDKN2B/BAG4/…
BP	GO:0010595	positive regulation of endothelial cell migration	42	0.543615910336342	2.48923150362346	9.61680092773486e-07	2.34634617057563e-05	1.63741714265479e-05	1506	tags=52%, list=17%, signal=44%	PTGS2/NRP2/MET/ANXA1/BMP4/GATA3/ITGB3/THBS1/FOXC2/SRPX2/ADAM17/ROCK2/SPARC/WNT5A/HDAC9/FGF2/BMPR2/FGF1/PLK2/VEGFA/PRKD1/ANXA3
BP	GO:0034765	regulation of ion transmembrane transport	225	-0.369208200675527	-1.90213468451816	9.7778533007651e-07	2.37617355610657e-05	1.65823243112391e-05	2173	tags=47%, list=25%, signal=36%	KCNA2/TMC2/KCNJ4/KCNC2/GRIA1/RYR2/NPPA/CCL2/SCN1B/KCNAB1/FGF13/KCNH3/GSTM2/CACNA1F/CATSPER3/SNCA/KCNJ10/TMEM37/SCN3B/KCNH1/SCN3A/HRC/KCNE3/ASIC2/SCN11A/FGF12/CHRM3/F2RL3/NLGN1/MAPK8IP2/CNIH2/CLCNKB/CATSPER2/ATP1B2/KCNV1/HAP1/KCNG3/ANTKMT/HPCA/CACNA1A/SCN4A/CORO1A/FXYD7/PLA2G6/CACNB2/KCNIP2/AGT/ADRA2A/KCNH2/KCNK15/KCNF1/SHISA9/CACNA1I/GAL/KCNE2/DPP6/CAPN3/GRIA4/KCNA6/JSRP1/KCNA5/KCNB2/ATP1A2/CRHBP…
BP	GO:0000070	mitotic sister chromatid segregation	92	0.414499552127304	2.25208554074853	1.02432701570771e-06	2.47943819928617e-05	1.73029651914845e-05	2206	tags=48%, list=25%, signal=36%	KIF14/KIF23/CENPF/KIF18A/BUB1/NEK2/DLGAP5/CENPE/TRIP13/KIF4A/KIF2C/NCAPG2/SGO1/BUB1B/SMC4/TTK/CENPK/PRC1/CCNB1/SGO2/NCAPH/KIF4B/INCENP/RACGAP1/CDCA5/ESPL1/SPDL1/NUF2/CDC20/NCAPD3/CDCA8/PLK1/KIF18B/MAD2L1/NDC80/RAD21/NUSAP1/CDC6/CHMP2B/ANAPC1/SMC2/NAA50/NCAPG/SPAG5
BP	GO:0140352	export from cell	681	-0.290555084003528	-1.64070268500227	1.04109049274108e-06	2.51009377068755e-05	1.75168976399867e-05	1404	tags=24%, list=16%, signal=22%	ADORA2A/ATP1B2/HAP1/SERPINF2/CCL5/RPH3A/CACNA1A/ERC2/RIMS4/FFAR3/HP/HMGN3/CORO1A/PLA2G6/CACNB2/NPY5R/XBP1/KCNIP2/NTRK2/RBP4/NPFF/AGT/CDK5R2/CYSTM1/ADRA2A/KCNH2/CPLX1/ATP4A/SLC27A2/PF4/CACNA1I/GAL/GLP1R/CTSG/MAP2K6/KCNE2/NKX6-1/TVP23A/LGI3/IL33/PARD6A/LRP5L/FOXA2/EXOC3L4/KCNA5/ADCY5/SELL/ATP1A2/CRHBP/SYT9/CACNA1B/STXBP5L/VGF/ABCB1/SLC6A4/MAFA/RAB37/HNF1B/SLC5A7/GRM4/SCAMP5/ADORA1/CBLN1/RGS9/CLTRN/…
BP	GO:0022414	reproductive process	629	0.217436407545444	1.56770662963134	1.06984038338597e-06	2.56929510111987e-05	1.79300390363139e-05	1815	tags=31%, list=21%, signal=27%	EPYC/EREG/GREB1L/INHBA/PTGS2/CGB7/CGB3/SLC2A1/SERPINB5/SIX4/SULF1/ITGA2/GJB2/ANTXR1/SEMA3A/WNT7B/CORIN/GJB5/KNL1/TGFB2/E2F7/LY6K/ANXA1/ADAMTS2/EGFR/TFAP2C/ADAM19/DNAH11/HOXA10/TNFAIP6/AXL/KRT9/BMP4/NOG/TP63/WNT2/ADAM10/AR/CENPI/GATA3/MMP14/CLOCK/ITGA3/HAS2/CTSV/GJB3/PAFAH1B2/ITGB8/ASPM/PYGO1/BRIP1/KIF18A/SKIL/FLNA/SPIN4/ATP8B3/PLAG1/BUB1/TOP2A/NEK2/OXTR/PAPPA/PTHLH/FOXJ1/STRA6/DRD1/ITGB1/SLIT2/GL…
BP	GO:0000910	cytokinesis	99	0.39252418477677	2.17847769609295	1.10050936858536e-06	2.63262475516278e-05	1.83719902814825e-05	2360	tags=52%, list=27%, signal=38%	ANLN/E2F7/KIF14/KIF23/ECT2/RASA1/KIF20A/KIF20B/CEP55/BRCA2/ROCK2/KIF4A/E2F8/PLK4/SEPTIN11/CENPA/SPIRE1/SEPTIN10/PRC1/PKN2/PLK2/KIF4B/INCENP/SVIL/RACGAP1/ESPL1/CKAP2/PLK1/AURKA/CDC14C/CIT/MYH10/BCL2L1/ROCK1/KIF13A/OR2A4/NUSAP1/PIK3R4/CDC6/MYH9/SEPTIN8/CHMP2B/DCDC1/SH3GLB1/WASHC5/RXFP3/KLHL21/ACTR2/BIRC6/SEPTIN7/SNX18
BP	GO:0046879	hormone secretion	164	-0.400158657068869	-1.98941924155664	1.10482878487851e-06	2.63267372708016e-05	1.83723320360711e-05	1358	tags=36%, list=15%, signal=31%	CCL5/CACNA1A/FFAR3/HMGN3/PLA2G6/RBP4/NPFF/AGT/ADRA2A/CPLX1/GAL/GLP1R/NKX6-1/LRP5L/FOXA2/KCNA5/ADCY5/CRHBP/SYT9/STXBP5L/VGF/MAFA/HNF1B/ADORA1/CLTRN/INHA/POMC/CACNA2D2/GCK/CRH/SNAP25/FFAR1/FAM3D/RFX6/NEUROD1/CASR/CNR1/EDN3/ADRA2C/KCNJ11/UCN3/CARTPT/PDX1/NR1H4/ABCC8/MYRIP/BRSK2/G6PC2/VIP/FAM3B/BLK/ADIPOQ/CFTR/INS/GHRL/SLC2A2/CHGA/NR0B2/CELA2A
BP	GO:0051983	regulation of chromosome segregation	61	0.464288078687284	2.3029642039582	1.18163318998316e-06	2.80477583544841e-05	1.95733608785461e-05	3350	tags=70%, list=38%, signal=44%	ECT2/CENPF/BUB1/NEK2/DLGAP5/CENPE/TRIP13/KIF2C/MKI67/MAPK15/BUB1B/TTK/CCNB1/RACGAP1/CDCA5/ESPL1/RAD18/SPDL1/CDC20/PLK1/IHO1/MAD2L1/NDC80/RAD21/CDC6/CTNNB1/SMC6/ANAPC1/DYNC1H1/SPAG5/ATRX/PUM1/APC/KNSTRN/RB1/SLF1/CDC23/NUMA1/CDC27/ZW10/CSNK2A1/TPR/NIPBL
CC	GO:0071944	cell periphery	2295	-0.236017166584603	-1.38013854023203	1.25778295947837e-06	2.97400109800987e-05	2.07543134138679e-05	1615	tags=25%, list=18%, signal=27%	SYNGR1/F2RL3/ATP8A1/TMPRSS5/PDE6G/IRAG2/CHRNB3/CATIP/C8A/SIRPG/GABRG2/SLC2A8/TM7SF2/INPP5J/ELMO1/GPC3/MAPK8IP1/WNT6/GAL3ST1/CALHM6/DIRAS1/NLGN1/ITGAD/CD8A/CD160/LPAR2/CLDN15/ZDHHC22/SLA2/SLC12A5/SLC30A10/SLC1A1/CFAP65/CYS1/SPPL2B/NUCB2/LIPE/RHOH/GNG4/SMPD2/GPR146/CRYAB/SLCO2A1/CD1D/MAG/NTRK1/PRLHR/CAVIN2/ATP2B2/CNIH2/DLGAP2/RGS5/RAMP1/RET/IL22RA1/TAMALIN/AQP4/CNFN/SLC27A6/CLCNKB/CD1B/GPR171/PTPRT…
BP	GO:0010634	positive regulation of epithelial cell migration	62	0.472654313573801	2.35108266030065	1.27714808078124e-06	3.00817494104013e-05	2.09927984128415e-05	1506	tags=47%, list=17%, signal=39%	PTGS2/NRP2/MET/ITGA2/TGFB2/ANXA1/BMP4/GATA3/ITGB3/ITGA3/HAS2/ADAM9/THBS1/DOCK5/FOXC2/SRPX2/ADAM17/ROCK2/SPARC/WNT5A/HDAC9/FGF2/BMPR2/FGF1/PLK2/VEGFA/MAP4K4/PRKD1/ANXA3
BP	GO:1904888	cranial skeletal system development	42	0.538184518805	2.46436101942448	1.29485459791531e-06	3.03819523280971e-05	2.12022975097243e-05	842	tags=43%, list=10%, signal=39%	SIX1/SIX4/TBX15/TGFB2/TFAP2A/BMP4/TP63/RUNX2/MMP14/CHST11/CEP55/FOXC2/PRRX1/MMP16/GLI3/TWIST1/LHX1/SH3PXD2B
BP	GO:0007409	axonogenesis	230	0.287344345100882	1.83216919126877	1.33204422736229e-06	3.11325236920992e-05	2.17260899635468e-05	2097	tags=41%, list=24%, signal=32%	MACF1/FN1/CDKL5/CRABP2/SEMA3C/PLXNC1/NRP2/ANOS1/LAMC2/ACTBL2/SEMA3A/FOXD1/CDH11/KLF7/VSTM2L/LAMA3/CDH2/NOG/PLXNA1/GATA3/BDNF/UNC5C/TRIO/SLITRK4/SEMA3D/UNC5B/SKIL/DLX5/EPHA2/MAP3K13/ITGB1/SLIT2/GLI2/LMTK2/TMEFF1/L1CAM/EFNA5/GDNF/SLITRK3/GLI3/SEMA7A/SPTBN2/PALLD/B4GALT5/LHX1/VCL/WNT5A/PIK3CA/SHOX2/FLRT3/LRP1/EPHA4/BMPR2/EFNB2/NOTCH3/CELSR3/EPHB2/DOCK7/LRRC4C/SHC3/NOTCH2/VEGFA/TIAM2/PDLIM7/ETV1/NECT…
BP	GO:0060840	artery development	49	0.516856239174984	2.42741638101219	1.33701073334783e-06	3.11325236920992e-05	2.17260899635468e-05	2031	tags=63%, list=23%, signal=49%	SIX1/LOX/TGFB2/COL3A1/BMP4/NOG/STRA6/FOXC2/PRRX1/ADAMTS6/MYLK/GLI3/LTBP1/PRICKLE1/LRP1/BMPR2/EFNB2/NOTCH3/SLC2A10/PDGFRB/SOX4/VEGFA/NF1/LOXL1/MYH10/JAG1/PKD2/HOXA1/NRP1/PRDM1/FOXC1
BP	GO:0007186	G protein-coupled receptor signaling pathway	372	-0.326869106967434	-1.77498301259011	1.4015287522699e-06	3.25112199958367e-05	2.26882246180853e-05	1866	tags=39%, list=21%, signal=32%	RPH3AL/CCR10/S1PR1/SNCA/OXGR1/CX3CR1/DGKB/HCRT/ADGRG5/CXCR6/ADGRF3/IQGAP2/AKR1C2/AGTR2/CALCA/CHRM3/F2RL3/PDE6G/GABRG2/PROK1/LPAR2/UCN/GNG4/GPR146/PHF24/PRLHR/RGS5/RAMP1/GPR171/ADORA2A/C5/NLRP6/MRAP/CCL5/CORT/ADCY4/XCL2/GNG3/FFAR3/NPR1/VIPR1/FZD9/NPY5R/NPFF/OR52N4/AGT/CCL16/ADRA2A/NPY1R/GRIK3/ADGRA1/SSTR2/RGS11/P2RY11/CALCB/PDE6B/RAMP2/PF4/GAL/GLP1R/GNAZ/GABRB3/GNA14/CD3E/FGD3/ATRNL1/P2RY8/GP1BA/G…
BP	GO:0007423	sensory organ development	277	0.276018721621132	1.80298507307505	1.4098305681777e-06	3.25803864132839e-05	2.27364929763713e-05	2036	tags=42%, list=23%, signal=33%	COL11A1/INHBA/COL8A1/RP1L1/GJB6/NTF4/SOX11/SIX1/SIX4/WNT10A/GJB2/WNT7B/MAB21L2/COL5A2/TGFB2/COL5A1/EGFR/BCAR3/TFAP2A/BMP4/NOG/CTHRC1/MFAP5/WNT2/ADAM10/FBN1/COL8A2/GATA3/BDNF/CELSR1/ROR1/PITX2/FAT1/SKIL/NKX3-2/DLX5/EPHA2/STRA6/GLI2/FOXC2/WT1/CRYGN/BNC2/ALDH1A3/FZD6/NECTIN3/PRRX1/PTK7/GLI3/OTX1/MAN2A1/CLIC4/NHS/KERA/TWIST1/LHX1/SPARC/SH3PXD2B/TWSG1/WNT5A/FOXL2/WNT9A/PAX8/RPGRIP1L/PRKCI/ATP2B4/EPHA4…
BP	GO:0007492	endoderm development	46	0.52581664910432	2.4250804251989	1.44338662834259e-06	3.32304500450002e-05	2.31901452753104e-05	1513	tags=54%, list=17%, signal=45%	COL11A1/HMGA2/DKK1/INHBA/COL8A1/FN1/COL12A1/COL7A1/COL5A2/COL5A1/LAMA3/BMP4/NOG/MMP14/LAMB3/ITGAV/ITGB5/LHX1/MMP2/LAMC1/ITGA5/COL6A1/ZFP36L1/COL4A2/NODAL
CC	GO:1902495	transmembrane transporter complex	130	-0.425033058766675	-2.03995606595255	1.51691655715404e-06	3.4792498112402e-05	2.42802334793826e-05	2173	tags=55%, list=25%, signal=42%	KCNA2/KCNJ4/KCNC2/GRIA1/RYR2/SCN1B/KCNAB1/CACNA1F/CATSPER3/SCN3B/KCNH1/SCN3A/KCNE3/SCN11A/CHRNB3/GABRG2/NLGN1/CNIH2/CLCNKB/CATSPER2/ATP1B2/KCNV1/KCNG3/BEST3/CACNA1A/CATSPERB/SCN4A/CACNB2/SCNN1B/KCNIP2/KCNH2/SMDT1/GRIK3/KCNF1/SHISA9/CACNA1I/KCNE2/GABRB3/DPP6/SCNN1D/GRIA4/KCNA6/KCNA5/KCNB2/ATP1A2/CACNA1B/KCNG1/HCN1/KCNIP1/GRIK5/KCNQ1/UNC80/GABRA5/CACNA2D2/KCNMB2/CHRNB2/ABCG5/LRRC7/SNAP25/LRRC26/KCN…
BP	GO:0048585	negative regulation of response to stimulus	753	0.203456378353316	1.462426874011	1.57928818499834e-06	3.60879136004844e-05	2.51842499257394e-05	1025	tags=19%, list=12%, signal=19%	PSCA/EREG/HMGA2/ADAMTS12/DKK1/PTGS2/PLAU/KLK8/IL20RB/SEMA3C/HECW1/CD109/MET/NT5E/SULF1/SNAI2/PLAT/SEMA3A/BICC1/CYP26A1/PTPRU/GREM1/REST/TGFB2/XDH/KLF7/HIPK3/ANXA1/IGFBP3/EGFR/LEPROT/COL3A1/CDH2/HHIP/TNFAIP6/RASA2/BMP4/NOG/TP63/RUNX2/CTHRC1/FBN1/AR/PXDN/GATA3/BDNF/MMP14/CAV1/CLOCK/ITGA3/BICD1/C1QTNF3/PRKG1/IL36RN/CHST11/ARHGAP42/FAP/SEMA3D/APCDD1L/IRS1/THBS1/RIF1/UNC5B/RASA1/APLN/SKIL/GPRC5A/EPHA2…
CC	GO:0005604	basement membrane	62	0.468798922435702	2.33190512823726	1.5943441904419e-06	3.62965197853763e-05	2.53298274826614e-05	1670	tags=60%, list=19%, signal=49%	COL8A1/FN1/COL17A1/THBS2/COL7A1/LAMC2/TGFBI/LOXL2/COL5A1/HMCN1/LAMA3/FBN1/COL8A2/LAMB3/LAMA4/TMEFF1/EFNA5/NID2/TIMP3/EGFL6/ITGA6/SPARC/COL4A1/VWA2/TNC/LAMC1/AGRN/ANXA2P2/P3H2/NID1/HSPG2/COL4A5/COL4A2/DST/LAMB1/LAMA5/LOXL1
BP	GO:0009914	hormone transport	170	-0.394590363822702	-1.97041796119882	1.64631742989856e-06	3.73409182988844e-05	2.60586696506361e-05	1358	tags=41%, list=15%, signal=35%	HNF1A/CRYM/PTPRN2/AGTR2/SIRT4/GDF9/MPC2/UCN/IL1B/CCL5/CACNA1A/FFAR3/HMGN3/PLA2G6/RBP4/NPFF/AGT/ADRA2A/CPLX1/GAL/GLP1R/NKX6-1/LRP5L/FOXA2/KCNA5/ADCY5/CRHBP/SYT9/STXBP5L/VGF/MAFA/HNF1B/ADORA1/CLTRN/INHA/POMC/CACNA2D2/GCK/CRH/SNAP25/FFAR1/FAM3D/RFX6/NEUROD1/CASR/CNR1/EDN3/ADRA2C/KCNJ11/UCN3/CARTPT/PDX1/NR1H4/ABCC8/MYRIP/BRSK2/G6PC2/VIP/FAM3B/TTR/BLK/ADIPOQ/CFTR/INS/GHRL/SLC2A2/CHGA/NR0B2/CELA2A
MF	GO:0005509	calcium ion binding	314	0.264013916064758	1.73200239148445	1.70104262445829e-06	3.84397971667253e-05	2.68255313859027e-05	1605	tags=38%, list=18%, signal=32%	ANXA8/PADI1/SCUBE3/S100A2/DSG3/EDIL3/MACF1/PCDHGB2/PADI3/PKD1L2/MMP13/PCDH7/CDH3/PCDHGB5/THBS2/VCAN/PCDHGC5/CALB2/PCDHGA10/SULF1/SPOCK1/PCDHGB7/RPTN/GJB2/S100A4/FAT3/PCDHGB1/CDH11/LOXL2/ANXA1/HMCN1/PCDHGA1/CDH2/PCDHGA9/DSC3/PCDHGA12/FBN1/CELSR1/PCDHB8/LPCAT2/GUCA1A/THBS1/PCDHGB4/FAT1/MATN3/PCDHGC4/CALU/ASPH/PCDHGA7/PCDHGB3/SLIT2/RASEF/CDH13/VSNL1/SULF2/LTBP2/PCDHGA4/PCDHB9/PCDHGB6/PCDHGA6/FKBP14/…
BP	GO:0023061	signal release	265	-0.354400008074204	-1.8623671313707	1.8046396172305e-06	4.06309302055867e-05	2.8354631756795e-05	1683	tags=36%, list=19%, signal=30%	PTPRN2/SOCS1/AGTR2/SIRT4/GDF9/CHRNB3/NLGN1/MPC2/TSPOAP1/UCN/IL1B/ADORA2A/CCL5/RPH3A/CACNA1A/ERC2/RIMS4/FFAR3/HMGN3/PLA2G6/CACNB2/RBP4/NPFF/AGT/ADRA2A/CPLX1/GAL/GLP1R/MAP2K6/NKX6-1/LRP5L/FOXA2/KCNA5/ADCY5/CRHBP/SYT9/CACNA1B/STXBP5L/VGF/SLC6A4/MAFA/HNF1B/SLC5A7/GRM4/SCAMP5/ADORA1/CLTRN/PLA2G10/INHA/GRIK5/CADPS/POMC/CACNA2D2/GCK/TLR10/CHRNB2/SYN2/CIDEA/CRH/SNAP25/FFAR1/FAM3D/RFX6/NEUROD1/SLC18A3/CPL…
BP	GO:0048562	embryonic organ morphogenesis	135	0.350292824837187	2.06832682467513	1.81560232097842e-06	4.07280168998968e-05	2.84223845119428e-05	994	tags=32%, list=11%, signal=29%	COL11A1/GJB6/SOX11/SIX1/SIX4/TBX15/TFAP2A/BMP4/NOG/RUNX2/CTHRC1/MFAP5/FBN1/GATA3/MMP14/CELSR1/CHST11/MICAL2/NKX3-2/DLX5/EPHA2/STRA6/GLI2/FOXC2/ALDH1A3/FZD6/PRRX1/HOXA6/MMP16/PTK7/GLI3/OTX1/TWIST1/LHX1/WNT5A/FOXL2/STIL/WNT9A/YAP1/PAX8/HOXD10/HOXA3/SHOX2
BP	GO:0046883	regulation of hormone secretion	142	-0.417365865508995	-2.02953269948598	1.83167716732384e-06	4.09386531850044e-05	2.8569378791144e-05	1643	tags=42%, list=19%, signal=34%	AGTR2/SIRT4/GDF9/MPC2/UCN/IL1B/CCL5/CACNA1A/FFAR3/HMGN3/PLA2G6/RBP4/NPFF/AGT/ADRA2A/GAL/GLP1R/NKX6-1/LRP5L/FOXA2/KCNA5/ADCY5/CRHBP/SYT9/STXBP5L/ADORA1/CLTRN/INHA/POMC/CACNA2D2/GCK/CRH/SNAP25/FFAR1/FAM3D/RFX6/NEUROD1/CASR/CNR1/EDN3/ADRA2C/KCNJ11/UCN3/CARTPT/PDX1/NR1H4/ABCC8/MYRIP/BRSK2/G6PC2/BLK/ADIPOQ/CFTR/INS/GHRL/SLC2A2/CHGA/NR0B2/CELA2A
BP	GO:0098662	inorganic cation transmembrane transport	349	-0.334035038179985	-1.80079161935723	1.93318171316504e-06	4.30501993142643e-05	3.00429387768423e-05	1950	tags=37%, list=22%, signal=30%	COX6A2/KCNT1/SLC25A27/FGF13/KCNH3/GSTM2/ATP6V1G2/CACNA1F/CATSPER3/SNCA/KCNJ10/TMEM37/SCN3B/TMEM175/KCNH1/SLC6A15/SCN3A/ATP5MC1/HRC/KCNE3/SLC9B1/ASIC2/SCN11A/SLC5A2/ATP5ME/FGF12/F2RL3/SLC12A5/SLC30A10/ATP2B2/CYB5A/CATSPER2/ATP1B2/KCNV1/HAP1/KCNK9/KCNG3/ANTKMT/HPCA/CACNA1A/SCN4A/CORO1A/FXYD7/PLA2G6/CACNB2/SCNN1B/KCNIP2/SLC5A1/ATP6V0E2/ADRA2A/KCNH2/SMDT1/NDUFS7/KCNK15/OTOP3/CHRNA10/ATP4A/KCNF1/CACNA…
MF	GO:0005179	hormone activity	52	-0.546239707908092	-2.25312032764888	1.95801532953661e-06	4.34452386887036e-05	3.0318620281917e-05	1355	tags=62%, list=15%, signal=52%	METRN/CORT/INS-IGF2/NPFF/AGT/C1QTNF9/CALCB/GAL/SPX/RLN2/VGF/PYY2/INHA/PYY/POMC/NTS/GUCA2A/CRH/CHGB/EPO/EDN3/UCN3/CARTPT/VIP/TTR/IAPP/ADIPOQ/NPY/GPHA2/INS/GHRL/SST
BP	GO:0000075	cell cycle checkpoint	119	0.368894829685146	2.14981844947687	2.14266362101716e-06	4.73673074947186e-05	3.30556685394062e-05	2970	tags=54%, list=34%, signal=36%	HMGA2/SOX11/TAOK1/CLSPN/E2F7/CLOCK/BRIP1/CENPF/BUB1/TOP2A/TRIP13/ATF2/WNT9A/CDKN2B/E2F8/PRKDC/NEK11/BUB1B/CDK1/TTK/CDC25C/CCNB1/PLK2/TICRR/SOX4/DTL/SPDL1/CDC20/PLK1/AURKA/ORC1/CDC14C/CCND1/MSH2/WEE1/MAD2L1/NDC80/BCL2L1/DCLRE1B/CDC6/KNTC1/DNA2/EP300/GTSE1/CHEK1/NABP1/TOPBP1/ZWILCH/NBN/TP53BP1/DLG1/CNOT9/MRE11/CNOT6/MAP3K20/TNKS1BP1/ATR/PTPN11/APC/CDK2/RB1/PLK3/EIF2AK4/ERCC6
BP	GO:0000003	reproduction	630	0.218235325579564	1.58096309422878	2.15024681311753e-06	4.73673074947186e-05	3.30556685394062e-05	1815	tags=32%, list=21%, signal=27%	EPYC/EREG/GREB1L/INHBA/PTGS2/CGB7/CGB3/SLC2A1/SERPINB5/SIX4/SULF1/ITGA2/GJB2/ANTXR1/SEMA3A/WNT7B/CORIN/GJB5/KNL1/TGFB2/E2F7/LY6K/ANXA1/ADAMTS2/EGFR/TFAP2C/ADAM19/DNAH11/HOXA10/TNFAIP6/AXL/KRT9/BMP4/NOG/TP63/WNT2/ADAM10/AR/CENPI/GATA3/MMP14/CLOCK/ITGA3/HAS2/CTSV/GJB3/PAFAH1B2/ITGB8/ASPM/PYGO1/BRIP1/KIF18A/SKIL/FLNA/SPIN4/ATP8B3/PLAG1/BUB1/TOP2A/NEK2/OXTR/PAPPA/PTHLH/FOXJ1/STRA6/DRD1/ITGB1/SLIT2/GL…
BP	GO:0030111	regulation of Wnt signaling pathway	167	0.327792510147236	1.98275987556675	2.17162955477102e-06	4.76668795463e-05	3.32647273811369e-05	2013	tags=40%, list=23%, signal=32%	SCEL/ZBED2/DKK1/MACF1/WNK1/CDH3/HECW1/SULF1/SNAI2/BICC1/PTPRU/GREM1/CCN4/FOXL1/EGFR/CDH2/COL1A1/NOG/CTHRC1/CAV1/ITGA3/APCDD1L/ASPM/DLX5/CDK14/SOX30/SULF2/FZD6/ALPK2/PTK7/GLI3/PRICKLE1/SFRP2/DKK2/SHISA6/WNT5A/LATS1/FZD7/YAP1/WWTR1/LRP1/CSNK1A1L/NKD1/MCC/RUNX1/DACT1/LATS2/SOX4/FERMT1/DEPDC1B/LEF1/STK3/SMURF2/ZEB2/UBR5/DKK3/HMGXB4/MDFIC/SPIN1/FZD1/TSKU/CTNND1/TMEM237/SKI/SENP2/CTNNB1/SCYL2
BP	GO:0051726	regulation of cell cycle	566	0.223622303286453	1.58387885951273	2.22375465286902e-06	4.86366910506068e-05	3.39415183858956e-05	2235	tags=33%, list=25%, signal=26%	EREG/HMGA2/INHBA/PRR11/PTGS2/CDKL5/SOX11/ANLN/UHMK1/TAOK1/CLSPN/TGFB2/E2F7/ANXA1/BARD1/EGFR/CCNT1/BMP4/KIF14/FAM83D/GATA3/CLOCK/KIF23/ECT2/FAP/THBS1/ASPM/BRIP1/CENPF/KIF20A/SKIL/KIF20B/BUB1/TOP2A/NEK2/CDK14/ITGB1/HMMR/DLGAP5/ADAM17/BRCA2/CCNG2/CENPE/ROCK2/TMOD3/TIMP2/TPX2/TRIP13/CAV2/AFAP1L2/MTBP/NEK7/FOXM1/GAS1/RBL1/TGFA/ATF2/WNT5A/RRAGC/STIL/PLAAT3/LATS1/CDK15/TP73/WNT9A/CDKN2B/PTK6/E2F8/PLK4/P…
MF	GO:0005184	neuropeptide hormone activity	15	-0.76441815493118	-2.34384410676942	2.23490049784008e-06	4.87065147643155e-05	3.39902454438312e-05	2087	tags=100%, list=24%, signal=76%	HCRT/UCN/CORT/NPFF/CALCB/GAL/SPX/VGF/PYY/NTS/CRH/CARTPT/VIP/NPY
BP	GO:0035148	tube formation	76	0.426971007441043	2.19257653063412	2.30596355815685e-06	5.00770242203992e-05	3.49466668388086e-05	2302	tags=58%, list=26%, signal=43%	SOX11/SIX1/SIX4/GREM1/TGFB2/TGM2/BMP4/NOG/SALL4/CTHRC1/GATA3/CELSR1/PODXL/KIF20B/FZD6/ADM/GDNF/PTK7/PRICKLE1/SFRP2/TWIST1/WNT5A/STIL/PAX8/RARG/SOX4/VEGFA/STK3/SEMA4C/NODAL/ZEB2/YWHAZ/FZD1/MIB1/HOXA1/TULP3/SKI/CTNNB1/DVL3/HIF1A/GRHL2/LUZP1/ARHGAP35/RALA
CC	GO:0000777	condensed chromosome kinetochore	61	0.456311587165283	2.26339916817205	2.34125004964725e-06	5.04994693170417e-05	3.52414736545068e-05	2483	tags=59%, list=28%, signal=43%	KNL1/CENPF/BUB1/NEK2/CENPE/HJURP/KIF2C/GPATCH11/SGO1/BUB1B/CENPA/NDE1/CENPK/CCNB1/ERCC6L/SGO2/CKAP5/INCENP/SPDL1/NUF2/PLK1/DYNLT3/MAD2L1/NDC80/SPC24/MIS18BP1/PHF6/KNTC1/BOD1L1/ZWILCH/SPAG5/TP53BP1/SEPTIN7/NUP107/PELI1/CENPO
BP	GO:0051960	regulation of nervous system development	463	0.237108192115772	1.62910795914628	2.341908766499e-06	5.04994693170417e-05	3.52414736545068e-05	2414	tags=44%, list=27%, signal=34%	DKK1/MACF1/FN1/KLK6/CDKL5/CRABP2/KLK8/SEMA3C/NTF4/SOX11/AMIGO2/HECW1/PLXNC1/THBS2/SIX1/SIX4/SPOCK1/SEMA3A/LRRN1/ANKRD1/REST/IL6ST/IL1RAP/ZNF365/MYO9A/COL3A1/CDH2/HES2/BMP4/NOG/WNT2/ADAM10/KIF14/PLXNA1/GATA3/BDNF/ITGA3/CELSR1/TENM4/ECT2/SLITRK4/ROR1/SEMA3D/ASPM/SKIL/FLNA/KIF20B/PLAG1/OXTR/MAP3K13/GPC6/PPFIA2/SLIT2/GLI2/SRPX2/CNTN1/ZNF488/MME/L1CAM/PRRX1/DLG5/TIMP2/EFNA5/TANC2/SLITRK3/PTK7/GLI3/SEM…
MF	GO:0004674	protein serine/threonine kinase activity	207	0.302840447802291	1.87018443825699	2.37264442115667e-06	5.09827173163629e-05	3.55787122803179e-05	2757	tags=51%, list=31%, signal=36%	CDKL5/WNK1/UHMK1/TAOK1/HIPK3/EGFR/IRAK2/PRKG1/TRIO/NUAK1/BUB1/NEK2/MAP3K13/CDK14/SLK/LMTK2/TTBK2/ROCK2/ALPK2/MYLK/LTBP1/MAP3K2/TAF1L/NEK7/MAP3K9/LATS1/CDK15/PIK3CA/MAST4/PRKCI/PLK4/PRKDC/NEK11/CSNK1A1L/MAP4K5/BMPR2/MAPK15/EIF2AK2/BUB1B/MELK/STK31/CDK1/TTK/CDK6/MAPK8/SIK1/PKN2/LATS2/PLK2/PRKG2/ERN1/MAP4K4/PRKD1/STK3/TNIK/NEK5/LIMK1/PLK1/SMG1/AURKA/PBK/CDC42BPA/PIM1/CIT/TSSK4/ROCK1/MAPK6/PAK2/OXSR1…
CC	GO:0098798	mitochondrial protein complex	158	-0.40323452372481	-2.00037979609071	2.44764922649722e-06	5.24105030177236e-05	3.65751043782801e-05	4595	tags=87%, list=52%, signal=43%	MRPL11/MRPL17/TIMM50/MRPL21/MRPS18C/MTERF4/ATP5MC3/TRMT10C/MRPL22/NDUFAB1/MRPL51/MTX1/MRPL32/TIMM29/MALSU1/MRPL48/MRPL36/ATP5PD/MRPS14/MRPS33/MRPS15/MRPL58/MRPL28/MRPS9/MRPL16/UQCRC1/MICOS10/BCS1L/TOMM22/IMMP2L/MRPS28/NDUFV2/NDUFB6/MRPS31/MRPS18B/MRPL18/MRPL43/NDUFS5/TIMM10B/PDHA1/NDUFC2/ATP5F1C/MRPL39/SAMM50/NDUFAF1/MRPS2/NDUFA9/MRPL14/ATP5MF/TIMM8B/MRPS24/ATP5F1E/MRPS34/NDUFA8/MRPL50/UQCRFS1/TO…
BP	GO:0035115	embryonic forelimb morphogenesis	12	0.776985227463093	2.44127257878985	2.45628095203087e-06	5.24120716036133e-05	3.65761990289577e-05	994	tags=75%, list=11%, signal=67%	CRABP2/TFAP2A/TP63/RUNX2/TWIST1/WNT9A/LNPK/RPGRIP1L/SHOX2
BP	GO:0045596	negative regulation of cell differentiation	325	0.259990883765059	1.73285740551106	2.48125752495746e-06	5.27611843154148e-05	3.68198302314593e-05	1576	tags=32%, list=18%, signal=28%	EREG/ADAMTS12/DKK1/INHBA/KLK8/POSTN/SEMA3C/SOX11/SIX4/SNAI2/SPOCK1/SEMA3A/GREM1/CCN4/MELTF/REST/COL5A2/TGFB2/XDH/MMP11/ANXA1/COL5A1/ZNF365/EGFR/COL3A1/ELF5/BMP4/NOG/TP63/FBN1/GATA3/BDNF/ITGB3/CAV1/TRIO/SEMA3D/ASPM/SKIL/NKX3-2/TNFSF4/PTHLH/RUNX1T1/FOXJ1/ADAMTS7/ITGB1/SLIT2/GLI2/ITGAV/EFNA5/GLI3/SEMA7A/ASAP1/PRICKLE1/UBASH3B/AREG/LRRC17/ZFPM2/SFRP2/TWIST1/TACSTD2/LOXL3/IGFBP5/TWSG1/ABCA1/WNT5A/FGF2…
BP	GO:0032330	regulation of chondrocyte differentiation	32	0.590370233369179	2.49569221675228	2.51611609329726e-06	5.33172835825344e-05	3.7207908718947e-05	1446	tags=59%, list=16%, signal=50%	ADAMTS12/SNAI2/GREM1/CCN4/LOXL2/BMP4/RUNX2/TRPS1/NKX3-2/PTHLH/ADAMTS7/GLI2/GLI3/WNT9A/LNPK/SHOX2/RARG/GDF6/EFEMP1
BP	GO:0033013	tetrapyrrole metabolic process	32	-0.632104153881222	-2.32409478989005	2.54940042568309e-06	5.38363041616663e-05	3.75701115363823e-05	765	tags=28%, list=9%, signal=26%	ALAS2/CBLIF/AMN/PRSS3/AMBP/CTRB2/CTRB1/PRSS1/CTRC
BP	GO:0031581	hemidesmosome assembly	10	0.826001907154433	2.41791282863911	2.61125863022616e-06	5.49530854003608e-05	3.83494665896842e-05	1090	tags=90%, list=12%, signal=79%	COL17A1/KRT14/LAMC2/LAMA3/LAMB3/ITGB4/PLEC/ITGA6/LAMC1
BP	GO:1905114	cell surface receptor signaling pathway involved in cell-cell signaling	296	0.264785867055492	1.73605862339617	2.63283212448145e-06	5.52173422271384e-05	3.85338804087768e-05	2024	tags=37%, list=23%, signal=30%	SCEL/ZBED2/DKK1/MACF1/WNK1/CDH3/HECW1/SULF1/SNAI2/WNT10A/WNT7B/BICC1/PTPRU/GREM1/CCN4/FOXL1/EGFR/CDH2/COL1A1/BMP4/NOG/CTHRC1/WNT2/STRN/GRIN2D/GATA3/BDNF/CAV1/ITGA3/CELSR1/ROR1/APCDD1L/ASPM/PYGO1/DLX5/GPC6/CDK14/DGKI/DAAM1/GLI2/SOX30/SULF2/FZD6/CPZ/ALPK2/PTK7/GLI3/PRICKLE1/SFRP2/BCL9L/DKK2/SHISA6/SHANK1/WNT5A/VANGL1/LATS1/WNT9A/FZD7/YAP1/WWTR1/LRP1/CSNK1A1L/P2RX7/NKD1/CELSR3/MCC/RUNX1/DACT1/RARG/S…
CC	GO:0072562	blood microparticle	48	-0.558549330884511	-2.26226964648899	2.65015415359642e-06	5.53909352785818e-05	3.86550237600196e-05	1882	tags=62%, list=21%, signal=49%	FCN2/A1BG/C4A/ACSM1/C8A/SERPINF2/PON1/HP/AGT/CFHR1/JCHAIN/C8G/ITIH1/ORM1/FCN3/ITIH2/ORM2/HBA2/SERPINA3/TF/APOA1/CLU/GC/ITIH4/C4BPA/APCS/VTN/ALB/AMBP/PRSS1
BP	GO:0048667	cell morphogenesis involved in neuron differentiation	287	0.268407793617572	1.74708006561684	2.67707106219598e-06	5.57632081118645e-05	3.89148174454553e-05	1924	tags=37%, list=22%, signal=30%	MACF1/FN1/CDKL5/CRABP2/SEMA3C/HECW1/PLXNC1/NRP2/ANOS1/LAMC2/ACTBL2/SEMA3A/FOXD1/CDH11/KLF7/ZNF365/VSTM2L/LAMA3/CDH2/NOG/ADAM10/PLXNA1/GATA3/BDNF/UNC5C/TRIO/SLITRK4/SEMA3D/UNC5B/SKIL/DLX5/EPHA2/MAP3K13/PPFIA2/ITGB1/SLIT2/GLI2/LMTK2/TMEFF1/L1CAM/EFNA5/TANC2/GDNF/SLITRK3/GLI3/SEMA7A/SPTBN2/PALLD/B4GALT5/LHX1/VCL/SHANK1/WNT5A/PIK3CA/SHOX2/FLRT3/LRP1/EPHA4/BMPR2/EFNB2/NOTCH3/CELSR3/EPHB2/CABP4/DOCK7/L…
BP	GO:0007167	enzyme linked receptor protein signaling pathway	520	0.22491220504862	1.56041308926109	2.70161295809954e-06	5.6083653408141e-05	3.91384428541807e-05	1513	tags=28%, list=17%, signal=25%	FAM83A/EREG/ADAMTS12/DKK1/INHBA/MYOF/CDH3/NTF4/SOX11/NRP2/CD109/ANOS1/LOX/DDR2/MET/SULF1/PLAT/PTPRU/GREM1/FOXD1/ESM1/IL6ST/TGFB2/XDH/IGFBP3/IL31RA/EGFR/LEPROT/COL1A2/COL3A1/BCAR3/HHIP/SH3TC2/COL1A1/AXL/BMP4/NOG/RUNX2/FBN1/AR/GATA3/BDNF/ITGB3/CAV1/ITGA3/OSMR/ADAM9/TRIO/CHST11/IRS1/THBS1/RASA1/APLN/SKIL/GPRC5A/DLX5/EPHA2/PPM1L/FOXC2/ITGAV/BMP8B/CDH13/FAM83B/ADAM17/PDGFC/F3/LMTK2/SULF2/LTBP2/LNPEP/H…
BP	GO:0009749	response to glucose	109	-0.442568140570671	-2.0699651009217	2.87261645279849e-06	5.94321052599256e-05	4.14751877608887e-05	1304	tags=37%, list=15%, signal=32%	HMGN3/PLA2G6/XBP1/AGER/ADRA2A/APOM/GYS2/PKLR/GATA4/NKX6-1/LRP5L/FOXA2/ADCY5/CMA1/COL4A3/MAFA/HNF1B/CLTRN/PCK1/GRIK5/GCK/PAX2/CPB2/CRH/RFX6/NEUROD1/STAR/PPARGC1A/CASR/KCNJ11/UCN3/PDX1/MLXIPL/NR1H4/BRSK2/ADIPOQ/CFTR/NKX2-2/GHRL/NR0B2
BP	GO:0008219	cell death	1004	0.189240798560605	1.42860335139036	2.894322756774e-06	5.96795709174545e-05	4.16478837232055e-05	1807	tags=28%, list=21%, signal=25%	KRT6A/HMGA2/CASP14/DKK1/DSG3/INHBA/KRT6C/IVL/PTGS2/GSDMC/KRT13/CGB7/CGB3/KLK8/GJB6/NTF4/SOX11/AMIGO2/TNS4/SIX1/KRT14/LOX/MET/SIX4/SULF1/SNAI2/RPTN/TAOK1/SEMA3A/GREM1/CCN4/KLK5/ANKRD1/KRT16/PPL/REST/IL6ST/TGFB2/XDH/HCAR2/HIPK3/ANXA1/ERO1A/VSTM2L/IGFBP3/BARD1/TGM2/IL31RA/PLA2R1/EGFR/XKR5/HHIP/TFAP2A/DSC3/AXL/KRT9/BMP4/NOG/TP63/ADAM10/KIF14/AR/GATA3/BDNF/IPMK/CAV1/TGM5/CTSV/UNC5C/ECT2/TRIO/CHST11/FA…
BP	GO:0035987	endodermal cell differentiation	33	0.575065467986932	2.45623620939301	2.98445975312552e-06	6.13316494232908e-05	4.28008004157174e-05	850	tags=48%, list=10%, signal=44%	COL11A1/HMGA2/DKK1/INHBA/COL8A1/FN1/COL12A1/COL7A1/COL5A2/COL5A1/LAMA3/MMP14/LAMB3/ITGAV/ITGB5/MMP2
BP	GO:0090287	regulation of cellular response to growth factor stimulus	142	0.339010528654748	2.01037845553582	3.12504405412164e-06	6.40059190215416e-05	4.46670616431399e-05	2099	tags=46%, list=24%, signal=36%	ADAMTS12/DKK1/MYOF/SOX11/CD109/LOX/SULF1/GREM1/FOXD1/XDH/HHIP/BMP4/NOG/RUNX2/FBN1/GATA3/ITGB3/CAV1/ITGA3/CHST11/THBS1/APLN/SKIL/SLIT2/ADAM17/SULF2/PCSK6/CAV2/LTBP1/SFRP2/BCL9L/TWSG1/WNT5A/FSTL1/CDKN2B/ATP2B4/FGF2/BMPR2/SLC2A10/ASPN/ITGA5/FGF1/ZEB1/NEDD4/FERMT1/NOTCH2/PMEPA1/SMURF2/SMURF1/SNX6/GPC1/DKK3/HTRA1/CTDSPL2/FZD1/IL17RD/FSTL3/SKI/NREP/CTNNB1/NPTN/SPRED1/EP300/TGFB1I1/EMILIN1/VASN
BP	GO:0050678	regulation of epithelial cell proliferation	169	0.319686921095288	1.91361536041676	3.17571317685149e-06	6.48268916501284e-05	4.52399842035686e-05	1226	tags=36%, list=14%, signal=31%	EREG/CDH3/SOX11/NRP2/CD109/SIX1/SERPINB5/SIX4/SULF1/SNAI2/TGFB2/XDH/EGFR/BMP4/NOG/TP63/WNT2/AR/GATA3/ITGB3/CAV1/HAS2/SCN5A/THBS1/APLN/DLX5/NOD2/SLURP1/CDH13/ADAM17/F3/C5AR2/SULF2/BRCA2/IQGAP3/UHRF1/CAV2/AREG/SFRP2/TWIST1/SPARC/TACSTD2/TGFA/ATF2/WNT5A/FZD7/EPPK1/CDKN2B/YAP1/ERRFI1/PRKDC/FGF2/BMPR2/EFNB2/LAMC1/CEACAM1/MCC/CDK6/CLDN1/PPARG
MF	GO:0008094	DNA-dependent ATPase activity	56	0.480389189189189	2.34403164387838	3.24598361972155e-06	6.60412082630391e-05	4.60874051270135e-05	3244	tags=75%, list=37%, signal=48%	ANXA1/BRIP1/RAD54L2/TOP2A/POLQ/MCM4/XRCC2/RECQL/RAD54B/MCM2/ERCC6L/RAD54L/MSH2/HLTF/DNA2/NAV2/MCM8/CHD9/DHX36/NBN/HELB/SMARCA1/DSCC1/ATRX/G3BP1/MRE11/ASCC3/CHD6/TTF2/PBRM1/RBBP4/FANCM/ERCC6/RUVBL1/BTAF1/SMARCA5/RAD50/CHD8/SMARCAD1/CHD1/MCM6/RFC3
CC	GO:1990351	transporter complex	136	-0.418017318989463	-2.01701093792969	3.28581729473472e-06	6.66302818309781e-05	4.64984950039141e-05	2173	tags=54%, list=25%, signal=41%	KCNA2/KCNJ4/KCNC2/GRIA1/RYR2/TIMM13/SCN1B/KCNAB1/CACNA1F/CATSPER3/SCN3B/KCNH1/SCN3A/KCNE3/SCN11A/CHRNB3/GABRG2/NLGN1/CNIH2/CLCNKB/CATSPER2/ATP1B2/KCNV1/KCNG3/BEST3/CACNA1A/CATSPERB/SCN4A/CACNB2/SCNN1B/KCNIP2/KCNH2/SMDT1/GRIK3/KCNF1/SHISA9/CACNA1I/KCNE2/GABRB3/DPP6/SCNN1D/GRIA4/KCNA6/KCNA5/KCNB2/ATP1A2/CACNA1B/KCNG1/HCN1/KCNIP1/GRIK5/KCNQ1/UNC80/GABRA5/CACNA2D2/KCNMB2/CHRNB2/ABCG5/LRRC7/SNAP25/LRR…
BP	GO:0060070	canonical Wnt signaling pathway	156	0.334197129092672	1.98872953735005	3.44838765727276e-06	6.96961254559022e-05	4.86380194147208e-05	1579	tags=34%, list=18%, signal=28%	SCEL/ZBED2/DKK1/WNK1/CDH3/HECW1/SNAI2/WNT10A/WNT7B/BICC1/PTPRU/GREM1/EGFR/CDH2/COL1A1/NOG/CTHRC1/WNT2/GATA3/CAV1/ASPM/PYGO1/DLX5/CDK14/SULF2/FZD6/PTK7/GLI3/PRICKLE1/SFRP2/BCL9L/DKK2/SHISA6/WNT5A/LATS1/WNT9A/FZD7/YAP1/WWTR1/CSNK1A1L/NKD1/MCC/DACT1/RARG/SDC1/LATS2/SOX4/FERMT1/MITF/LEF1/STK3/SMURF2/UBR5
MF	GO:0030020	extracellular matrix structural constituent conferring tensile strength	30	0.583695808160535	2.42626367347139	3.54709276145769e-06	7.14552502341016e-05	4.98656392365589e-05	340	tags=47%, list=4%, signal=45%	COL11A1/COL8A1/COL17A1/COL10A1/COL12A1/COL24A1/COL7A1/COL5A2/COL5A1/COL1A2/COL3A1/COL1A1/COL6A3/COL8A2
BP	GO:0001841	neural tube formation	53	0.488966021187463	2.32564487137977	3.63260826156553e-06	7.29380098158272e-05	5.09003953130494e-05	2562	tags=68%, list=29%, signal=48%	SOX11/TGFB2/BMP4/NOG/SALL4/CTHRC1/CELSR1/KIF20B/FZD6/ADM/PTK7/PRICKLE1/SFRP2/TWIST1/WNT5A/STIL/RARG/SOX4/STK3/SEMA4C/NODAL/ZEB2/FZD1/MIB1/TULP3/SKI/DVL3/HIF1A/GRHL2/LUZP1/ARHGAP35/RALA/MTHFD1L/PLXNB2/SHROOM3/SEC24B
BP	GO:0042391	regulation of membrane potential	202	-0.375452402896691	-1.91467303940489	3.65455422737424e-06	7.31388564981694e-05	5.10405578367369e-05	2178	tags=46%, list=25%, signal=35%	TAFA4/KCNA2/SLC4A8/KCNC2/GRIA1/RYR2/NPPA/P2RX6/PRKN/SCN1B/BCL2/BCO2/SLC25A27/FGF13/ABAT/KCNH3/MTLN/KCNJ10/SCN3B/KCNH1/SCN3A/HCRT/KCNE3/ASIC2/SCN11A/PTN/FGF12/CHRNB3/GABRG2/CUX2/NLGN1/MAPK8IP2/MYOC/CNIH2/CHCHD10/ADORA2A/ATP1B2/KCNK9/CACNA1A/RIMS4/SCN4A/FZD9/CACNB2/KCNIP2/IGSF11/NTRK2/NPFF/KCNH2/KCNK15/GRIK3/CHRNA10/P2RX5/CACNA1I/KCNE2/GABRB3/GNA14/CELF4/KCNA5/SEZ6/ATP1A2/CACNA1B/HCN1/ADORA1/CBLN1/…
BP	GO:0071805	potassium ion transmembrane transport	96	-0.461321545120121	-2.105119840413	3.99268155132648e-06	7.96455433886755e-05	5.55813032689372e-05	1398	tags=57%, list=16%, signal=49%	KCNA2/KCNJ4/KCNC2/NPPA/KCNAB1/KCNT1/KCNH3/KCNJ10/TMEM175/KCNH1/KCNE3/SLC12A5/ATP1B2/KCNV1/KCNK9/KCNG3/KCNIP2/KCNH2/KCNK15/ATP4A/KCNF1/GAL/KCNE2/DPP6/KCNA6/KCNA5/KCNB2/ATP1A2/KCNG1/SLC12A3/HCN1/KCNIP1/SLC24A5/KCNQ1/KCNMB2/AQP1/SNAP25/LRRC26/KEL/KCNQ2/KCNH6/EDN3/KCNK17/WNK2/KCNJ11/ABCC8/KCNH8/DPP10/KCNK16/KCNK3/HPN/KCNK10/KCNJ16/TRPM5/FXYD2
CC	GO:0005840	ribosome	158	-0.397417670751559	-1.97152335032551	4.35029081216277e-06	8.64973406937819e-05	6.03628868673303e-05	4595	tags=87%, list=52%, signal=43%	MRPL11/MRPL17/MRPL21/MRPS18C/MTERF4/MRPL22/NDUFAB1/MRPL51/MRPL32/MALSU1/MRPL48/MRPL36/RPL30/MRPS14/MRPS33/MRPS15/MRPL58/MRPL28/MRPS9/MRPL16/RPL15/RPL22/RACK1/MRPS28/RPL10A/RPL35A/METTL17/RPL4/MRPS31/MRPS18B/MRPL18/MRPL43/RPL5/RPS3/MRPL39/EIF2D/MRPS2/CHCHD1/RPL31/MRPL14/MRPS24/MRPS34/RPL10/RPS16/MRPL50/RPL36AL/RPS25/RPS8/RPL12/RPS27L/RPL28/MPV17L2/MRPL2/MRPL46/RPS3A/RPL23/MRPL4/RPL37A/MRPL12/MRPL4…
CC	GO:0098636	protein complex involved in cell adhesion	22	0.649742805916995	2.50782487648922	4.46087685567975e-06	8.84090934115947e-05	6.16970193631741e-05	1377	tags=73%, list=16%, signal=62%	ITGA11/ITGA2/ITGB6/ITGB3/ITGA3/ITGB8/ITGB1/ITGB4/ITGAV/ITGB5/ITGA6/ITGBL1/ITGA1/CD80/ITGA5/ITGA9
BP	GO:0042060	wound healing	249	0.277554356268008	1.77593388919157	4.54826005413018e-06	8.98501437790104e-05	6.27026683183991e-05	1401	tags=33%, list=16%, signal=28%	KRT6A/EREG/ANXA8/MACF1/FN1/PLAU/POSTN/MYOF/CDH3/DCBLD2/CD109/LOX/ITGA2/PLAT/CCN4/PPL/TGFB2/ANXA1/COL5A1/EGFR/COL1A2/COL3A1/COL1A1/AXL/NOG/GATA3/ITGB3/ELK3/CAV1/CELSR1/PRKG1/FAP/THBS1/FLNA/DGKH/ITGB1/DGKI/PRKAR2A/FOXC2/ADAM17/F3/FZD6/PLEC/SERPINE1/H3C10/PTK7/MYLK/GLI3/UBASH3B/ZFPM2/VCL/SPARC/WNT5A/AJUBA/FZD7/EPPK1/PIK3CA/LNPK/DOCK9/PLAUR/FGF2/GNA15/TNC/P2RX7/ITPR3/CEACAM1/F13A1/EPHB2/SLC11A1/SLC7A…
BP	GO:0072175	epithelial tube formation	67	0.444748675087163	2.24379849810756	4.88898732697387e-06	9.62706057568746e-05	6.71832409799084e-05	2562	tags=66%, list=29%, signal=47%	SOX11/SIX1/SIX4/GREM1/TGFB2/BMP4/NOG/SALL4/CTHRC1/GATA3/CELSR1/PODXL/KIF20B/FZD6/ADM/GDNF/PTK7/PRICKLE1/SFRP2/TWIST1/WNT5A/STIL/PAX8/RARG/SOX4/STK3/SEMA4C/NODAL/ZEB2/FZD1/MIB1/TULP3/SKI/CTNNB1/DVL3/HIF1A/GRHL2/LUZP1/ARHGAP35/RALA/MTHFD1L/PLXNB2/SHROOM3/SEC24B
BP	GO:0031175	neuron projection development	500	0.229174957343425	1.59826712813477	4.93363957563661e-06	9.68312921024505e-05	6.75745205981555e-05	1997	tags=35%, list=23%, signal=29%	DKK1/MACF1/FN1/KLK6/CDKL5/CRABP2/KLK8/POSTN/SEMA3C/NTF4/HECW1/PLXNC1/NRP2/ANOS1/UHMK1/LAMC2/SPOCK1/ACTBL2/TAOK1/SEMA3A/WNT7B/FOXD1/CDH11/ANKRD1/KLF7/ZNF365/VSTM2L/MYO9A/EGFR/LAMA3/CDH2/NOG/CTHRC1/ADAM10/PLXNA1/STRN/GATA3/BDNF/ITGA3/PRKG1/UNC5C/TRIO/SLITRK4/ROR1/SEMA3D/UNC5B/SKIL/KIF20B/DLX5/EPHA2/MAP3K13/PPFIA2/ITGB1/SLIT2/GLI2/BTBD8/CNTN1/LMTK2/TMEFF1/L1CAM/PRRX1/ADM/DLG5/EFNA5/TANC2/GDNF/SLITRK…
BP	GO:0009063	cellular amino acid catabolic process	70	-0.500370098792101	-2.17492035815117	4.94908465513831e-06	9.68312921024505e-05	6.75745205981555e-05	1931	tags=49%, list=22%, signal=38%	GSTZ1/ACAT1/ABAT/SARDH/CDO1/CRYM/ALDH5A1/AMT/MPST/GPT2/SDSL/AMDHD1/DDO/ADHFE1/ASPA/PRODH2/TST/IDO2/HAAO/GCAT/FTCD/HGD/ACMSD/GPT/HMGCLL1/GAD2/MAT1A/TDH/ASRGL1/GLS2/HPD/HOGA1/OTC/PAH
BP	GO:0043436	oxoacid metabolic process	564	-0.291227178822241	-1.62537301194358	5.14841965920978e-06	0.000100401655316827	7.0066128190436e-05	1527	tags=24%, list=17%, signal=21%	ECHDC2/LDHD/LIPE/GLYATL2/MSRA/GSTM4/ALKBH7/IL1B/PDK4/SLC27A6/SDSL/CYB5A/AMDHD1/PGAM2/MTARC1/CHST5/PON1/IYD/SPOCK2/XBP1/DDO/ADHFE1/IDNK/ACADS/ASPA/ECI2/PRODH2/TST/IDO2/ITIH5/SLC27A2/HYAL1/CYP39A1/PKLR/CYP2B6/CPT1B/PLP1/CKMT2/ACACB/SLC23A1/SULT1A1/HAAO/STAB2/VNN2/NAT8L/ENO3/GCAT/LIPC/PFKFB1/ACSM3/CYP3A4/GGT3P/UPB1/FTCD/CES1/DPEP1/PCK1/ADH4/PLA2G10/AKR1C1/GGT1/HGD/ITIH1/ECHDC3/GCK/EGF/ADH6/CHST9/ACS…
BP	GO:0035136	forelimb morphogenesis	16	0.713255481165246	2.42209122000745	5.16435686231231e-06	0.000100401655316827	7.0066128190436e-05	994	tags=69%, list=11%, signal=61%	CRABP2/FMN1/TFAP2A/TP63/RUNX2/TWIST1/WNT9A/LNPK/RPGRIP1L/HOXD10/SHOX2
MF	GO:0001968	fibronectin binding	16	0.711100715240986	2.41477401072671	5.26272261850451e-06	0.000101990232011777	7.11747296173495e-05	1401	tags=81%, list=16%, signal=68%	LRRC15/IGFBP3/ITGB3/ITGA3/THBS1/ITGB1/ITGAV/SFRP2/LOXL3/IGFBP5/CTSK/SSC5D/VEGFA
BP	GO:0035329	hippo signaling	25	0.629257801124912	2.49927572079938	5.28079548833177e-06	0.000102017639023797	7.11938558280823e-05	2474	tags=80%, list=28%, signal=58%	SOX11/DLG5/TEAD1/LATS1/AJUBA/YAP1/WWTR1/WWC2/LATS2/AMOTL2/STK3/DCHS1/SCHIP1/TEAD3/PJA2/MOB1A/TJP1/AMOTL1/VGLL4/SAV1
BP	GO:0014812	muscle cell migration	44	0.510339601487708	2.35313423273936	5.30207286217052e-06	0.000102106585559535	7.12559279060321e-05	1383	tags=55%, list=16%, signal=46%	PLAU/POSTN/SIX1/SIX4/ITGA2/PLAT/CCN4/ANXA1/IGFBP3/PLXNA1/ITGB3/HAS2/PRKG1/NOX4/DOCK5/SLIT2/SERPINE1/IGFBP5/LRP1/NET1/DOCK7/PDGFRB/IQGAP1/SSH1
BP	GO:0019730	antimicrobial humoral response	54	-0.539791106975183	-2.22682569821197	5.52654296163622e-06	0.000106095765194546	7.40398100123512e-05	1085	tags=39%, list=12%, signal=34%	PF4/CTSG/DEFB1/LEAP2/JCHAIN/LYZ/COLEC11/TF/DMBT1/PLA2G2A/CLU/PRSS3/ITLN1/CHGA/LTF/REG3G/REG1B/PGC/REG3A/REG1A/PLA2G1B
BP	GO:0040007	growth	480	0.225865603679962	1.54382672517064	5.63792016129879e-06	0.000107895697086856	7.52959074173456e-05	1627	tags=28%, list=18%, signal=24%	EREG/HMGA2/INHBA/MACF1/FN1/KLK6/CDKL5/DMBX1/CRABP2/POSTN/SEMA3C/MMP13/DCBLD2/NRP2/FMN1/CDA/SIX1/DDR2/SIX4/SPOCK1/KIF26B/SEMA3A/WNT7B/GREM1/TGFB2/ANXA1/IGFBP3/EGFR/BMP4/NOG/SALL4/WNT2/ADAM10/KIF14/AR/PLXNA1/GATA3/BDNF/MMP14/TENM4/CHST11/SEMA3D/ASPM/KRT17/PAX7/PLAG1/MAP3K13/STRA6/ITGB1/SLIT2/GLI2/FOXC2/WT1/ADAM17/BNC2/BRCA2/L1CAM/ADM/EFNA5/PTK7/GLI3/SEMA7A/SPTBN2/AREG/CLIC4/GAS1/ZFPM2/SFRP2/LHX1/VC…
BP	GO:0009235	cobalamin metabolic process	13	-0.78042028963171	-2.27253119134344	5.82304807304493e-06	0.00011076344906822	7.72971919311381e-05	716	tags=54%, list=8%, signal=50%	CBLIF/AMN/PRSS3/CTRB2/CTRB1/PRSS1/CTRC
BP	GO:0061061	muscle structure development	299	0.261633516673264	1.72224116852429	5.82394359894954e-06	0.00011076344906822	7.72971919311381e-05	2039	tags=39%, list=23%, signal=31%	COL11A1/TNNT1/EREG/DKK1/MYOF/ITGA11/SOX11/ADAM12/SIX1/LOX/SIX4/FHOD3/GREM1/ANKRD1/REST/TGFB2/IGFBP3/COL3A1/CDH2/FLNB/BMP4/NOG/COL6A3/WNT2/BDNF/MMP14/CAV1/CENPF/NOX4/PAX7/HOMER1/JPH2/STRA6/ITGB1/FOXC2/WT1/FLNC/SGCD/ADM/TMOD3/ALPK2/CAV2/MYLK/PRICKLE1/CAVIN4/ZFPM2/TWIST1/BCL9L/IGFBP5/WNT5A/FOXL2/TP73/FZD7/HDAC9/YAP1/NLN/HOXD10/SHOX2/RANBP3L/FGF2/BHLHE41/EFNB2/NKD1/CDK1/SIK1/PDGFRB/SDC1/CCNB1/ZEB1/PP…
BP	GO:1903530	regulation of secretion by cell	304	-0.335730366125202	-1.79042223809513	6.22551118615447e-06	0.000118034150167214	8.23711110177192e-05	1433	tags=30%, list=16%, signal=26%	IL1B/ADORA2A/HAP1/CCL5/CACNA1A/RIMS4/FFAR3/HMGN3/PLA2G6/CACNB2/NPY5R/XBP1/RBP4/NPFF/AGT/CDK5R2/ADRA2A/CPLX1/CACNA1I/GAL/GLP1R/MAP2K6/NKX6-1/LGI3/IL33/PARD6A/LRP5L/FOXA2/KCNA5/ADCY5/CRHBP/SYT9/STXBP5L/SLC6A4/SCAMP5/ADORA1/CLTRN/PLA2G10/INHA/CD22/GRIK5/CADPS/POMC/CACNA2D2/GCK/TLR10/STXBP6/CHRNB2/CPB2/CIDEA/CRH/SNAP25/FFAR1/FAM3D/RFX6/NEUROD1/CPLX2/CASR/SYP/CD40LG/CLEC9A/SEPTIN1/CNR1/EDN3/RAB3C/ADRA…
BP	GO:0002790	peptide secretion	238	-0.348237696011049	-1.80754488897339	6.36523375845777e-06	0.000120310776348134	8.39598734871298e-05	1358	tags=30%, list=15%, signal=26%	IL1B/ADORA2A/CCL5/CACNA1A/FFAR3/HMGN3/PLA2G6/XBP1/RBP4/NPFF/AGT/ADRA2A/CPLX1/GAL/GLP1R/NKX6-1/TVP23A/IL33/PARD6A/LRP5L/FOXA2/KCNA5/ADCY5/CRHBP/SYT9/STXBP5L/VGF/MAFA/HNF1B/SCAMP5/ADORA1/CBLN1/CLTRN/CD22/CACNA2D2/GCK/TLR10/CIDEA/CRH/SNAP25/FFAR1/FAM3D/RFX6/NEUROD1/CASR/CD40LG/CLEC9A/CNR1/EDN3/RAB3C/ADRA2C/KCNJ11/UCN3/CARTPT/PDX1/NR1H4/ABCC8/MYRIP/BRSK2/G6PC2/VIP/FAM3B/BLK/CFTR/INS/GHRL/SLC2A2/CHGA/…
BP	GO:0006082	organic acid metabolic process	566	-0.290088596512618	-1.62110482927078	6.42445078832474e-06	0.00012081186740682	8.43095640399615e-05	1527	tags=23%, list=17%, signal=21%	ECHDC2/LDHD/LIPE/GLYATL2/MSRA/GSTM4/ALKBH7/IL1B/PDK4/SLC27A6/SDSL/CYB5A/AMDHD1/PGAM2/MTARC1/CHST5/PON1/IYD/SPOCK2/XBP1/DDO/ADHFE1/IDNK/ACADS/ASPA/ECI2/PRODH2/TST/IDO2/ITIH5/SLC27A2/HYAL1/CYP39A1/PKLR/CYP2B6/CPT1B/PLP1/CKMT2/ACACB/SLC23A1/SULT1A1/HAAO/STAB2/VNN2/NAT8L/ENO3/GCAT/LIPC/PFKFB1/ACSM3/CYP3A4/GGT3P/UPB1/FTCD/CES1/DPEP1/PCK1/ADH4/PLA2G10/AKR1C1/GGT1/HGD/ITIH1/ECHDC3/GCK/EGF/ADH6/CHST9/ACS…
BP	GO:0048592	eye morphogenesis	84	0.40235363783388	2.14265385459463	6.43353539425798e-06	0.00012081186740682	8.43095640399615e-05	1993	tags=57%, list=23%, signal=45%	COL8A1/SOX11/COL5A2/COL5A1/BCAR3/TFAP2A/BMP4/MFAP5/WNT2/FBN1/COL8A2/BDNF/PITX2/FAT1/EPHA2/STRA6/ALDH1A3/NECTIN3/GLI3/MAN2A1/TWIST1/LHX1/WNT5A/FOXL2/WNT9A/RPGRIP1L/PRKCI/TENM3/NKD1/EPHB2/CABP4/RARG/ZEB1/NOTCH2/VEGFA/CDON/EFEMP1/NECTIN1/MFAP2/NF1/JAG1/FRS2/SP3/FOXF2/TSKU/PRDM1/SKI/CTNNB1
BP	GO:0060284	regulation of cell development	462	0.230860013574706	1.57804824219578	6.45092760320543e-06	0.00012081186740682	8.43095640399615e-05	2092	tags=38%, list=24%, signal=31%	DKK1/MACF1/FN1/KLK6/CDKL5/CRABP2/KLK8/POSTN/SEMA3C/NTF4/SOX11/HECW1/PLXNC1/SIX1/SPOCK1/SEMA3A/MELTF/ANKRD1/REST/IL6ST/LIMS1/ZNF365/MYO9A/COL3A1/CDH2/HES2/BMP4/NOG/WNT2/ADAM10/KIF14/FBN1/PLXNA1/GATA3/BDNF/CLOCK/ITGA3/HAS2/TENM4/ECT2/ROR1/SEMA3D/ASPM/SKIL/FLNA/KIF20B/PLAG1/PTHLH/MAP3K13/DOCK5/PPFIA2/SLIT2/GLI2/SIGLEC15/CNTN1/ZNF488/MME/L1CAM/ROCK2/PRRX1/DLG5/TIMP2/EFNA5/TANC2/PTK7/GLI3/SEMA7A/ASAP1…
BP	GO:0048880	sensory system development	192	0.297594527898849	1.83419413954162	6.51171069313674e-06	0.000121578403307224	8.4844497477969e-05	2036	tags=45%, list=23%, signal=35%	INHBA/COL8A1/RP1L1/SOX11/SEMA3A/WNT7B/MAB21L2/COL5A2/TGFB2/COL5A1/EGFR/BCAR3/TFAP2A/BMP4/MFAP5/WNT2/FBN1/COL8A2/GATA3/BDNF/PITX2/FAT1/SKIL/EPHA2/STRA6/FOXC2/WT1/CRYGN/ALDH1A3/NECTIN3/GLI3/MAN2A1/CLIC4/NHS/KERA/TWIST1/LHX1/SH3PXD2B/TWSG1/WNT5A/FOXL2/WNT9A/RPGRIP1L/PRKCI/ATP2B4/FGF2/BMPR2/COL4A1/TENM3/NKD1/EPHB2/CABP4/SLC7A11/PPP1R13L/RARG/PDGFRB/ZEB1/NOTCH2/VEGFA/CDON/EFEMP1/MITF/NECTIN1/GPD2/MFAP…
BP	GO:0061564	axon development	252	0.277359153504526	1.7871518125222	6.53415065595192e-06	0.000121626561146047	8.48781048253553e-05	2161	tags=42%, list=25%, signal=32%	MACF1/FN1/CDKL5/CRABP2/KLK8/SEMA3C/PLXNC1/NRP2/ANOS1/LAMC2/ACTBL2/SEMA3A/FOXD1/CDH11/KLF7/VSTM2L/LAMA3/CDH2/NOG/PLXNA1/GATA3/BDNF/UNC5C/TRIO/SLITRK4/SEMA3D/UNC5B/SKIL/DLX5/EPHA2/MAP3K13/ITGB1/SLIT2/GLI2/LMTK2/TMEFF1/L1CAM/EFNA5/GDNF/SLITRK3/GLI3/SEMA7A/TSPAN2/SPTBN2/PALLD/NCAM2/B4GALT5/LHX1/VCL/WNT5A/PIK3CA/SHOX2/FLRT3/LRP1/EPHA4/BMPR2/EFNB2/TNC/NOTCH3/CELSR3/TNFRSF21/EPHB2/DOCK7/LRRC4C/SHC3/PTPR…
BP	GO:0002791	regulation of peptide secretion	181	-0.371196209587514	-1.85994869380963	6.65046829008677e-06	0.000123416569116641	8.61272767392418e-05	1433	tags=33%, list=16%, signal=28%	IL1B/ADORA2A/CCL5/CACNA1A/FFAR3/HMGN3/PLA2G6/XBP1/RBP4/NPFF/ADRA2A/GLP1R/NKX6-1/IL33/PARD6A/LRP5L/FOXA2/KCNA5/ADCY5/CRHBP/SYT9/STXBP5L/SCAMP5/ADORA1/CLTRN/CD22/CACNA2D2/GCK/TLR10/CIDEA/CRH/SNAP25/FFAR1/FAM3D/RFX6/NEUROD1/CASR/CD40LG/CLEC9A/CNR1/ADRA2C/KCNJ11/UCN3/CARTPT/PDX1/NR1H4/ABCC8/MYRIP/BRSK2/G6PC2/BLK/CFTR/INS/GHRL/SLC2A2/CHGA/NR0B2/PLA2G1B/CELA2A
BP	GO:0003279	cardiac septum development	59	0.461251918072282	2.2648628401388	6.70743183128328e-06	0.000124097620950993	8.66025544124984e-05	2646	tags=63%, list=30%, signal=44%	SEMA3C/SOX11/NRP2/TGFB2/DNAH11/BMP4/NOG/SALL4/GATA3/STRA6/SLIT2/ADAMTS6/PTK7/LTBP1/ZFPM2/CPLANE1/WNT5A/PAX8/BMPR2/PCSK5/SOX4/NOTCH2/HEG1/MYH10/JAG1/FRS2/FZD1/NRP1/PRDM1/LUZP1/ACVR1/RARB/TGFBR2/SAV1/HECTD1/SMAD7/BMPR1A
BP	GO:1901606	alpha-amino acid catabolic process	59	-0.525952067250536	-2.21551978404166	7.03003192507267e-06	0.000129674444304654	9.04943868604789e-05	1931	tags=51%, list=22%, signal=40%	GSTZ1/ACAT1/SARDH/CDO1/CRYM/AMT/GPT2/SDSL/AMDHD1/DDO/ADHFE1/ASPA/PRODH2/IDO2/HAAO/GCAT/FTCD/HGD/ACMSD/GPT/HMGCLL1/GAD2/MAT1A/TDH/ASRGL1/GLS2/HPD/HOGA1/OTC/PAH
MF	GO:0052689	carboxylic ester hydrolase activity	67	-0.500327548563782	-2.16205012424294	7.33367634589543e-06	0.000134869170997789	9.41195699836745e-05	794	tags=25%, list=9%, signal=23%	LIPC/PNPLA7/CES1/PLA2G10/PLAAT1/CA2/CES3/RGN/AADAC/PLA2G2D/PLA2G2A/BAAT/CEL/PNLIPRP1/PNLIPRP2/PLA2G1B/PNLIP
BP	GO:0051321	meiotic cell cycle	101	0.369294596406489	2.0621612890551	7.59067366599435e-06	0.000139177501588471	9.71261742323891e-05	2469	tags=54%, list=28%, signal=40%	EREG/ASPM/BRIP1/KIF18A/BUB1/TOP2A/NEK2/SMC1B/BRCA2/TRIP13/TAF1L/WNT5A/XRCC2/SGO1/NDC1/MAPK15/RAD54B/BUB1B/SMC4/TTK/SHOC1/SPIRE1/CDC25C/MYBL1/SUN1/SGO2/NCAPH/EXO1/OSGIN2/CCNE2/INCENP/FANCA/ESPL1/NUF2/RAD54L/CDC20/NCAPD3/PLK1/AURKA/IHO1/RAD21/AGO4/SPIN1/RBM7/MYH9/LIF/WASHC5/SMC2/NBN/GOLGA2/ACTR2/ATRX/MEIOC/MRE11/TUBGCP4
BP	GO:0007187	G protein-coupled receptor signaling pathway, coupled to cyclic nucleotide second messenger	103	-0.443483574517982	-2.05026049954996	7.82795910061621e-06	0.000143099765767683	9.98633588326844e-05	1643	tags=48%, list=19%, signal=39%	AGTR2/CALCA/CHRM3/LPAR2/RAMP1/ADORA2A/MRAP/CORT/ADCY4/FFAR3/VIPR1/AGT/ADRA2A/NPY1R/GRIK3/SSTR2/CALCB/RAMP2/PF4/GLP1R/GNAZ/GNA14/ADCY5/PTH2R/SSTR1/GRM4/ADORA1/APLP1/MRAP2/ADGRG2/OXER1/GCGR/SSTR3/RAMP3/CASR/PSAPL1/CNR1/ADRA2C/UCN3/S1PR4/PTGDR2/VIP/CHRM1/VIPR2/IAPP/NPY/GPHA2/SCTR/CHGA
BP	GO:0001838	embryonic epithelial tube formation	65	0.44430732128574	2.21773196260881	8.02860924793232e-06	0.000146254041025576	0.000102064595992272	2562	tags=66%, list=29%, signal=47%	SOX11/SIX1/SIX4/GREM1/TGFB2/BMP4/NOG/SALL4/CTHRC1/GATA3/CELSR1/KIF20B/FZD6/ADM/GDNF/PTK7/PRICKLE1/SFRP2/TWIST1/WNT5A/STIL/PAX8/RARG/SOX4/STK3/SEMA4C/NODAL/ZEB2/FZD1/MIB1/TULP3/SKI/CTNNB1/DVL3/HIF1A/GRHL2/LUZP1/ARHGAP35/RALA/MTHFD1L/PLXNB2/SHROOM3/SEC24B
BP	GO:0048645	animal organ formation	34	0.55343423567707	2.37211197338421	8.05389395905251e-06	0.000146254041025576	0.000102064595992272	991	tags=50%, list=11%, signal=45%	DKK1/NTF4/SIX1/SULF1/BMP4/NOG/TP63/WNT2/AR/NKX3-2/GLI2/WT1/GDNF/GLI3/WNT5A/PAX8/HOXA3
BP	GO:0010594	regulation of endothelial cell migration	64	0.456367350752881	2.28263351530679	8.08026592953683e-06	0.000146254041025576	0.000102064595992272	2028	tags=53%, list=23%, signal=41%	PTGS2/NRP2/MET/ANXA1/BMP4/GATA3/ITGB3/THBS1/EPHA2/SLIT2/FOXC2/SRPX2/ADAM17/ROCK2/ANGPT2/SPARC/WNT5A/HDAC9/ATP2B4/FGF2/BMPR2/CEACAM1/PPARG/FGF1/PLK2/VEGFA/PRKD1/ANXA3/NF1/STC1/AKT3/NRP1/SPRED1/DNAJA4
BP	GO:0045995	regulation of embryonic development	66	0.422515568393352	2.12177407773457	8.13906723396843e-06	0.000146254041025576	0.000102064595992272	2049	tags=55%, list=23%, signal=42%	DKK1/WNK1/SIX1/SIX4/SULF1/COL5A2/COL5A1/LAMA3/BMP4/WNT2/AR/GATA3/CELSR1/TENM4/LAMA4/GDNF/PTK7/B4GALT5/SFRP2/LHX1/WNT5A/FZD7/NKD1/CDK1/PHLDB2/RACGAP1/STK3/NODAL/LAMA5/NR2C2/FZD1/WDPCP/TULP3/CTNNB1/GPR161/UTP25
BP	GO:0060740	prostate gland epithelium morphogenesis	11	0.782303585970442	2.38845732577778	8.15865803631193e-06	0.000146254041025576	0.000102064595992272	1236	tags=82%, list=14%, signal=70%	SULF1/BMP4/NOG/TP63/AR/GLI2/WNT5A/TNC/RARG
BP	GO:0006302	double-strand break repair	113	0.355343298462654	2.01281365662594	8.16340084666289e-06	0.000146254041025576	0.000102064595992272	3149	tags=58%, list=36%, signal=38%	HMGA2/ZNF365/BARD1/RIF1/BRIP1/RNF168/BRCA2/POLQ/MCM4/TRIP13/PPP4R2/FOXM1/TWIST1/RNF169/EYA3/RAD51AP1/XRCC2/PRKDC/RECQL/RAD54B/MCM2/AUNIP/SPIRE1/CGAS/RAD51AP2/CDCA5/RAD54L/UBR5/MSH2/RAD21/DCLRE1B/DNA2/TONSL/PALB2/MCM8/CHEK1/NABP1/PARP9/FANCB/NBN/HELB/TP53BP1/ACTR2/ESCO2/YY1/MEIOC/KDM2A/DTX3L/MRE11/MMS22L/TRIP12/POT1/TNKS1BP1/PARPBP/ZFYVE26/SFR1/SMCHD1/ERCC8/FANCM/ERCC6/NUCKS1/SLF1/UBE2V2/RAD50/SPI…
CC	GO:0044297	cell body	296	-0.326621866375554	-1.73623208606185	8.16768158568698e-06	0.000146254041025576	0.000102064595992272	2173	tags=40%, list=25%, signal=31%	KCNA2/SLC4A8/PRKAR2B/KCNC2/GRIA1/S100B/ENDOG/NPPA/P2RX6/RPS6/GDPD5/SCN1B/KCNAB1/NGB/SLC25A27/CACNA1F/SNCA/KCNJ10/KCNH1/C4A/CX3CR1/CPNE6/FLRT1/ASCL1/KCNE3/ASIC2/CST3/TMPRSS3/CALCA/TMPRSS5/MAPK8IP1/UCN/SLC12A5/SLC1A1/MAPK8IP2/CRYAB/NTRK1/RET/APOD/ADORA2A/RAB17/ATP1B2/ASTN1/HIP1R/HPCA/CACNA1A/RTN4RL1/GNG3/SPTBN4/KLHL1/BRINP2/NPFF/PACRG/NDUFS7/GRIK3/CHRNA10/CPLX1/MYOT/GAL/RBFOX3/GNAZ/NGFR/TMEM266/CD3…
BP	GO:0018105	peptidyl-serine phosphorylation	143	0.323144390346508	1.9166076743338	8.61586840102709e-06	0.000153829673725627	0.000107351314126653	2707	tags=55%, list=31%, signal=39%	HMGA2/DKK1/PTGS2/WNK1/NTF4/UHMK1/CLSPN/HIPK3/IL11/EGFR/BCAR3/BDNF/CAV1/MAP3K13/DRD1/LMTK2/TTBK2/ROCK2/SFRP2/WNT5A/LATS1/OSM/PIK3CA/BAG4/MAST4/PRKCI/PRKDC/ATP2B4/CSNK1A1L/CDK1/FNIP2/TTK/TRIM6/DOCK7/NCK1/MAPK8/PKN2/CCNB1/LATS2/PLK2/PRKG2/ERN1/VEGFA/PRKD1/PLK1/SMG1/AURKA/TSSK4/ROCK1/PAK2/FNIP1/AKT3/TOP1/BRAF/LIF/RIPK2/PAQR3/CD44/DYRK2/GSK3B/INPP5F/HIPK1/STK38L/CAPRIN2/EIF4G1/PDCD10/HSP90AA1/CNOT9/TG…
BP	GO:0001654	eye development	190	0.295887029844371	1.82375322246844	8.68303960301967e-06	0.000154130245011282	0.000107561070292173	2036	tags=45%, list=23%, signal=35%	INHBA/COL8A1/RP1L1/SOX11/WNT7B/MAB21L2/COL5A2/TGFB2/COL5A1/EGFR/BCAR3/TFAP2A/BMP4/MFAP5/WNT2/FBN1/COL8A2/GATA3/BDNF/PITX2/FAT1/SKIL/EPHA2/STRA6/FOXC2/WT1/CRYGN/ALDH1A3/NECTIN3/GLI3/MAN2A1/CLIC4/NHS/KERA/TWIST1/LHX1/SH3PXD2B/TWSG1/WNT5A/FOXL2/WNT9A/RPGRIP1L/PRKCI/ATP2B4/FGF2/BMPR2/COL4A1/TENM3/NKD1/EPHB2/CABP4/SLC7A11/PPP1R13L/RARG/PDGFRB/ZEB1/NOTCH2/VEGFA/CDON/EFEMP1/MITF/NECTIN1/GPD2/MFAP2/ZEB2/…
BP	GO:0150063	visual system development	190	0.295887029844371	1.82375322246844	8.68303960301967e-06	0.000154130245011282	0.000107561070292173	2036	tags=45%, list=23%, signal=35%	INHBA/COL8A1/RP1L1/SOX11/WNT7B/MAB21L2/COL5A2/TGFB2/COL5A1/EGFR/BCAR3/TFAP2A/BMP4/MFAP5/WNT2/FBN1/COL8A2/GATA3/BDNF/PITX2/FAT1/SKIL/EPHA2/STRA6/FOXC2/WT1/CRYGN/ALDH1A3/NECTIN3/GLI3/MAN2A1/CLIC4/NHS/KERA/TWIST1/LHX1/SH3PXD2B/TWSG1/WNT5A/FOXL2/WNT9A/RPGRIP1L/PRKCI/ATP2B4/FGF2/BMPR2/COL4A1/TENM3/NKD1/EPHB2/CABP4/SLC7A11/PPP1R13L/RARG/PDGFRB/ZEB1/NOTCH2/VEGFA/CDON/EFEMP1/MITF/NECTIN1/GPD2/MFAP2/ZEB2/…
BP	GO:0002063	chondrocyte development	16	0.703981797497156	2.39059940763062	8.90227826258932e-06	0.000157565179422246	0.000109958167770346	2618	tags=100%, list=30%, signal=70%	COL11A1/SULF1/RUNX2/CHST11/PTHLH/SULF2/SFRP2/SHOX2/BMPR2/RARG/SERPINH1/CHSY1/BPNT2/TGFBR2/SMAD7/RFLNB
BP	GO:0060993	kidney morphogenesis	47	0.495281075889808	2.30409974855489	9.12493000753076e-06	0.000161040551487373	0.000112383485000986	2039	tags=66%, list=23%, signal=51%	GREB1L/FMN1/SIX1/SIX4/KIF26B/WNT7B/GREM1/FOXD1/BMP4/NOG/GATA3/FOXJ1/WT1/GDNF/GLI3/LHX1/TACSTD2/PAX8/WWTR1/FGF2/PDGFRB/FGF1/SOX4/VEGFA/DCHS1/LAMA5/PKD2/STAT1/LIF/CTNNB1/BASP1
MF	GO:0043236	laminin binding	22	0.635958920525357	2.45462294741047	9.68306792340289e-06	0.00017037213104951	0.000118895605222079	2136	tags=77%, list=24%, signal=59%	LRRC15/ITGA2/LYPD3/ITGA3/ADAM9/THBS1/ITGB1/SLIT2/ITGA6/ADGRG6/AGRN/SSC5D/ITGA9/NID1/GPC1/LGALS1/TINAGL1
BP	GO:0001678	cellular glucose homeostasis	85	-0.4589818585228	-2.06759635196985	9.70931968260595e-06	0.00017037213104951	0.000118895605222079	1304	tags=39%, list=15%, signal=33%	HMGN3/PLA2G6/XBP1/AGER/ADRA2A/GATA4/NGFR/LRP5L/FOXA2/ADCY5/CMA1/CLTRN/PCK1/GRIK5/GCK/PAX2/CPB2/CRH/RFX6/NEUROD1/STAR/PPARGC1A/CASR/FOXA3/KCNJ11/KLF15/CARTPT/PDX1/MLXIPL/NR1H4/BRSK2/CFTR/GHRL
BP	GO:0031667	response to nutrient levels	228	-0.354229521913907	-1.83030454477681	9.85537459778673e-06	0.000172440897248131	0.000120339310878238	1340	tags=26%, list=15%, signal=23%	WNT4/HSD11B2/LTA/PON1/XBP1/NPFF/SSTR2/PKLR/GATA4/CD3E/SPX/FOXA2/NUAK2/ACACB/CLPSL2/IGFBP2/VGF/SLC6A4/SSTR1/PFKFB1/PCK1/POMC/GCGR/PAX2/SSTR3/FOLR1/ABCG5/STAR/PPARGC1A/CASR/FOXA3/GPT/ALDH3A1/EPO/CNR1/FAM107A/BHLHA15/UCN3/CARTPT/PDX1/NUPR2/NR1H4/BRSK2/APOA1/DAPL1/CLPSL1/PCSK1N/ADIPOQ/NPY/ELAPOR1/SCTR/SLC38A3/GHRL/SST/OTC/SLC6A19/ALB/SLC39A5/REG1A/CLPS
BP	GO:0007188	adenylate cyclase-modulating G protein-coupled receptor signaling pathway	92	-0.455719782756039	-2.07080808476554	9.88425768908477e-06	0.000172453544410129	0.000120348136805171	1640	tags=48%, list=19%, signal=39%	CALCA/CHRM3/LPAR2/RAMP1/ADORA2A/MRAP/CORT/ADCY4/FFAR3/VIPR1/ADRA2A/NPY1R/GRIK3/SSTR2/CALCB/RAMP2/PF4/GLP1R/GNAZ/GNA14/ADCY5/PTH2R/GRM4/ADORA1/APLP1/MRAP2/ADGRG2/OXER1/GCGR/RAMP3/CASR/PSAPL1/CNR1/ADRA2C/UCN3/S1PR4/PTGDR2/VIP/CHRM1/VIPR2/IAPP/GPHA2/SCTR/CHGA
BP	GO:0007411	axon guidance	139	0.327848439997973	1.93111626565784	9.92517720929159e-06	0.000172675526220744	0.00012050304865348	1789	tags=42%, list=20%, signal=34%	SEMA3C/PLXNC1/NRP2/ANOS1/LAMC2/SEMA3A/FOXD1/KLF7/VSTM2L/LAMA3/NOG/PLXNA1/GATA3/BDNF/UNC5C/TRIO/SEMA3D/UNC5B/DLX5/EPHA2/SLIT2/GLI2/TMEFF1/L1CAM/EFNA5/GDNF/GLI3/SEMA7A/SPTBN2/PALLD/LHX1/WNT5A/PIK3CA/FLRT3/LRP1/EPHA4/BMPR2/EFNB2/NOTCH3/CELSR3/EPHB2/SHC3/NOTCH2/VEGFA/PDLIM7/ETV1/NECTIN1/SEMA4C/APBB2/ENAH/LAMA5/DOK6/GPC1/MYH10/FRS2/IRS2/RYK/PLXNA3
BP	GO:0009746	response to hexose	111	-0.427001019278052	-2.00710405051841	1.00446129414925e-05	0.000173611183162453	0.000121156004613352	1304	tags=36%, list=15%, signal=31%	HMGN3/PLA2G6/XBP1/AGER/ADRA2A/APOM/GYS2/PKLR/GATA4/NKX6-1/LRP5L/FOXA2/ADCY5/CMA1/COL4A3/MAFA/HNF1B/CLTRN/PCK1/GRIK5/GCK/PAX2/CPB2/CRH/RFX6/NEUROD1/STAR/PPARGC1A/CASR/KCNJ11/UCN3/PDX1/MLXIPL/NR1H4/BRSK2/ADIPOQ/CFTR/NKX2-2/GHRL/NR0B2
BP	GO:0048762	mesenchymal cell differentiation	109	0.357132073798558	2.00368265946616	1.00789485436189e-05	0.000173611183162453	0.000121156004613352	2099	tags=49%, list=24%, signal=37%	HMGA2/FN1/SEMA3C/SOX11/NRP2/SNAI2/WNT10A/SEMA3A/S100A4/GREM1/LOXL2/TGFB2/COL1A1/BMP4/NOG/WNT2/FAM83D/GATA3/HAS2/SEMA3D/PITX2/EDNRA/FOXC2/DLG5/GDNF/SEMA7A/SFRP2/TWIST1/BCL9L/LOXL3/WNT5A/WWTR1/RANBP3L/KITLG/PHLDB2/LEF1/SEMA4C/ZEB2/LAMA5/JAG1/PDPN/FOXF2/STAT1/IL17RD/NRP1/CTNNB1/SPRED1/CORO1C/TGFB1I1/FOXC1/SEMA3F/SEMA4B/VASN
BP	GO:0035592	establishment of protein localization to extracellular region	225	-0.350685203238185	-1.80670550439068	1.00816398380989e-05	0.000173611183162453	0.000121156004613352	1433	tags=30%, list=16%, signal=26%	IL1B/ADORA2A/CCL5/CACNA1A/HMGN3/PLA2G6/XBP1/RBP4/NPFF/AGT/ADRA2A/CPLX1/GAL/GLP1R/NKX6-1/TVP23A/IL33/PARD6A/LRP5L/FOXA2/KCNA5/ADCY5/SYT9/STXBP5L/VGF/MAFA/HNF1B/SCAMP5/CBLN1/CLTRN/CD22/CACNA2D2/GCK/TLR10/CIDEA/CRH/SNAP25/FFAR1/FAM3D/RFX6/NEUROD1/CASR/CD40LG/CLEC9A/CNR1/RAB3C/ADRA2C/KCNJ11/UCN3/CARTPT/PDX1/NR1H4/ABCC8/MYRIP/BRSK2/G6PC2/VIP/FAM3B/BLK/CFTR/INS/GHRL/SLC2A2/CHGA/NR0B2/PLA2G1B/CELA2A
BP	GO:0030182	neuron differentiation	671	0.205347684598515	1.47707871163828	1.00923548670531e-05	0.000173611183162453	0.000121156004613352	1997	tags=34%, list=23%, signal=28%	DKK1/INHBA/MACF1/FN1/KLK6/CDKL5/CRABP2/KLK8/POSTN/RP1L1/SEMA3C/WNK1/NTF4/SOX11/HECW1/PLXNC1/NRP2/SIX1/ANOS1/MET/UHMK1/LAMC2/SPOCK1/ACTBL2/WNT10A/TAOK1/SEMA3A/WNT7B/FOXD1/CDH11/ANKRD1/REST/TGFB2/KLF7/ZNF365/VSTM2L/MYO9A/EGFR/LAMA3/CDH2/NTM/BMP4/NOG/RUNX2/CTHRC1/WNT2/ADAM10/PLXNA1/STRN/GATA3/BDNF/ITGA3/PRKG1/TENM4/UNC5C/ECT2/TRIO/SLITRK4/ROR1/SEMA3D/PITX2/ASPM/UNC5B/PAX7/SKIL/KIF20B/DLX5/EPHA2/MAP3…
BP	GO:0097485	neuron projection guidance	140	0.331007598900349	1.94916138390206	1.0164338105901e-05	0.000174359682242403	0.000121678350906555	1789	tags=42%, list=20%, signal=34%	SEMA3C/PLXNC1/NRP2/ANOS1/LAMC2/SEMA3A/FOXD1/KLF7/VSTM2L/LAMA3/NOG/PLXNA1/GATA3/BDNF/UNC5C/TRIO/SEMA3D/UNC5B/DLX5/EPHA2/SLIT2/GLI2/TMEFF1/L1CAM/EFNA5/GDNF/GLI3/SEMA7A/SPTBN2/PALLD/LHX1/WNT5A/PIK3CA/FLRT3/LRP1/EPHA4/BMPR2/EFNB2/NOTCH3/CELSR3/EPHB2/DPYSL4/SHC3/NOTCH2/VEGFA/PDLIM7/ETV1/NECTIN1/SEMA4C/APBB2/ENAH/LAMA5/DOK6/GPC1/MYH10/FRS2/IRS2/RYK/PLXNA3
BP	GO:0045597	positive regulation of cell differentiation	464	0.229391450957325	1.57074194230331	1.0277547527558e-05	0.00017580922083454	0.000122689923439828	1699	tags=32%, list=19%, signal=27%	ZBED2/DKK1/INHBA/PTGS2/MACF1/FN1/CDKL5/CRABP2/SEMA3C/SOX11/PLXNC1/SIX1/DDR2/SNAI2/SEMA3A/WNT7B/GREM1/CCN4/ANKRD1/LOXL2/REST/IL6ST/TGFB2/LIMS1/ANXA1/ZNF365/IGFBP3/ASXL2/CDH2/COL1A1/AXL/BMP4/TP63/RUNX2/CTHRC1/WNT2/AR/PLXNA1/GATA3/BDNF/MMP14/ITGA3/HAS2/TENM4/ECT2/ROR1/ASPM/SKIL/FLNA/KIF20B/PLAG1/TNFSF4/FOXJ1/MAP3K13/DOCK5/SLIT2/GLI2/CNTN1/ZNF488/MME/L1CAM/ADM/SERPINE1/TNFSF9/DLG5/TIMP2/EFNA5/GDNF/PT…
CC	GO:0008305	integrin complex	20	0.668415643010057	2.44709194352625	1.03595241554784e-05	0.000176717899521308	0.000123324052400651	1377	tags=75%, list=16%, signal=63%	ITGA11/ITGA2/ITGB6/ITGB3/ITGA3/ITGB8/ITGB1/ITGB4/ITGAV/ITGB5/ITGA6/ITGBL1/ITGA1/ITGA5/ITGA9
MF	GO:0099094	ligand-gated cation channel activity	45	-0.555293567272932	-2.21509503896269	1.05334917732204e-05	0.000179186398942226	0.000125046715202558	2167	tags=64%, list=25%, signal=49%	KCNJ4/GRIA1/RYR2/P2RX6/KCNJ10/ASIC2/CHRNB3/SCNN1B/KCNH2/GRIK3/CHRNA10/P2RX5/KCNE2/SCNN1D/GRIA4/HCN1/GRIK5/P2RX2/MCOLN3/CHRNB2/AQP1/MCOLN2/HTR3E/KCNJ11/ABCC8/HTR3C/P2RX1/KCNJ16/TRPM5
MF	GO:0005249	voltage-gated potassium channel activity	41	-0.565256838616793	-2.2017531940265	1.08836355440753e-05	0.000184629872775394	0.000128845488581268	2173	tags=76%, list=25%, signal=57%	KCNA2/KCNJ4/KCNC2/KCNAB1/KCNT1/KCNH3/KCNJ10/KCNH1/KCNE3/KCNV1/KCNK9/KCNG3/KCNIP2/KCNH2/KCNF1/KCNE2/KCNA6/KCNA5/KCNB2/KCNG1/HCN1/KCNQ1/SNAP25/LRRC26/KCNQ2/KCNH6/KCNJ11/ABCC8/KCNH8/KCNK3/KCNJ16
BP	GO:0051241	negative regulation of multicellular organismal process	540	0.214658835505598	1.50337353162991	1.09732135224018e-05	0.00018489015318125	0.000129027127422028	1239	tags=25%, list=14%, signal=23%	TNNT1/ADAMTS12/DKK1/INHBA/PTGS2/PLAU/KLK8/IL20RB/SEMA3C/CDH3/SOX11/THBS2/SIX4/SULF1/SNAI2/SPOCK1/PLAT/SEMA3A/GREM1/CCN4/LOXL2/REST/COL5A2/TGFB2/XDH/NMU/KLF7/ANXA1/COL5A1/ZNF365/EGFR/COL3A1/AXL/BMP4/NOG/ISM1/TP63/FBN1/GATA3/BDNF/NPR3/C1QTNF3/PRKG1/IL36RN/ARHGAP42/FAP/SEMA3D/THBS1/ASPM/APLN/NKX3-2/EPHA2/TNFSF4/OXTR/PTHLH/FOXJ1/DOCK5/ADAMTS7/SLIT2/GLI2/FOXC2/WT1/ADAM17/C5AR2/LNPEP/BRCA2/LAMA4/ADCY7/…
BP	GO:0003401	axis elongation	14	0.715331167698933	2.3423857865317	1.0979398683784e-05	0.00018489015318125	0.000129027127422028	1275	tags=79%, list=14%, signal=67%	SIX1/SIX4/BMP4/PTK7/AREG/SFRP2/WNT5A/YAP1/TNC/NKD1/FGF1
MF	GO:0004386	helicase activity	79	0.413423573534649	2.15357919701966	1.09895518873245e-05	0.00018489015318125	0.000129027127422028	4090	tags=89%, list=46%, signal=48%	ANXA1/BRIP1/RAD54L2/POLQ/MCM4/DDX21/RECQL/RAD54B/MCM2/DHX33/SHPRH/DDX60/ERCC6L/RAD54L/ERCC6L2/HELLS/DDX60L/HLTF/DNA2/NAV2/MCM8/CHD9/DHX36/NBN/HELB/SMARCA1/DSCC1/HELZ2/ATRX/G3BP1/MRE11/ASCC3/CHD6/TTF2/FANCM/RUVBL1/BTAF1/IFIH1/SMARCA5/RAD50/CHD8/SMARCAD1/DDX18/DHX15/DHX32/CHD1/MCM6/TDRD12/RFC3/AQR/DHX9/DHX29/RFC4/EIF4A2/DICER1/DHX8/DHX57/ERCC3/CHD4/SNRNP200/DDX47/DDX46/EIF4A3/XRCC5/DDX19A/SUPV3L1/H…
BP	GO:0030301	cholesterol transport	41	-0.56399050982575	-2.1968206690752	1.12688870950262e-05	0.000189040444613109	0.000131923442732514	1663	tags=51%, list=19%, signal=42%	ENPP7/SOAT2/ABCA5/PON1/APOM/CETP/LIPC/CES1/PLA2G10/AKR1C1/EGF/NPC1L1/ABCG5/APOB/STAR/APOA1/CLU/ADIPOQ/CFTR/CEL/PNLIP
CC	GO:0022626	cytosolic ribosome	86	-0.454101447512204	-2.04776622457448	1.12979756251466e-05	0.000189040444613109	0.000131923442732514	3871	tags=91%, list=44%, signal=51%	RPL15/RPL22/RACK1/RPL10A/RPL35A/RPL4/RPL5/RPS3/EIF2D/RPL31/RPL10/RPS16/RPL36AL/RPS25/RPS8/RPL12/RPS27L/RPL28/RPS3A/RPL23/RPL37A/RPS24/RPS20/RPS5/RPS11/RPL41/RPL37/RPS7/RPL14/RPSA/RPS15A/RPS23/RPL24/RPS2/RPS14/RPL29/RPL7A/RPLP0/RPS27A/RPS13/RPS18/RPS19/RPL6/RPL11/RPS4X/RPL13A/MRPS11/RPL18/RPS17/RPL32/RPL26/RPS29/RPS9/RPL13/RPL23A/RPL17/RPL38/RPS21/RPL19/RPL27A/RPL18A/RPL39/RPL3/RPL35/RPLP1/UBA52/R…
BP	GO:0002250	adaptive immune response	166	-0.384252078169208	-1.91230332576058	1.14661613261256e-05	0.000191331803708973	0.000133522486688857	1666	tags=38%, list=19%, signal=31%	TMEM98/GAPT/C8A/CD8A/CD160/SLA2/CD1D/SUSD4/IL1B/CD1B/C5/SLAMF1/CD8B/LTA/RORC/FUT7/SKAP1/AGER/CD247/PDCD1/KLRK1/IL33/CD3E/CD6/EBI3/HLA-DOB/CD27/IL18RAP/TBX21/SLAMF6/LY9/CCR6/C4BPB/TNFRSF13C/CD7/CLEC10A/JCHAIN/C8G/CD3D/SIT1/MCOLN2/TNFRSF13B/TNFRSF17/BTLA/C7/CD79A/CD48/CD40LG/ZAP70/BMX/FCAMR/GZMM/CD79B/BTNL8/CLU/C4BPA/FCER2/CRP/AZGP1/APCS/CCL19/C6/FGL1
BP	GO:0012501	programmed cell death	938	0.188327535095165	1.41978268008854	1.15380270541203e-05	0.000192007819781067	0.00013399425011364	1763	tags=27%, list=20%, signal=24%	KRT6A/HMGA2/CASP14/DKK1/DSG3/INHBA/KRT6C/IVL/PTGS2/GSDMC/KRT13/CGB7/CGB3/GJB6/NTF4/AMIGO2/TNS4/SIX1/KRT14/LOX/MET/SIX4/SULF1/SNAI2/RPTN/TAOK1/SEMA3A/GREM1/KLK5/ANKRD1/KRT16/PPL/REST/IL6ST/TGFB2/XDH/HCAR2/HIPK3/ANXA1/ERO1A/VSTM2L/IGFBP3/BARD1/TGM2/IL31RA/PLA2R1/EGFR/XKR5/HHIP/TFAP2A/DSC3/AXL/KRT9/BMP4/NOG/TP63/ADAM10/KIF14/AR/GATA3/BDNF/IPMK/CAV1/TGM5/CTSV/UNC5C/ECT2/TRIO/CHST11/FAP/THBS1/PYGL/TRP…
BP	GO:0006613	cotranslational protein targeting to membrane	83	-0.466707164236603	-2.08818785058068	1.16777084221945e-05	0.000193633807541653	0.000135128959163105	3871	tags=83%, list=44%, signal=47%	RPL5/RPS3/SSR2/RPL31/RPL10/RPS16/RPS25/RPS8/RPL12/RPL28/RPS3A/RPL23/RPL37A/RPS24/RPS20/RPS5/RPS11/RPL41/RPL37/RPS7/RPL14/RPSA/RPS15A/RPS23/RPL24/RPS2/RPS14/RPL29/RPL7A/RPLP0/RPS27A/RPS13/RPS18/RPS19/RPL6/RPL11/RPS4X/RPL13A/RPL18/RPS17/RPL32/ZNF205-AS1/RPL26/RPS29/RPS9/RPL13/RPL23A/RPL17/RPL38/RPS21/ZFAND2B/SEC61B/RPL19/RPL27A/RPL18A/RPL39/RPL3/RPL35/RPLP1/UBA52/RPL27/RPS6/RPS12/RPL36/RPL34/RPS26/…
BP	GO:0050708	regulation of protein secretion	171	-0.376566808512559	-1.883781270154	1.16989726960175e-05	0.000193633807541653	0.000135128959163105	1433	tags=33%, list=16%, signal=28%	IL1B/ADORA2A/CCL5/CACNA1A/HMGN3/PLA2G6/XBP1/RBP4/NPFF/ADRA2A/GLP1R/NKX6-1/IL33/PARD6A/LRP5L/FOXA2/KCNA5/ADCY5/SYT9/STXBP5L/SCAMP5/CLTRN/CD22/CACNA2D2/GCK/TLR10/CIDEA/CRH/SNAP25/FFAR1/FAM3D/RFX6/NEUROD1/CASR/CD40LG/CLEC9A/CNR1/ADRA2C/KCNJ11/UCN3/CARTPT/PDX1/NR1H4/ABCC8/MYRIP/BRSK2/G6PC2/BLK/CFTR/INS/GHRL/SLC2A2/CHGA/NR0B2/PLA2G1B/CELA2A
BP	GO:0048666	neuron development	556	0.216331274576078	1.50682232129159	1.18629335377317e-05	0.000195818342277814	0.000136653454853712	1997	tags=35%, list=23%, signal=29%	DKK1/MACF1/FN1/KLK6/CDKL5/CRABP2/KLK8/POSTN/RP1L1/SEMA3C/WNK1/NTF4/HECW1/PLXNC1/NRP2/ANOS1/UHMK1/LAMC2/SPOCK1/ACTBL2/TAOK1/SEMA3A/WNT7B/FOXD1/CDH11/ANKRD1/TGFB2/KLF7/ZNF365/VSTM2L/MYO9A/EGFR/LAMA3/CDH2/NTM/NOG/CTHRC1/ADAM10/PLXNA1/STRN/GATA3/BDNF/ITGA3/PRKG1/TENM4/UNC5C/TRIO/SLITRK4/ROR1/SEMA3D/UNC5B/SKIL/KIF20B/DLX5/EPHA2/MAP3K13/PPFIA2/DRD1/ITGB1/SLIT2/GLI2/BTBD8/CNTN1/LMTK2/UGCG/TMEFF1/L1CAM/P…
BP	GO:0006974	cellular response to DNA damage stimulus	425	0.229202089423423	1.56837362023448	1.20739823684491e-05	0.0001987663118935	0.000138710719909177	3287	tags=49%, list=37%, signal=32%	HMGA2/SNAI2/TAOK1/CLSPN/ANKRD1/E2F7/ZNF365/BARD1/PLA2R1/EGFR/FAM168A/TP63/CLOCK/RIF1/BRIP1/SKIL/NUAK1/EPHA2/TOP2A/RNF168/PMAIP1/BRCA2/POLQ/WDHD1/PRRX1/MCM4/UHRF1/TRIP13/PPP4R2/FOXM1/BACH1/SFRP2/TWIST1/EYA4/GTF2H3/ATF2/RNF169/TP73/EYA3/RAD51AP1/YAP1/XRCC2/E2F8/MCM10/PRKDC/NEK11/RECQL/MAPK15/ZBTB38/RAD54B/MCM2/AUNIP/CDK1/FNIP2/SPIRE1/CDC25C/SHPRH/GTF2I/CCNB1/PLK2/TICRR/EGLN3/SOX4/NEDD4/DTL/EXO1/UBA…
CC	GO:0043025	neuronal cell body	263	-0.338001447295192	-1.77403902642987	1.23126271043013e-05	0.000202151550634694	0.000141073136851878	2173	tags=41%, list=25%, signal=32%	KCNA2/SLC4A8/PRKAR2B/KCNC2/GRIA1/S100B/ENDOG/NPPA/P2RX6/GDPD5/SCN1B/KCNAB1/NGB/SLC25A27/CACNA1F/SNCA/KCNH1/C4A/CX3CR1/CPNE6/FLRT1/ASCL1/KCNE3/ASIC2/CST3/TMPRSS3/CALCA/TMPRSS5/UCN/SLC12A5/SLC1A1/MAPK8IP2/CRYAB/NTRK1/RET/APOD/ADORA2A/RAB17/ASTN1/HIP1R/HPCA/CACNA1A/RTN4RL1/SPTBN4/KLHL1/BRINP2/NPFF/NDUFS7/GRIK3/CHRNA10/CPLX1/MYOT/GAL/RBFOX3/NGFR/TMEM266/GRIA4/CALB1/NRGN/SNCB/SLC4A10/KCNB2/SEZ6/TBX21/…
BP	GO:0007346	regulation of mitotic cell cycle	318	0.250382409175165	1.65596593686668	1.2346880015558e-05	0.000202171906992719	0.000141087342705222	2225	tags=36%, list=25%, signal=28%	EREG/HMGA2/ANLN/TAOK1/CLSPN/E2F7/ANXA1/EGFR/BMP4/KIF14/FAP/CENPF/KIF20B/BUB1/TOP2A/NEK2/HMMR/DLGAP5/ADAM17/BRCA2/CENPE/TMOD3/TIMP2/TPX2/TRIP13/CAV2/AFAP1L2/MTBP/NEK7/GAS1/RBL1/TGFA/ATF2/TP73/WNT9A/CDKN2B/E2F8/PLK4/PRKDC/NEK11/KIF11/MKI67/BUB1B/CDK1/TTK/NDE1/DACT1/CDC25C/CDK6/SIK1/PDGFRB/CEP97/PKN2/RCC1/CCNB1/IQGAP1/PLK2/TICRR/SOX4/DTL/CKAP5/ZFP36L1/INCENP/CDCA5/ESPL1/SPDL1/GPSM2/CDC20/PLK1/GPNMB/…
MF	GO:0050840	extracellular matrix binding	40	0.513745959120578	2.3097196857923	1.24803909022267e-05	0.000203813103693964	0.000142232665440114	1839	tags=65%, list=21%, signal=52%	COL11A1/LRRC15/ITGA2/TGFBI/LYPD3/ITGB3/ITGA3/ADAM9/THBS1/ITGB1/ADAMTS15/SLIT2/ITGAV/ITGA6/SPARC/ADGRG6/ADAMTS5/AGRN/SSC5D/ITGA9/VEGFA/NID1/DMP1/GPC1/FBLN2/BGN
BP	GO:0045667	regulation of osteoblast differentiation	52	0.466644165084308	2.19414498809733	1.25380082670557e-05	0.000204209475073003	0.00014250927649565	1441	tags=48%, list=16%, signal=40%	SOX11/DDR2/SNAI2/WNT7B/GREM1/CCN4/REST/IL6ST/BMP4/NOG/TP63/RUNX2/CTHRC1/GLI3/AREG/SFRP2/TWIST1/IGFBP5/TWSG1/FGF23/RANBP3L/BMPR2/CDK6/PRKD1/PDLIM7
BP	GO:0050896	response to stimulus	3822	-0.219310789586322	-1.28752243774082	1.32686992351561e-05	0.000215441760861487	0.000150347820326865	1685	tags=22%, list=19%, signal=31%	GMFG/PTPRN2/PTN/NAT8/KIAA0319/INSRR/CHAC1/PRLR/ZSWIM7/SDF2L1/TMEM98/SESN1/CPN1/SH2D3C/SOCS1/PIK3AP1/ACSM1/TREML1/TIFAB/FGF12/AGTR2/CALCA/SERPINA1/GAPT/CHRM3/SIRT4/GDF9/PAXX/MPST/TAL1/SYNGR1/F2RL3/ZNF536/ATP8A1/PDE6G/IRAG2/LRG1/CHRNB3/C8A/SIRPG/NUGGC/GABRG2/SLC2A8/SERP2/ELMO1/GPC3/WFIKKN2/MAPK8IP1/CUX2/WNT6/CALML6/DIRAS1/PROK1/NLGN1/ITGAD/CD8A/MPC2/CD160/LPAR2/TLE2/SH3GL3/MST1/FRZB/MYEF2/UCN/ARHGA…
BP	GO:0015850	organic hydroxy compound transport	120	-0.417455102806391	-1.97952196758886	1.32980054875313e-05	0.000215441760861487	0.000150347820326865	2098	tags=49%, list=24%, signal=38%	SELENOM/SLC5A8/GALR1/YJEFN3/PRKN/DTNBP1/ABAT/ABCB4/SLC27A5/SNCA/ENPP7/AGTR2/SOAT2/ABCA5/ADORA2A/FFAR3/PON1/SLC5A1/RBP4/AGT/ADRA2A/SLC18A1/APOM/GAL/CETP/SYT9/SLC6A4/LIPC/CES1/PLA2G10/AKR1C1/SLC29A4/POMC/CHRNB2/EGF/AQP1/NPC1L1/ABCG5/APOB/CRH/STAR/AQP10/AQP7/CNR1/ADRA2C/CARTPT/NR1H4/SYT6/APOA1/CLU/VIP/AKR1C4/P2RX1/ADIPOQ/CFTR/GHRL/CHGA/CEL/PNLIP
MF	GO:0030545	receptor regulator activity	210	-0.356887797142422	-1.82840636842447	1.33636891825512e-05	0.00021593465053811	0.000150691787477178	1873	tags=46%, list=21%, signal=37%	NENF/IL34/WNT1/PDGFD/LEFTY2/CD320/HCRT/FLRT2/RLN1/CDNF/GMFG/PTN/FGF12/AGTR2/CALCA/GDF9/WFIKKN2/WNT6/PROK1/UCN/IL37/IL1B/NRTN/GDF10/C5/SEMA6A/MRAP/CCL5/METRN/CORT/WFIKKN1/XCL2/WNT4/LTA/CMTM5/INS-IGF2/NPFF/AGT/CCL16/C1QTNF9/SEMA3G/CALCB/PF4/GAL/IL33/SPX/WNT10B/EBI3/RLN2/VGF/NRG3/C1QTNF4/PYY2/FGF17/IL24/INHA/MRAP2/PYY/POMC/NRG2/NTS/EGF/LTB/GUCA2A/CRH/FAM3D/LYPD6B/CCL23/NRG4/CHGB/CD40LG/EPO/EDN3/CSF3…
BP	GO:0060560	developmental growth involved in morphogenesis	114	0.355023112759796	2.01619176452236	1.36092809485033e-05	0.000219324306654301	0.000153057287121672	2440	tags=58%, list=28%, signal=42%	MACF1/FN1/CDKL5/CRABP2/POSTN/SEMA3C/NRP2/FMN1/SIX1/SIX4/KIF26B/SEMA3A/WNT7B/BMP4/PLXNA1/BDNF/SEMA3D/MAP3K13/ITGB1/SLIT2/L1CAM/EFNA5/PTK7/SEMA7A/AREG/SFRP2/LHX1/VCL/WNT5A/YAP1/FLRT3/LRP1/BMPR2/TNC/NKD1/RARG/FGF1/IQGAP1/VEGFA/SEMA4C/LIMK1/ZEB2/SMURF1/AURKA/SYT17/RYK/PLXNA3/KDM5B/RAPH1/DBN1/NRP1/NIN/CTNNB1/TNFRSF12A/ADNP/SEMA3F/SEMA4B/GSK3B/LAMB2/RTN4/WASF1/HSP90AA1/GOLGA4/TGFBR2/AUTS2/TRIM46
BP	GO:0000226	microtubule cytoskeleton organization	264	0.262308017707667	1.70159121309253	1.39485282523179e-05	0.000224201540727546	0.000156460905385857	3128	tags=59%, list=36%, signal=39%	RP1L1/MET/TAOK1/GAS2L3/DRC1/BICD1/KIF23/ASPM/KIF18A/KIF20A/FLNA/NEK2/PARD3B/FOXJ1/ITGB1/DLGAP5/SLK/BRCA2/TTBK2/FER/CENPE/ROCK2/EFNA5/TPX2/CLIP4/NEK7/SLC16A1/KIF4A/STIL/DNAH5/XRCC2/CCDC88A/PLK4/KIF2C/KATNAL1/NAV1/SGO1/KIF11/MAPK15/AUNIP/CDK1/TTK/CENPA/NDE1/SPIRE1/DOCK7/STAG1/PRC1/CEP97/RCC1/CCNB1/PLK2/TMEM67/SUN1/CKAP5/CLIP1/KIF4B/PHLDB2/SRGAP2/INCENP/RACGAP1/ESPL1/SPDL1/GPSM2/CKAP2/NUF2/CDC20/CAM…
BP	GO:0007389	pattern specification process	180	0.297207213441436	1.82719921784015	1.4064090089669e-05	0.000225467245311867	0.000157344187831514	2043	tags=46%, list=23%, signal=36%	DKK1/SEMA3C/NTF4/NRP2/SIX1/SEMA3A/WNT7B/BICC1/GREM1/FOXD1/DNAH11/HHIP/HOXA10/HES2/BMP4/NOG/DRC1/TP63/WNT2/AR/CELSR1/PITX2/MICAL2/PAX7/ASPH/NKX3-2/FOXJ1/GLI2/FOXC2/WT1/EMX2/PCSK6/HOXA6/GDNF/GLI3/OTX1/SFRP2/LHX1/ENKUR/WNT5A/STIL/SIM2/DNAH5/PAX8/RPGRIP1L/XRCC2/HOXD10/HOXA3/PRKDC/BHLHE41/BMPR2/PCSK5/NKD1/RARG/BHLHE40/FGF1/ZEB1/NOTCH2/CDON/LEF1/NODAL/ZEB2/DCHS1/AURKA/FRS2/SATB2/STC1/MIB1/CHSY1/PKD2/RF…
BP	GO:0006614	SRP-dependent cotranslational protein targeting to membrane	81	-0.470829732399909	-2.09021306885019	1.43536099963183e-05	0.000229507852787084	0.000160163959282815	3871	tags=84%, list=44%, signal=47%	RPL5/RPS3/RPL31/RPL10/RPS16/RPS25/RPS8/RPL12/RPL28/RPS3A/RPL23/RPL37A/RPS24/RPS20/RPS5/RPS11/RPL41/RPL37/RPS7/RPL14/RPSA/RPS15A/RPS23/RPL24/RPS2/RPS14/RPL29/RPL7A/RPLP0/RPS27A/RPS13/RPS18/RPS19/RPL6/RPL11/RPS4X/RPL13A/RPL18/RPS17/RPL32/ZNF205-AS1/RPL26/RPS29/RPS9/RPL13/RPL23A/RPL17/RPL38/RPS21/ZFAND2B/SEC61B/RPL19/RPL27A/RPL18A/RPL39/RPL3/RPL35/RPLP1/UBA52/RPL27/RPS6/RPS12/RPL36/RPL34/RPS26/RPS15…
BP	GO:0007264	small GTPase mediated signal transduction	248	0.271919786426067	1.74613651652352	1.47414787408659e-05	0.000235095874502768	0.000164063606600646	1994	tags=39%, list=23%, signal=31%	MET/TGFB2/ARHGAP23/MYO9A/COL1A2/COL3A1/BCAR3/ARHGAP11B/RASA2/KIF14/ITGA3/CELSR1/ECT2/TRIO/ARHGAP42/RASA1/DOCK5/ITGB1/SLIT2/DGKI/CDH13/IQGAP3/ROCK2/TIMP2/RAPGEF6/ARHGAP20/CAVIN4/FOXM1/LPAR4/ABCA1/RRAGC/RND3/ARHGAP5/CCDC88A/EPS8/DOCK9/PSD3/FGF2/ARHGAP32/ARHGAP11A/RAB42/CHML/RASGRF2/NET1/EPHB2/NCKAP1/DOCK7/F2R/PSD2/PDGFRB/CDC42EP3/RCC1/ARHGEF17/PLK2/SHC3/KITLG/RALBP1/NOTCH2/CYTH3/TIAM2/CDON/DEPDC1B/…
BP	GO:0032331	negative regulation of chondrocyte differentiation	17	0.674793313657406	2.37781280937171	1.48280505310356e-05	0.000235630317319053	0.000164436571954236	1446	tags=71%, list=16%, signal=59%	ADAMTS12/SNAI2/GREM1/CCN4/BMP4/NKX3-2/PTHLH/ADAMTS7/GLI2/WNT9A/RARG/EFEMP1
BP	GO:0003205	cardiac chamber development	91	0.392011413388481	2.10888124494714	1.48904201179741e-05	0.000235630317319053	0.000164436571954236	2646	tags=59%, list=30%, signal=42%	COL11A1/GREB1L/SEMA3C/SOX11/NRP2/TGFB2/DNAH11/BMP4/NOG/SALL4/WNT2/GATA3/SCN5A/STRA6/SLIT2/FOXC2/ADAMTS6/PTK7/LTBP1/ZFPM2/SFRP2/CPLANE1/ADGRG6/WNT5A/PAX8/SHOX2/BMPR2/PCSK5/PPP1R13L/SOX4/NOTCH2/HEG1/MYH10/JAG1/FRS2/FZD1/NRP1/PRDM1/FOXC1/HIF1A/GRHL2/LUZP1/FHL2/ACVR1/TMEM65/RARB/TGFBR2/SAV1/PKP2/MED1/HECTD1/SMAD7/PTCD2/BMPR1A
BP	GO:0007093	mitotic cell cycle checkpoint	91	0.392105687537064	2.10938840615991	1.48904201179741e-05	0.000235630317319053	0.000164436571954236	2225	tags=46%, list=25%, signal=35%	HMGA2/TAOK1/CLSPN/E2F7/CENPF/BUB1/TOP2A/TRIP13/ATF2/WNT9A/CDKN2B/E2F8/PRKDC/NEK11/BUB1B/CDK1/TTK/CDC25C/CCNB1/PLK2/TICRR/SOX4/SPDL1/CDC20/PLK1/AURKA/ORC1/CCND1/MSH2/WEE1/MAD2L1/NDC80/BCL2L1/DCLRE1B/CDC6/KNTC1/EP300/GTSE1/NABP1/TOPBP1/ZWILCH/NBN
BP	GO:0009991	response to extracellular stimulus	242	-0.342056615699178	-1.77816782447123	1.52532303886627e-05	0.000240749440464356	0.000168008994514299	1340	tags=26%, list=15%, signal=22%	WNT4/HSD11B2/LTA/PON1/XBP1/NPFF/SSTR2/PKLR/GATA4/CD3E/SPX/FOXA2/NUAK2/ACACB/CLPSL2/IGFBP2/VGF/SLC6A4/KIF26A/SSTR1/PFKFB1/PCK1/POMC/GCGR/PAX2/SSTR3/FOLR1/ABCG5/STAR/PPARGC1A/CASR/FOXA3/GPT/ALDH3A1/EPO/CNR1/FAM107A/BHLHA15/UCN3/CARTPT/PDX1/NUPR2/NR1H4/BRSK2/APOA1/DAPL1/CLPSL1/SLC1A2/PCSK1N/ADIPOQ/NPY/ELAPOR1/SCTR/SLC38A3/GHRL/SST/OTC/SLC6A19/ALB/SLC39A5/REG1A/CLPS
BP	GO:0014020	primary neural tube formation	47	0.484316127273282	2.25308965230829	1.54784755880413e-05	0.000243676566841041	0.000170051713942491	2562	tags=68%, list=29%, signal=49%	TGFB2/BMP4/NOG/SALL4/CTHRC1/CELSR1/KIF20B/FZD6/ADM/PTK7/PRICKLE1/SFRP2/TWIST1/WNT5A/STIL/RARG/SEMA4C/NODAL/ZEB2/FZD1/TULP3/SKI/DVL3/HIF1A/GRHL2/LUZP1/ARHGAP35/RALA/MTHFD1L/PLXNB2/SHROOM3/SEC24B
BP	GO:0006691	leukotriene metabolic process	19	-0.702560449819776	-2.26067490211893	1.57467419709802e-05	0.000247264225205853	0.000172555391099	770	tags=53%, list=9%, signal=48%	GGT3P/DPEP1/GGT1/GGT6/GGTLC1/CYP4A11/LTC4S/GGTLC2/CPA1/PLA2G1B
BP	GO:1905276	regulation of epithelial tube formation	11	0.769782132482764	2.35022797613863	1.63978932879433e-05	0.000256830430934437	0.00017923124713703	871	tags=73%, list=10%, signal=66%	SIX1/SIX4/GATA3/CELSR1/GDNF/PTK7/SFRP2/WNT5A
BP	GO:0009306	protein secretion	224	-0.352052378156892	-1.81137847819415	1.65091214937235e-05	0.000257912908233579	0.000179986662901497	1433	tags=30%, list=16%, signal=26%	IL1B/ADORA2A/CCL5/CACNA1A/HMGN3/PLA2G6/XBP1/RBP4/NPFF/AGT/ADRA2A/CPLX1/GAL/GLP1R/NKX6-1/TVP23A/IL33/PARD6A/LRP5L/FOXA2/KCNA5/ADCY5/SYT9/STXBP5L/VGF/MAFA/HNF1B/SCAMP5/CBLN1/CLTRN/CD22/CACNA2D2/GCK/TLR10/CIDEA/CRH/SNAP25/FFAR1/FAM3D/RFX6/NEUROD1/CASR/CD40LG/CLEC9A/CNR1/RAB3C/ADRA2C/KCNJ11/UCN3/CARTPT/PDX1/NR1H4/ABCC8/MYRIP/BRSK2/G6PC2/VIP/FAM3B/BLK/CFTR/INS/GHRL/SLC2A2/CHGA/NR0B2/PLA2G1B/CELA2A
BP	GO:0051049	regulation of transport	843	-0.266056531276744	-1.5183816826842	1.71518038142048e-05	0.000266863664372634	0.00018623302233712	1438	tags=24%, list=16%, signal=22%	TAMALIN/IL1B/APOD/SEMG1/CLCNKB/CHCHD10/CATSPER2/ADORA2A/RAB17/ATP1B2/KCNV1/HAP1/NLRP6/KCNG3/HIP1R/ANTKMT/CCL5/BEST3/HPCA/CACNA1A/RIMS4/FFAR3/SPTBN4/SCN4A/PON1/HMGN3/NPR1/FZD9/CORO1A/FXYD7/PLA2G6/CACNB2/NPY5R/XBP1/KCNIP2/RBP4/NPFF/AGT/CDK5R2/ADRA2A/KCNH2/KCNK15/CPLX1/KCNF1/P2RX5/DERL3/SHISA9/CACNA1I/GAL/GLP1R/MAP2K6/KCNE2/NKAIN2/NKX6-1/SLC2A4/LGI3/DPP6/CAPN3/IL33/SPX/GRIA4/PARD6A/LRP5L/FOXA2/KCNA6…
BP	GO:0006955	immune response	818	-0.263954931252618	-1.50519024399612	1.7169216813001e-05	0.000266863664372634	0.00018623302233712	1688	tags=25%, list=19%, signal=22%	AGPAT2/GMFG/PTPRN2/TMEM98/CPN1/SOCS1/TREML1/SERPINA1/GAPT/SYNGR1/ATP8A1/IRAG2/LRG1/C8A/ELMO1/ITGAD/CD8A/CD160/ARHGAP9/SLA2/SPPL2B/CD1D/IL37/SUSD4/IL1B/AQP4/SEMG1/CD1B/RAB17/C5/KLRG1/NLRP6/SLAMF1/CCL5/TESPA1/ISG20/XCL2/CD8B/FFAR3/LTA/HP/CD24/RORC/CORO1A/PLA2G6/HCST/WIPF3/PSTPIP1/NPY5R/XBP1/FUT7/SKAP1/AGER/NPFF/UBD/CYSTM1/CCL16/TRIM40/MUC13/SLC27A2/CFHR1/GRAP2/PF4/CD247/CTSG/PDCD1/KLRK1/DNASE1/IL33…
BP	GO:0022612	gland morphogenesis	58	0.446152705131104	2.17448954668973	1.79148321227313e-05	0.000277747928910396	0.000193828696651003	1924	tags=59%, list=22%, signal=46%	SEMA3C/SERPINB5/SULF1/SNAI2/SEMA3A/TGFB2/TGM2/EGFR/BMP4/NOG/TP63/AR/PLXNA1/CAV1/PLAG1/EPHA2/GLI2/SULF2/GLI3/AREG/IGFBP5/TWSG1/WNT5A/TNC/CEACAM1/RARG/FGF1/NOTCH2/VDR/LAMA5/FRS2/MSN/KDM5B/NRP1
BP	GO:0045930	negative regulation of mitotic cell cycle	158	0.315786317989444	1.87505666332166	1.85824000951887e-05	0.000287370247936707	0.000200543711819421	2487	tags=44%, list=28%, signal=32%	HMGA2/TAOK1/CLSPN/E2F7/EGFR/BMP4/FAP/CENPF/BUB1/TOP2A/TIMP2/TRIP13/MTBP/GAS1/RBL1/ATF2/WNT9A/CDKN2B/E2F8/PRKDC/NEK11/BUB1B/CDK1/TTK/DACT1/CDC25C/CDK6/CCNB1/PLK2/TICRR/SOX4/ZFP36L1/SPDL1/CDC20/PLK1/GPNMB/AURKA/ORC1/CDC14C/CCND1/MSH2/WEE1/MAD2L1/NDC80/RAD21/BCL2L1/DDIAS/CTDSPL/PKD2/DCLRE1B/CDC6/KNTC1/CTNNB1/EP300/FOXC1/GTSE1/CHEK1/NABP1/KANK2/TOPBP1/ZWILCH/PSMD2/NBN/DLG1/CNOT9/ATRX/MEIOC/MRE11/CDC7…
BP	GO:1903046	meiotic cell cycle process	78	0.391832849091101	2.03245273284607	1.86652065076802e-05	0.000287923739680185	0.000200929970624901	2065	tags=53%, list=23%, signal=41%	EREG/ASPM/BRIP1/KIF18A/BUB1/TOP2A/BRCA2/TRIP13/TAF1L/WNT5A/SGO1/NDC1/MAPK15/RAD54B/BUB1B/SMC4/TTK/SHOC1/SPIRE1/CDC25C/MYBL1/SUN1/SGO2/NCAPH/CCNE2/INCENP/FANCA/ESPL1/NUF2/RAD54L/CDC20/NCAPD3/PLK1/AURKA/IHO1/RAD21/AGO4/MYH9/LIF/WASHC5/SMC2
BP	GO:0046394	carboxylic acid biosynthetic process	171	-0.372436559435049	-1.86311963541243	1.92383855897651e-05	0.000296019782290758	0.000206579861133156	1103	tags=26%, list=13%, signal=23%	SLC27A2/HYAL1/CYP39A1/PKLR/PLP1/ACACB/HAAO/NAT8L/LIPC/ACSM3/CYP3A4/GGT3P/UPB1/CES1/GGT1/EGF/GGT6/STAR/GGTLC1/ACMSD/CYP4A11/LTC4S/RGN/GPT/ACSS1/PTGDS/CYP2C9/EPHX2/GGTLC2/FGFR4/GAMT/MLXIPL/NR1H4/GLS2/GATM/APOA1/BAAT/AKR1C4/ACADL/CYP2C8/ADIPOQ/HOGA1/OTC/PAH/PLA2G1B
MF	GO:0070492	oligosaccharide binding	13	-0.763702955544834	-2.22385144319586	1.94300643825618e-05	0.000298219835285234	0.000208115186369083	1100	tags=69%, list=12%, signal=61%	LGALS12/SELL/COLEC11/SELP/ITLN1/REG3G/REG1B/REG3A/REG1A
BP	GO:0007051	spindle organization	95	0.380406925289921	2.0814625686036	1.97467232104822e-05	0.000302322332352482	0.000210978147985678	3483	tags=73%, list=40%, signal=44%	KIF23/ASPM/FLNA/NEK2/DLGAP5/CENPE/TPX2/NEK7/KIF4A/STIL/KIF11/MAPK15/AUNIP/TTK/STAG1/PRC1/CEP97/RCC1/CCNB1/PLK2/CKAP5/KIF4B/INCENP/RACGAP1/ESPL1/GPSM2/NUF2/CDC20/PLK1/AURKA/NDC80/SPICE1/MYH9/KIF2A/CHMP2B/MZT1/WASHC5/DYNC1H1/CEP192/SPAG5/TOGARAM1/GOLGA2/DLG1/ATRX/TUBGCP4/CLTC/CENPJ/SMC3/STAG2/KNSTRN/ARHGEF10/CHMP1B/EZR/CLASP1/XIAP/CENPH/MAP4/NUMA1/STMN1/NCOR1/HAUS6/TUBB/TPR/INTS13/KPNB1/SPAST/NUP62…
BP	GO:0009611	response to wounding	300	0.256325044709594	1.69102812180119	2.00836100201034e-05	0.000306713286192303	0.000214042411554324	1606	tags=34%, list=18%, signal=29%	KRT6A/EREG/ANXA8/MACF1/FN1/KLK6/PLAU/KLK8/POSTN/MYOF/CDH3/DCBLD2/CD109/LOX/ITGA2/PLAT/CCN4/PPL/TGFB2/ANXA1/COL5A1/EGFR/COL1A2/COL3A1/COL1A1/AXL/NOG/GATA3/ITGB3/ELK3/CAV1/CELSR1/PRKG1/FAP/THBS1/FLNA/DGKH/ITGB1/DGKI/ITGB4/PRKAR2A/FOXC2/ADAM17/F3/SULF2/FZD6/PLEC/ADM/SERPINE1/H3C10/PTK7/MYLK/GLI3/UBASH3B/ZFPM2/VCL/SPARC/WNT5A/AJUBA/FZD7/EPPK1/PIK3CA/LNPK/DOCK9/PLAUR/FLRT3/LRP1/EPHA4/FGF2/GNA15/TNC/P2…
BP	GO:0009967	positive regulation of signal transduction	757	0.194407334914348	1.39213446769912	2.01979657851274e-05	0.000306957277708406	0.000214212683058223	1828	tags=30%, list=21%, signal=26%	SCEL/EREG/ZBED2/SCUBE3/DKK1/INHBA/MACF1/KLK6/WNK1/CDH3/SOX11/CACNG4/MET/SULF1/TSPAN5/MAML2/TAOK1/SEMA3A/WNT7B/S100A4/GREM1/FOXD1/CCN4/KLK5/ANKRD1/ESM1/IL6ST/TGFB2/XDH/LIMS1/IGFBP3/ASXL2/TGM2/IL31RA/IL11/PLA2R1/EGFR/COL3A1/BCAR3/CDH2/COL1A1/AXL/BMP4/TP63/AR/GATA3/CCL13/BDNF/ITGB3/CAV1/IRAK2/ADAM9/ECT2/ROR1/IRS1/THBS1/TRPS1/ASPM/ADRA1B/UNC5B/TNFSF15/NOX4/SKIL/FLNA/HOMER1/JPH2/MGAT5/DLX5/MAP3K13/ITG…
BP	GO:0061037	negative regulation of cartilage development	20	0.658109604190741	2.40936119196747	2.01998339184337e-05	0.000306957277708406	0.000214212683058223	1446	tags=70%, list=16%, signal=59%	ADAMTS12/SNAI2/GREM1/CCN4/BMP4/NOG/NKX3-2/PTHLH/ADAMTS7/GLI2/WNT9A/CTSK/RARG/EFEMP1
BP	GO:0002920	regulation of humoral immune response	30	-0.606137772192046	-2.20448922735723	2.04197928262793e-05	0.000309531711059739	0.000216009272732397	1821	tags=67%, list=21%, signal=53%	C4A/CPN1/C8A/SUSD4/IL1B/C5/LTA/CFHR1/C4BPB/CCR7/C8G/CFP/CPB2/C7/CLU/C4BPA/FCER2/C6/VTN/PGC
MF	GO:0004806	triglyceride lipase activity	18	-0.68972957606718	-2.20198461208818	2.1518947751409e-05	0.000325387743283034	0.000227074536376142	794	tags=44%, list=9%, signal=41%	LIPC/CES1/CES3/AADAC/CEL/PNLIPRP1/PNLIPRP2/PNLIP
CC	GO:0001533	cornified envelope	21	0.635621395818344	2.40288394938063	2.15741174834902e-05	0.000325418461746044	0.000227095973510423	1521	tags=62%, list=17%, signal=51%	SCEL/DSG3/IVL/CST6/RPTN/PPL/ANXA1/DSC3/PKP1/DSG2/FLG/DSG4/EVPL
BP	GO:0043542	endothelial cell migration	89	0.376820475184071	2.04001050232047	2.2327352350005e-05	0.000335952594082139	0.000234447305162344	1576	tags=42%, list=18%, signal=34%	S100A2/PTGS2/NRP2/MET/GREM1/LOXL2/ANXA1/BMP4/GATA3/ITGB3/FAP/THBS1/EPHA2/ITGB1/SLIT2/FOXC2/SRPX2/CDH13/ADAM17/ROCK2/ANGPT2/SPARC/WNT5A/HDAC9/PIK3CA/ATP2B4/FGF2/BMPR2/EFNB2/CEACAM1/PPARG/FGF1/PLK2/VEGFA/PRKD1/ANXA3/NF1
MF	GO:0005244	voltage-gated ion channel activity	88	-0.45753627253845	-2.07039989671951	2.26220594780478e-05	0.000338722474923141	0.000236380289488802	2173	tags=62%, list=25%, signal=48%	KCNA2/TMC2/KCNJ4/KCNC2/SCN1B/KCNAB1/KCNT1/KCNH3/CACNA1F/CATSPER3/KCNJ10/TMEM37/SCN3B/KCNH1/SCN3A/KCNE3/SCN11A/TSPOAP1/CLCNKB/CATSPER2/KCNV1/KCNK9/KCNG3/CACNA1A/SCN4A/CACNB2/KCNIP2/KCNH2/KCNF1/CACNA1I/KCNE2/KCNA6/KCNA5/KCNB2/CACNA1B/KCNG1/HCN1/KCNIP1/KCNQ1/CACNA2D2/SNAP25/LRRC26/KCNQ2/KCNH6/CNR1/KCNK17/CLCNKA/KCNJ11/ABCC8/KCNH8/KCNK16/KCNK3/KCNK10/KCNJ16/TRPM5
MF	GO:0022832	voltage-gated channel activity	88	-0.45753627253845	-2.07039989671951	2.26220594780478e-05	0.000338722474923141	0.000236380289488802	2173	tags=62%, list=25%, signal=48%	KCNA2/TMC2/KCNJ4/KCNC2/SCN1B/KCNAB1/KCNT1/KCNH3/CACNA1F/CATSPER3/KCNJ10/TMEM37/SCN3B/KCNH1/SCN3A/KCNE3/SCN11A/TSPOAP1/CLCNKB/CATSPER2/KCNV1/KCNK9/KCNG3/CACNA1A/SCN4A/CACNB2/KCNIP2/KCNH2/KCNF1/CACNA1I/KCNE2/KCNA6/KCNA5/KCNB2/CACNA1B/KCNG1/HCN1/KCNIP1/KCNQ1/CACNA2D2/SNAP25/LRRC26/KCNQ2/KCNH6/CNR1/KCNK17/CLCNKA/KCNJ11/ABCC8/KCNH8/KCNK16/KCNK3/KCNK10/KCNJ16/TRPM5
MF	GO:0004888	transmembrane signaling receptor activity	322	-0.31070853327385	-1.66686071247576	2.2717514256477e-05	0.000339322090991866	0.000236798736537346	2044	tags=42%, list=23%, signal=34%	GPRC5C/TGFBR3/P2RX6/LAG3/ADGRB3/TNFRSF25/OR13A1/TNFRSF4/PECAM1/KLRF1/GPR143/GPR182/IL11RA/CCR10/S1PR1/OXGR1/CX3CR1/CLEC1A/ADGRG5/CXCR6/ADGRF3/PTPRN2/INSRR/PRLR/AGTR2/CHRM3/F2RL3/CHRNB3/GABRG2/CD160/LPAR2/GPR146/NTRK1/PRLHR/RAMP1/RET/IL22RA1/GPR171/PTPRT/IL3RA/ADORA2A/NLRP6/SLAMF1/FFAR3/NPR1/VIPR1/FZD9/NPY5R/NTRK2/AGER/OR52N4/GFRA2/ADRA2A/NPY1R/GRIK3/ADGRA1/CHRNA10/SSTR2/P2RY11/P2RX5/RAMP2/MYOT/CD…
BP	GO:0034446	substrate adhesion-dependent cell spreading	58	0.443137075176103	2.15979176331104	2.28379067813566e-05	0.000340290367710531	0.000237474456479211	2018	tags=57%, list=23%, signal=44%	FN1/POSTN/ANTXR1/MELTF/LIMS1/AXL/KIF14/ITGB3/HAS2/LAMB3/FLNA/DOCK5/ITGAV/FER/EFNA5/TACSTD2/FZD7/UNC13D/LAMC1/SRGAP2/ACTN4/LAMB1/LAMA5/DOCK1/AP1AR/PDPN/GBP1/NRP1/FERMT2/RAC3/RREB1/CORO1C/PEAK1
BP	GO:0016053	organic acid biosynthetic process	172	-0.37055766242717	-1.85253938859036	2.31846331863645e-05	0.000344618188430331	0.000240494662076239	1103	tags=26%, list=13%, signal=23%	SLC27A2/HYAL1/CYP39A1/PKLR/PLP1/ACACB/HAAO/NAT8L/LIPC/ACSM3/CYP3A4/GGT3P/UPB1/CES1/GGT1/EGF/GGT6/STAR/GGTLC1/ACMSD/CYP4A11/LTC4S/RGN/GPT/ACSS1/PTGDS/CYP2C9/EPHX2/GGTLC2/FGFR4/GAMT/MLXIPL/NR1H4/GLS2/GATM/APOA1/BAAT/AKR1C4/ACADL/CYP2C8/ADIPOQ/HOGA1/OTC/PAH/PLA2G1B
BP	GO:0002042	cell migration involved in sprouting angiogenesis	24	0.61231321530801	2.40436471866388	2.36776354223059e-05	0.000349828280235557	0.000244130567870391	2001	tags=67%, list=23%, signal=52%	PTGS2/GREM1/ANXA1/THBS1/ITGB1/SLIT2/FOXC2/SRPX2/HDAC9/FGF2/EFNB2/PLK2/VEGFA/AKT3/NRP1/SPRED1
BP	GO:0001843	neural tube closure	43	0.484342755506386	2.22752861028514	2.37065212765767e-05	0.000349828280235557	0.000244130567870391	2562	tags=67%, list=29%, signal=48%	TGFB2/BMP4/NOG/SALL4/CTHRC1/CELSR1/KIF20B/FZD6/ADM/PTK7/PRICKLE1/SFRP2/TWIST1/WNT5A/STIL/RARG/SEMA4C/ZEB2/FZD1/TULP3/SKI/DVL3/GRHL2/ARHGAP35/RALA/MTHFD1L/PLXNB2/SHROOM3/SEC24B
BP	GO:0060606	tube closure	43	0.484342755506386	2.22752861028514	2.37065212765767e-05	0.000349828280235557	0.000244130567870391	2562	tags=67%, list=29%, signal=48%	TGFB2/BMP4/NOG/SALL4/CTHRC1/CELSR1/KIF20B/FZD6/ADM/PTK7/PRICKLE1/SFRP2/TWIST1/WNT5A/STIL/RARG/SEMA4C/ZEB2/FZD1/TULP3/SKI/DVL3/GRHL2/ARHGAP35/RALA/MTHFD1L/PLXNB2/SHROOM3/SEC24B
CC	GO:0034702	ion channel complex	122	-0.407351237483199	-1.93359089278961	2.53038203154686e-05	0.000372501431759447	0.000259953214779359	2173	tags=55%, list=25%, signal=42%	KCNA2/KCNJ4/KCNC2/GRIA1/RYR2/SCN1B/KCNAB1/CACNA1F/CATSPER3/SCN3B/KCNH1/SCN3A/KCNE3/SCN11A/CHRNB3/GABRG2/NLGN1/CNIH2/CLCNKB/CATSPER2/KCNV1/KCNG3/BEST3/CACNA1A/CATSPERB/SCN4A/CACNB2/SCNN1B/KCNIP2/KCNH2/SMDT1/GRIK3/KCNF1/SHISA9/CACNA1I/KCNE2/GABRB3/DPP6/SCNN1D/GRIA4/KCNA6/KCNA5/KCNB2/CACNA1B/KCNG1/HCN1/KCNIP1/GRIK5/KCNQ1/UNC80/GABRA5/CACNA2D2/KCNMB2/CHRNB2/LRRC7/SNAP25/LRRC26/KCNQ2/CLCNKA/KCNJ11/GAB…
BP	GO:0030278	regulation of ossification	84	0.384616351315938	2.0481974815087	2.56700482623765e-05	0.000376986512131399	0.000263083165329417	1580	tags=40%, list=18%, signal=34%	DKK1/SOX11/DDR2/SNAI2/WNT7B/GREM1/CCN4/REST/IL6ST/TGFB2/TFAP2A/BMP4/NOG/TP63/RUNX2/CTHRC1/SGMS2/GLI3/AREG/SFRP2/TWIST1/IGFBP5/TWSG1/WNT5A/FGF23/RANBP3L/BMPR2/P2RX7/CDK6/PRKD1/PDLIM7/ANO6/TXLNG/SMURF1
BP	GO:0007218	neuropeptide signaling pathway	33	-0.589820126767315	-2.18791209683143	2.63893139367345e-05	0.000386622388872158	0.00026980764186135	2099	tags=76%, list=24%, signal=58%	LTB4R/GALR1/NPPA/GPR143/HCRT/CALCA/UCN/PRLHR/NPY5R/NPFF/NPY1R/SSTR2/GAL/SSTR1/TAC3/PYY/POMC/NTS/SSTR3/NPW/CARTPT/SORCS1/PTGDR2/PCSK1N/NPY
CC	GO:0015934	large ribosomal subunit	86	-0.441898875310264	-1.99273883951557	2.65800639096563e-05	0.000388487616665239	0.000271109306552455	4595	tags=94%, list=52%, signal=45%	MRPL11/MRPL17/MRPL21/MTERF4/MRPL22/NDUFAB1/MRPL51/MRPL32/MALSU1/MRPL48/MRPL36/RPL30/MRPL58/MRPL28/MRPL16/RPL15/RPL22/RPL10A/RPL35A/RPL4/MRPL18/MRPL43/RPL5/MRPL39/RPL31/MRPL14/RPL10/MRPL50/RPL36AL/RPL12/RPL28/MPV17L2/MRPL2/MRPL46/RPL23/MRPL4/RPL37A/MRPL12/MRPL40/MRPL20/RPL41/RPL37/RPL14/MRPS18A/RPL24/MRPL38/MRPL24/RPL29/RPL7A/RPLP0/MRPL52/RPL6/RPL11/RPL13A/RPL18/MRPL27/MRPL53/RPL32/RPL26/RPL13/RPL…
BP	GO:0032392	DNA geometric change	62	0.426425607280702	2.12113128431079	2.683441458679e-05	0.000391271321260718	0.00027305193790067	3244	tags=69%, list=37%, signal=44%	ANXA1/BRIP1/RAD54L2/TOP2A/POLQ/MCM4/GTF2H3/RECQL/RAD54B/MCM2/ERCC6L/HMGA1/RAD18/RAD54L/GTF2H2/DNA2/NAV2/MCM8/CHD9/DHX36/NBN/HELB/SMARCA1/DSCC1/HMGB3/ATRX/G3BP1/MRE11/ASCC3/CHD6/POT1/CUL4B/ERCC8/FANCM/MNAT1/ERCC6/RUVBL1/RAD50/CHD8/SMARCAD1/CHD1/MCM6/RFC3
BP	GO:0033002	muscle cell proliferation	92	0.377173965000506	2.04928576777702	2.79129971772137e-05	0.000406031341361655	0.000283352340391268	1370	tags=37%, list=16%, signal=32%	EREG/PTGS2/SIX1/ITGA2/CCN4/TGFB2/IGFBP3/TGM2/EGFR/BMP4/NOG/WNT2/NPR3/PRKG1/TENM4/THBS1/APLN/FOXC2/CDH13/ZFPM2/MMP2/IGFBP5/TP73/YAP1/PRKDC/PTAFR/FGF2/NOTCH3/CDK1/PPARG/PDGFRB/CCNB1/ERN1/CXADR
CC	GO:0031526	brush border membrane	25	-0.649957080543863	-2.23832640966734	2.91522754562275e-05	0.000423053400222601	0.000295231325398563	792	tags=44%, list=9%, signal=40%	TRPM6/AQP1/FOLR1/NPC1L1/AMN/PDZK1/ACE2/ITLN1/SLC3A1/SLC6A19/CA4
BP	GO:0090288	negative regulation of cellular response to growth factor stimulus	85	0.38040082138668	2.02597913592377	2.92501311268369e-05	0.000423469983500589	0.000295522041495478	2099	tags=51%, list=24%, signal=39%	ADAMTS12/DKK1/CD109/SULF1/GREM1/XDH/NOG/FBN1/GATA3/CAV1/CHST11/THBS1/APLN/SKIL/SLIT2/ADAM17/SULF2/CAV2/LTBP1/SFRP2/BCL9L/TWSG1/WNT5A/ATP2B4/FGF2/SLC2A10/ASPN/NEDD4/PMEPA1/SMURF2/SMURF1/SNX6/GPC1/HTRA1/CTDSPL2/FZD1/IL17RD/FSTL3/SKI/SPRED1/TGFB1I1/EMILIN1/VASN
CC	GO:0098793	presynapse	249	-0.336345606502128	-1.76114055440415	2.94160188615724e-05	0.000424867215821391	0.000296497111663317	2270	tags=42%, list=26%, signal=32%	PPFIA3/SLC6A3/GRM7/PPFIBP2/SRCIN1/KCNA2/CYP46A1/SLC4A8/KCNC2/GRIA1/KCTD16/PRKN/OTOF/MICAL1/DTNBP1/ATP6V1G2/SNCA/KCNJ10/KCNH1/HCRT/PTPRN2/PTN/CALCA/CHRM3/SYNGR1/ATP8A1/SLC2A8/NLGN1/SH3GL3/TSPOAP1/UCN/SLC1A1/ATP2B2/ADORA2A/HAP1/KCNK9/RPH3A/ERC2/RIMS4/LRRC4B/CACNB2/NTRK2/NPFF/KIRREL3/SLC18A1/GRIK3/GRAP/CPLX1/SYNGR4/SLC2A4/LGI3/TMEM163/CALB1/CDH10/KCNA6/SNCB/SLC4A10/KCTD8/CRHBP/SYT9/CACNA1B/SLC6A4/SL…
BP	GO:0016042	lipid catabolic process	162	-0.375353938924617	-1.86085380174625	2.97478577253599e-05	0.000428649131082598	0.000299136352606715	1527	tags=30%, list=17%, signal=25%	ECHDC2/LIPE/GLYATL2/SMPD2/IL1B/PLA2G6/FMC1/ACADS/CES4A/ADRA2A/ECI2/SLC27A2/LGALS12/CYP39A1/CPT1B/PLCXD3/ACACB/CLPSL2/LIPC/CYP3A4/PNPLA7/ADORA1/CES1/PCK1/PLA2G10/PLAAT1/APOB/CIDEA/CYP4A11/CES3/GBA3/CNR1/AADAC/PLA2G2D/PLIN1/FABP4/PLA2G2A/PLIN5/APOA1/CLPSL1/ACADL/ADIPOQ/INS/CEL/PNLIPRP2/PLA2G1B/CLPS/PNLIP
CC	GO:0005815	microtubule organizing center	384	0.230720107686912	1.55867612410956	2.98241165355274e-05	0.000428739177614014	0.000299199192325776	3073	tags=51%, list=35%, signal=35%	IVL/GSDMC/CDKL5/SERINC5/ZNF365/CKAP2L/ITGB6/KLHL4/BICD1/KIF23/ASPM/CENPF/KIF18A/PODXL/KIF20B/PLAG1/CEP170/TOP2A/NEK2/CEP55/DAAM1/HMMR/PRKAR2A/DLGAP5/BRCA2/SNCG/PLEKHA7/TTBK2/ROCK2/DLG5/RAPGEF6/PPP4R2/NEK7/CLIC4/KIF15/SLC16A1/STIL/LATS1/AJUBA/EYA3/RPGRIP1L/XRCC2/CCDC88A/PLK4/KIF2C/NEK11/KATNAL1/SGO1/CCNJL/MAPK15/RAB23/AUNIP/BUB1B/CFAP126/CDK1/FNIP2/NDE1/CDK6/CEP97/PKN2/CCNB1/LATS2/PLK2/SLMAP/TMEM6…
BP	GO:0001707	mesoderm formation	33	0.535921246937754	2.28904228368913	3.028724876393e-05	0.000433362409883895	0.000302425553324042	1057	tags=48%, list=12%, signal=43%	HMGA2/DKK1/INHBA/ITGA2/BMP4/NOG/ITGB3/ITGA3/EPHA2/ITGB1/ITGB4/FOXC2/SFRP2/TWSG1/WNT5A/BMPR2
BP	GO:0048332	mesoderm morphogenesis	33	0.535921246937754	2.28904228368913	3.028724876393e-05	0.000433362409883895	0.000302425553324042	1057	tags=48%, list=12%, signal=43%	HMGA2/DKK1/INHBA/ITGA2/BMP4/NOG/ITGB3/ITGA3/EPHA2/ITGB1/ITGB4/FOXC2/SFRP2/TWSG1/WNT5A/BMPR2
BP	GO:0003013	circulatory system process	245	-0.334429547208728	-1.74060566035811	3.06916297646728e-05	0.000438124803447217	0.000305749029185551	1644	tags=36%, list=19%, signal=30%	FGF12/AGTR2/CALCA/CHRM3/UCN/SMTNL2/SLC1A1/ATP2B2/ADORA2A/ATP1B2/SERPINF2/XCL2/FFAR3/SPTBN4/HSD11B2/NPR1/FXYD7/PLA2G6/CACNB2/KCNIP2/AGER/NPFF/AGT/ADRA2A/KCNH2/NPY1R/KCNK15/RAMP2/GLP1R/CTSG/MAP2K6/KCNE2/GATA4/GUCA2B/SPX/KCNA5/CMA1/ATP1A2/CACNA1B/COL4A3/ABCB1/SLC6A4/TNNT2/TAC3/ACSM3/MYH6/ADORA1/KCNIP1/CES1/SH3GL2/P2RX2/POMC/KCNQ1/CACNA2D2/GCGR/KCNMB2/RAMP3/ANPEP/CRH/MYH7/CLDN5/KEL/MYLK2/CASR/CYP4A11…
CC	GO:0098644	complex of collagen trimers	16	0.677974591548091	2.30228347196722	3.07959596994947e-05	0.000438591760929548	0.000306074899338919	1504	tags=81%, list=17%, signal=67%	COL11A1/COL8A1/COL7A1/COL5A2/COL5A1/COL1A2/COL3A1/COL1A1/COL5A3/COL4A1/LUM/COL4A5/COL4A2
BP	GO:0033627	cell adhesion mediated by integrin	46	0.475334508550932	2.1922554450719	3.1827739926449e-05	0.000452234522760031	0.000315595613875645	880	tags=48%, list=10%, signal=43%	PLAU/WNK1/ITGA11/ITGA2/SNAI2/TGFB2/ITGB6/FBN1/ITGB3/ADAM9/ITGB8/PODXL/EPHA2/ITGB1/ITGB4/FOXC2/ITGAV/ADAM17/SERPINE1/ITGB5/SFRP2/ITGBL1
BP	GO:0007498	mesoderm development	51	0.456677954382107	2.15110979295719	3.25222978699387e-05	0.000460880468268326	0.000321629258683592	1513	tags=47%, list=17%, signal=39%	HMGA2/DKK1/INHBA/ITGA2/BMP4/NOG/TP63/ITGB3/ITGA3/EPHA2/ITGB1/ITGB4/FOXC2/ZFPM2/SFRP2/LHX1/TWSG1/WNT5A/YAP1/BMPR2/VEGFA/ZFP36L1/LEF1/NODAL
MF	GO:0016298	lipase activity	57	-0.49507301235711	-2.05748992582563	3.25867476747526e-05	0.000460880468268326	0.000321629258683592	1663	tags=40%, list=19%, signal=33%	ENPP7/CHRM3/LIPE/SMPD2/CCL5/PLA2G6/CES4A/LIPC/PNPLA7/CES1/PLA2G10/PLAAT1/CASR/CES3/AADAC/PLA2G2D/PLA2G2A/CHRM1/CEL/PNLIPRP1/PNLIPRP2/PLA2G1B/PNLIP
CC	GO:0015629	actin cytoskeleton	255	0.264467951648398	1.71234182013367	3.29531530279026e-05	0.000464988730743953	0.00032449624373826	2623	tags=50%, list=30%, signal=36%	TNNT1/MACF1/MYH16/GJB6/SLC2A1/ANLN/FMN1/DDR2/CALB2/ACTBL2/FHOD3/CORIN/ZNF185/ANXA1/MYO9A/CDH2/AXL/GAS2L3/FLNB/FSCN1/ROR1/NOX4/AHNAK/FLNA/LPP/DGKH/DAAM1/ADAM17/FER/TMOD3/MYLK/ASAP1/SPTBN2/CLIC4/PALLD/VCL/ARSJ/SH3PXD2B/AFAP1/CALD1/ABLIM3/PLS3/PTPN12/MYO1E/ARHGAP32/SH3PXD2A/SEPTIN11/NDC1/ACTN1/NOTCH3/CTTNBP2NL/NCKAP1/CDC42EP3/IQGAP1/PLS1/ADAM8/PDLIM5/EHBP1/H1-0/PDLIM7/SVIL/ARHGAP21/ACTA2/CAPN2/ACTN4…
BP	GO:0007162	negative regulation of cell adhesion	125	0.332680462180954	1.9339233648856	3.34518074212997e-05	0.000470939927926527	0.000328649336068909	1146	tags=34%, list=13%, signal=30%	POSTN/IL20RB/WNK1/MUC21/PLXNC1/SNAI2/SPOCK1/TGFBI/MELTF/ANXA1/COL1A1/BMP4/ADAM10/PLXNA1/ADAM22/MMP14/PRKG1/THBS1/RASA1/PODXL/TNFSF4/FOXJ1/CDH13/SERPINE1/DLG5/EFNA5/CD274/GLI3/UBASH3B/ANGPT2/TACSTD2/LOXL3/TWSG1/RC3H2/IL2RA/FZD7/LRP1/CD80/TNC/CEACAM1/TNFRSF21/RUNX1
BP	GO:0051480	regulation of cytosolic calcium ion concentration	136	-0.393564719077096	-1.89902261724649	3.37247896167458e-05	0.000473694063332457	0.000330571332312863	1885	tags=46%, list=21%, signal=36%	GSTM2/CCR10/S1PR1/SNCA/CX3CR1/HCRT/HRC/CXCR6/CALCA/F2RL3/LPAR2/TSPOAP1/ATP2B2/HAP1/CACNA1A/GNG3/CD24/FZD9/CORO1A/PLA2G6/CACNB2/NPFF/AGT/CHRNA10/CALCB/P2RX5/GLP1R/CD52/CAPN3/CALB1/JSRP1/P2RY8/KCNA5/ADCY5/ATP1A2/CCR6/ADORA1/CCR7/P2RX2/MCOLN3/MCOLN2/RAMP3/FFAR1/TACR1/GPR18/CXCR5/EPO/CNR1/SLC8A2/S1PR4/CCL21/RIC3/TRPV6/KCNK3/MS4A1/P2RX1/IAPP/CCKBR/SCGN/CCL19/GHRL/PLA2G1B
BP	GO:0008015	blood circulation	235	-0.340368965854468	-1.76201465208812	3.40019294113965e-05	0.000476493857472294	0.000332525191883102	1644	tags=41%, list=19%, signal=34%	FGF13/ABAT/GSTM2/CACNA1F/SCN3B/HRC/KCNE3/FGFBP3/ASIC2/FGF12/AGTR2/CALCA/CHRM3/UCN/SMTNL2/SLC1A1/ATP2B2/ADORA2A/ATP1B2/SERPINF2/XCL2/FFAR3/SPTBN4/HSD11B2/NPR1/FXYD7/PLA2G6/CACNB2/KCNIP2/AGER/NPFF/AGT/ADRA2A/KCNH2/NPY1R/KCNK15/RAMP2/GLP1R/CTSG/MAP2K6/KCNE2/GATA4/GUCA2B/SPX/KCNA5/CMA1/ATP1A2/CACNA1B/COL4A3/SLC6A4/TNNT2/TAC3/ACSM3/MYH6/ADORA1/KCNIP1/CES1/SH3GL2/P2RX2/POMC/KCNQ1/CACNA2D2/GCGR/KCNMB2/A…
BP	GO:1901605	alpha-amino acid metabolic process	111	-0.413406194618194	-1.94320203059579	3.43373113830695e-05	0.000480095193858259	0.000335038414360159	1931	tags=40%, list=22%, signal=31%	GSTZ1/ACAT1/SARDH/ODC1/CDO1/AGMAT/CRYM/ALDH5A1/AMT/SIRT4/MPST/GPT2/MSRA/SDSL/AMDHD1/IYD/DDO/ADHFE1/ASPA/PRODH2/TST/IDO2/HAAO/GCAT/FTCD/DPEP1/GGT1/HGD/ACMSD/GPT/HMGCLL1/GAD2/MAT1A/TDH/ASRGL1/GLYATL1/NR1H4/GLS2/BAAT/HPD/HOGA1/OTC/GNMT/PAH
BP	GO:0044057	regulation of system process	258	-0.329599069507522	-1.73012161641779	3.44926172831796e-05	0.000481168082556246	0.000335787138639753	2178	tags=46%, list=25%, signal=35%	TAFA4/KCNJ4/TNNI1/S100B/RYR2/GALR1/NPPA/JAM2/TPPP/MTG1/SCN1B/FGF13/ABAT/GSTM2/CACNA1F/SCN3B/HCRT/HRC/KCNE3/ASIC2/SCN11A/TMEM98/ENPP7/TIFAB/FGF12/AGTR2/CALCA/CHRM3/GDF9/MYL5/CUX2/NLGN1/UCN/SMTNL2/SLC1A1/MAG/TRIM63/ATP2B2/CNIH2/SOX10/DLGAP2/IL1B/ADORA2A/HSPB6/ATP1B2/HIP1R/MIR17HG/SPTBN4/SCN4A/NPR1/PHOX2B/FXYD7/CACNB2/KCNIP2/IGSF11/AGER/NPFF/AGT/ADRA2A/KCNH2/KCNK15/SSTR2/SHISA9/GAL/GLP1R/KCNE2/GATA4…
BP	GO:0003231	cardiac ventricle development	66	0.403838152693988	2.02798047713264	3.46243195852583e-05	0.000481907575318459	0.000336303199799399	2646	tags=64%, list=30%, signal=45%	COL11A1/GREB1L/SEMA3C/SOX11/TGFB2/BMP4/NOG/SALL4/GATA3/SCN5A/STRA6/SLIT2/FOXC2/PTK7/LTBP1/ZFPM2/SFRP2/CPLANE1/WNT5A/PAX8/BMPR2/PPP1R13L/SOX4/HEG1/JAG1/FRS2/FZD1/PRDM1/FOXC1/HIF1A/GRHL2/LUZP1/ACVR1/TMEM65/TGFBR2/SAV1/PKP2/MED1/HECTD1/SMAD7/PTCD2/BMPR1A
BP	GO:0048844	artery morphogenesis	32	0.547781354747821	2.31565479804817	3.48883266628363e-05	0.00048448098068755	0.000338099072087637	2031	tags=72%, list=23%, signal=55%	SIX1/TGFB2/COL3A1/BMP4/NOG/STRA6/FOXC2/PRRX1/MYLK/LRP1/BMPR2/EFNB2/NOTCH3/PDGFRB/SOX4/VEGFA/NF1/JAG1/PKD2/HOXA1/NRP1/PRDM1/FOXC1
BP	GO:0001657	ureteric bud development	51	0.455010890621878	2.14325735089007	3.51663310660762e-05	0.000485041917677141	0.000338490526619889	1275	tags=45%, list=14%, signal=39%	GREB1L/FMN1/SIX1/SIX4/KIF26B/GREM1/FOXD1/BMP4/NOG/GATA3/BDNF/FOXJ1/SLIT2/FOXC2/WT1/GDNF/GLI3/LHX1/TACSTD2/PAX8/FGF2/SDC1/FGF1
BP	GO:0072163	mesonephric epithelium development	51	0.455010890621878	2.14325735089007	3.51663310660762e-05	0.000485041917677141	0.000338490526619889	1275	tags=45%, list=14%, signal=39%	GREB1L/FMN1/SIX1/SIX4/KIF26B/GREM1/FOXD1/BMP4/NOG/GATA3/BDNF/FOXJ1/SLIT2/FOXC2/WT1/GDNF/GLI3/LHX1/TACSTD2/PAX8/FGF2/SDC1/FGF1
BP	GO:0072164	mesonephric tubule development	51	0.455010890621878	2.14325735089007	3.51663310660762e-05	0.000485041917677141	0.000338490526619889	1275	tags=45%, list=14%, signal=39%	GREB1L/FMN1/SIX1/SIX4/KIF26B/GREM1/FOXD1/BMP4/NOG/GATA3/BDNF/FOXJ1/SLIT2/FOXC2/WT1/GDNF/GLI3/LHX1/TACSTD2/PAX8/FGF2/SDC1/FGF1
MF	GO:0001653	peptide receptor activity	51	-0.522152671269171	-2.13723341402338	3.57450405110853e-05	0.00049191601817952	0.000343287674689548	2099	tags=67%, list=24%, signal=51%	LTB4R/GALR1/GPR143/CCR10/CX3CR1/CXCR6/AGTR2/F2RL3/PRLHR/RAMP1/NLRP6/NPR1/VIPR1/NPY5R/NPY1R/SSTR2/RAMP2/GAL/GLP1R/GP1BA/CCR6/PTH2R/SSTR1/CCR7/GCGR/SSTR3/RAMP3/TACR1/CXCR5/GUCY2C/SORCS1/VIPR2/CCKBR/SCTR
BP	GO:0071692	protein localization to extracellular region	230	-0.340996700357436	-1.76372214026102	3.59085256274183e-05	0.00049305787206796	0.000344084526899501	1433	tags=29%, list=16%, signal=25%	IL1B/ADORA2A/CCL5/CACNA1A/HMGN3/PLA2G6/XBP1/RBP4/NPFF/AGT/ADRA2A/CPLX1/GAL/GLP1R/NKX6-1/TVP23A/IL33/PARD6A/LRP5L/FOXA2/KCNA5/ADCY5/SYT9/STXBP5L/VGF/MAFA/HNF1B/SCAMP5/CBLN1/CLTRN/CD22/CACNA2D2/GCK/TLR10/CIDEA/CRH/SNAP25/FFAR1/FAM3D/RFX6/NEUROD1/CASR/CD40LG/CLEC9A/CNR1/RAB3C/ADRA2C/KCNJ11/UCN3/CARTPT/PDX1/NR1H4/ABCC8/MYRIP/BRSK2/G6PC2/VIP/FAM3B/BLK/CFTR/INS/GHRL/SLC2A2/CHGA/NR0B2/PLA2G1B/CELA2A
BP	GO:0051302	regulation of cell division	86	0.378438395991749	2.02462996267861	3.64415072130653e-05	0.000499156280372333	0.000348340351732901	2042	tags=50%, list=23%, signal=39%	EREG/TGFB2/E2F7/TP63/KIF14/KIF23/ECT2/ASPM/KIF20A/KIF20B/PDGFC/BRCA2/SFRP2/RBL1/TGFA/MACC1/OSM/E2F8/PLK4/FGF2/PRC1/PKN2/FGF1/PLK2/SUSD2/VEGFA/INCENP/SVIL/RACGAP1/PLK1/KIF18B/AURKA/CDC14C/CIT/BCL2L1/KIF13A/OR2A4/PIK3R4/ORC6/CDC6/LBH/DCDC1/SH3GLB1
BP	GO:0032940	secretion by cell	656	-0.272401448055059	-1.53569554159805	3.65156782506213e-05	0.000499156280372333	0.000348340351732901	1700	tags=26%, list=19%, signal=23%	CST3/AGPAT2/GMFG/PTPRN2/SOCS1/AGTR2/SERPINA1/SIRT4/GDF9/SYNGR1/ATP8A1/IRAG2/LRG1/CHRNB3/NLGN1/MPC2/TSPOAP1/UCN/ARHGAP9/SLC1A1/SELENOP/IL1B/ADORA2A/HAP1/SERPINF2/CCL5/RPH3A/CACNA1A/ERC2/RIMS4/FFAR3/HP/HMGN3/CORO1A/PLA2G6/CACNB2/NPY5R/XBP1/NTRK2/RBP4/NPFF/AGT/CDK5R2/CYSTM1/ADRA2A/CPLX1/SLC27A2/PF4/CACNA1I/GAL/GLP1R/CTSG/MAP2K6/NKX6-1/TVP23A/LGI3/IL33/PARD6A/LRP5L/FOXA2/EXOC3L4/KCNA5/ADCY5/SELL/CRHB…
BP	GO:0034367	protein-containing complex remodeling	12	-0.765912818050639	-2.17358358863658	3.69761693238848e-05	0.000504325302760513	0.000351947596893617	1462	tags=92%, list=17%, signal=77%	LPA/ABCA5/AGT/APOM/CETP/LIPC/PLA2G10/APOB/PLA2G2A/APOA1/ALB
MF	GO:0048018	receptor ligand activity	198	-0.355020402348377	-1.80470326660162	3.75202642797516e-05	0.000508973293281152	0.000355191235642593	1873	tags=45%, list=21%, signal=37%	NENF/IL34/WNT1/PDGFD/LEFTY2/CD320/HCRT/FLRT2/RLN1/CDNF/GMFG/PTN/FGF12/CALCA/GDF9/WNT6/PROK1/UCN/IL37/IL1B/NRTN/GDF10/C5/SEMA6A/CCL5/METRN/CORT/XCL2/WNT4/LTA/CMTM5/INS-IGF2/NPFF/AGT/CCL16/C1QTNF9/SEMA3G/CALCB/PF4/GAL/IL33/SPX/WNT10B/EBI3/RLN2/VGF/NRG3/C1QTNF4/PYY2/FGF17/IL24/INHA/PYY/POMC/NRG2/NTS/EGF/LTB/GUCA2A/CRH/FAM3D/CCL23/NRG4/CHGB/CD40LG/EPO/EDN3/CSF3/UCN3/CARTPT/VEGFD/CCL21/APOA1/VIP/FAM3B…
BP	GO:0034368	protein-lipid complex remodeling	11	-0.78764380437467	-2.18659118543369	3.75662848731354e-05	0.000508973293281152	0.000355191235642593	1462	tags=100%, list=17%, signal=84%	ABCA5/AGT/APOM/CETP/LIPC/PLA2G10/APOB/PLA2G2A/APOA1/ALB
BP	GO:0034369	plasma lipoprotein particle remodeling	11	-0.78764380437467	-2.18659118543369	3.75662848731354e-05	0.000508973293281152	0.000355191235642593	1462	tags=100%, list=17%, signal=84%	ABCA5/AGT/APOM/CETP/LIPC/PLA2G10/APOB/PLA2G2A/APOA1/ALB
BP	GO:0051056	regulation of small GTPase mediated signal transduction	154	0.309993202718639	1.84685943461424	3.7723787635921e-05	0.000509978974574791	0.000355893058677447	1947	tags=42%, list=22%, signal=33%	MET/TGFB2/ARHGAP23/MYO9A/COL3A1/ARHGAP11B/RASA2/KIF14/ITGA3/ECT2/TRIO/ARHGAP42/RASA1/ITGB1/SLIT2/DGKI/TIMP2/ARHGAP20/CAVIN4/FOXM1/LPAR4/ABCA1/ARHGAP5/EPS8/PSD3/ARHGAP32/ARHGAP11A/RASGRF2/NET1/EPHB2/F2R/PSD2/PDGFRB/ARHGEF17/KITLG/RALBP1/NOTCH2/CYTH3/TIAM2/CDON/DEPDC1B/MAP4K4/SRGAP2/RACGAP1/ARHGAP29/ARHGAP21/CBL/RHOF/RALGAPA2/NF1/HEG1/CD2AP/RDX/ARAP2/IRS2/KRAS/PLEKHG2/SYNPO2L/ARFGEF1/ARFGEF2/TRIP10…
BP	GO:0060065	uterus development	12	0.724754841691401	2.27716571541953	3.79913406011333e-05	0.000512464691280485	0.000357627736704385	881	tags=67%, list=10%, signal=60%	GREB1L/TGFB2/HOXA10/GATA3/STRA6/LHX1/WNT5A/FOXL2
CC	GO:0000922	spindle pole	98	0.362912255228939	1.99607123559903	3.80812411534908e-05	0.000512548397415335	0.000357686151725095	2485	tags=49%, list=28%, signal=36%	CKAP2L/FAM83D/ASPM/CENPF/KIF20B/NEK2/DLGAP5/TPX2/NEK7/LATS1/PLK4/KATNAL1/SGO1/KIF11/AUNIP/NDE1/STAG1/PRC1/CCNB1/LATS2/PLK2/CKAP5/SPDL1/GPSM2/CKAP2/CDC20/PLK1/AURKA/CDC14C/MAD2L1/RAD21/OR2A4/CDC6/KIF2A/KNTC1/NIN/CTNNB1/BOD1L1/CEP128/TOPBP1/SPAG5/KLHL21/GOLGA2/NEDD1/BIRC6/CEP85/TUBGCP4/FAM161A
BP	GO:0050776	regulation of immune response	354	-0.306657130256672	-1.65749081232063	3.86328678366892e-05	0.000518832637350624	0.000362071660703966	1661	tags=29%, list=19%, signal=25%	CPN1/SOCS1/TREML1/C8A/ELMO1/CD8A/CD160/SLA2/SPPL2B/CD1D/SUSD4/IL1B/CD1B/C5/NLRP6/CCL5/TESPA1/CD8B/FFAR3/LTA/CD24/PLA2G6/HCST/WIPF3/NPY5R/XBP1/FUT7/SKAP1/AGER/MUC13/CFHR1/GRAP2/CD247/CTSG/PDCD1/KLRK1/IL33/CD3E/ICAM3/IL18RAP/TBX21/PVRIG/SLAMF6/SELL/LILRA4/C4BPB/TNFRSF13C/STAP1/COCH/CLEC10A/VAV3/NPDC1/PCK1/CD22/CCR7/C8G/CD3D/NCR3/CYFIP2/UBASH3A/FCN3/BTNL9/CFP/CFD/CD300LG/CPB2/BTLA/C7/MUC15/CD79A/CD4…
BP	GO:0030850	prostate gland development	24	0.602072585803417	2.36415293217587	3.90357678998632e-05	0.000522144366227698	0.000364382778178083	1236	tags=54%, list=14%, signal=47%	SERPINB5/SULF1/ANXA1/BMP4/NOG/TP63/AR/PLAG1/GLI2/GLI3/WNT5A/TNC/RARG
BP	GO:0000082	G1/S transition of mitotic cell cycle	129	0.320284613457785	1.86343699486847	3.90499868929271e-05	0.000522144366227698	0.000364382778178083	2936	tags=56%, list=33%, signal=38%	INHBA/E2F7/ANXA1/EGFR/KIF14/CDK14/ITGB1/ADAM17/IQGAP3/MCM4/MTBP/BACH1/RBL1/LATS1/CDK15/CDKN2B/BCAT1/E2F8/MCM10/PRKDC/MCM2/CDK1/DACT1/CDC25C/CDK6/RCC1/CCNB1/LATS2/PLK2/PPP3CA/SOX4/CCNE2/GPNMB/AURKA/ORC1/CCND1/WEE1/RDX/PPAT/CTDSPL/POLE2/PKD2/UBE2E2/ORC6/CDC6/NPAT/SENP2/LSM11/EP300/SKP2/GTSE1/MCM8/KANK2/KMT2E/EIF4G1/ACVR1/CNOT9/CDC73/ANKRD17/CNOT6/CTDSP2/TNKS1BP1/PRIM2/E2F3/TYMS/CACUL1/CUL4B/CCNE1/C…
BP	GO:0030449	regulation of complement activation	22	-0.66507720039271	-2.21030724776358	3.924332967065e-05	0.000523586385409718	0.000365389103228618	1821	tags=73%, list=21%, signal=58%	C4A/CPN1/C8A/SUSD4/IL1B/C5/CFHR1/C4BPB/C8G/CFP/CPB2/C7/CLU/C4BPA/C6/VTN
CC	GO:0005912	adherens junction	84	0.378610247498303	2.01621317644505	4.0057329010359e-05	0.00053328496273791	0.000372157335885715	2933	tags=70%, list=33%, signal=47%	TRIM29/CDH3/FMN1/CDH11/ANXA1/HMCN1/CDH2/FRMD5/ADAM10/PARD3B/PKP1/PLEKHA7/NECTIN3/DLG5/TMOD3/EFNA5/VCL/AJUBA/FAT2/EPHA4/MYO1E/BMPR2/EFNB2/CEACAM1/TMEM47/PDLIM5/CXADR/CYTH3/VEGFA/PDLIM7/NECTIN1/DCHS1/JAG1/FRS2/PDLIM3/NECTIN4/CTNND1/MYH9/CTNNB1/DSC2/KLHL24/CDH1/NDRG1/TJP1/ANXA2/DLG1/VEZT/PKP2/SHROOM3/CTNNA1/SMAD7/FRMD4B/BAIAP2/TNKS1BP1/RAB10/APC/PVR/CNN3/ABI2
BP	GO:0072028	nephron morphogenesis	39	0.497965468517127	2.23810216855961	4.11810138285e-05	0.000547055376758643	0.00038176713356253	1993	tags=67%, list=23%, signal=52%	GREB1L/FMN1/SIX1/SIX4/KIF26B/GREM1/FOXD1/BMP4/NOG/GATA3/WT1/GDNF/GLI3/LHX1/TACSTD2/PAX8/FGF2/PDGFRB/FGF1/VEGFA/DCHS1/LAMA5/PKD2/STAT1/LIF/CTNNB1
BP	GO:0006690	icosanoid metabolic process	47	-0.529053474781407	-2.1191251617708	4.31292617590188e-05	0.000571696101758076	0.000398962867946266	770	tags=38%, list=9%, signal=35%	GGT3P/DPEP1/PLA2G10/AKR1C1/GGT1/GGT6/GGTLC1/CYP4A11/LTC4S/PTGDS/CYP2C9/EPHX2/GGTLC2/AKR1C4/CYP2C8/GSTA1/CPA1/PLA2G1B
BP	GO:0034284	response to monosaccharide	114	-0.410466117883438	-1.9341411981971	4.32971707197932e-05	0.000572682232155537	0.00039965104722601	1304	tags=35%, list=15%, signal=30%	HMGN3/PLA2G6/XBP1/AGER/ADRA2A/APOM/GYS2/PKLR/GATA4/NKX6-1/LRP5L/FOXA2/ADCY5/CMA1/COL4A3/MAFA/HNF1B/CLTRN/PCK1/GRIK5/GCK/PAX2/CPB2/CRH/RFX6/NEUROD1/STAR/PPARGC1A/CASR/KCNJ11/UCN3/PDX1/MLXIPL/NR1H4/BRSK2/ADIPOQ/CFTR/NKX2-2/GHRL/NR0B2
BP	GO:0003002	regionalization	137	0.316866154660781	1.87324081383288	4.37691642621226e-05	0.000577677504183704	0.000403137039256392	2043	tags=47%, list=23%, signal=37%	DKK1/SEMA3C/NTF4/NRP2/SIX1/SEMA3A/WNT7B/GREM1/FOXD1/HHIP/HOXA10/HES2/BMP4/NOG/TP63/WNT2/AR/CELSR1/PITX2/PAX7/FOXJ1/GLI2/FOXC2/WT1/EMX2/PCSK6/HOXA6/GDNF/GLI3/OTX1/SFRP2/LHX1/WNT5A/PAX8/RPGRIP1L/XRCC2/HOXD10/HOXA3/PRKDC/BHLHE41/BMPR2/PCSK5/NKD1/RARG/BHLHE40/FGF1/NOTCH2/CDON/LEF1/NODAL/ZEB2/AURKA/FRS2/MIB1/CHSY1/NRP1/TULP3/SKI/SENP2/CTNNB1/EP300/FOXC1/GPR161/BASP1/PALB2
BP	GO:0032963	collagen metabolic process	55	0.444407232791367	2.15327550139667	4.39051599887382e-05	0.000578048285428259	0.000403395792024258	1410	tags=44%, list=16%, signal=37%	KLK6/MMP13/ITGA2/MMP11/COL5A1/ADAMTS2/COL1A2/COL1A1/BMP4/MMP14/FAP/ADAMTS14/ITGB1/MMP16/MMP2/ERRFI1/CTSK/P2RX7/MRC2/F2R/PPARG/PDGFRB/SERPINH1/P3H2
BP	GO:0044843	cell cycle G1/S phase transition	141	0.314634986448808	1.85244345328022	4.39860387017584e-05	0.000578048285428259	0.000403395792024258	2210	tags=42%, list=25%, signal=32%	INHBA/E2F7/ANXA1/EGFR/KIF14/FAM83D/CDK14/ITGB1/ADAM17/IQGAP3/MCM4/MTBP/BACH1/RBL1/LATS1/CDK15/CDKN2B/BCAT1/E2F8/MCM10/PRKDC/ATP2B4/MCM2/CDK1/DACT1/CDC25C/CDK6/RCC1/CCNB1/LATS2/PLK2/SUSD2/PPP3CA/SOX4/CCNE2/CCNA2/GPNMB/AURKA/ORC1/CCND1/WEE1/RDX/PPAT/CTDSPL/POLE2/PKD2/UBE2E2/ORC6/CDC6/NPAT/SENP2/LSM11/EP300/SKP2/GTSE1/MCM8/KANK2/KMT2E/EIF4G1
BP	GO:0050767	regulation of neurogenesis	402	0.227794559736677	1.53851783613624	4.41314796727851e-05	0.000578717733439264	0.000403862971873116	2271	tags=40%, list=26%, signal=31%	DKK1/MACF1/FN1/KLK6/CDKL5/CRABP2/KLK8/SEMA3C/NTF4/SOX11/HECW1/PLXNC1/SIX1/SPOCK1/SEMA3A/ANKRD1/REST/IL6ST/ZNF365/MYO9A/COL3A1/CDH2/HES2/BMP4/NOG/WNT2/ADAM10/PLXNA1/GATA3/BDNF/ITGA3/TENM4/ECT2/ROR1/SEMA3D/ASPM/SKIL/FLNA/KIF20B/PLAG1/MAP3K13/PPFIA2/SLIT2/GLI2/CNTN1/ZNF488/MME/L1CAM/PRRX1/DLG5/TIMP2/EFNA5/TANC2/PTK7/GLI3/SEMA7A/ASAP1/MAN2A1/SFRP2/ITGA6/SHANK1/WNT5A/TP73/BEND6/YAP1/PTK6/XRCC2/CCDC88A…
BP	GO:0042632	cholesterol homeostasis	38	-0.570386319588029	-2.19537005451657	4.4620093294014e-05	0.000582629960197318	0.000406593151775776	1651	tags=58%, list=19%, signal=47%	ACSM1/SOAT2/CD24/XBP1/APOM/CYP39A1/LRP5L/CETP/TMEM97/LIPC/ACSM3/CES1/PLA2G10/AKR1C1/ABCG5/APOB/NR5A2/EPHX2/FGFR4/NR1H4/FABP4/APOA1
BP	GO:0055092	sterol homeostasis	38	-0.570386319588029	-2.19537005451657	4.4620093294014e-05	0.000582629960197318	0.000406593151775776	1651	tags=58%, list=19%, signal=47%	ACSM1/SOAT2/CD24/XBP1/APOM/CYP39A1/LRP5L/CETP/TMEM97/LIPC/ACSM3/CES1/PLA2G10/AKR1C1/ABCG5/APOB/NR5A2/EPHX2/FGFR4/NR1H4/FABP4/APOA1
CC	GO:0005819	spindle	202	0.279313118271733	1.73746462717359	4.6213982055834e-05	0.000602158353425377	0.000420221203016094	3503	tags=63%, list=40%, signal=39%	CKAP2L/KIF14/FAM83D/KIF23/ECT2/RIF1/ASPM/CENPF/KIF18A/KIF20A/KIF20B/CEP170/NEK2/DLGAP5/SNCG/CENPE/TPX2/NEK7/KIF15/KIF4A/LATS1/PLK4/KIF2C/KATNAL1/SGO1/KIF11/MAPK15/AUNIP/BUB1B/CDK1/SHCBP1/TTK/NDE1/STAG1/CLTCL1/PRC1/CCNB1/LATS2/PLK2/YEATS2/CKAP5/INCENP/RACGAP1/ESPL1/SPDL1/GPSM2/CKAP2/CDC20/CDCA8/PLK1/KIF18B/AURKA/CDC14C/NR3C1/DYNLT3/MAD2L1/MYH10/RAD21/OR2A4/SPIN1/NUSAP1/PKD2/SPICE1/CDC6/MYH9/KIF2A/…
MF	GO:0046332	SMAD binding	44	0.480136972524162	2.21387237666222	4.66141404225472e-05	0.000606082793944117	0.000422959906392986	2646	tags=64%, list=30%, signal=45%	HMGA2/ANKRD1/COL5A2/COL1A2/COL3A1/SKIL/FLNA/TGFBRAP1/RANBP3L/PMEPA1/SMURF2/MEF2A/ZEB2/SMURF1/IPO7/SKI/CTNNB1/TGFB1I1/TCF12/RNF111/ACVR1/YY1/TGFBR2/TGIF1/SAV1/SMAD3/SMAD7/BMPR1A
BP	GO:0090092	regulation of transmembrane receptor protein serine/threonine kinase signaling pathway	123	0.330600830409797	1.91672025278276	4.77841583228708e-05	0.000619979206714535	0.000432657633342675	2142	tags=47%, list=24%, signal=36%	DKK1/INHBA/SOX11/CD109/LOX/SULF1/GREM1/FOXD1/TGFB2/BMP4/NOG/FBN1/CAV1/ITGA3/CHST11/THBS1/SKIL/BMP8B/ADAM17/PCSK6/CAV2/LTBP1/SFRP2/BCL9L/TWSG1/WNT5A/FSTL1/CDKN2B/WWTR1/BMPR2/SLC2A10/TTK/ASPN/GDF6/ZEB1/FERMT1/NOTCH2/PMEPA1/NODAL/SMURF2/SMURF1/SNX6/HFE/DKK3/BMP8A/HTRA1/CTDSPL2/FZD1/IL17RD/FSTL3/SKI/NREP/SPRED1/EP300/TGFB1I1/EMILIN1/VASN/INHBB
BP	GO:0045047	protein targeting to ER	90	-0.431427600156375	-1.95983044426896	4.99630860273847e-05	0.000646879363280558	0.000451430130791547	3871	tags=88%, list=44%, signal=50%	CHMP4A/RPL30/SRP14/SRPRB/RPL15/RPL22/RPL10A/RPL35A/RPL4/RPL5/RPS3/RPL31/SGTA/RPL10/RPS16/RPS25/RPS8/RPL12/RPL28/RPS3A/RPL23/RPL37A/RPS24/RPS20/RPS5/RPS11/RPL41/RPL37/RPS7/RPL14/RPSA/RPS15A/RPS23/RPL24/RPS2/RPS14/RPL29/RPL7A/RPLP0/RPS27A/RPS13/RPS18/RPS19/RPL6/RPL11/RPS4X/RPL13A/PMM1/RPL18/RPS17/RPL32/ZNF205-AS1/RPL26/RPS29/RPS9/RPL13/RPL23A/RPL17/RPL38/RPS21/ZFAND2B/SEC61B/RPL19/RPL27A/RPL18A/RPL…
BP	GO:0006325	chromatin organization	349	0.240753931600251	1.62877251058234	5.01014318082868e-05	0.000647302043025208	0.000451725101358305	3439	tags=57%, list=39%, signal=36%	HMGA2/PADI1/PADI3/SNAI2/KNL1/LOXL2/REST/TP63/CENPI/GATA3/CLOCK/RIF1/MSL3P1/H2BC4/PAX7/SDR16C5/RNF168/DRD1/H2AC11/H2BC18/BRCA2/MYSM1/H2BC5/H3C10/UHRF1/TAF1L/H2BC21/ATAD2/TSPY26P/TWIST1/RBL1/EYA4/ATF2/H2BC11/EYA3/HDAC9/HJURP/NEK11/MKI67/MCM2/ZNF462/CDK1/CENPA/CENPK/MAPK8/SHPRH/RCOR1/CCNB1/H2BC17/YEATS2/H1-0/VEGFA/HMGA1/GTF3C4/PRKD1/INCENP/RSF1/ATF7IP/H2BC6/LEF1/USP49/CCNA2/H2BC7/UBR5/JMJD1C/HELLS/A…
MF	GO:0003678	DNA helicase activity	40	0.489130496814037	2.19905250319953	5.04158204461582e-05	0.000649992598762679	0.000453602728003107	3244	tags=75%, list=37%, signal=48%	ANXA1/BRIP1/RAD54L2/POLQ/MCM4/RECQL/RAD54B/MCM2/ERCC6L/DNA2/NAV2/MCM8/CHD9/DHX36/NBN/HELB/DSCC1/ATRX/G3BP1/MRE11/ASCC3/CHD6/FANCM/RUVBL1/RAD50/CHD8/SMARCAD1/CHD1/MCM6/RFC3
BP	GO:0018209	peptidyl-serine modification	156	0.30881979974209	1.83771494127742	5.26122410673228e-05	0.000676885219109842	0.000472369966239121	2269	tags=46%, list=26%, signal=35%	HMGA2/DKK1/PTGS2/WNK1/NTF4/UHMK1/CLSPN/HIPK3/IL11/EGFR/BCAR3/BDNF/CAV1/MAP3K13/DRD1/LMTK2/TTBK2/ROCK2/SFRP2/WNT5A/LATS1/OSM/PIK3CA/BAG4/MAST4/PRKCI/PRKDC/ATP2B4/CSNK1A1L/GALNT13/CDK1/FNIP2/TTK/TRIM6/DOCK7/NCK1/MAPK8/PKN2/CCNB1/LATS2/PLK2/PRKG2/ERN1/VEGFA/PRKD1/POGLUT3/PLK1/SMG1/AURKA/TSSK4/ROCK1/POGLUT2/PAK2/FNIP1/AKT3/BGN/TOP1/BRAF/LIF/GALNT2/RIPK2/PAQR3/CD44/DYRK2/GSK3B/INPP5F/HIPK1/STK38L/CAPR…
MF	GO:0004672	protein kinase activity	273	0.2520653978067	1.62950298373735	5.30971349484961e-05	0.000681691518709832	0.000475724082292605	2757	tags=50%, list=31%, signal=36%	CDKL5/WNK1/NRP2/DDR2/MET/UHMK1/TAOK1/HIPK3/EGFR/AXL/POMK/IRAK2/PRKG1/TRIO/NUAK1/EPHA2/BUB1/NEK2/MAP3K13/CDK14/SLK/LMTK2/TTBK2/FER/ROCK2/ALPK2/PTK7/MYLK/LTBP1/MAP3K2/TAF1L/NEK7/MAP3K9/LATS1/CDK15/PIK3CA/PTK6/MAST4/PRKCI/PLK4/PRKDC/NEK11/CSNK1A1L/EPHA4/MAP4K5/BMPR2/MAPK15/EIF2AK2/BUB1B/MELK/STYK1/STK31/CDK1/TTK/EPHB2/CDK6/MAPK8/SIK1/PDGFRB/PKN2/CCNB1/LATS2/PLK2/PRKG2/ERN1/MAP4K4/MMD/PRKD1/EFEMP1/ST…
BP	GO:0006958	complement activation, classical pathway	16	-0.703402626952115	-2.20622966222985	5.38558365855097e-05	0.000689985655334019	0.000481512214351837	1821	tags=75%, list=21%, signal=60%	C4A/C8A/SUSD4/C5/C4BPB/C8G/C7/CLU/C4BPA/CRP/APCS/C6
MF	GO:0008528	G protein-coupled peptide receptor activity	49	-0.520259289257336	-2.10660393891171	5.47279579918492e-05	0.000699695229106648	0.000488288120968921	2099	tags=67%, list=24%, signal=52%	LTB4R/GALR1/GPR143/CCR10/CX3CR1/CXCR6/AGTR2/F2RL3/PRLHR/RAMP1/NLRP6/NPR1/VIPR1/NPY5R/NPY1R/SSTR2/RAMP2/GAL/GLP1R/GP1BA/CCR6/PTH2R/SSTR1/CCR7/GCGR/SSTR3/RAMP3/TACR1/CXCR5/SORCS1/VIPR2/CCKBR/SCTR
CC	GO:0005694	chromosome	843	0.189200286201812	1.38359697715187	5.6207592139379e-05	0.000717115196378243	0.000500444789662014	2492	tags=37%, list=28%, signal=29%	HMGA2/ZBED2/HOXA13/DMBX1/SOX11/SIX1/SIX4/SNAI2/DDI2/NCOA2/TBX15/FOXD1/KNL1/LOXL2/FOXL1/KLF7/E2F7/ASXL2/ZNF114/TFAP2C/HOXA10/ELF5/TFAP2A/HES2/SALL4/TP63/RUNX2/RFX8/AR/CENPI/GATA3/ELK3/CLOCK/ZNF281/PITX2/RIF1/TRPS1/ETV3/EHF/H2BC4/ZKSCAN8/CENPF/KIF18A/PAX7/YY2/FLNA/NKX3-2/DLX5/PLAG1/ZSCAN4/SDR16C5/BUB1/TOP2A/NEK2/FOXJ1/RNF168/H2AC11/FOXC2/WT1/H2BC18/SOX30/ZFHX4/SMC1B/BRCA2/KLF17/POLQ/H2BC5/WDHD1/FER…
BP	GO:0060537	muscle tissue development	185	0.288173295472726	1.77847185290682	5.66447969522773e-05	0.000721190720448536	0.000503288927948891	1625	tags=35%, list=18%, signal=29%	COL11A1/DKK1/SEMA3C/SOX11/SIX1/LOX/SIX4/FHOD3/GREM1/ANKRD1/TGFB2/COL3A1/FLNB/BMP4/NOG/WNT2/CAV1/TENM4/CENPF/NOX4/PAX7/HOMER1/JPH2/STRA6/ITGB1/FOXC2/WT1/SGCD/ALPK2/CAV2/MYLK/DSG2/ZFPM2/TWIST1/BCL9L/IGFBP5/WNT5A/FOXL2/TP73/FZD7/HDAC9/YAP1/NLN/HOXD10/SHOX2/FGF2/EFNB2/CDK1/PPP1R13L/SIK1/PDGFRB/CCNB1/PPP3CA/PDLIM5/CXADR/VEGFA/CDON/HIVEP3/SVIL/LEF1/MEF2A/KLF5/NF1/HEG1/PIM1
CC	GO:0099503	secretory vesicle	454	-0.288054175018066	-1.58719258857848	5.68894949869057e-05	0.000722803459128238	0.000504414391017334	1128	tags=19%, list=13%, signal=18%	FSTL4/SYNGR4/SLC27A2/PF4/GAL/CTSG/SLC2A4/LGI3/TMEM163/SPX/SFTPA1/CMA1/SELL/CRHBP/SYT9/SERPINA5/STXBP5L/RAB37/SCAMP5/PLA2G10/SH3GL2/CADPS/LYZ/POMC/ORM1/EGF/CFP/CFD/SYN2/LRRC7/ANPEP/ORM2/PCSK1/SNAP25/SERPINA3/MMRN1/CHGB/SYP/SYNPR/SEPTIN1/SV2B/KIF1A/TBC1D10C/SERPINA4/SVOP/RAB3C/SELP/KCNJ11/SLCO4C1/PIGR/GAD2/CARTPT/TF/GABRA2/SCG3/VEGFD/APOH/SYT6/DMBT1/MYRIP/PLA2G2A/CLEC3B/SPACA3/APOA1/CLU/RAB26/TTR/P…
BP	GO:0042476	odontogenesis	64	0.429252445054056	2.14701164750574	5.70504193065125e-05	0.000723347345410109	0.000504793946571736	2031	tags=58%, list=23%, signal=45%	INHBA/WNT10A/KLK5/TGFB2/COL1A2/COL1A1/TFAP2A/BMP4/KLK4/TP63/RUNX2/SCN5A/PITX2/GLI2/ODAPH/ADM/SERPINE1/GLI3/TWIST1/ITGA6/ATF2/SP6/ADAMTS5/TNC/ASPN/SDC1/CNNM4/NECTIN1/LEF1/DMP1/LAMB1/LAMA5/HTRA1/PERP/NFIC/CTNNB1/FOXC1
BP	GO:0090050	positive regulation of cell migration involved in sprouting angiogenesis	12	0.712963848263891	2.2401186417895	5.75093728729516e-05	0.000727659916268503	0.000507803509926453	1924	tags=83%, list=22%, signal=65%	PTGS2/ANXA1/FOXC2/SRPX2/HDAC9/FGF2/PLK2/VEGFA/AKT3/NRP1
BP	GO:0097435	supramolecular fiber organization	358	0.234946091676406	1.57804779272544	5.80199010608851e-05	0.000732605925972908	0.000511255123835472	2317	tags=41%, list=26%, signal=31%	COL11A1/TNNT1/KIRREL1/COL12A1/FMN1/KRT14/KANK4/LOX/DDR2/MET/SIX4/FHOD3/TAOK1/GREM1/ANKRD1/LOXL2/COL5A2/TGFB2/MMP11/COL5A1/ADAMTS2/DIAPH3/COL1A2/COL3A1/COL1A1/KRT9/GAS2L3/MFAP5/PXDN/FSCN1/MICAL2/KRT17/FAT1/ADAMTS14/RASA1/KIF18A/NOX4/FLNA/P4HA1/ITGB1/SLIT2/FOXC2/PKP1/SLK/LTBP2/HIP1/TTBK2/FER/ROCK2/TMOD3/ITGB5/TPX2/SPTBN2/CLIP4/AEBP1/SFRP2/TACSTD2/SH3PXD2B/LOXL3/SHANK1/LATS1/RND3/EPPK1/BAG4/CCDC88A/…
BP	GO:0001823	mesonephros development	52	0.44283602002936	2.0821999000477	5.88779640937098e-05	0.000741910806810451	0.000517748612130089	1275	tags=44%, list=14%, signal=38%	GREB1L/FMN1/SIX1/SIX4/KIF26B/GREM1/FOXD1/BMP4/NOG/GATA3/BDNF/FOXJ1/SLIT2/FOXC2/WT1/GDNF/GLI3/LHX1/TACSTD2/PAX8/FGF2/SDC1/FGF1
BP	GO:0007435	salivary gland morphogenesis	17	0.644899665251421	2.27247462853921	5.91164446618126e-05	0.000743386256897208	0.000518778267214869	334	tags=41%, list=4%, signal=40%	SEMA3C/SNAI2/SEMA3A/TGFB2/TGM2/EGFR/PLXNA1
BP	GO:1901987	regulation of cell cycle phase transition	226	0.261475315654484	1.66590045105699	6.00061122948454e-05	0.000753027523962364	0.000525506505429406	2225	tags=36%, list=25%, signal=27%	HMGA2/ANLN/TAOK1/CLSPN/E2F7/ANXA1/EGFR/KIF14/FAM83D/CENPF/BUB1/NEK2/HMMR/DLGAP5/ADAM17/CENPE/TMOD3/TPX2/TRIP13/MTBP/RBL1/CDKN2B/E2F8/PLK4/PRKDC/NEK11/ATP2B4/MAPK15/BUB1B/CDK1/TTK/NDE1/DACT1/CDC25C/CDK6/CCNB1/PLK2/TICRR/SUSD2/SOX4/DTL/CKAP5/ZFP36L1/CDCA5/ESPL1/SPDL1/CDC20/PLK1/GPNMB/AURKA/ORC1/CDC14C/CCND1/WEE1/YWHAG/ATAD5/MAD2L1/NDC80/RDX/RAD21/CTDSPL/PKD2/UBE2E2/CDC6/DYNC1I2/KNTC1/SENP2/LSM11/EP…
MF	GO:0030546	signaling receptor activator activity	199	-0.354170787897399	-1.80583924026141	6.05885146726253e-05	0.000758781316677213	0.000529521837414398	1873	tags=45%, list=21%, signal=36%	NENF/IL34/WNT1/PDGFD/LEFTY2/CD320/HCRT/FLRT2/RLN1/CDNF/GMFG/PTN/FGF12/CALCA/GDF9/WNT6/PROK1/UCN/IL37/IL1B/NRTN/GDF10/C5/SEMA6A/CCL5/METRN/CORT/XCL2/WNT4/LTA/CMTM5/INS-IGF2/NPFF/AGT/CCL16/C1QTNF9/SEMA3G/CALCB/PF4/GAL/IL33/SPX/WNT10B/EBI3/RLN2/VGF/NRG3/C1QTNF4/PYY2/FGF17/IL24/INHA/PYY/POMC/NRG2/NTS/EGF/LTB/GUCA2A/CRH/FAM3D/CCL23/NRG4/CHGB/CD40LG/EPO/EDN3/CSF3/UCN3/CARTPT/VEGFD/CCL21/APOA1/VIP/FAM3B…
MF	GO:0001664	G protein-coupled receptor binding	117	-0.400448626217925	-1.89080819742322	6.1308465957355e-05	0.000765669783307388	0.000534329011005534	2087	tags=49%, list=24%, signal=38%	NPPA/REEP2/REEP1/CCL2/PRKN/ADA2/GNAT3/WNT1/S1PR1/HCRT/CALCA/WNT6/PROK1/UCN/MYOC/ADORA2A/C5/MRAP/CCL5/CORT/XCL2/WNT4/NPFF/PACRG/AGT/CCL16/ADRA2A/CALCB/PF4/GAL/GNAZ/RTP5/GNA14/WNT10B/DEFB1/ADORA1/APLP1/MRAP2/PYY/POMC/HOMER2/NTS/CRH/CCL23/EDN3/ADRA2C/UCN3/NPW/CCL21/PPP1R1B/CCKBR/NPY/GPHA2/CCL19/CCL14/GHRL/CCL15
BP	GO:0060571	morphogenesis of an epithelial fold	15	0.681768440711807	2.29004703099992	6.13886126067811e-05	0.000765669783307388	0.000534329011005534	871	tags=60%, list=10%, signal=54%	SULF1/EGFR/BMP4/NOG/TP63/WNT2/AR/GLI2/WNT5A
BP	GO:0003156	regulation of animal organ formation	16	0.664917437708379	2.25794365473681	6.26947169561773e-05	0.000780370826503313	0.000544588255973642	1993	tags=81%, list=23%, signal=63%	DKK1/SIX1/SULF1/BMP4/WNT2/AR/WT1/GDNF/WNT5A/FGF1/PIM1/FRS2/CTNNB1
BP	GO:0006935	chemotaxis	284	0.243460021196121	1.56870773372038	6.45121933327609e-05	0.000801364446186263	0.000559238827652416	1536	tags=32%, list=17%, signal=28%	PLAU/SEMA3C/WNK1/PLXNC1/NRP2/ANOS1/LOX/MET/ITGA2/LAMC2/SEMA3A/GREM1/FOXD1/TGFB2/HRH1/CMTM1/KLF7/ANXA1/VSTM2L/LAMA3/BMP4/NOG/ADAM10/PLXNA1/GATA3/CCL13/BDNF/ITGB3/UNC5C/TRIO/SEMA3D/THBS1/UNC5B/DLX5/EPHA2/SLIT2/GLI2/ITGAV/CDH13/ADAM17/F3/C5AR2/TMEFF1/L1CAM/FER/SERPINE1/EFNA5/FPR2/GDNF/GLI3/SEMA7A/SPTBN2/PALLD/LHX1/ANGPT2/CMTM3/WNT5A/ITGA1/PIK3CA/MOSPD2/PLAUR/FLRT3/CCL7/LRP1/PTAFR/EPHA4/FGF2/BMPR2/EF…
BP	GO:0060425	lung morphogenesis	26	0.571874516221775	2.30254701081615	6.49371407515911e-05	0.000805010222596647	0.00056178306296923	3098	tags=81%, list=35%, signal=53%	SOX11/WNT7B/HHIP/BMP4/NOG/WNT2/CELSR1/DLG5/YAP1/TNC/NODAL/KRAS/LIF/CTNNB1/GRHL2/TGFBR2/SEC24B/CTSZ/MAP2K1/DAG1/PLOD3
BP	GO:0006281	DNA repair	272	0.247536288083011	1.59330957172062	6.54292177726847e-05	0.000809471777050346	0.000564896595762041	3287	tags=48%, list=37%, signal=31%	HMGA2/TAOK1/CLSPN/ZNF365/BARD1/EGFR/FAM168A/RIF1/BRIP1/RNF168/BRCA2/POLQ/WDHD1/PRRX1/MCM4/UHRF1/TRIP13/PPP4R2/FOXM1/BACH1/TWIST1/EYA4/GTF2H3/RNF169/TP73/EYA3/RAD51AP1/XRCC2/PRKDC/RECQL/RAD54B/MCM2/AUNIP/CDK1/SPIRE1/SHPRH/GTF2I/TICRR/DTL/EXO1/HMGA1/CGAS/RAD51AP2/CDCA5/FANCA/RAD18/RAD54L/ERCC6L2/NEIL3/UBR5/SMG1/GTF2H2/MSH2/RAD21/EMSY/POLE2/UBE2W/ACTL6A/DCLRE1B/DNA2/TONSL/EP300/PALB2/SMC6/PARP4/MCM8…
CC	GO:0005581	collagen trimer	53	0.432972558927243	2.0593259398106	6.58041967346535e-05	0.000812469558070601	0.000566988622119468	387	tags=34%, list=4%, signal=33%	COL11A1/COL8A1/COL17A1/COL10A1/COL12A1/COL24A1/LOX/COL7A1/COL5A2/COL5A1/COL1A2/COL3A1/COL1A1/COL22A1/COL6A3/CTHRC1/COL8A2/C1QTNF3
BP	GO:0043270	positive regulation of ion transport	137	-0.389945971751433	-1.88187771944344	6.65136057533585e-05	0.000819576099866333	0.000571947981274247	1912	tags=45%, list=22%, signal=35%	ABAT/GSTM2/ABCB4/SNCA/SCN3B/HCRT/KCNE3/FGF12/F2RL3/ATP8A1/UCN/IL1B/ADORA2A/ATP1B2/HAP1/ANTKMT/CCL5/PLA2G6/CACNB2/KCNIP2/AGT/ADRA2A/KCNH2/P2RX5/GAL/MAP2K6/KCNE2/CAPN3/CETP/ABCB1/SLC6A4/ADORA1/RGS9/CLTRN/PLA2G10/P2RX2/KCNQ1/CHRNB2/RAMP3/RELN/CRH/FFAR1/PIRT/LRRC26/TESC/CASR/CYP4A11/RGN/EDN3/FXYD1/PDZK1/ACE2/WNK2/KCNJ11/APOA1/CHRM1/S100A1/P2RX1/CFTR/SLC38A3/PLA2G1B
BP	GO:0060675	ureteric bud morphogenesis	36	0.496189812988959	2.18854614409952	6.72591747727298e-05	0.000823790372616394	0.00057488894647849	1632	tags=58%, list=19%, signal=48%	GREB1L/FMN1/SIX1/SIX4/KIF26B/GREM1/FOXD1/BMP4/NOG/GATA3/WT1/GDNF/GLI3/LHX1/TACSTD2/PAX8/FGF2/FGF1/VEGFA/DCHS1/LAMA5
BP	GO:0072078	nephron tubule morphogenesis	36	0.496189812988959	2.18854614409952	6.72591747727298e-05	0.000823790372616394	0.00057488894647849	1632	tags=58%, list=19%, signal=48%	GREB1L/FMN1/SIX1/SIX4/KIF26B/GREM1/FOXD1/BMP4/NOG/GATA3/WT1/GDNF/GLI3/LHX1/TACSTD2/PAX8/FGF2/FGF1/VEGFA/DCHS1/LAMA5
BP	GO:0072171	mesonephric tubule morphogenesis	36	0.496189812988959	2.18854614409952	6.72591747727298e-05	0.000823790372616394	0.00057488894647849	1632	tags=58%, list=19%, signal=48%	GREB1L/FMN1/SIX1/SIX4/KIF26B/GREM1/FOXD1/BMP4/NOG/GATA3/WT1/GDNF/GLI3/LHX1/TACSTD2/PAX8/FGF2/FGF1/VEGFA/DCHS1/LAMA5
BP	GO:0051130	positive regulation of cellular component organization	580	0.202929002116559	1.45346393734293	6.749853660169e-05	0.000825071932432633	0.000575783293629291	2534	tags=41%, list=29%, signal=31%	EREG/KIRREL1/MACF1/FN1/CDKL5/CRABP2/AMIGO2/ANLN/PLXNC1/THBS2/FMN1/DDR2/MET/ITGA2/SNAI2/GREM1/LRRN1/MELTF/ANKRD1/TGFB2/IL1RAP/LIMS1/ANXA1/LEPROT/AXL/TP63/AR/PLXNA1/GATA3/BDNF/CAV1/ITGA3/BICD1/ADAM9/SLITRK4/FSCN1/ROR1/RIF1/NOX4/PAX7/APLN/SKIL/FLNA/SDR16C5/RAB31/EPHA2/NEK2/OXTR/MAP3K13/SLIT2/DLGAP5/SRPX2/CNTN1/PMAIP1/PROM2/HIP1/L1CAM/FER/ROCK2/SERPINE1/DLG5/EFNA5/HK2/SLITRK3/PTK7/SEMA7A/ASAP1/NEK7/I…
BP	GO:0048675	axon extension	59	0.426728699397434	2.09534516002717	6.79183877944014e-05	0.000828550212854411	0.00057821064048075	2440	tags=61%, list=28%, signal=44%	MACF1/FN1/CDKL5/SEMA3C/NRP2/SEMA3A/BDNF/SEMA3D/MAP3K13/ITGB1/SLIT2/L1CAM/SEMA7A/VCL/WNT5A/LRP1/BMPR2/VEGFA/SEMA4C/LIMK1/RYK/PLXNA3/RAPH1/DBN1/NRP1/TNFRSF12A/ADNP/SEMA3F/SEMA4B/GSK3B/LAMB2/RTN4/HSP90AA1/GOLGA4/AUTS2/TRIM46
BP	GO:1901888	regulation of cell junction assembly	115	0.334277120777712	1.90654021722219	6.84525573624046e-05	0.000833406483672696	0.00058159962936353	1469	tags=37%, list=17%, signal=32%	DKK1/MACF1/AMIGO2/THBS2/FMN1/SIX1/SIX4/SNAI2/GREM1/LRRN1/IL1RAP/LIMS1/BDNF/MMP14/CAV1/SLITRK4/THBS1/EPHA2/OXTR/GPC6/SRPX2/SLK/ROCK2/DLG5/EFNA5/SLITRK3/IL1RAPL2/VCL/WNT5A/FLRT3/LRP1/SYNDIG1/VSTM5/RUNX1/EPHB2/CLDN1/AGRN/IQGAP1/PDLIM5/VEGFA/MAP4K4/PHLDB2/NECTIN1
BP	GO:0050772	positive regulation of axonogenesis	46	0.4601423716986	2.12218890427238	6.93453130923234e-05	0.000841183225381267	0.0005870266930881	2051	tags=57%, list=23%, signal=44%	MACF1/FN1/CDKL5/CRABP2/PLXNC1/PLXNA1/BDNF/SKIL/MAP3K13/SLIT2/L1CAM/EFNA5/SEMA7A/SHOX2/LRP1/BMPR2/VEGFA/TIAM2/LIMK1/ZEB2/PLXNA3/DBN1/NRP1/NIN/TNFRSF12A/ADNP
BP	GO:0055078	sodium ion homeostasis	16	-0.700270202775822	-2.1964047811907	6.93660236475408e-05	0.000841183225381267	0.0005870266930881	1653	tags=88%, list=19%, signal=71%	TMPRSS3/AGTR2/ADORA2A/ATP1B2/NPR1/SCNN1B/AGT/ATP4A/SPX/ATP1A2/SLC12A3/ADORA1/C7/CYP4A11
CC	GO:0031966	mitochondrial membrane	392	-0.29197693961881	-1.59389920597683	6.98288781938372e-05	0.000845122628575215	0.00058977583829203	4601	tags=76%, list=52%, signal=38%	MRS2/MRPL11/MRPL17/TIMM50/MRPL21/DELE1/RCC1L/MRPS18C/DMAC2L/FPGS/COQ7/ATP5MC3/COQ5/MRPL22/NDUFAB1/CPT2/MRPL51/MTX1/MRPL32/STARD7/SLC25A26/TIMM29/MRPL48/IVD/MRPL36/NDUFAF3/CRLS1/ATP5PD/MRPS14/MRPS33/MRPS15/MRPL58/MRPL28/MFF/NDUFAF5/COQ8B/MRPS9/SLC25A3/MRPL16/UQCRC1/MICOS10/BCS1L/TOMM22/STOML2/IMMP2L/NME2/NDUFAF2/PISD/COQ9/MRPS28/NDUFV2/SLC25A39/SARM1/SIRT5/NDUFB6/FIS1/BPHL/SLC25A19/SLC25A23/MRPS31…
CC	GO:0005740	mitochondrial envelope	419	-0.287805663734867	-1.57624121390367	7.2369133385251e-05	0.000872598839756735	0.000608950340233824	4601	tags=76%, list=52%, signal=38%	MRS2/MRPL11/MRPL17/TIMM50/MRPL21/DELE1/RCC1L/MRPS18C/DMAC2L/FPGS/COQ7/ATP5MC3/COQ5/MRPL22/NDUFAB1/CPT2/MRPL51/MTX1/MRPL32/STARD7/SLC25A26/TIMM29/MRPL48/IVD/MRPL36/NDUFAF3/CRLS1/ATP5PD/MRPS14/MRPS33/MRPS15/MRPL58/MRPL28/MFF/DIABLO/NDUFAF5/COQ8B/MRPS9/SLC25A3/MRPL16/UQCRC1/MICOS10/BCS1L/SDHAF3/THOP1/TOMM22/STOML2/IMMP2L/NME2/NDUFAF2/PISD/COQ9/TRIAP1/MRPS28/NDUFV2/SLC25A39/SARM1/SIRT5/NDUFB6/CHCHD2/…
BP	GO:0006721	terpenoid metabolic process	61	-0.472822877709979	-1.99943878307388	7.23840970928186e-05	0.000872598839756735	0.000608950340233824	802	tags=34%, list=9%, signal=32%	RBP2/CYP3A4/RDH5/ADH4/AKR1C1/ADH6/APOB/CRH/STAR/ADH1A/GPC5/CYP2C9/ADH1B/APOA1/TTR/AKR1C4/CYP2C8/RDH12/ADH1C/CLPS/PNLIP
BP	GO:0032787	monocarboxylic acid metabolic process	336	-0.304546142088644	-1.63909340786396	7.43529273406134e-05	0.000894572351736574	0.000624284737882102	1728	tags=27%, list=20%, signal=23%	AKR1C2/ALDH5A1/NUDT7/ACSM1/CKMT1A/SIRT4/SCD5/MPC2/ECHDC2/LDHD/LIPE/GLYATL2/GSTM4/ALKBH7/IL1B/PDK4/SLC27A6/AMDHD1/PGAM2/PON1/XBP1/IDNK/ACADS/ECI2/PRODH2/SLC27A2/CYP39A1/PKLR/CYP2B6/CPT1B/PLP1/CKMT2/ACACB/HAAO/VNN2/ENO3/LIPC/PFKFB1/ACSM3/CYP3A4/FTCD/CES1/PCK1/ADH4/PLA2G10/AKR1C1/GGT1/ECHDC3/GCK/ADH6/ACSL6/STAR/ACMSD/PPARGC1A/UGT2B7/CYP4A11/LTC4S/RGN/NR5A2/CNR1/ADH1A/ACSS1/PTGDS/CYP2C9/EPHX2/FGFR4/G…
BP	GO:0060828	regulation of canonical Wnt signaling pathway	132	0.317224917704659	1.83883341757365	7.60456965292729e-05	0.000912408110605409	0.000636731570191131	1184	tags=27%, list=13%, signal=24%	SCEL/ZBED2/DKK1/WNK1/CDH3/HECW1/SNAI2/BICC1/PTPRU/GREM1/EGFR/CDH2/COL1A1/NOG/CTHRC1/CAV1/ASPM/DLX5/CDK14/SULF2/FZD6/PTK7/GLI3/PRICKLE1/SFRP2/DKK2/SHISA6/WNT5A/LATS1/FZD7/YAP1/WWTR1/CSNK1A1L/NKD1/MCC/DACT1
BP	GO:0006282	regulation of DNA repair	67	0.401767057587636	2.02695223370268	7.61813543014094e-05	0.000912408110605409	0.000636731570191131	3127	tags=60%, list=36%, signal=39%	HMGA2/ZNF365/EGFR/FAM168A/RIF1/RNF168/POLQ/PRRX1/PPP4R2/FOXM1/TWIST1/EYA4/RNF169/EYA3/RAD51AP1/PRKDC/AUNIP/SPIRE1/GTF2I/CGAS/UBR5/CHEK1/PARP9/FANCB/HELB/TP53BP1/ACTR2/DTX3L/USP1/TRIP12/POT1/PARPBP/SMCHD1/ERCC8/NPAS2/ERCC6/SLF1/UBE2V2/PARG/SPIDR
BP	GO:0043010	camera-type eye development	167	0.295226872745804	1.78577599959957	7.62823240741296e-05	0.000912408110605409	0.000636731570191131	2033	tags=45%, list=23%, signal=35%	INHBA/COL8A1/RP1L1/SOX11/WNT7B/MAB21L2/TGFB2/EGFR/BCAR3/TFAP2A/BMP4/WNT2/FBN1/COL8A2/GATA3/PITX2/FAT1/SKIL/EPHA2/STRA6/FOXC2/WT1/CRYGN/ALDH1A3/NECTIN3/GLI3/MAN2A1/CLIC4/NHS/KERA/TWIST1/LHX1/TWSG1/WNT5A/FOXL2/WNT9A/RPGRIP1L/ATP2B4/FGF2/BMPR2/COL4A1/TENM3/EPHB2/CABP4/SLC7A11/PPP1R13L/RARG/PDGFRB/ZEB1/NOTCH2/VEGFA/CDON/EFEMP1/MITF/NECTIN1/GPD2/ZEB2/NF1/MYH10/JAG1/FRS2/SP3/FOXF2/TSKU/MAF/ACTL6A/WDPCP…
BP	GO:0006805	xenobiotic metabolic process	53	-0.501589261430448	-2.06929753007952	7.65433117411047e-05	0.000913745109361648	0.000637664605866185	1461	tags=45%, list=17%, signal=38%	GSTM4/GSTA4/MTARC1/RORC/CYP2B6/SULT1A1/CYP3A4/AKR7L/CES1/DPEP1/AKR1C1/GGT1/ACY3/STAR/SULT1A2/CES3/ALDH3A1/AKR7A3/AADAC/CYP2C9/CYP2C8/GSTA1/GSTA2/UGT2B15
BP	GO:0009410	response to xenobiotic stimulus	55	-0.489819949735137	-2.02604850986068	7.7849978612666e-05	0.000927535542848184	0.000647288374293311	1461	tags=44%, list=17%, signal=37%	GSTM4/GSTA4/MTARC1/RORC/CYP2B6/SULT1A1/CYP3A4/AKR7L/CES1/DPEP1/AKR1C1/GGT1/ACY3/STAR/SULT1A2/CES3/ALDH3A1/AKR7A3/AADAC/CYP2C9/CYP2C8/GSTA1/GSTA2/UGT2B15
BP	GO:0098773	skin epidermis development	43	0.465999862903465	2.14316827330503	7.81650768306188e-05	0.000929481418467398	0.000648646319739014	871	tags=35%, list=10%, signal=32%	DKK1/INHBA/CDH3/CD109/WNT10A/TGFB2/EGFR/TP63/CELSR1/KRT17/GLI2/MYSM1/FZD6/IGFBP5/WNT5A
BP	GO:0072080	nephron tubule development	48	0.445841739171074	2.06765918174442	7.8378292522307e-05	0.000930210587997302	0.000649155176745342	1993	tags=62%, list=23%, signal=49%	GREB1L/FMN1/SIX1/SIX4/KIF26B/WNT7B/GREM1/FOXD1/BMP4/NOG/GATA3/WT1/GDNF/GLI3/LHX1/TACSTD2/YAP1/PAX8/WWTR1/FGF2/FGF1/NOTCH2/VEGFA/DCHS1/LAMA5/JAG1/PKD2/STAT1/LIF/CTNNB1
BP	GO:0001656	metanephros development	47	0.456796012237292	2.12506317760258	8.14421960670092e-05	0.00096329295709122	0.000672241982500319	962	tags=45%, list=11%, signal=40%	GREB1L/FMN1/SIX1/SIX4/KIF26B/WNT7B/GREM1/FOXD1/BMP4/FBN1/GATA3/FOXJ1/FOXC2/WT1/DLG5/GDNF/GLI3/LHX1/YAP1/PAX8/WWTR1
MF	GO:0019838	growth factor binding	75	0.391132208068031	2.01048603464936	8.14803644306421e-05	0.00096329295709122	0.000672241982500319	1251	tags=41%, list=14%, signal=36%	NRP2/CD109/CCN4/ESM1/IL6ST/COL5A1/IGFBP3/EGFR/COL1A2/COL3A1/COL1A1/PXDN/ITGB3/OSMR/SCN5A/IL36RN/THBS1/ITGB4/ITGAV/SRPX2/LTBP2/PCSK6/LTBP1/ITGA6/IGFBP5/TWSG1/IL2RA/BMPR2/COL4A1/PDGFRB/COL6A1
BP	GO:0061333	renal tubule morphogenesis	37	0.502995446781294	2.22075448188057	8.18974930757065e-05	0.000966358858565755	0.000674381547281956	1632	tags=59%, list=19%, signal=49%	GREB1L/FMN1/SIX1/SIX4/KIF26B/GREM1/FOXD1/BMP4/NOG/GATA3/WT1/GDNF/GLI3/LHX1/TACSTD2/PAX8/FGF2/COL4A1/FGF1/VEGFA/DCHS1/LAMA5
MF	GO:0004175	endopeptidase activity	192	-0.345526848200052	-1.75049902736702	8.24472041602034e-05	0.000970974381302088	0.000677602528118271	1072	tags=21%, list=12%, signal=19%	CTSG/GZMH/ADAMTS8/CAPN3/PRSS45P/RHBDL3/CMA1/F10/USP2/PRSS41/GZMK/TMPRSS15/SEC11C/CFD/MEP1A/MST1L/PCSK1/TMPRSS6/KEL/ACE2/PGA3/GZMM/PGA5/HPN/PRSS3/KLKB1/HABP2/F11/LTF/KLK1/PRSS3P2/PGC/CTRL/CTRB2/CTRB1/CELA3A/PRSS1/CELA2B/CTRC/CELA3B/CELA2A
BP	GO:0009743	response to carbohydrate	126	-0.394773550234236	-1.87941277639548	8.35164571096295e-05	0.000980078337175258	0.000683955799259436	1304	tags=34%, list=15%, signal=29%	HMGN3/PLA2G6/XBP1/AGER/ADRA2A/APOM/GYS2/PKLR/MAP2K6/GATA4/NKX6-1/LRP5L/FOXA2/ADCY5/CMA1/COL4A3/MAFA/HNF1B/CLTRN/PCK1/GRIK5/P2RX2/GCK/PAX2/CPB2/APOB/CRH/RFX6/NEUROD1/STAR/PPARGC1A/CASR/KCNJ11/UCN3/PDX1/MLXIPL/NR1H4/BRSK2/ADIPOQ/CFTR/NKX2-2/GHRL/NR0B2
BP	GO:0033043	regulation of organelle organization	610	0.200109343329207	1.44342533993787	8.3540315480974e-05	0.000980078337175258	0.000683955799259436	3144	tags=49%, list=36%, signal=34%	EREG/KIRREL1/CDKL5/ANLN/FMN1/KANK4/MET/SNAI2/FHOD3/TAOK1/IL1RAP/ANXA1/LEPROT/CDH2/BMP4/TP63/GATA3/CELSR1/BICD1/ECT2/FSCN1/RIF1/RASA1/CENPF/KIF18A/NOX4/PAX7/FLNA/KIF20B/SDR16C5/BUB1/TOP2A/NEK2/SLIT2/DLGAP5/SIGLEC15/PMAIP1/TTBK2/IQGAP3/FER/CENPE/ROCK2/TMOD3/EFNA5/TPX2/TRIP13/HK2/CAV2/ASAP1/MTBP/SPTBN2/NEK7/CLIC4/ATAD2/TWIST1/TACSTD2/TGFA/SH3PXD2B/ENO2/SHANK1/AFAP1/WNT5A/STIL/LATS1/TP73/RND3/ATL3/LN…
BP	GO:0140013	meiotic nuclear division	73	0.391921558877657	2.00504414295731	8.38593115251482e-05	0.00098193962481837	0.000685254714284194	1746	tags=48%, list=20%, signal=39%	EREG/ASPM/BRIP1/KIF18A/BUB1/TOP2A/BRCA2/TRIP13/TAF1L/WNT5A/SGO1/NDC1/MAPK15/RAD54B/BUB1B/SMC4/TTK/SHOC1/SPIRE1/MYBL1/SUN1/SGO2/NCAPH/CCNE2/INCENP/FANCA/ESPL1/NUF2/RAD54L/CDC20/PLK1/AURKA/IHO1/RAD21/AGO4
MF	GO:0005198	structural molecule activity	379	0.226968235671201	1.54122908290949	8.56461879056017e-05	0.00100094895941585	0.000698520536152557	1090	tags=20%, list=12%, signal=19%	COL11A1/KRT6A/MUC4/EDIL3/COL8A1/MACF1/FN1/COL17A1/KRT13/COL10A1/HAPLN1/POSTN/COL12A1/THBS2/VCAN/ANOS1/KRT14/COL24A1/COL7A1/LAMC2/ACTBL2/MXRA5/TGFBI/KRT16/PPL/COL5A2/COL5A1/HMCN1/COL1A2/COL3A1/LAMA3/COL1A1/KRT9/COL22A1/COL6A3/CTHRC1/MFAP5/FBN1/PXDN/COL8A2/BICD1/LAMB3/THBS1/KRT17/MATN3/ZPLD1/ASPH/AHNAK/MARVELD1/PPFIA2/PKP1/SRPX2/CRYGN/LTBP2/LAMA4/HIP1/PLEC/MALL/ROCK2/NID2/LTBP1/SPTBN2/MAL2/AEBP1/VC…
BP	GO:0002682	regulation of immune system process	634	-0.269963912098256	-1.51641664787294	8.6726705037864e-05	0.0010116463650512	0.000705985809431033	1599	tags=26%, list=18%, signal=23%	C8A/SIRPG/ELMO1/MAPK8IP1/CD8A/CD160/MST1/SLA2/DDT/SPPL2B/RHOH/LMO2/CD1D/SUSD4/IL1B/APOD/CD1B/GPR171/ADORA2A/C5/NLRP6/MIR17HG/CCL5/TESPA1/XCL2/CD8B/FFAR3/LTA/CD24/CORO1A/PLA2G6/HCST/WIPF3/NPY5R/XBP1/FUT7/SKAP1/CD2/RBP4/AGER/CCDC88B/SLC7A2/MUC13/RASAL3/TSPAN32/ZBTB16/CFHR1/GRAP2/PF4/CD247/GAL/CTSG/PDCD1/KLRK1/DNASE1/IL33/CD3E/ZFPM1/ICAM3/CD6/EBI3/GP1BA/HLA-DOB/CD27/IL18RAP/TBX21/TRIM15/PVRIG/SLAMF6…
BP	GO:0071466	cellular response to xenobiotic stimulus	54	-0.497122083487901	-2.05080116429267	8.71529501914229e-05	0.00101468567865451	0.000708106819646142	1461	tags=44%, list=17%, signal=37%	GSTM4/GSTA4/MTARC1/RORC/CYP2B6/SULT1A1/CYP3A4/AKR7L/CES1/DPEP1/AKR1C1/GGT1/ACY3/STAR/SULT1A2/CES3/ALDH3A1/AKR7A3/AADAC/CYP2C9/CYP2C8/GSTA1/GSTA2/UGT2B15
BP	GO:0090049	regulation of cell migration involved in sprouting angiogenesis	18	0.628545263642743	2.24707445227703	8.84957100208726e-05	0.00102782535613006	0.000717276452591711	2269	tags=72%, list=26%, signal=54%	PTGS2/ANXA1/THBS1/FOXC2/SRPX2/HDAC9/FGF2/PLK2/VEGFA/AKT3/NRP1/SPRED1/PDCD10
CC	GO:0045111	intermediate filament cytoskeleton	75	0.389754984808685	2.00340687299406	8.8617209019705e-05	0.00102782535613006	0.000717276452591711	1638	tags=40%, list=19%, signal=33%	KRT6A/CASP14/KRT6C/MACF1/KRT13/HOXA13/KRT14/KRT16/PPL/KRT9/MMP14/KRT17/KRT80/KRT7/PKP1/PLEC/EPPK1/KRT78/FLG/SESTD1/PKN2/DDX60/CLDN11/CLIP1/PHLDB2/EVPL/DST/SHANK2/KRT12/KRT19
BP	GO:0050892	intestinal absorption	22	-0.646861761928399	-2.14977034222076	8.9013665899593e-05	0.00103047200372232	0.000719123437573072	1663	tags=59%, list=19%, signal=48%	ENPP7/SOAT2/SLC5A1/ADRA2A/AKR1C1/KCNQ1/VIL1/NPC1L1/ABCG5/APOA1/SLC2A2/CEL/PNLIP
CC	GO:0031045	dense core granule	16	-0.694390035311299	-2.17796157472257	8.91931503430391e-05	0.00103060160886938	0.000719213883600276	1004	tags=56%, list=11%, signal=50%	SPX/CRHBP/SYT9/STXBP5L/CADPS/KIF1A/MYRIP/NPY/CHGA
MF	GO:0030246	carbohydrate binding	127	-0.393943282983485	-1.88130346091263	8.98691699612987e-05	0.00103645724452541	0.000723300287526757	1100	tags=27%, list=12%, signal=24%	LGALS12/KLRK1/ATRNL1/SFTPA1/ASGR2/SELL/CHODL/CHI3L2/CLEC10A/CD22/GCK/FCN3/GALNT16/LGALS4/KLRB1/CLEC4F/CNTN2/CLEC9A/COLEC11/CLEC17A/SELP/CLEC3B/ZG16/FCER2/ITLN1/ALDOB/APCS/REG4/VTN/LGALS2/REG3G/REG1B/REG3A/REG1A
BP	GO:0010564	regulation of cell cycle process	368	0.228296507921326	1.54559588840903	9.06906128436004e-05	0.00104396487416205	0.000728539549159116	2586	tags=40%, list=29%, signal=29%	EREG/HMGA2/ANLN/TAOK1/CLSPN/E2F7/ANXA1/EGFR/BMP4/KIF14/FAM83D/KIF23/ECT2/FAP/CENPF/KIF20A/KIF20B/BUB1/NEK2/HMMR/DLGAP5/ADAM17/BRCA2/CENPE/ROCK2/TMOD3/TPX2/TRIP13/CAV2/MTBP/FOXM1/RBL1/TGFA/WNT5A/STIL/TP73/CDKN2B/E2F8/PLK4/PRKDC/NEK11/ATP2B4/KIF11/MKI67/MAPK15/BUB1B/CDK1/TTK/NDE1/DACT1/CDC25C/CDK6/PRC1/PDGFRB/CEP97/PKN2/RCC1/CCNB1/PLK2/TICRR/TMEM67/SUSD2/SOX4/DTL/CKAP5/ZFP36L1/INCENP/SVIL/RACGAP1/C…
BP	GO:0072006	nephron development	77	0.380092055781108	1.95816832257307	9.21462129187198e-05	0.00105866442563017	0.000738797753112598	2039	tags=58%, list=23%, signal=45%	GREB1L/FMN1/SIX1/SIX4/SULF1/KIF26B/WNT7B/GREM1/FOXD1/BMP4/NOG/GATA3/ITGA3/PODXL/FOXJ1/FOXC2/WT1/SULF2/GDNF/GLI3/LHX1/ANGPT2/TACSTD2/YAP1/PAX8/WWTR1/FGF2/MYO1E/NOTCH3/PDGFRB/FGF1/IQGAP1/NOTCH2/VEGFA/NID1/ACTA2/DCHS1/LAMA5/JAG1/PKD2/STAT1/LIF/CTNNB1/FOXC1/BASP1
MF	GO:0042834	peptidoglycan binding	10	-0.797839375653476	-2.16217974604552	9.25295681239884e-05	0.00105866442563017	0.000738797753112598	172	tags=60%, list=2%, signal=59%	JCHAIN/ZG16/REG3G/REG1B/REG3A/REG1A
BP	GO:0022404	molting cycle process	43	0.462305158997257	2.1261760533037	9.26590679519544e-05	0.00105866442563017	0.000738797753112598	871	tags=35%, list=10%, signal=32%	DKK1/INHBA/CDH3/CD109/WNT10A/TGFB2/EGFR/TP63/CELSR1/KRT17/GLI2/MYSM1/FZD6/IGFBP5/WNT5A
BP	GO:0022405	hair cycle process	43	0.462305158997257	2.1261760533037	9.26590679519544e-05	0.00105866442563017	0.000738797753112598	871	tags=35%, list=10%, signal=32%	DKK1/INHBA/CDH3/CD109/WNT10A/TGFB2/EGFR/TP63/CELSR1/KRT17/GLI2/MYSM1/FZD6/IGFBP5/WNT5A
BP	GO:0014706	striated muscle tissue development	175	0.28619921156324	1.7311940387143	9.3486289569035e-05	0.00106612669892136	0.000744005362442972	1625	tags=35%, list=18%, signal=29%	COL11A1/DKK1/SEMA3C/SOX11/SIX1/LOX/SIX4/FHOD3/GREM1/ANKRD1/TGFB2/FLNB/BMP4/NOG/WNT2/CAV1/TENM4/CENPF/NOX4/PAX7/HOMER1/JPH2/ITGB1/FOXC2/WT1/SGCD/ALPK2/CAV2/DSG2/ZFPM2/TWIST1/BCL9L/WNT5A/FOXL2/TP73/FZD7/HDAC9/YAP1/NLN/HOXD10/SHOX2/FGF2/EFNB2/CDK1/PPP1R13L/SIK1/PDGFRB/CCNB1/PPP3CA/PDLIM5/CXADR/VEGFA/CDON/HIVEP3/SVIL/LEF1/MEF2A/KLF5/NF1/HEG1/PIM1
BP	GO:2001020	regulation of response to DNA damage stimulus	112	0.330949275770129	1.87212943592518	9.43778728999513e-05	0.00107429385434814	0.00074970487962004	3127	tags=54%, list=36%, signal=36%	HMGA2/SNAI2/ANKRD1/ZNF365/PLA2R1/EGFR/FAM168A/RIF1/SKIL/RNF168/PMAIP1/POLQ/PRRX1/PPP4R2/FOXM1/SFRP2/TWIST1/EYA4/RNF169/EYA3/RAD51AP1/PRKDC/AUNIP/SPIRE1/GTF2I/CGAS/UBR5/SMG1/ATAD5/BCL2L1/DDIAS/PTTG1IP/SPRED1/CD44/CHEK1/PARP9/FANCB/HELB/TP53BP1/ACTR2/ACKR3/FXR1/DTX3L/USP1/TRIP12/NEK4/POT1/ATR/PARPBP/SMCHD1/ERCC8/NPAS2/MARCHF7/ERCC6/SPRED2/SLF1/FMR1/UBE2V2/MDM2/PARG/SPIDR
BP	GO:0090307	mitotic spindle assembly	38	0.508446110559101	2.26647754766068	9.50200897039282e-05	0.00107959745704426	0.000753406042765255	2946	tags=71%, list=33%, signal=47%	KIF23/FLNA/NEK2/TPX2/KIF4A/KIF11/STAG1/PRC1/CEP97/RCC1/KIF4B/RACGAP1/CDC20/PLK1/SPICE1/KIF2A/CHMP2B/MZT1/CEP192/TOGARAM1/GOLGA2/SMC3/STAG2/ARHGEF10/CHMP1B/CLASP1/XIAP
CC	GO:0034705	potassium channel complex	44	-0.521451508961449	-2.05482274438018	9.52615008726103e-05	0.00108033598397012	0.000753921429907988	2173	tags=68%, list=25%, signal=52%	KCNA2/KCNJ4/KCNC2/KCNAB1/KCNH1/KCNE3/KCNV1/KCNG3/KCNIP2/KCNH2/GRIK3/KCNF1/KCNE2/DPP6/KCNA6/KCNA5/KCNB2/KCNG1/HCN1/KCNIP1/GRIK5/KCNQ1/KCNMB2/SNAP25/LRRC26/KCNQ2/KCNJ11/ABCC8/DPP10/KCNJ16
BP	GO:0010648	negative regulation of cell communication	644	0.194822808058217	1.41239459992174	9.6067226567575e-05	0.00108745969593314	0.000758892771406468	1123	tags=20%, list=13%, signal=19%	PSCA/EREG/ADAMTS12/DKK1/INHBA/PTGS2/HECW1/CD109/MET/SULF1/SNAI2/SLC24A2/BICC1/CYP26A1/PTPRU/GREM1/REST/TGFB2/XDH/KLF7/HIPK3/IGFBP3/IL11/EGFR/LEPROT/CDH2/HHIP/RASA2/BMP4/NOG/TP63/RUNX2/CTHRC1/FBN1/AR/PXDN/GATA3/BDNF/MMP14/CAV1/CLOCK/ITGA3/SORCS2/BICD1/C1QTNF3/IL36RN/CHST11/ARHGAP42/SLC6A1/APCDD1L/IRS1/THBS1/UNC5B/RASA1/APLN/SKIL/GPRC5A/EPHA2/RGS20/DRD1/ITGB1/SLIT2/DGKI/GLI2/ITGAV/VSNL1/ADAM17/SOX3…
BP	GO:0006820	anion transport	300	-0.312236357332367	-1.66161521833593	9.7194749084648e-05	0.00109819306899333	0.000766383144850788	1611	tags=30%, list=18%, signal=25%	ATP8A1/GABRG2/SLC2A8/MPC2/TSPOAP1/SLC12A5/SLC1A1/SLCO2A1/IL1B/SLC27A6/CLCNKB/STARD10/ADORA2A/ANO7/BEST3/SLC37A4/XKR6/PLA2G6/NPY5R/NTRK2/AGT/SLC7A2/SLC25A18/CPLX1/SLC27A2/RTBDN/MAP2K6/CPT1B/GABRB3/ADAMTS8/SPX/CETP/SLC4A10/ACACB/SLC23A1/ATP1A2/ABCB1/SLC25A45/TSPO2/SLC12A3/ADORA1/SLCO5A1/CLTRN/CES1/PLA2G10/AKR1C1/SLC16A12/SLC24A5/THRSP/GABRA5/SLC7A10/AQP1/FOLR1/HBA2/SNAP25/LCN12/CASR/CYP4A11/CA2/FXY…
BP	GO:0010769	regulation of cell morphogenesis involved in differentiation	154	0.300614936779657	1.79098614843303	9.82872747164803e-05	0.0011084922106146	0.00077357048628266	2331	tags=48%, list=26%, signal=36%	MACF1/FN1/CDKL5/CRABP2/POSTN/SEMA3C/HECW1/PLXNC1/SEMA3A/MELTF/LIMS1/CDH2/ADAM10/PLXNA1/BDNF/HAS2/SEMA3D/SKIL/FLNA/MAP3K13/DOCK5/PPFIA2/SLIT2/L1CAM/EFNA5/TANC2/SEMA7A/TACSTD2/WNT5A/SHOX2/PRKDC/LRP1/EPHA4/UNC13D/BMPR2/EPHB2/LRRC4C/PPP3CA/PDLIM5/NEDD4/VEGFA/TIAM2/SEMA4C/TNIK/LIMK1/ACTN4/ZEB2/ANKRD27/DOCK1/AP1AR/PTPRD/PDPN/RYK/PLXNA3/PAK2/GBP1/LRP8/DBN1/NRP1/RAC3/RREB1/NIN/CORO1C/TNFRSF12A/ADNP/SEMA3…
BP	GO:0006953	acute-phase response	21	-0.645259815886377	-2.13699729388016	9.85942071214477e-05	0.00110941535316589	0.000774214708971348	656	tags=76%, list=7%, signal=71%	SERPINA1/IL1B/SERPINF2/HP/ORM1/ORM2/SERPINA3/LBP/EPO/CNR1/ITIH4/CRP/APCS/INS/REG3G/REG3A
BP	GO:0006720	isoprenoid metabolic process	72	-0.441902727754407	-1.92991458037487	9.8731444721654e-05	0.00110941535316589	0.000774214708971348	802	tags=29%, list=9%, signal=27%	RBP2/CYP3A4/RDH5/ADH4/AKR1C1/ADH6/APOB/CRH/STAR/ADH1A/GPC5/CYP2C9/ADH1B/APOA1/TTR/AKR1C4/CYP2C8/RDH12/ADH1C/CLPS/PNLIP
BP	GO:0019370	leukotriene biosynthetic process	12	-0.740205135046301	-2.10062776838759	0.000100519583369222	0.00112743942958446	0.000786792960244919	770	tags=58%, list=9%, signal=53%	GGT3P/GGT1/GGT6/GGTLC1/LTC4S/GGTLC2/PLA2G1B
BP	GO:0001942	hair follicle development	42	0.468773365818578	2.14652553037537	0.000103336022855829	0.00115691006210073	0.000807359285662786	871	tags=36%, list=10%, signal=32%	DKK1/INHBA/CDH3/CD109/WNT10A/TGFB2/EGFR/TP63/CELSR1/KRT17/GLI2/MYSM1/FZD6/IGFBP5/WNT5A
BP	GO:0003281	ventricular septum development	37	0.498346750661021	2.20023021509037	0.000105465633683068	0.00117645089376159	0.000820996017166634	2588	tags=70%, list=29%, signal=50%	SOX11/TGFB2/BMP4/NOG/SALL4/GATA3/STRA6/SLIT2/PTK7/LTBP1/ZFPM2/CPLANE1/WNT5A/PAX8/BMPR2/SOX4/HEG1/FRS2/FZD1/PRDM1/LUZP1/ACVR1/TGFBR2/SAV1/HECTD1/SMAD7
BP	GO:0043535	regulation of blood vessel endothelial cell migration	37	0.497616423569128	2.19700577802451	0.000105465633683068	0.00117645089376159	0.000820996017166634	2370	tags=59%, list=27%, signal=44%	PTGS2/ANXA1/THBS1/EPHA2/FOXC2/SRPX2/ADAM17/ANGPT2/HDAC9/ATP2B4/FGF2/PPARG/PLK2/VEGFA/PRKD1/NF1/AKT3/NRP1/SPRED1/HIF1A/PDCD10/AMOTL1
BP	GO:0007088	regulation of mitotic nuclear division	87	0.358406064772421	1.93658478232038	0.000106328601739975	0.00118392064919201	0.000826208847969948	2080	tags=44%, list=24%, signal=34%	EREG/ANLN/BMP4/CENPF/KIF20B/BUB1/NEK2/DLGAP5/CENPE/TRIP13/CAV2/MTBP/TGFA/KIF11/MKI67/BUB1B/TTK/CDC25C/PDGFRB/CEP97/RCC1/CCNB1/CDCA5/ESPL1/SPDL1/CDC20/PLK1/AURKA/CDC14C/MAD2L1/NDC80/RAD21/NUSAP1/CDC6/KNTC1/CHMP2B/ANAPC1/CHEK1
BP	GO:0016054	organic acid catabolic process	156	-0.369253636766687	-1.82548205502836	0.000106941136474719	0.00118642666625213	0.000827957692767654	1931	tags=66%, list=22%, signal=52%	ACAA2/ACADSB/AKR1A1/GUSB/MCAT/ACOX3/HIBCH/ABHD16A/PHYKPL/BDH2/DECR1/MCCC1/CRAT/ACSF3/PCK2/TYSND1/RIDA/AFMID/ILVBL/MCEE/LPIN1/GUSBP3/GCDH/SHMT1/DECR2/MTHFS/ACAT2/HSD17B10/ACADVL/ACOX2/HYKK/IDUA/PEX7/QDPR/CSAD/TXN2/PCCA/HADH/ALDH8A1/MLYCD/SESN2/ARG1/ECI1/ETFB/DCXR/FAAH/CRYL1/ALDH3A2/GSTZ1/ACAT1/ABAT/SARDH/CDO1/CRYM/ALDH5A1/AMT/NUDT7/MPST/GPT2/ECHDC2/LDHD/LIPE/GLYATL2/SDSL/AMDHD1/PON1/DDO/ADHFE1/IDN…
BP	GO:0046395	carboxylic acid catabolic process	156	-0.369253636766687	-1.82548205502836	0.000106941136474719	0.00118642666625213	0.000827957692767654	1931	tags=66%, list=22%, signal=52%	ACAA2/ACADSB/AKR1A1/GUSB/MCAT/ACOX3/HIBCH/ABHD16A/PHYKPL/BDH2/DECR1/MCCC1/CRAT/ACSF3/PCK2/TYSND1/RIDA/AFMID/ILVBL/MCEE/LPIN1/GUSBP3/GCDH/SHMT1/DECR2/MTHFS/ACAT2/HSD17B10/ACADVL/ACOX2/HYKK/IDUA/PEX7/QDPR/CSAD/TXN2/PCCA/HADH/ALDH8A1/MLYCD/SESN2/ARG1/ECI1/ETFB/DCXR/FAAH/CRYL1/ALDH3A2/GSTZ1/ACAT1/ABAT/SARDH/CDO1/CRYM/ALDH5A1/AMT/NUDT7/MPST/GPT2/ECHDC2/LDHD/LIPE/GLYATL2/SDSL/AMDHD1/PON1/DDO/ADHFE1/IDN…
CC	GO:0005788	endoplasmic reticulum lumen	178	0.282446356203823	1.72906686759682	0.000108408195902602	0.00120052765227403	0.000837798182858219	1630	tags=39%, list=19%, signal=32%	COL11A1/PTGS2/COL8A1/FN1/COL17A1/COL10A1/COL12A1/VCAN/COL24A1/MSLN/COL7A1/TSPAN5/WNT7B/MELTF/COL5A2/COL5A1/ERO1A/IGFBP3/COL1A2/COL3A1/CDH2/COL1A1/COL22A1/BMP4/COL6A3/ADAM10/FBN1/COL8A2/CP/THBS1/MATN3/CALU/P4HA1/ADAMTS7/PDGFC/ADAMTSL4/FKBP14/LTBP1/PRSS23/ARSJ/IGFBP5/WNT5A/FGF23/ARSI/FSTL1/ADAMTS5/P4HA3/SPON1/PLAUR/COL5A3/COL4A1/TNC/LAMC1/MXRA8/QSOX1/APOL1/COL6A1/SERPINH1/GPX8/TMEM132A/P3H2/COL4A5/…
BP	GO:0008284	positive regulation of cell population proliferation	409	0.220103978293066	1.49684529386005	0.00010882873541232	0.00120300934235569	0.000839530050872166	1276	tags=27%, list=14%, signal=25%	KRT6A/EREG/HMGA2/PTGS2/FN1/CDH3/SOX11/NRP2/SIX1/DDR2/ITGA2/LAMC2/GREM1/CCN4/MAB21L2/ESM1/IL6ST/TGFB2/ANXA1/TGM2/IL31RA/IL11/EGFR/BMP4/NOG/TP63/RUNX2/CTHRC1/WNT2/ADAM10/KIF14/AR/ITGB3/OSMR/HAS2/SCN5A/IRS1/THBS1/ASPM/PAX7/APLN/FLNA/KIF20B/DLX5/PLAG1/TNFSF4/PTHLH/ITGB1/NOD2/GLI2/ITGAV/CDH13/ADAM17/PDGFC/F3/C5AR2/IQGAP3/FER/PRRX1/ADM/TNFSF9/GDNF/CD274/RTKN2/SLC39A10/CAV2/GLI3/AREG/FOXM1/ZFPM2/SFRP2/T…
BP	GO:0035821	modulation of process of other organism	47	-0.513745997814013	-2.05781102028777	0.000109697521454294	0.00121042814664162	0.000844707324996556	272	tags=19%, list=3%, signal=19%	LRRC19/HPN/CRP/APCS/LTF/REG3G/REG1B/REG3A/REG1A
BP	GO:0045786	negative regulation of cell cycle	302	0.240428377827576	1.59179577763378	0.000111421027025356	0.00122723447752388	0.000856435762444046	2225	tags=33%, list=25%, signal=26%	HMGA2/INHBA/PRR11/PTGS2/SOX11/UHMK1/TAOK1/CLSPN/TGFB2/E2F7/BARD1/EGFR/BMP4/GATA3/CLOCK/FAP/THBS1/BRIP1/CENPF/SKIL/KIF20B/BUB1/TOP2A/NEK2/TIMP2/TRIP13/MTBP/FOXM1/GAS1/RBL1/ATF2/RRAGC/PLAAT3/LATS1/TP73/WNT9A/CDKN2B/E2F8/PRKDC/NEK11/CAMK2N1/CXCL8/BUB1B/CDK1/TTK/DACT1/CDC25C/CDK6/IRF6/CCNB1/LATS2/PLK2/TICRR/TMEM67/SUSD2/ERN1/SOX4/DTL/NOTCH2/ZFP36L1/ESPL1/SPDL1/MLF1/CDC20/APBB2/PLK1/GPNMB/AURKA/ORC1/C…
BP	GO:0002455	humoral immune response mediated by circulating immunoglobulin	23	-0.606273277761086	-2.03542011991888	0.000112076867077077	0.0012322418922442	0.000859930228352892	1821	tags=61%, list=21%, signal=48%	C4A/C8A/SUSD4/C5/LTA/C4BPB/C8G/C7/CLU/C4BPA/FCER2/CRP/APCS/C6
BP	GO:0051783	regulation of nuclear division	96	0.354357528089841	1.93954653007491	0.000113518153871673	0.00124585156686403	0.000869427852705139	2080	tags=44%, list=24%, signal=34%	EREG/ANLN/BMP4/CENPF/KIF20B/BUB1/NEK2/DLGAP5/CENPE/TRIP13/CAV2/MTBP/TGFA/WNT5A/KIF11/MKI67/MAPK15/BUB1B/TTK/CDC25C/PDGFRB/CEP97/RCC1/CCNB1/CDCA5/ESPL1/SPDL1/CDC20/PLK1/AURKA/CDC14C/IHO1/MAD2L1/NDC80/RAD21/NUSAP1/CDC6/LIF/KNTC1/CHMP2B/ANAPC1/CHEK1
BP	GO:0140115	export across plasma membrane	30	-0.575463442977726	-2.09292840502994	0.000114521100411859	0.00125461040952097	0.000875540283724973	1398	tags=53%, list=16%, signal=45%	ATP1B2/KCNIP2/KCNH2/ATP4A/KCNE2/KCNA5/ATP1A2/ABCB1/RGS9/SLC29A4/KCNQ1/FXYD1/SLC8A2/PDZK1/SLC4A4/FXYD2
BP	GO:2000826	regulation of heart morphogenesis	19	0.629018881090882	2.280523117524	0.000115141010798809	0.00125914919666411	0.000878707713990908	2423	tags=84%, list=28%, signal=61%	DKK1/SEMA3C/SIX1/TGFB2/BMP4/NOG/FOXC2/TWIST1/WNT5A/BMPR2/PIM1/JAG1/CTNNB1/FOXC1/ACVR1/TGFBR2
BP	GO:0030510	regulation of BMP signaling pathway	42	0.464390211215004	2.12645495054684	0.000115374812660236	0.00125945695674026	0.000878922486913518	1957	tags=57%, list=22%, signal=45%	DKK1/SOX11/SULF1/GREM1/FOXD1/BMP4/NOG/FBN1/ITGA3/SKIL/PCSK6/SFRP2/TWSG1/WNT5A/FSTL1/BMPR2/NOTCH2/SMURF2/SMURF1/HTRA1/CTDSPL2/FZD1/FSTL3/SKI
BP	GO:0072073	kidney epithelium development	74	0.375778486607069	1.93190324368093	0.000118354137107601	0.00128837364381248	0.000899102236907192	1401	tags=45%, list=16%, signal=38%	GREB1L/FMN1/SIX1/SIX4/KIF26B/WNT7B/GREM1/FOXD1/BMP4/NOG/GATA3/BDNF/PODXL/FOXJ1/SLIT2/FOXC2/WT1/GDNF/GLI3/LHX1/TACSTD2/YAP1/PAX8/WWTR1/EPHA4/FGF2/MYO1E/EFNB2/SDC1/FGF1/IQGAP1/NOTCH2/VEGFA
BP	GO:0000281	mitotic cytokinesis	49	0.454686890881384	2.1354379100052	0.000118444539756111	0.00128837364381248	0.000899102236907192	2037	tags=47%, list=23%, signal=36%	ANLN/KIF23/ECT2/RASA1/KIF20A/KIF20B/CEP55/ROCK2/KIF4A/CENPA/PRC1/KIF4B/INCENP/RACGAP1/ESPL1/CKAP2/PLK1/CIT/MYH10/ROCK1/NUSAP1/CHMP2B/DCDC1
BP	GO:0045992	negative regulation of embryonic development	17	0.630074385994041	2.22023383390293	0.000120390448859941	0.00130576600316335	0.000911239639183744	907	tags=53%, list=10%, signal=48%	DKK1/SULF1/COL5A2/COL5A1/BMP4/GATA3/SFRP2/WNT5A/FZD7
BP	GO:0045664	regulation of neuron differentiation	324	0.234568675288759	1.55238452056486	0.000120469920278787	0.00130576600316335	0.000911239639183744	2409	tags=43%, list=27%, signal=33%	DKK1/MACF1/FN1/KLK6/CDKL5/CRABP2/KLK8/SEMA3C/NTF4/SOX11/HECW1/PLXNC1/SIX1/SPOCK1/SEMA3A/ANKRD1/REST/ZNF365/MYO9A/CDH2/BMP4/ADAM10/PLXNA1/GATA3/BDNF/ITGA3/ECT2/ROR1/SEMA3D/ASPM/SKIL/MAP3K13/PPFIA2/SLIT2/GLI2/CNTN1/L1CAM/PRRX1/DLG5/TIMP2/EFNA5/TANC2/PTK7/GLI3/SEMA7A/ASAP1/SFRP2/ITGA6/SHANK1/WNT5A/TP73/BEND6/PTK6/CCDC88A/PRKCI/SHOX2/LRP1/PTPRG/EPHA4/BMPR2/EFNB2/TENM3/NOTCH3/EPHB2/NCK1/LRRC4C/IQGAP1/…
BP	GO:0009968	negative regulation of signal transduction	581	0.197280238970943	1.41638859782808	0.000121096024781043	0.00131023331406203	0.000914357189159449	1123	tags=20%, list=13%, signal=19%	PSCA/EREG/ADAMTS12/DKK1/PTGS2/HECW1/CD109/MET/SULF1/SNAI2/BICC1/CYP26A1/PTPRU/GREM1/TGFB2/XDH/HIPK3/IGFBP3/EGFR/LEPROT/CDH2/HHIP/RASA2/BMP4/NOG/TP63/RUNX2/CTHRC1/FBN1/AR/PXDN/GATA3/BDNF/MMP14/CAV1/CLOCK/ITGA3/BICD1/C1QTNF3/IL36RN/CHST11/ARHGAP42/APCDD1L/IRS1/THBS1/UNC5B/RASA1/APLN/SKIL/GPRC5A/EPHA2/RGS20/ITGB1/SLIT2/GLI2/ITGAV/ADAM17/SOX30/SULF2/FZD6/ADM/SERPINE1/DLG5/TIMP2/ALPK2/PTPRR/GDNF/RTKN2…
BP	GO:0030177	positive regulation of Wnt signaling pathway	80	0.371231344027455	1.95607602497478	0.000125541050018409	0.00135550507003419	0.000945950459682151	1579	tags=32%, list=18%, signal=27%	SCEL/ZBED2/DKK1/MACF1/WNK1/CDH3/SULF1/CCN4/EGFR/COL1A1/CAV1/ASPM/DLX5/SULF2/PTK7/SFRP2/DKK2/WNT5A/YAP1/NKD1/DACT1/SOX4/DEPDC1B/SMURF2/ZEB2/UBR5
BP	GO:0006767	water-soluble vitamin metabolic process	43	-0.525387947326893	-2.06405865854841	0.000125722873902583	0.00135550507003419	0.000945950459682151	1411	tags=35%, list=16%, signal=29%	CYB5A/CLYBL/AOX1/SLC23A1/VNN2/CBLIF/FOLR1/AMN/RGN/SLC19A3/PRSS3/CTRB2/CTRB1/PRSS1/CTRC
BP	GO:0010876	lipid localization	198	-0.342671306840906	-1.74192813352621	0.000126558451716141	0.00136211591970061	0.000950563895971755	1663	tags=32%, list=19%, signal=27%	ENPP7/AGTR2/GDF9/ATP8A1/SOAT2/SLCO2A1/ABCA5/ALKBH7/IL1B/APOD/SLC27A6/STARD10/ANO7/XKR6/PON1/PLA2G6/RBP4/AGT/APOM/SLC27A2/GAL/MAP2K6/CPT1B/SPX/CETP/ACACB/SFTPA1/SERPINA5/ABCB1/LIPC/CES1/PLA2G10/AKR1C1/POMC/THRSP/EGF/SPNS3/NPC1L1/ABCG5/APOB/CIDEA/CRH/STAR/LCN12/CASR/CYP4A11/LBP/PLA2G2D/FITM1/NR1H4/APOH/FABP4/PLA2G2A/PLIN5/APOA1/CLU/AKR1C4/CRP/ADIPOQ/CFTR/GHRL/CEL/PLA2G1B/PNLIP
BP	GO:1902099	regulation of metaphase/anaphase transition of cell cycle	36	0.486257858375498	2.1447392371384	0.000127512816745038	0.00136997980657301	0.00095605177467194	1885	tags=47%, list=21%, signal=37%	CENPF/BUB1/DLGAP5/CENPE/TRIP13/MAPK15/BUB1B/TTK/CCNB1/ESPL1/SPDL1/CDC20/PLK1/MAD2L1/NDC80/RAD21/CDC6
BP	GO:1905314	semi-lunar valve development	16	0.644352084962898	2.18810730347624	0.000129218992623419	0.00138587935346028	0.000967147405384977	1739	tags=75%, list=20%, signal=60%	SNAI2/TGFB2/BMP4/GATA3/STRA6/SLIT2/ROCK2/TWIST1/BMPR2/NOTCH2/JAG1/ROCK1
BP	GO:0032508	DNA duplex unwinding	59	0.415215588922204	2.0388128941046	0.000134251285348328	0.00143733369138664	0.001003055242021	3244	tags=68%, list=37%, signal=43%	ANXA1/BRIP1/RAD54L2/TOP2A/POLQ/MCM4/GTF2H3/RECQL/RAD54B/MCM2/ERCC6L/HMGA1/RAD18/GTF2H2/DNA2/NAV2/MCM8/CHD9/DHX36/NBN/HELB/DSCC1/ATRX/G3BP1/MRE11/ASCC3/CHD6/POT1/CUL4B/ERCC8/FANCM/MNAT1/ERCC6/RUVBL1/RAD50/CHD8/SMARCAD1/CHD1/MCM6/RFC3
BP	GO:0032465	regulation of cytokinesis	52	0.424377773274527	1.99540985179142	0.000136032257670939	0.0014538595915826	0.00101458797858733	2309	tags=56%, list=26%, signal=41%	E2F7/KIF14/KIF23/ECT2/KIF20A/KIF20B/BRCA2/E2F8/PLK4/PRC1/PKN2/PLK2/INCENP/SVIL/RACGAP1/PLK1/AURKA/CDC14C/CIT/BCL2L1/KIF13A/OR2A4/PIK3R4/CDC6/DCDC1/SH3GLB1/RXFP3/KLHL21/BIRC6
BP	GO:0042330	taxis	286	0.24192061769689	1.56955594946691	0.00013833844794155	0.0014759314550419	0.00102999101163156	1536	tags=32%, list=17%, signal=27%	PLAU/SEMA3C/WNK1/PLXNC1/NRP2/ANOS1/LOX/MET/ITGA2/LAMC2/SEMA3A/GREM1/FOXD1/TGFB2/HRH1/CMTM1/KLF7/ANXA1/VSTM2L/LAMA3/BMP4/NOG/ADAM10/PLXNA1/GATA3/CCL13/BDNF/ITGB3/UNC5C/TRIO/SEMA3D/THBS1/UNC5B/DLX5/EPHA2/SLIT2/GLI2/ITGAV/CDH13/ADAM17/F3/C5AR2/TMEFF1/L1CAM/FER/SERPINE1/EFNA5/FPR2/GDNF/GLI3/SEMA7A/SPTBN2/PALLD/LHX1/ANGPT2/CMTM3/WNT5A/ITGA1/PIK3CA/MOSPD2/PLAUR/FLRT3/CCL7/LRP1/PTAFR/EPHA4/FGF2/BMPR2/EF…
BP	GO:0048333	mesodermal cell differentiation	19	0.624027416089264	2.26242644082844	0.00013963872351038	0.00148721311787402	0.00103786401364236	811	tags=58%, list=9%, signal=53%	HMGA2/DKK1/INHBA/ITGA2/BMP4/ITGB3/ITGA3/ITGB1/ITGB4/FOXC2/SFRP2
BP	GO:1901700	response to oxygen-containing compound	778	-0.257146250171807	-1.46095123590619	0.000142425645923624	0.00151226173515787	0.00105534439904104	1481	tags=24%, list=17%, signal=22%	NTRK1/IL37/SOX10/KHK/RET/HSD17B2/IL1B/APOD/PDK4/TBX1/JUND/CATSPER2/STAT4/CCL5/PDCD4/ADCY4/HPCA/CACNA1A/CCDC62/FFAR3/HSD11B2/CATSPERB/LTA/PON1/HP/HMGN3/RORC/PLA2G6/PALM3/XBP1/FUT7/BRINP2/NTRK2/RBP4/AGER/KLF2/AGT/ATP6V0E2/ADRA2A/NSG2/APOM/GYS2/SSTR2/DHH/P2RY11/P2RX5/RAMP2/HYAL1/PF4/PKLR/GAL/GLP1R/CTSG/MAP2K6/GATA4/NKX6-1/SLC2A4/KLRK1/NGFR/GNA14/LRP5L/FOXA2/WNT10B/CD6/KCNA5/GPBAR1/ADCY5/CD27/CMA1/IL…
BP	GO:0043207	response to external biotic stimulus	568	-0.273089562272081	-1.52441241252358	0.000142731430914639	0.00151226173515787	0.00105534439904104	1444	tags=23%, list=16%, signal=20%	SUSD4/IL22RA1/IL1B/AQP4/SEMG1/C5/KLRG1/NLRP6/SLAMF1/CCL5/PDCD4/ISG20/XCL2/LTA/HP/CD24/CORO1A/PLA2G6/PSTPIP1/PALM3/XBP1/AGER/UBD/CCDC88B/CCL16/TRIM40/MUC13/AGBL4/TSPAN32/CFHR1/HYAL1/PF4/CTSG/KLRK1/IL33/BTBD17/ICAM3/CD6/NCAM1/DEFB1/IL18RAP/TBX21/TRIM15/STAB2/LEAP2/SLAMF6/LILRA4/LY9/C4BPB/VGF/STAP1/GGT3P/IL24/COCH/CLEC10A/CAMK2B/PLD4/PCK1/PLA2G10/JCHAIN/LYZ/CCR7/C8G/THRSP/GGT1/NCR3/VIL1/TLR10/FCN3/M…
BP	GO:0051707	response to other organism	568	-0.273089562272081	-1.52441241252358	0.000142731430914639	0.00151226173515787	0.00105534439904104	1444	tags=23%, list=16%, signal=20%	SUSD4/IL22RA1/IL1B/AQP4/SEMG1/C5/KLRG1/NLRP6/SLAMF1/CCL5/PDCD4/ISG20/XCL2/LTA/HP/CD24/CORO1A/PLA2G6/PSTPIP1/PALM3/XBP1/AGER/UBD/CCDC88B/CCL16/TRIM40/MUC13/AGBL4/TSPAN32/CFHR1/HYAL1/PF4/CTSG/KLRK1/IL33/BTBD17/ICAM3/CD6/NCAM1/DEFB1/IL18RAP/TBX21/TRIM15/STAB2/LEAP2/SLAMF6/LILRA4/LY9/C4BPB/VGF/STAP1/GGT3P/IL24/COCH/CLEC10A/CAMK2B/PLD4/PCK1/PLA2G10/JCHAIN/LYZ/CCR7/C8G/THRSP/GGT1/NCR3/VIL1/TLR10/FCN3/M…
BP	GO:0006575	cellular modified amino acid metabolic process	87	-0.420506784624302	-1.8971795449123	0.000143106616619521	0.00151361816956467	0.00105629099804609	1931	tags=40%, list=22%, signal=32%	GSTZ1/SARDH/GSTM2/CRYM/NAT8/CHAC1/CKMT1A/GSTM4/GSTA4/IYD/TPO/CPT1B/CKMT2/BBOX1/VNN2/GGT3P/FTCD/DPEP1/PLA2G10/GGT1/FOLR1/GGT6/GGTLC1/PLA2G2D/GGTLC2/GAMT/PLA2G2A/GATM/ACADL/HPN/GSTA1/HOGA1/GNMT/GSTA2/PLA2G1B
BP	GO:0015918	sterol transport	48	-0.49893771406468	-2.02082713845469	0.000144360973452005	0.0015242527610691	0.00106371243596214	1663	tags=44%, list=19%, signal=36%	ENPP7/SOAT2/ABCA5/PON1/APOM/CETP/LIPC/CES1/PLA2G10/AKR1C1/EGF/NPC1L1/ABCG5/APOB/STAR/APOA1/CLU/ADIPOQ/CFTR/CEL/PNLIP
BP	GO:0030879	mammary gland development	66	0.380283278134029	1.9096934222067	0.000146920524911097	0.00154860808013005	0.00108070899744371	2299	tags=58%, list=26%, signal=43%	ITGA2/WNT7B/XDH/ELF5/BMP4/WNT2/AR/GATA3/CAV1/APLN/EPHA2/OXTR/GLI2/BRCA2/IQGAP3/HK2/GLI3/AREG/IGFBP5/WNT5A/LATS1/ARHGAP5/IRF6/VEGFA/LEF1/VDR/CCND1/PPAT/IRS2/KDM5B/LBH/RREB1/CAD/ATP7A/HIF1A/PAM/RTN4/ARHGAP35
BP	GO:0061326	renal tubule development	49	0.451356133489121	2.11979500112194	0.000147792939234292	0.00155512707881581	0.00108525833476438	1993	tags=63%, list=23%, signal=49%	GREB1L/FMN1/SIX1/SIX4/KIF26B/WNT7B/GREM1/FOXD1/BMP4/NOG/GATA3/WT1/GDNF/GLI3/LHX1/TACSTD2/YAP1/PAX8/WWTR1/FGF2/COL4A1/FGF1/NOTCH2/VEGFA/DCHS1/LAMA5/JAG1/PKD2/STAT1/LIF/CTNNB1
BP	GO:0061640	cytoskeleton-dependent cytokinesis	62	0.398716266858869	1.98329915642528	0.00014930341805727	0.00156832612724309	0.00109446940022121	2360	tags=50%, list=27%, signal=37%	ANLN/KIF23/ECT2/RASA1/KIF20A/KIF20B/CEP55/ROCK2/KIF4A/SEPTIN11/CENPA/SPIRE1/SEPTIN10/PRC1/KIF4B/INCENP/RACGAP1/ESPL1/CKAP2/PLK1/CIT/MYH10/ROCK1/NUSAP1/SEPTIN8/CHMP2B/DCDC1/WASHC5/ACTR2/SEPTIN7/SNX18
BP	GO:0072330	monocarboxylic acid biosynthetic process	109	-0.393912716301415	-1.8423955563132	0.000152893297069209	0.00160328519049972	0.00111886587256847	1103	tags=39%, list=13%, signal=34%	ABAT/ACSM5/GSTM2/SLC27A5/ELOVL2/ACSM1/SCD5/GSTM4/IL1B/PDK4/XBP1/SLC27A2/CYP39A1/PKLR/PLP1/ACACB/LIPC/ACSM3/CYP3A4/CES1/STAR/ACMSD/CYP4A11/LTC4S/RGN/ACSS1/PTGDS/CYP2C9/EPHX2/FGFR4/GAMT/MLXIPL/NR1H4/GATM/APOA1/BAAT/AKR1C4/ACADL/CYP2C8/ADIPOQ/HOGA1/PLA2G1B
BP	GO:1901990	regulation of mitotic cell cycle phase transition	213	0.256488683374354	1.628385453344	0.000154477575573908	0.00161712935523865	0.00112852713779589	2225	tags=36%, list=25%, signal=27%	HMGA2/ANLN/TAOK1/CLSPN/E2F7/ANXA1/EGFR/KIF14/CENPF/BUB1/NEK2/HMMR/DLGAP5/ADAM17/CENPE/TMOD3/TPX2/TRIP13/MTBP/RBL1/CDKN2B/E2F8/PLK4/PRKDC/NEK11/BUB1B/CDK1/TTK/NDE1/DACT1/CDC25C/CDK6/CCNB1/PLK2/TICRR/SOX4/DTL/CKAP5/ZFP36L1/CDCA5/ESPL1/SPDL1/CDC20/PLK1/GPNMB/AURKA/ORC1/CDC14C/CCND1/WEE1/YWHAG/ATAD5/MAD2L1/NDC80/RDX/RAD21/CTDSPL/PKD2/UBE2E2/CDC6/DYNC1I2/KNTC1/SENP2/LSM11/EP300/GTSE1/ANAPC1/DYNC1H1/KA…
BP	GO:0032094	response to food	17	-0.671086414948935	-2.11408268111869	0.000154935491606428	0.00161915520579823	0.00112994089441728	1542	tags=71%, list=18%, signal=58%	NENF/UCN/NUCB2/HSD11B2/NPFF/SPX/CLPSL2/CARTPT/CLPSL1/NPY/GHRL/CLPS
BP	GO:0060688	regulation of morphogenesis of a branching structure	29	0.528600445808779	2.18640138775097	0.000155338050514774	0.00162059662922057	0.00113094680371197	994	tags=55%, list=11%, signal=49%	SIX1/SIX4/SULF1/SNAI2/GREM1/BMP4/NOG/WNT2/AR/MAP3K13/GDNF/LHX1/TACSTD2/WNT5A/PAX8/SHOX2
CC	GO:0034703	cation channel complex	95	-0.411996607186845	-1.88225774505221	0.000158042870699889	0.00164364240839665	0.00114702949191969	2173	tags=57%, list=25%, signal=43%	KCNA2/KCNJ4/KCNC2/GRIA1/RYR2/SCN1B/KCNAB1/CACNA1F/CATSPER3/SCN3B/KCNH1/SCN3A/KCNE3/SCN11A/NLGN1/CNIH2/CATSPER2/KCNV1/KCNG3/CACNA1A/CATSPERB/SCN4A/CACNB2/SCNN1B/KCNIP2/KCNH2/SMDT1/GRIK3/KCNF1/SHISA9/CACNA1I/KCNE2/DPP6/SCNN1D/GRIA4/KCNA6/KCNA5/KCNB2/CACNA1B/KCNG1/HCN1/KCNIP1/GRIK5/KCNQ1/UNC80/CACNA2D2/KCNMB2/SNAP25/LRRC26/KCNQ2/KCNJ11/ABCC8/DPP10/KCNJ16
CC	GO:0019866	organelle inner membrane	316	-0.303129471480943	-1.62590794868946	0.000158083830592035	0.00164364240839665	0.00114702949191969	4601	tags=79%, list=52%, signal=39%	MRS2/MRPL11/MRPL17/TIMM50/MRPL21/DELE1/RCC1L/MRPS18C/LEMD2/DMAC2L/TMEM201/FPGS/COQ7/ATP5MC3/COQ5/MRPL22/NDUFAB1/CPT2/MRPL51/MRPL32/SLC25A26/TIMM29/MRPL48/MRPL36/NDUFAF3/CRLS1/ATP5PD/MRPS14/MRPS33/MRPS15/MRPL58/MRPL28/NDUFAF5/COQ8B/MRPS9/SLC25A3/MRPL16/UQCRC1/MICOS10/BCS1L/P2RX4/STOML2/IMMP2L/NDUFAF2/PISD/COQ9/EMD/MRPS28/NDUFV2/SLC25A39/SIRT5/NDUFB6/SLC25A19/SLC25A23/MRPS31/MRPS18B/MRPL18/COX16/MR…
BP	GO:0048041	focal adhesion assembly	46	0.443936929223744	2.04744897088609	0.000158822878644242	0.00164852764206329	0.0011504386927665	2018	tags=52%, list=23%, signal=40%	MACF1/FMN1/ITGA2/GREM1/LIMS1/MMP14/THBS1/SLK/ROCK2/EFNA5/VCL/AJUBA/LRP1/ACTN1/IQGAP1/VEGFA/MAP4K4/PHLDB2/ROCK1/WDPCP/NRP1/FERMT2/CORO1C/PEAK1
CC	GO:0005813	centrosome	294	0.244746496945908	1.6036675928598	0.000159516068811666	0.00165292115973375	0.00115350474552563	3073	tags=51%, list=35%, signal=34%	IVL/GSDMC/CDKL5/SERINC5/ZNF365/CKAP2L/ITGB6/KLHL4/BICD1/KIF23/ASPM/CENPF/PODXL/KIF20B/PLAG1/CEP170/NEK2/CEP55/HMMR/PRKAR2A/DLGAP5/BRCA2/SNCG/PLEKHA7/ROCK2/RAPGEF6/PPP4R2/CLIC4/KIF15/SLC16A1/STIL/EYA3/RPGRIP1L/XRCC2/CCDC88A/PLK4/KIF2C/NEK11/KATNAL1/SGO1/CCNJL/RAB23/AUNIP/CDK1/FNIP2/NDE1/CDK6/CEP97/PKN2/CCNB1/LATS2/PLK2/TMEM67/DTL/CCNB2/CCNE2/CKAP5/CLIP1/ESPL1/RAD18/GPSM2/CKAP2/CDC20/CAMSAP2/ERCC6L…
BP	GO:0035904	aorta development	31	0.509466548776893	2.14820038254796	0.000159844801456961	0.00165352966912572	0.00115392939885359	1931	tags=55%, list=22%, signal=43%	SIX1/LOX/TGFB2/COL3A1/ADAMTS6/MYLK/LTBP1/PRICKLE1/LRP1/EFNB2/PDGFRB/SOX4/LOXL1/MYH10/JAG1/PKD2/PRDM1
BP	GO:0032024	positive regulation of insulin secretion	43	-0.521540519481999	-2.04894351021507	0.000162775545987921	0.00167925192248751	0.00117187988677839	1272	tags=49%, list=14%, signal=42%	SYBU/ABAT/RPH3AL/MPC2/PLA2G6/RBP4/NKX6-1/CLTRN/GCK/CRH/FFAR1/RFX6/CASR/UCN3/PDX1/NR1H4/MYRIP/BLK/CFTR/GHRL/NR0B2
BP	GO:0006520	cellular amino acid metabolic process	166	-0.357289547066983	-1.77811917731466	0.000162879758647548	0.00167925192248751	0.00117187988677839	1966	tags=31%, list=22%, signal=25%	PSMB10/GSTZ1/ACAT1/ABAT/SARDH/ODC1/CDO1/AGMAT/CRYM/ALDH5A1/AMT/SIRT4/MPST/GPT2/MSRA/SDSL/AMDHD1/IYD/DDO/ADHFE1/ASPA/PRODH2/TST/IDO2/HAAO/NAT8L/GCAT/UPB1/FTCD/DPEP1/GGT1/HGD/ACMSD/DPYS/GPT/HMGCLL1/PM20D1/GAD2/MAT1A/TDH/ASRGL1/GLYATL1/NR1H4/GLS2/BAAT/DDC/HPD/HOGA1/INS/OTC/GNMT/PAH
BP	GO:0006069	ethanol oxidation	11	-0.753618559688442	-2.09213313256778	0.00016494860316787	0.00169772310218494	0.0011847701527847	1373	tags=73%, list=16%, signal=61%	ALDH2/ALDH1A1/ADH4/ADH6/ADH1A/ACSS1/ADH1B/ADH1C
CC	GO:0099513	polymeric cytoskeletal fiber	319	0.234745527023269	1.55185325350713	0.000165268316043576	0.00169815967693098	0.00118507482009347	2300	tags=40%, list=26%, signal=31%	KRT6A/CASP14/KRT6C/MACF1/KRT13/RP1L1/GJB6/FMN1/KRT14/ACTBL2/DNAH3/KIF26B/KRT16/PPL/CLMP/ANXA1/DNAH11/KRT9/GAS2L3/KIF14/BICD1/KIF23/REEP3/ASPM/KRT17/KRT80/KIF18A/KIF20A/KRT7/FLNA/KIF20B/CEP170/NEK2/PKP1/PLEC/FAM161B/CENPE/TPX2/CLIP4/NEK7/PALLD/TEKT1/KIF15/KIF4A/EPPK1/DNAH5/RPGRIP1L/PLS3/KIF2C/KATNAL1/KRT78/NAV1/KIF11/FLG/ACTN1/RASSF3/CDK1/GRAMD2B/NDE1/NCKAP1/PRC1/IQGAP1/PLS1/CLDN11/PDLIM5/EHBP1/KI…
BP	GO:0072599	establishment of protein localization to endoplasmic reticulum	94	-0.413269403331622	-1.89331640770505	0.000167749243389676	0.00172076443302911	0.00120084973668709	3871	tags=76%, list=44%, signal=43%	RPL5/RPS3/RPL31/SGTA/RPL10/RPS16/RPS25/RPS8/RPL12/RPL28/RPS3A/RPL23/RPL37A/RPS24/RPS20/RPS5/RPS11/RPL41/RPL37/RPS7/RPL14/RPSA/RPS15A/RPS23/RPL24/RPS2/RPS14/RPL29/RPL7A/RPLP0/RPS27A/RPS13/RPS18/RPS19/RPL6/RPL11/RPS4X/RPL13A/PMM1/RPL18/RPS17/RPL32/ZNF205-AS1/RPL26/RPS29/RPS9/RPL13/RPL23A/RPL17/RPL38/RPS21/ZFAND2B/SEC61B/RPL19/RPL27A/RPL18A/RPL39/RPL3/RPL35/RPLP1/UBA52/RYR2/RPL27/RPS6/RPS12/RPL36/RP…
MF	GO:0044877	protein-containing complex binding	606	0.193803091318697	1.38657018107716	0.000168800014331385	0.00172635030887849	0.00120474788649432	1952	tags=30%, list=22%, signal=25%	ANXA8/HMGA2/INHBA/EDIL3/MACF1/FN1/IBSP/GJB6/MMP13/LRRC15/ITGA11/ICAM5/KRT14/LOX/DDR2/ITGA2/UHMK1/FHOD3/ANTXR1/CLSPN/ZNF185/CCN4/TGFBI/ESM1/COL5A1/EGFR/COL3A1/LAMA3/FRMD5/GAS2L3/ITGB6/ADAM10/FBN1/STRN/ITGB3/ADAM22/MMP14/CAV1/ITGA3/BICD1/CTSV/ADAM9/FSCN1/FAP/IRS1/PAFAH1B2/LAMB3/THBS1/ITGB8/CENPF/FLNA/RNF168/MAP3K13/ITGB1/NOD2/ITGB4/PKP1/ITGAV/CDH13/ADAM17/MYOM3/HIP1/IQGAP3/ITGB5/TIMP2/FCGR3A/UHRF1/…
BP	GO:0009607	response to biotic stimulus	577	-0.270664839947749	-1.51064498955918	0.000168857582465417	0.00172635030887849	0.00120474788649432	1444	tags=22%, list=16%, signal=20%	SUSD4/IL22RA1/IL1B/AQP4/SEMG1/C5/KLRG1/NLRP6/SLAMF1/CCL5/PDCD4/ISG20/XCL2/LTA/HP/CD24/CORO1A/PLA2G6/PSTPIP1/PALM3/XBP1/AGER/UBD/CCDC88B/CCL16/TRIM40/MUC13/AGBL4/TSPAN32/CFHR1/HYAL1/PF4/CTSG/KLRK1/IL33/BTBD17/ICAM3/CD6/NCAM1/DEFB1/IL18RAP/TBX21/TRIM15/STAB2/LEAP2/SLAMF6/LILRA4/LY9/C4BPB/VGF/STAP1/GGT3P/IL24/COCH/CLEC10A/CAMK2B/PLD4/PCK1/PLA2G10/JCHAIN/LYZ/CCR7/C8G/THRSP/GGT1/NCR3/VIL1/DACH1/TLR10/…
BP	GO:0008203	cholesterol metabolic process	70	-0.447452180749912	-1.9449060996278	0.000171093616256908	0.00174629550992885	0.00121866681053166	1589	tags=33%, list=18%, signal=27%	TM7SF2/SOAT2/LIPE/PON1/CYP39A1/CETP/ACACB/LIPC/CYP3A4/CES1/CEBPA/NPC1L1/APOB/STAR/FMO5/CYP2C9/EPHX2/NR1H4/APOA1/ACADL/CFTR/NR0B2/CEL
CC	GO:0098800	inner mitochondrial membrane protein complex	81	-0.439515123752201	-1.95119422671434	0.000178945042314297	0.00182339340953869	0.00127247021945187	4242	tags=85%, list=48%, signal=45%	UQCRC1/MICOS10/BCS1L/IMMP2L/NDUFV2/NDUFB6/NDUFS5/TIMM10B/NDUFC2/ATP5F1C/NDUFAF1/NDUFA9/ATP5MF/ATP5F1E/NDUFA8/UQCRFS1/TIMM22/NDUFV3/NDUFV1/UQCRB/NDUFA4/TIMM10/PAM16/NDUFB10/NDUFB8/DNAJC15/NDUFS3/NDUFA6/UQCR10/IMMP1L/ATP5MG/COX6A1/APOO/NDUFC1/MICOS13/ATP5MC2/UQCC3/ATP5F1A/NDUFB2/PPIF/NDUFS6/ROMO1/NDUFA2/COX5A/NDUFB9/NDUFA1/NDUFB11/COX7C/NDUFB1/ATP5PO/COX4I1/SLC25A6/NDUFA11/NDUFS8/DMAC1/ATP5PF/NDUFA…
BP	GO:0006323	DNA packaging	102	0.328490408582172	1.82957428093437	0.000181188150154072	0.00184318310887631	0.00128628062532879	2212	tags=40%, list=25%, signal=30%	HMGA2/KNL1/CENPI/H2BC4/TOP2A/H2BC18/H2BC5/H3C10/H2BC21/TSPY26P/H2BC11/HJURP/NCAPG2/MCM2/SMC4/CDK1/CENPA/CENPK/SHPRH/CCNB1/H2BC17/NCAPH/H1-0/HMGA1/INCENP/RSF1/ATF7IP/CDCA5/H2BC6/NCAPD3/H2BC7/HELLS/SPTY2D1/TET1/NUSAP1/MIS18BP1/H3C12/SMC2/NCAPG/H1-6/UBN1
BP	GO:0071559	response to transforming growth factor beta	133	0.306984496666602	1.78696920848452	0.000182346935812832	0.00185189491694492	0.00129236023287091	2099	tags=44%, list=24%, signal=34%	POSTN/SOX11/CD109/LOX/WNT10A/MXRA5/ANKRD1/TGFB2/LIMS1/COL1A2/COL3A1/COL1A1/WNT2/FBN1/CAV1/ITGA3/ADAM9/CHST11/THBS1/NOX4/SKIL/ADAM17/LTBP2/ROCK2/ITGB5/CAV2/LTBP1/BCL9L/TGFBRAP1/TWSG1/WNT5A/CDKN2B/SLC2A10/ASPN/CLDN1/ZEB1/FERMT1/ZFP36L1/PMEPA1/CBL/COL4A2/NODAL/SMURF2/SMURF1/SNX6/NR3C1/DKK3/HTRA1/ROCK1/IL17RD/FERMT2/SKI/NREP/SPRED1/EP300/TGFB1I1/EMILIN1/VASN
CC	GO:0043005	neuron projection	630	-0.265569621847947	-1.49185022603209	0.000183479579777618	0.00186031282542737	0.00129823474014836	2013	tags=33%, list=23%, signal=27%	RPS6/PRKN/GDPD5/SCN1B/RPGRIP1/KCNAB1/MICAL1/SYBU/DTNBP1/FGF13/GNAT3/ABAT/FSCN2/ABHD17A/CACNA1F/SNCA/ARHGEF15/KCNH1/C4A/CX3CR1/SCN3A/CPNE6/FLRT1/BCL11B/KCNE3/FLRT2/ROM1/ASIC2/SCN11A/DTNA/USH1C/MYO3A/CST3/PTPRN2/INSRR/SH2D3C/CALCA/CHRM3/MPST/PDE6G/CHRNB3/GABRG2/INPP5J/MAPK8IP1/NLGN1/KIF21B/TSPOAP1/UCN/SLC12A5/SLC1A1/HEPACAM/BLOC1S1/CRYAB/MAG/NTRK1/MYOC/CNIH2/RET/APOD/NRTN/ARHGAP4/ADORA2A/RAB17/SEMA…
BP	GO:0045773	positive regulation of axon extension	20	0.614897176193753	2.25115905304768	0.00018425580339878	0.00186509510746137	0.00130157209534414	2051	tags=70%, list=23%, signal=54%	MACF1/FN1/CDKL5/MAP3K13/L1CAM/SEMA7A/LRP1/BMPR2/VEGFA/LIMK1/DBN1/NRP1/TNFRSF12A/ADNP
BP	GO:0071526	semaphorin-plexin signaling pathway	23	0.552348411426731	2.16264788980427	0.00018536577811805	0.00187323436500815	0.00130725214375418	737	tags=43%, list=8%, signal=40%	SEMA3C/PLXNC1/NRP2/MET/SEMA3A/PLXNA1/SEMA3D/FLNA/GDNF/SEMA7A
BP	GO:0016202	regulation of striated muscle tissue development	67	0.386700342647741	1.95093925323247	0.000186872121844099	0.00188262053755044	0.00131380236213943	1741	tags=42%, list=20%, signal=34%	DKK1/SIX1/LOX/SIX4/GREM1/BMP4/NOG/WNT2/CENPF/JPH2/ZFPM2/TWIST1/TP73/FZD7/HDAC9/YAP1/NLN/SHOX2/FGF2/EFNB2/CDK1/CCNB1/CXADR/CDON/LEF1/PIM1/GPC1/FRS2
BP	GO:2001022	positive regulation of response to DNA damage stimulus	54	0.419103164678837	2.01920945451255	0.000186909419795994	0.00188262053755044	0.00131380236213943	1239	tags=30%, list=14%, signal=26%	HMGA2/ANKRD1/PLA2R1/EGFR/FAM168A/RIF1/SKIL/RNF168/PMAIP1/PRRX1/FOXM1/EYA4/EYA3/PRKDC/SPIRE1/GTF2I
BP	GO:0030514	negative regulation of BMP signaling pathway	23	0.552278604877112	2.16237457139852	0.000188766890502377	0.00189820761483836	0.00132467993335002	1957	tags=65%, list=22%, signal=51%	DKK1/GREM1/NOG/FBN1/SKIL/SFRP2/TWSG1/WNT5A/SMURF2/SMURF1/HTRA1/CTDSPL2/FZD1/FSTL3/SKI
BP	GO:0006869	lipid transport	178	-0.342640179565939	-1.71268310276617	0.00019181103634665	0.00192565702719162	0.00134383573350716	1663	tags=39%, list=19%, signal=33%	SELENOM/SLC5A8/GALR1/YJEFN3/ANO3/PRKN/SLC22A9/LPA/XKR4/ABCB4/SLC27A5/ENPP7/AGTR2/GDF9/ATP8A1/SOAT2/SLCO2A1/ABCA5/IL1B/APOD/SLC27A6/STARD10/ANO7/XKR6/PON1/PLA2G6/RBP4/AGT/APOM/SLC27A2/GAL/MAP2K6/CPT1B/SPX/CETP/ACACB/SFTPA1/SERPINA5/ABCB1/LIPC/CES1/PLA2G10/AKR1C1/POMC/THRSP/EGF/SPNS3/NPC1L1/ABCG5/APOB/CRH/STAR/LCN12/CASR/CYP4A11/LBP/PLA2G2D/NR1H4/APOH/FABP4/PLA2G2A/APOA1/CLU/AKR1C4/ADIPOQ/CFTR/GHRL…
BP	GO:0071326	cellular response to monosaccharide stimulus	76	-0.435231863574963	-1.91573573855238	0.000192808205738957	0.00192619486451121	0.00134421106774305	1304	tags=37%, list=15%, signal=32%	HMGN3/PLA2G6/XBP1/AGER/ADRA2A/GATA4/LRP5L/FOXA2/ADCY5/CMA1/CLTRN/PCK1/GRIK5/PAX2/CPB2/CRH/RFX6/NEUROD1/STAR/PPARGC1A/CASR/KCNJ11/PDX1/MLXIPL/NR1H4/BRSK2/CFTR/GHRL
BP	GO:0071331	cellular response to hexose stimulus	76	-0.435231863574963	-1.91573573855238	0.000192808205738957	0.00192619486451121	0.00134421106774305	1304	tags=37%, list=15%, signal=32%	HMGN3/PLA2G6/XBP1/AGER/ADRA2A/GATA4/LRP5L/FOXA2/ADCY5/CMA1/CLTRN/PCK1/GRIK5/PAX2/CPB2/CRH/RFX6/NEUROD1/STAR/PPARGC1A/CASR/KCNJ11/PDX1/MLXIPL/NR1H4/BRSK2/CFTR/GHRL
BP	GO:0071333	cellular response to glucose stimulus	76	-0.435231863574963	-1.91573573855238	0.000192808205738957	0.00192619486451121	0.00134421106774305	1304	tags=37%, list=15%, signal=32%	HMGN3/PLA2G6/XBP1/AGER/ADRA2A/GATA4/LRP5L/FOXA2/ADCY5/CMA1/CLTRN/PCK1/GRIK5/PAX2/CPB2/CRH/RFX6/NEUROD1/STAR/PPARGC1A/CASR/KCNJ11/PDX1/MLXIPL/NR1H4/BRSK2/CFTR/GHRL
BP	GO:0051953	negative regulation of amine transport	14	-0.701619734048497	-2.10144970251443	0.000197273807542249	0.00196759738988393	0.00137310416358911	2260	tags=86%, list=26%, signal=64%	GRM7/ABAT/SNCA/AGTR2/NPY5R/ADRA2A/ADORA1/CRH/CNR1/ADRA2C/SLC43A1/CHGA
BP	GO:0061844	antimicrobial humoral immune response mediated by antimicrobial peptide	30	-0.564587223761185	-2.05337220312796	0.000201200894019158	0.00200350288613549	0.0013981611120544	44	tags=23%, list=0%, signal=23%	LTF/REG3G/REG1B/PGC/REG3A/REG1A/PLA2G1B
BP	GO:0050808	synapse organization	225	0.255840261603897	1.62452301596803	0.000202992086452403	0.00201805769064045	0.00140831830313868	2386	tags=49%, list=27%, signal=37%	DKK1/CDKL5/KLK8/AMIGO2/THBS2/NRP2/SIX1/PCDHGC5/SIX4/ACTBL2/WNT7B/LRRN1/REST/IL1RAP/ZNF365/CDH2/ADAM10/PPFIA4/BDNF/ITGA3/SLITRK4/SLC6A1/PCDHGC4/HOMER1/OXTR/GPC6/PPFIA2/DRD1/SRPX2/SNCG/PCDHB9/L1CAM/DLG5/EFNA5/TANC2/GDNF/SLITRK3/IL1RAPL2/PPFIBP1/SPTBN2/SPARC/SHISA6/SHANK1/WNT5A/DRP2/FLRT3/EPHA4/ADGRF1/SYNDIG1/SEPTIN11/EFNB2/COL4A1/TNC/ACTN1/VSTM5/EPHB2/SLC7A11/F2R/AGRN/LRRC4C/IGSF9B/PDLIM5/PTPRF/NED…
BP	GO:0006024	glycosaminoglycan biosynthetic process	55	0.420113320983235	2.03556480438355	0.000203797752285864	0.00202278352511934	0.00141161626593979	1266	tags=44%, list=14%, signal=38%	VCAN/CHST6/GALNT5/HAS2/CHST11/CHST15/GPC6/HS3ST3A1/CHSY3/B4GALT5/KERA/ST3GAL4/CHST3/B3GNT4/DSE/HS3ST3B1/CSGALNACT2/XYLT1/ST3GAL1/LUM/PDGFRB/AGRN/HS2ST1/SDC1
BP	GO:0023057	negative regulation of signaling	645	0.194405778671785	1.41675258309128	0.000204244000284536	0.00202393245589401	0.00141241805681352	1123	tags=20%, list=13%, signal=19%	PSCA/EREG/ADAMTS12/DKK1/INHBA/PTGS2/HECW1/CD109/MET/SULF1/SNAI2/SLC24A2/BICC1/CYP26A1/PTPRU/GREM1/REST/TGFB2/XDH/KLF7/HIPK3/IGFBP3/IL11/EGFR/LEPROT/CDH2/HHIP/RASA2/BMP4/NOG/TP63/RUNX2/CTHRC1/FBN1/AR/PXDN/GATA3/BDNF/MMP14/CAV1/CLOCK/ITGA3/SORCS2/BICD1/C1QTNF3/IL36RN/CHST11/ARHGAP42/SLC6A1/APCDD1L/IRS1/THBS1/UNC5B/RASA1/APLN/SKIL/GPRC5A/EPHA2/RGS20/DRD1/ITGB1/SLIT2/DGKI/GLI2/ITGAV/VSNL1/ADAM17/SOX3…
BP	GO:0010165	response to X-ray	16	0.630536299141844	2.14119130434503	0.00020486851363306	0.00202684132066052	0.00141444803222553	1652	tags=56%, list=19%, signal=46%	HMGA2/ANXA1/GATA3/BRCA2/SFRP2/XRCC2/CCND1/MSH2/IKBIP
BP	GO:0001890	placenta development	71	0.378868162800441	1.92424606290792	0.000205754786208165	0.00203232630764323	0.00141827577590009	1989	tags=48%, list=23%, signal=37%	PTGS2/GJB2/WNT7B/GJB5/E2F7/EGFR/ADAM19/WNT2/CTSV/GJB3/ITGB8/MME/ADM/E2F8/PLK4/BMPR2/PPARG/FOSL1/PLAC1/NOTCH2/ZFP36L1/PLCD3/LEF1/STK3/NODAL/VDR/KRT19/HTRA1/SP3/STC1/PKD2/PRDM1/LIF/SENP2
CC	GO:0005882	intermediate filament	56	0.410584179456907	2.00342208105728	0.000209585442061488	0.00206682970561119	0.00144235425844502	1638	tags=43%, list=19%, signal=35%	KRT6A/CASP14/KRT6C/MACF1/KRT13/KRT14/KRT16/PPL/KRT9/KRT17/KRT80/KRT7/PKP1/PLEC/EPPK1/KRT78/FLG/CLDN11/CLIP1/EVPL/DST/SHANK2/KRT12/KRT19
BP	GO:0016101	diterpenoid metabolic process	58	-0.468876888526138	-1.96348304526728	0.000210591630241172	0.00207341341414299	0.00144694875406864	802	tags=34%, list=9%, signal=32%	RBP2/CYP3A4/RDH5/ADH4/AKR1C1/ADH6/APOB/CRH/STAR/ADH1A/GPC5/ADH1B/APOA1/TTR/AKR1C4/CYP2C8/RDH12/ADH1C/CLPS/PNLIP
MF	GO:0016773	phosphotransferase activity, alcohol group as acceptor	322	0.228707442782049	1.5138060128179	0.000212521266112445	0.00208905334457883	0.00145786320928703	2757	tags=48%, list=31%, signal=34%	CDKL5/WNK1/NRP2/DDR2/MET/UHMK1/TAOK1/HIPK3/EGFR/AXL/IPMK/POMK/IRAK2/PRKG1/TRIO/DGKH/NUAK1/EPHA2/BUB1/NEK2/MAP3K13/CDK14/DGKI/SLK/LMTK2/TTBK2/FER/ROCK2/ALPK2/HK2/PTK7/MYLK/LTBP1/MAP3K2/TAF1L/NEK7/PGM2L1/MAP3K9/LATS1/CDK15/N4BP2/PIK3CA/PTK6/MAST4/PRKCI/PLK4/PRKDC/NEK11/CSNK1A1L/EPHA4/MAP4K5/BMPR2/PFKP/MAPK15/EIF2AK2/BUB1B/MELK/STYK1/STK31/CDK1/TTK/EPHB2/CDK6/MAPK8/SIK1/PDGFRB/PKN2/CCNB1/LATS2/PKM/P…
CC	GO:0031982	vesicle	1821	-0.222431534891584	-1.29450775737807	0.000216523805648547	0.00212498683620465	0.00148293969455652	1557	tags=21%, list=18%, signal=21%	LPAR2/TRAPPC5/UBAP1L/KIF21B/SH3GL3/ARHGAP9/SPINK2/SLA2/SLC30A10/SLC1A1/CFAP65/DDT/SPPL2B/NUCB2/PYGM/RHOH/GNG4/DNPH1/CRYAB/DDTL/CD1D/NTRK1/ATP2B2/MYOC/CNIH2/MSRA/ABCA5/KHK/SELENOP/RET/RPLP2/IL1B/APOD/AQP4/SEMG1/CD1B/PLEKHJ1/RAB17/C5/HAP1/KCNK9/SLAMF1/ASTN1/HIP1R/ALDH2/PGAM2/SERPINF2/PARM1/RPH3A/WNT4/RTN4RL1/ANGPTL1/CD8B/HID1/SPTBN4/PON1/HP/CAPN11/CORO1A/TNXB/IYD/SCNN1B/SPRN/SLC5A1/NTRK2/RBP4/SERPI…
BP	GO:1901615	organic hydroxy compound metabolic process	245	-0.31685103437804	-1.64911476432589	0.000218519399197131	0.00214114048109317	0.00149421264966796	1589	tags=28%, list=18%, signal=24%	TM7SF2/INPP5J/DDT/LDHD/SOAT2/LIPE/IL1B/ALDH2/WNT4/PON1/NPR1/IYD/IMPA2/MOGAT1/RBP4/TPO/ALDH1A1/SLC27A2/CYP39A1/SNCB/CETP/ACACB/SULT1A1/LIPC/CYP3A4/RDH5/PLD4/CES1/PCK1/ADH4/AKR1C1/SLC24A5/HSD17B3/CEBPA/CHRNB2/ADH6/NPC1L1/APOB/CYP21A2/STAR/SULT1A2/CYP4A11/DEGS2/NR5A2/ADH1A/ACSS1/FMO5/CYP2C9/EPHX2/FGFR4/NR1H4/ADH1B/APOA1/BAAT/TTR/AKR1C4/ACADL/GPD1/GC/INSM1/CYP2C8/HPN/RDH12/CFTR/DDC/ADH1C/NR0B2/PAH/CEL
BP	GO:0016570	histone modification	208	0.262283766821291	1.62971189953202	0.000222958331355153	0.00218114508181942	0.00152213019220098	3439	tags=59%, list=39%, signal=37%	HMGA2/PADI1/PADI3/SNAI2/REST/GATA3/CLOCK/RIF1/MSL3P1/PAX7/SDR16C5/RNF168/DRD1/BRCA2/MYSM1/UHRF1/TAF1L/TWIST1/EYA4/ATF2/EYA3/HDAC9/NEK11/CDK1/MAPK8/RCOR1/CCNB1/YEATS2/VEGFA/GTF3C4/PRKD1/INCENP/RSF1/LEF1/USP49/CCNA2/UBR5/JMJD1C/AURKA/RAG1/TET1/MIDEAS/TRERF1/ACTL6A/TRIM16/KDM5B/PHF20L1/LIF/SKI/KMT2A/CTNNB1/EP300/TET3/MBIP/CHEK1/NAA50/PHF20/RLF/BAZ1A/KMT2E/ASH1L/KDM3A/DR1/TET2/ATRX/AUTS2/KDM2A/DTX3L/…
CC	GO:0044815	DNA packaging complex	35	0.504155040434286	2.19037212908767	0.000224647103904341	0.00219416086811832	0.001531213366661	2185	tags=60%, list=25%, signal=45%	H2BC4/H2AC11/H2BC18/H2BC5/H3C10/H2BC21/H2BC11/NCAPG2/SMC4/CENPA/SHPRH/H2BC17/NCAPH/H1-0/H2BC6/NCAPD3/H2BC7/H3C12/SMC2/NCAPG/H1-6
BP	GO:0048863	stem cell differentiation	120	0.312672960422276	1.81573174814252	0.00022503941848249	0.00219449267322734	0.0015314449196093	1209	tags=28%, list=14%, signal=25%	HMGA2/FN1/SEMA3C/NTF4/SOX11/NRP2/SNAI2/WNT10A/SEMA3A/GREM1/REST/TGFB2/BMP4/TP63/RUNX2/GATA3/ZNF281/SEMA3D/PITX2/EDNRA/FOXC2/GDNF/SEMA7A/PRICKLE1/TWIST1/TACSTD2/TP73/OSM/YAP1/PRKDC/EIF2AK2/RUNX1/TRIM6/CDK6
CC	GO:0070469	respirasome	58	-0.46752784400272	-1.95783374560278	0.000225741854643534	0.00219784279465343	0.00153378282964229	4242	tags=88%, list=48%, signal=46%	UQCRC1/BCS1L/NDUFV2/NDUFB6/NDUFS5/NDUFC2/NDUFAF1/NDUFA9/NDUFA8/UQCRFS1/NDUFV3/NDUFV1/UQCRB/NDUFA4/NDUFB10/COX6B1/NDUFB8/NDUFS3/NDUFA6/UQCR10/COX8A/COX6A1/NDUFC1/UQCC3/NDUFB2/NDUFS6/SURF1/NDUFA2/COX5A/NDUFB9/NDUFA1/NDUFB11/COX7C/COX7B/NDUFB1/COX7A1/COX4I1/COX7A2/HIGD2A/NDUFA11/NDUFS8/DMAC1/NDUFA3/NDUFA13/NDUFA7/UQCRQ/COX6A2/UQCR11/NDUFB7/NDUFS7/COX4I2
BP	GO:1901568	fatty acid derivative metabolic process	73	-0.434378158368824	-1.89204888004768	0.000232279885220426	0.00225790796363475	0.00157569980617365	770	tags=27%, list=9%, signal=25%	GGT3P/DPEP1/PLA2G10/AKR1C1/GGT1/ACSL6/GGT6/GGTLC1/CYP4A11/LTC4S/HMGCLL1/PTGDS/CYP2C9/EPHX2/GGTLC2/AKR1C4/CYP2C8/GSTA1/CPA1/PLA2G1B
BP	GO:0015711	organic anion transport	243	-0.320313060258046	-1.66480462108972	0.000233590872024734	0.0022670530907757	0.00158208180902564	2026	tags=36%, list=23%, signal=28%	ANO3/MPC1/SLC25A29/SLC22A9/SFXN4/ABAT/XKR4/ABCB4/SLC27A5/KCNJ10/SLC6A15/SLC25A47/CA7/AGTR2/ATP8A1/SLC2A8/MPC2/TSPOAP1/SLC1A1/SLCO2A1/IL1B/SLC27A6/STARD10/ADORA2A/ANO7/SLC37A4/XKR6/PLA2G6/NPY5R/NTRK2/AGT/SLC7A2/SLC25A18/CPLX1/SLC27A2/RTBDN/MAP2K6/CPT1B/SPX/CETP/SLC4A10/ACACB/SLC23A1/ATP1A2/ABCB1/SLC25A45/TSPO2/ADORA1/SLCO5A1/CLTRN/CES1/PLA2G10/AKR1C1/SLC16A12/THRSP/SLC7A10/AQP1/FOLR1/HBA2/SNAP25/L…
BP	GO:0033561	regulation of water loss via skin	13	0.688966490724574	2.22917485287209	0.000235972163324849	0.00228292816461513	0.00159316036101918	1606	tags=69%, list=18%, signal=57%	MET/KRT16/TP63/UGCG/ABCA12/GRHL1/FLG/CLDN1/CLDN4
BP	GO:0061436	establishment of skin barrier	13	0.688966490724574	2.22917485287209	0.000235972163324849	0.00228292816461513	0.00159316036101918	1606	tags=69%, list=18%, signal=57%	MET/KRT16/TP63/UGCG/ABCA12/GRHL1/FLG/CLDN1/CLDN4
CC	GO:0045095	keratin filament	19	0.611866849449893	2.21833801331545	0.000241266650041577	0.00232818820667517	0.00162474545689113	1019	tags=47%, list=12%, signal=42%	KRT6A/CASP14/KRT6C/KRT13/KRT14/KRT80/KRT7/EPPK1/KRT78
CC	GO:0031983	vesicle lumen	152	-0.357306220416183	-1.75264727992405	0.000241410762775757	0.00232818820667517	0.00162474545689113	699	tags=19%, list=8%, signal=18%	LYZ/POMC/ORM1/EGF/CFP/CFD/LRRC7/ORM2/APOB/PCSK1/SERPINA3/MMRN1/SERPINA4/TF/SCG3/VEGFD/APOH/CLEC3B/APOA1/CLU/TTR/ZG16/OLFM4/ITIH4/INS/GHRL/CRISP3/ALB/LTF
BP	GO:0009617	response to bacterium	238	-0.319316804636088	-1.6574295798378	0.000242066386066176	0.00233084048470009	0.00162659637111664	1604	tags=29%, list=18%, signal=25%	LRG1/NUGGC/GPC3/CD160/CD1D/IL37/IL22RA1/IL1B/SEMG1/NLRP6/CCL5/PDCD4/LTA/HP/CD24/PLA2G6/PALM3/XBP1/PF4/CTSG/KLRK1/CD6/DEFB1/STAB2/LEAP2/C4BPB/VGF/STAP1/GGT3P/IL24/COCH/PCK1/JCHAIN/LYZ/CCR7/THRSP/GGT1/VIL1/CFP/MT1M/APOB/STAR/PPARGC1A/LBP/EPO/CNR1/SELP/CSF3/GPM6A/TF/VEGFD/NR1H4/GKN2/FABP4/DMBT1/PLA2G2A/CD79B/MS4A1/ZG16/C4BPA/CRP/ADIPOQ/REG4/CHGA/LTF/REG3G/PGC/PNLIPRP2/PLA2G1B/CLPS
BP	GO:0060445	branching involved in salivary gland morphogenesis	12	0.679321999237016	2.13441660187137	0.000243578640023508	0.00233585274110148	0.00163009421583279	334	tags=42%, list=4%, signal=40%	SEMA3C/SNAI2/SEMA3A/TGM2/PLXNA1
BP	GO:0006023	aminoglycan biosynthetic process	60	0.391825252788283	1.93705973235227	0.000243597861310089	0.00233585274110148	0.00163009421583279	1266	tags=42%, list=14%, signal=36%	VCAN/CHST6/GALNT5/HAS2/CHST11/CHST15/GPC6/HS3ST3A1/CHSY3/B4GALT5/KERA/ST3GAL4/CHST3/B3GNT4/B3GALNT1/DSE/HS3ST3B1/CSGALNACT2/XYLT1/ST3GAL1/LUM/PDGFRB/AGRN/HS2ST1/SDC1
BP	GO:0030178	negative regulation of Wnt signaling pathway	93	0.344395787072013	1.87005821685064	0.000243731205350073	0.00233585274110148	0.00163009421583279	1371	tags=31%, list=16%, signal=27%	DKK1/HECW1/SNAI2/BICC1/PTPRU/GREM1/CDH2/NOG/CTHRC1/CAV1/APCDD1L/SOX30/FZD6/ALPK2/GLI3/PRICKLE1/SFRP2/DKK2/SHISA6/WNT5A/LATS1/WWTR1/LRP1/CSNK1A1L/NKD1/MCC/DACT1/LATS2/FERMT1
BP	GO:1901861	regulation of muscle tissue development	69	0.377999047840111	1.90573430348513	0.000244542430041969	0.00233996537746409	0.00163296425324078	1741	tags=42%, list=20%, signal=34%	DKK1/SIX1/LOX/SIX4/GREM1/BMP4/NOG/WNT2/CENPF/JPH2/ZFPM2/TWIST1/IGFBP5/TP73/FZD7/HDAC9/YAP1/NLN/SHOX2/FGF2/EFNB2/CDK1/CCNB1/CXADR/CDON/LEF1/PIM1/GPC1/FRS2
BP	GO:0043616	keratinocyte proliferation	30	0.505416714266064	2.10087891097507	0.000245229471883904	0.00234269772448717	0.00163487104428098	1436	tags=63%, list=16%, signal=53%	EREG/KLK8/CDH3/CD109/SNAI2/TP63/HAS2/SDR16C5/SLURP1/CDH13/AREG/EPPK1/YAP1/EFNB2/IRF6/FERMT1/NOTCH2/ZFP36L1/PRKD1
CC	GO:0005759	mitochondrial matrix	274	-0.308801907212896	-1.62853828604394	0.000245593066479549	0.00234269772448717	0.00163487104428098	4782	tags=81%, list=54%, signal=38%	ATP5PB/MTG2/TEFM/DNAJC19/HMGCL/SUOX/NDUFS2/WARS2/ERAL1/ELAC2/POLDIP2/ACAD8/ACO2/COASY/MRPL11/MRPL17/MRPL21/ABHD10/MRPS18C/MTERF4/IDH3B/FAHD1/DGUOK/FPGS/PCCB/TUFM/TRMT10C/COQ5/MRPL22/IDH3G/NDUFAB1/RPUSD3/MRPL51/MRPL32/MALSU1/MRPL48/IVD/MRPL36/BTD/MRPS14/PIN4/PDSS2/ECHS1/MRPS33/MRPS15/MRPL58/MRPL28/SARS2/MRPS9/MRPL16/FASTKD5/SDHAF3/PRDX5/SDHAF2/CBR4/NUDT9/CCAR2/FDX1/MRPS28/AUH/SIRT5/ACAD10/LYRM4/ME…
BP	GO:0060348	bone development	113	0.313986667365728	1.77855233180548	0.000247259927253736	0.00235049962455384	0.00164031566497449	1417	tags=34%, list=16%, signal=29%	EPYC/MMP13/LOX/SULF1/GREM1/CCN4/COL1A1/TFAP2A/BMP4/RUNX2/FBN1/MMP14/HAS2/PITX2/DLX5/TTC9/SIGLEC15/PDGFC/SULF2/MMP16/GLI3/LRRC17/SFRP2/TWIST1/SPARC/SH3PXD2B/PLS3/SHOX2/RANBP3L/BMPR2/RAB23/XYLT1/RARG/GPR68/SERPINH1/NOTCH2/NAB1/INSIG2
BP	GO:0071825	protein-lipid complex subunit organization	18	-0.63453184766584	-2.02576402828341	0.000247366062117784	0.00235049962455384	0.00164031566497449	1522	tags=67%, list=17%, signal=55%	SOAT2/ABCA5/AGT/APOM/CETP/LIPC/PLA2G10/SH3GL2/APOB/PLA2G2A/APOA1/ALB
BP	GO:0050778	positive regulation of immune response	268	-0.311137405256235	-1.63863490705967	0.000247562419633773	0.00235049962455384	0.00164031566497449	1599	tags=28%, list=18%, signal=24%	C8A/ELMO1/CD160/SLA2/CD1D/SUSD4/IL1B/CD1B/C5/CCL5/TESPA1/FFAR3/LTA/PLA2G6/WIPF3/XBP1/SKAP1/MUC13/CFHR1/GRAP2/CD247/CTSG/KLRK1/IL33/CD3E/ICAM3/IL18RAP/TBX21/PVRIG/SLAMF6/C4BPB/TNFRSF13C/STAP1/COCH/CLEC10A/VAV3/PCK1/CD22/CCR7/C8G/CD3D/NCR3/CYFIP2/UBASH3A/FCN3/BTNL9/CFP/CFD/CPB2/C7/MUC15/CD79A/FYB2/ZAP70/LBP/COLEC11/CNR1/BMX/BLNK/CD79B/BTNL8/CLU/MS4A1/BTNL3/BLK/C4BPA/FCER2/CRP/AZGP1/APCS/CCL19/C6/MU…
MF	GO:0005102	signaling receptor binding	701	-0.255457935562179	-1.44464861659952	0.000248262020107385	0.00235349320609539	0.00164240476069086	1693	tags=29%, list=19%, signal=25%	SOCS2/GMFG/PTN/CHAC1/PRLR/SOCS1/PIK3AP1/FGF12/AGTR2/CALCA/GDF9/LRG1/WFIKKN2/WNT6/PROK1/NLGN1/CD8A/CD160/MST1/TSPOAP1/UCN/DDT/MAG/NTRK1/IL37/MYOC/IL1B/NRTN/GDF10/JUND/ADORA2A/C5/SEMA6A/HAP1/MRAP/CCL5/METRN/TESPA1/CORT/WFIKKN1/XCL2/WNT4/AGR2/ANGPTL1/CD8B/CCDC62/SHC2/LTA/HMGN3/LRRC4B/CMTM5/TNXB/INS-IGF2/HCST/IGSF11/CD2/NPFF/PACRG/AGT/CCL16/ADRA2A/C1QTNF9/CHRNA10/LGI1/DHH/SEMA3G/CALCB/LGALS12/PF4/GFR…
CC	GO:0015630	microtubule cytoskeleton	614	0.198292461087693	1.41847746659003	0.000248997069279733	0.00235681306378529	0.00164472155092446	2272	tags=34%, list=26%, signal=27%	IVL/MACF1/GSDMC/CDKL5/RP1L1/KANK4/SERINC5/DNAH3/KIF26B/TAOK1/CLMP/ZNF365/CKAP2L/DNAH11/GAS2L3/DRC1/ITGB6/KIF14/FAM83D/KLHL4/BICD1/KIF23/REEP3/ECT2/RIF1/ASPM/CENPF/KIF18A/PODXL/KIF20A/KIF20B/PLAG1/CEP170/NUAK1/TOP2A/NEK2/CEP55/DAAM1/HMMR/PRKAR2A/DLGAP5/BRCA2/SNCG/PLEKHA7/FAM161B/TTBK2/FER/CENPE/ROCK2/DLG5/TPX2/RAPGEF6/PPP4R2/CLIP4/NEK7/CLIC4/TEKT1/KIF15/SLC16A1/KIF4A/STIL/LATS1/AJUBA/EYA3/DNAH5/RP…
BP	GO:0016569	covalent chromatin modification	215	0.257849455088281	1.63630164001882	0.000251342631967922	0.00237534302186968	0.00165765283591579	3439	tags=59%, list=39%, signal=37%	HMGA2/PADI1/PADI3/SNAI2/REST/GATA3/CLOCK/RIF1/MSL3P1/PAX7/SDR16C5/RNF168/DRD1/BRCA2/MYSM1/UHRF1/TAF1L/TWIST1/EYA4/ATF2/EYA3/HDAC9/NEK11/CDK1/MAPK8/RCOR1/CCNB1/YEATS2/VEGFA/GTF3C4/PRKD1/INCENP/RSF1/ATF7IP/LEF1/USP49/CCNA2/UBR5/JMJD1C/HELLS/AURKA/RAG1/TET1/MIDEAS/TRERF1/ACTL6A/TRIM16/KDM5B/PHF20L1/LIF/SKI/KMT2A/CTNNB1/EP300/TET3/MBIP/CHEK1/NAA50/PHF20/RLF/BAZ1A/KMT2E/ASH1L/KDM3A/DR1/TET2/ATRX/AUTS2…
BP	GO:1905331	negative regulation of morphogenesis of an epithelium	11	0.7148225268854	2.18243036538366	0.000253577543588329	0.00239277176723409	0.00166981563047379	1993	tags=82%, list=23%, signal=63%	SULF1/BMP4/GATA3/TACSTD2/WNT5A/NKD1/PHLDB2/STAT1/CTNNB1
BP	GO:0009605	response to external stimulus	1175	-0.238190614762256	-1.372228550472	0.000254181078469518	0.00239477680699589	0.00167121486410728	1487	tags=22%, list=17%, signal=21%	CD1D/MAG/PHF24/NTRK1/IL37/RET/SUSD4/IL22RA1/IL1B/APOD/NRTN/AQP4/SEMG1/PDK4/ADORA2A/C5/KLRG1/SEMA6A/NLRP6/SLAMF1/ECSCR/SERPINF2/CCL5/PDCD4/ISG20/XCL2/WNT4/RTN4RL1/FFAR3/SPTBN4/HSD11B2/LTA/PON1/HP/CD24/CMTM5/CORO1A/NPAS1/PLA2G6/PSTPIP1/NPY5R/PALM3/XBP1/FUT7/AGER/NPFF/GFRA2/AGT/AJAP1/UBD/CCDC88B/CCL16/SLC7A2/TRIM40/MUC13/AGBL4/CHRNA10/SSTR2/LGI1/TSPAN32/SEMA3G/PDE6B/CFHR1/HYAL1/MYOT/PF4/PKLR/GFRA1/C…
BP	GO:1990266	neutrophil migration	52	-0.477686970283116	-1.97035515253861	0.00025638464932857	0.00241182733101101	0.00168311371375858	1509	tags=40%, list=17%, signal=34%	RHOH/IL1B/CCL5/XCL2/FUT7/CCL16/PF4/VAV3/DPEP1/CCR7/MCOLN2/CCL23/LBP/EDN3/UMOD/CCL21/CCL19/CCL14/CCL15/PLA2G1B/GP2
BP	GO:0044409	entry into host	70	0.382497571139935	1.93506117538643	0.000257318292140095	0.002416897578322	0.00168665202791215	2238	tags=53%, list=25%, signal=40%	KRT6A/MET/ITGA2/EGFR/AXL/ITGB6/ITGB3/CAV1/EPHA2/ITGB1/ITGAV/HAVCR1/ITGB5/CAV2/CLEC5A/CD80/EFNB2/CXCL8/CDK1/TRIM6/ITGA5/CLDN1/CXADR/NECTIN1/CBL/IDE/NPC1/NECTIN4/ITCH/CTNND1/CD55/LGALS1/CTNNB1/XPR1/SLC20A2/ICAM1/CDH1
BP	GO:0048048	embryonic eye morphogenesis	21	0.576385530309979	2.17895047043525	0.000260190533449924	0.00243880360969286	0.00170193933365757	1794	tags=76%, list=20%, signal=61%	SOX11/TFAP2A/MFAP5/FBN1/STRA6/ALDH1A3/TWIST1/WNT5A/FOXL2/RARG/ZEB1/EFEMP1/MFAP2/FRS2/SP3/FOXF2
BP	GO:0006067	ethanol metabolic process	15	-0.680746569745098	-2.08729191661362	0.000260642413310595	0.00243880360969286	0.00170193933365757	1373	tags=67%, list=16%, signal=56%	ALDH2/ALDH1A1/SULT1A1/ADH4/ADH6/SULT1A2/ADH1A/ACSS1/ADH1B/ADH1C
BP	GO:0043583	ear development	99	0.323701955533395	1.79651985192253	0.000260845258711434	0.00243880360969286	0.00170193933365757	1417	tags=37%, list=16%, signal=32%	COL11A1/GJB6/SIX1/SIX4/GJB2/TGFB2/TFAP2A/BMP4/NOG/CTHRC1/ADAM10/GATA3/BDNF/CELSR1/ROR1/NKX3-2/DLX5/STRA6/GLI2/ALDH1A3/FZD6/PRRX1/PTK7/GLI3/OTX1/TWIST1/SPARC/WNT5A/PAX8/RPGRIP1L/EPHA4/MCM2/EPHB2/PDGFRB/ZEB1/ESRP1/INSIG2
BP	GO:0030574	collagen catabolic process	22	0.564566734798871	2.17906914716617	0.000263814318944044	0.00246280318477642	0.00171868763625292	1186	tags=55%, list=13%, signal=47%	KLK6/MMP13/MMP11/ADAMTS2/MMP14/FAP/ADAMTS14/ITGB1/MMP16/MMP2/CTSK/MRC2
BP	GO:0023056	positive regulation of signaling	852	0.180715741214345	1.3235265475984	0.000265258802578828	0.00247251888431163	0.00172546781778425	1828	tags=29%, list=21%, signal=26%	SCEL/EREG/ZBED2/SCUBE3/DKK1/INHBA/PTGS2/MACF1/KLK6/WNK1/CDH3/SOX11/CACNG4/CALB2/MET/SULF1/ITGA2/TSPAN5/MAML2/SLC24A2/TAOK1/SEMA3A/WNT7B/S100A4/GREM1/FOXD1/CCN4/KLK5/ANKRD1/ESM1/IL6ST/TGFB2/XDH/HCAR2/NMU/LIMS1/ANO1/IGFBP3/ASXL2/TGM2/IL31RA/IL11/PLA2R1/EGFR/COL3A1/BCAR3/CDH2/COL1A1/AXL/BMP4/TP63/AR/GRIN2D/GATA3/CCL13/BDNF/ITGB3/CAV1/IRAK2/C1QTNF3/ADAM9/ECT2/ROR1/IRS1/THBS1/TRPS1/ASPM/ADRA1B/UNC5B/T…
BP	GO:0072088	nephron epithelium morphogenesis	38	0.492565729362366	2.19568828074877	0.000266051535532909	0.00247613921520294	0.00172799429573446	1993	tags=66%, list=23%, signal=51%	GREB1L/FMN1/SIX1/SIX4/KIF26B/GREM1/FOXD1/BMP4/NOG/GATA3/WT1/GDNF/GLI3/LHX1/TACSTD2/PAX8/FGF2/FGF1/VEGFA/DCHS1/LAMA5/PKD2/STAT1/LIF/CTNNB1
BP	GO:0046942	carboxylic acid transport	164	-0.34668990836428	-1.72359528494395	0.000269926496543833	0.0025083912971691	0.00175050167872848	2020	tags=40%, list=23%, signal=31%	MPC1/SLC25A29/SLC22A9/SFXN4/ABAT/ABCB4/SLC27A5/KCNJ10/SLC6A15/SLC25A47/AGTR2/MPC2/TSPOAP1/SLC1A1/SLCO2A1/IL1B/SLC27A6/STARD10/ADORA2A/PLA2G6/NPY5R/NTRK2/AGT/SLC7A2/SLC25A18/CPLX1/SLC27A2/MAP2K6/CPT1B/SPX/ACACB/SLC23A1/ATP1A2/SLC25A45/TSPO2/ADORA1/CLTRN/CES1/PLA2G10/AKR1C1/SLC16A12/THRSP/SLC7A10/FOLR1/SNAP25/LCN12/CASR/CYP4A11/PLA2G2D/ACE2/SLC43A1/NR1H4/GLS2/FABP4/PLA2G2A/SLC16A11/SLC38A11/AKR1C4/…
BP	GO:0006954	inflammatory response	274	-0.307669823874911	-1.62256798270112	0.000270856343801952	0.00251321855976236	0.00175387042398074	1433	tags=35%, list=16%, signal=31%	SIGIRR/IL34/SNCA/AKNA/C4A/CDO1/CXCR6/CD96/PTN/PIK3AP1/AGTR2/CALCA/SERPINA1/UCN/DDT/IL37/IL1B/APOD/ADORA2A/C5/KLRG1/NLRP6/SERPINF2/CCL5/PDCD4/XCL2/FFAR3/LTA/HP/PSTPIP1/NPY5R/FUT7/AGER/NPFF/AGT/CCL16/SLC7A2/HYAL1/PF4/GAL/PLP1/DNASE1/IL33/CD6/CMA1/IL18RAP/CRHBP/CCR6/STAP1/GGT3P/ADORA1/PLD4/DPEP1/LYZ/CCR7/GGT1/NCR3/ORM1/CEBPA/TLR10/ORM2/CRH/CCL23/SERPINA3/TACR1/CD40LG/LBP/EPO/CNR1/BLNK/SELP/PLA2G2D/A…
BP	GO:0007178	transmembrane receptor protein serine/threonine kinase signaling pathway	171	0.277728993653277	1.66497191346506	0.000271670713470415	0.00251696134537492	0.00175648235797418	2024	tags=41%, list=23%, signal=32%	DKK1/INHBA/SOX11/CD109/LOX/SULF1/GREM1/FOXD1/TGFB2/COL1A2/COL3A1/BMP4/NOG/RUNX2/FBN1/CAV1/ITGA3/ADAM9/CHST11/THBS1/SKIL/DLX5/PPM1L/BMP8B/ADAM17/LTBP2/LNPEP/ITGB5/PCSK6/CAV2/LTBP1/SFRP2/BCL9L/TGFBRAP1/TWSG1/WNT5A/FSTL1/CDKN2B/WWTR1/BMPR2/SLC2A10/TTK/ASPN/GDF6/ZEB1/DSG4/FERMT1/NOTCH2/PMEPA1/LEF1/CBL/NODAL/SMURF2/SMURF1/SNX6/HFE/DKK3/BMP8A/HTRA1/CTDSPL2/FZD1/HIVEP1/IL17RD/FERMT2/FSTL3/SKI/NREP/SPRED…
BP	GO:0032098	regulation of appetite	13	-0.70905975859637	-2.06473414305659	0.000272567229605851	0.00252145274034174	0.00175961671521666	1873	tags=77%, list=21%, signal=61%	NENF/UCN/NUCB2/NPFF/SPX/POMC/CARTPT/NPY/SCTR/GHRL
BP	GO:1901342	regulation of vasculature development	150	0.284345992783211	1.69724660236772	0.000277464094590163	0.00256288101850703	0.00178852778286269	1576	tags=36%, list=18%, signal=30%	HMGA2/PTGS2/ADAM12/THBS2/SULF1/GREM1/TGFB2/XDH/ANXA1/BMP4/ISM1/ADAM10/THBS1/ITGB8/EPHA2/ITGB1/FOXC2/WT1/SRPX2/F3/ROCK2/ADM/SERPINE1/ANGPTL4/HK2/SFRP2/TWIST1/ANGPT2/SPARC/ATF2/WNT5A/HDAC9/ATP2B4/FGF2/EFNB2/PGK1/CEACAM1/CXCL8/RUNX1/ITGA5/PPARG/GTF2I/FGF1/PKM/PLK2/VEGFA/PRKD1/HSPG2/COL4A2/ANXA3/NODAL/AGO2/GPNMB/NF1
BP	GO:0007204	positive regulation of cytosolic calcium ion concentration	116	-0.383686017415239	-1.81123958883506	0.000278444361477708	0.00256806215314681	0.00179214348065868	1885	tags=45%, list=21%, signal=36%	GSTM2/CCR10/S1PR1/SNCA/CX3CR1/HCRT/HRC/CXCR6/CALCA/F2RL3/LPAR2/HAP1/CACNA1A/GNG3/CD24/CORO1A/PLA2G6/CACNB2/NPFF/AGT/CHRNA10/P2RX5/GLP1R/CD52/CAPN3/JSRP1/P2RY8/ADCY5/ATP1A2/CCR6/CCR7/P2RX2/MCOLN3/MCOLN2/RAMP3/FFAR1/TACR1/GPR18/CXCR5/EPO/CNR1/SLC8A2/S1PR4/CCL21/RIC3/TRPV6/MS4A1/IAPP/CCKBR/CCL19/GHRL/PLA2G1B
CC	GO:0030141	secretory granule	392	-0.280856846880216	-1.53319473044676	0.000282080922990082	0.00259579056922832	0.00181149398588246	1128	tags=19%, list=13%, signal=17%	FSTL4/SLC27A2/PF4/GAL/CTSG/SLC2A4/SPX/SFTPA1/CMA1/SELL/CRHBP/SYT9/SERPINA5/STXBP5L/RAB37/PLA2G10/CADPS/LYZ/POMC/ORM1/EGF/CFP/CFD/LRRC7/ANPEP/ORM2/PCSK1/SNAP25/SERPINA3/MMRN1/CHGB/SV2B/KIF1A/TBC1D10C/SERPINA4/SELP/KCNJ11/SLCO4C1/PIGR/CARTPT/TF/SCG3/VEGFD/APOH/DMBT1/MYRIP/PLA2G2A/CLEC3B/SPACA3/APOA1/CLU/RAB26/TTR/P2RX1/ZG16/OLFM4/PRSS3/ITIH4/TFF3/PCSK1N/NPY/INS/GHRL/CHGA/CRISP3/ALB/CUZD1/CA4/LTF/KL…
BP	GO:0010812	negative regulation of cell-substrate adhesion	39	0.462906655689495	2.08053058985094	0.000282298582479762	0.00259579056922832	0.00181149398588246	2002	tags=56%, list=23%, signal=44%	POSTN/SPOCK1/MELTF/COL1A1/MMP14/THBS1/RASA1/SERPINE1/EFNA5/ANGPT2/TACSTD2/FZD7/LRP1/MAP4K4/PHLDB2/ACTN4/NF1/AP1AR/JAG1/GBP1/LGALS1/CORO1C
BP	GO:0019935	cyclic-nucleotide-mediated signaling	85	-0.411446551891593	-1.85346190470265	0.00028975773859997	0.00266038439458203	0.00185657132283734	2379	tags=55%, list=27%, signal=41%	KSR1/GPR61/PDE9A/PDE7A/PRKAR2B/KCNC2/PDE3B/GALR1/NPPA/ADGRB3/S1PR1/ADGRG5/CALCA/LPAR2/UCN/RAMP1/ADORA2A/MRAP/ADCY4/NPR1/ADRA2A/CALCB/RAMP2/PF4/GAL/GLP1R/GUCA2B/ADCY5/DEFB1/PEX5L/APLP1/MRAP2/ADGRG2/GCGR/AQP1/RAMP3/CRH/CNR1/ADRA2C/UCN3/RUNDC3A/S1PR4/VIP/IAPP/GPHA2/SCTR/CHGA
BP	GO:0051336	regulation of hydrolase activity	575	0.196702888580822	1.3999134126501	0.000290966819464803	0.0026674862311414	0.00186152739840388	1250	tags=22%, list=14%, signal=20%	A2ML1/ANXA8/PTGS2/FN1/CST6/CDKL5/WNK1/NTF4/PLXNC1/CD109/ANOS1/SERPINB5/TBC1D3G/ITGA2/COL7A1/SPOCK1/PHACTR3/ANTXR1/PPP2R2C/ELFN2/KNL1/REST/TGFB2/XDH/LIMS1/ANXA1/ARHGAP23/IGFBP3/MYO9A/PLA2R1/EGFR/BCAR3/DEPDC1/ARHGAP11B/RASA2/COL6A3/TP63/PLXNA1/CCL13/BDNF/CAV1/FGD6/BICD1/PRKG1/ECT2/TBC1D2/RASAL2/ARHGAP42/THBS1/TNFSF15/RASA1/SPOCD1/ASPH/EDNRA/MGAT5/NUAK1/EPHA2/RGS20/FOXJ1/DOCK5/ITGB1/SLIT2/DGKI/F3/PM…
BP	GO:0071827	plasma lipoprotein particle organization	15	-0.677405707484265	-2.07704822960662	0.000292557345423433	0.00267805857006443	0.00186890539283949	1522	tags=73%, list=17%, signal=61%	SOAT2/ABCA5/AGT/APOM/CETP/LIPC/PLA2G10/APOB/PLA2G2A/APOA1/ALB
CC	GO:0072686	mitotic spindle	66	0.369408803048479	1.85508435908216	0.000295292078498469	0.00269905774436511	0.00188355984085434	3113	tags=65%, list=35%, signal=42%	CKAP2L/FAM83D/KIF23/ECT2/ASPM/KIF18A/KIF20B/CEP170/CENPE/TPX2/KIF11/CDK1/STAG1/PRC1/YEATS2/RACGAP1/ESPL1/GPSM2/KIF18B/AURKA/CDC14C/DYNLT3/MAD2L1/OR2A4/NUSAP1/PKD2/NIN/DCDC1/SPAG5/TOGARAM1/GOLGA2/FAM161A/CLTC/SMC3/CTTN/STAG2/DIAPH1/KNSTRN/TBL1XR1/CLASP1/MAP4/NUMA1/NCOR1
BP	GO:0015837	amine transport	48	-0.485716916734044	-1.96727948053141	0.000296224033330755	0.00270354095397548	0.0018866884858779	2006	tags=56%, list=23%, signal=44%	PRKN/DTNBP1/ABAT/SNCA/AGTR2/ADORA2A/FFAR3/NPY5R/AGT/ADRA2A/SLC18A1/ATP1A2/SYT9/ADORA1/CLTRN/CHRNB2/CRH/CNR1/ADRA2C/ACE2/SLC43A1/CARTPT/SYT6/VIP/DDC/SLC38A3/CHGA
BP	GO:0010647	positive regulation of cell communication	847	0.182166477368042	1.32480914949463	0.000297550408862867	0.00271160521410148	0.0018923161967156	1828	tags=29%, list=21%, signal=26%	SCEL/EREG/ZBED2/SCUBE3/DKK1/INHBA/PTGS2/MACF1/KLK6/WNK1/CDH3/SOX11/CACNG4/CALB2/MET/SULF1/ITGA2/TSPAN5/MAML2/SLC24A2/TAOK1/SEMA3A/WNT7B/S100A4/GREM1/FOXD1/CCN4/KLK5/ANKRD1/ESM1/IL6ST/TGFB2/XDH/HCAR2/NMU/LIMS1/ANO1/IGFBP3/ASXL2/TGM2/IL31RA/IL11/PLA2R1/EGFR/COL3A1/BCAR3/CDH2/COL1A1/AXL/BMP4/TP63/AR/GRIN2D/GATA3/CCL13/BDNF/ITGB3/CAV1/IRAK2/C1QTNF3/ADAM9/ECT2/ROR1/IRS1/THBS1/TRPS1/ASPM/ADRA1B/UNC5B/T…
BP	GO:0072009	nephron epithelium development	61	0.381947843477803	1.89453973015074	0.000305730632468628	0.00278201247137872	0.00194145048537206	2039	tags=61%, list=23%, signal=47%	GREB1L/FMN1/SIX1/SIX4/KIF26B/WNT7B/GREM1/FOXD1/BMP4/NOG/GATA3/PODXL/FOXJ1/FOXC2/WT1/GDNF/GLI3/LHX1/TACSTD2/YAP1/PAX8/WWTR1/FGF2/MYO1E/FGF1/IQGAP1/NOTCH2/VEGFA/DCHS1/LAMA5/JAG1/PKD2/STAT1/LIF/CTNNB1/FOXC1/BASP1
BP	GO:0007229	integrin-mediated signaling pathway	64	0.400731246398965	2.00435585970797	0.000306495922210782	0.00278483831990924	0.00194342252721502	1947	tags=55%, list=22%, signal=43%	FN1/ITGA11/ITGA2/LIMS1/COL3A1/LAMA3/ITGB6/ADAM10/ITGB3/ITGA3/ADAM9/ITGB8/FLNA/ITGB1/ITGB4/ITGAV/ITGB5/SEMA7A/ITGA6/LOXL3/ITGBL1/ITGA1/CEACAM1/SLC2A10/ITGA5/FERMT1/ITGA9/PRKD1/DST/LAMA5/DOCK1/MYH9/NRP1/FERMT2/ERBIN
CC	GO:0032154	cleavage furrow	36	0.467048639011042	2.06001306608301	0.000310238791820856	0.00280682688361138	0.00195876742883259	1908	tags=53%, list=22%, signal=42%	HMCN1/ECT2/KIF20A/CEP55/ITGB1/MYLK/PLK4/NDE1/SPIRE1/PSD2/PKN2/SSH1/PLCD3/SVIL/RACGAP1/MYH10/RDX/OR2A4/MYH9
BP	GO:0045841	negative regulation of mitotic metaphase/anaphase transition	21	0.570587542718531	2.15703193305773	0.000311207618218832	0.00280682688361138	0.00195876742883259	1729	tags=57%, list=20%, signal=46%	CENPF/BUB1/TRIP13/BUB1B/TTK/CCNB1/SPDL1/CDC20/PLK1/MAD2L1/NDC80/RAD21
BP	GO:1902100	negative regulation of metaphase/anaphase transition of cell cycle	21	0.570587542718531	2.15703193305773	0.000311207618218832	0.00280682688361138	0.00195876742883259	1729	tags=57%, list=20%, signal=46%	CENPF/BUB1/TRIP13/BUB1B/TTK/CCNB1/SPDL1/CDC20/PLK1/MAD2L1/NDC80/RAD21
BP	GO:1905819	negative regulation of chromosome separation	21	0.570587542718531	2.15703193305773	0.000311207618218832	0.00280682688361138	0.00195876742883259	1729	tags=57%, list=20%, signal=46%	CENPF/BUB1/TRIP13/BUB1B/TTK/CCNB1/SPDL1/CDC20/PLK1/MAD2L1/NDC80/RAD21
BP	GO:2000816	negative regulation of mitotic sister chromatid separation	21	0.570587542718531	2.15703193305773	0.000311207618218832	0.00280682688361138	0.00195876742883259	1729	tags=57%, list=20%, signal=46%	CENPF/BUB1/TRIP13/BUB1B/TTK/CCNB1/SPDL1/CDC20/PLK1/MAD2L1/NDC80/RAD21
BP	GO:0001837	epithelial to mesenchymal transition	68	0.386486318814233	1.95266962612723	0.000314491139348996	0.00283109017486893	0.001975699767948	2618	tags=59%, list=30%, signal=42%	HMGA2/SNAI2/S100A4/GREM1/LOXL2/TGFB2/COL1A1/BMP4/NOG/WNT2/FAM83D/GATA3/HAS2/DLG5/SFRP2/TWIST1/BCL9L/LOXL3/WNT5A/WWTR1/PHLDB2/LEF1/JAG1/PDPN/FOXF2/IL17RD/CTNNB1/SPRED1/TGFB1I1/FOXC1/VASN/GSK3B/HIF1A/RTN4/DACT3/ACVR1/TGFBR2/SMAD3/SMAD7/RFLNB
BP	GO:0010770	positive regulation of cell morphogenesis involved in differentiation	84	0.349455153542133	1.86095355264105	0.000314822405141368	0.00283109017486893	0.001975699767948	2051	tags=46%, list=23%, signal=36%	MACF1/FN1/CDKL5/CRABP2/PLXNC1/LIMS1/PLXNA1/BDNF/HAS2/SKIL/FLNA/MAP3K13/DOCK5/SLIT2/L1CAM/EFNA5/SEMA7A/SHOX2/PRKDC/LRP1/EPHA4/UNC13D/BMPR2/VEGFA/TIAM2/LIMK1/ZEB2/ANKRD27/DOCK1/PTPRD/PLXNA3/LRP8/DBN1/NRP1/RAC3/RREB1/NIN/TNFRSF12A/ADNP
BP	GO:0045944	positive regulation of transcription by RNA polymerase II	533	0.199915968552257	1.3817379761101	0.000325095352662642	0.00291918466232554	0.00203717723693521	2056	tags=32%, list=23%, signal=26%	HMGA2/ZBED2/INHBA/SOX11/SIX1/MET/SIX4/MAML2/NCOA2/TBX15/GREM1/FOXD1/REST/TGFB2/KLF7/E2F7/ASXL2/IL11/EGFR/TFAP2C/ZNF827/CCNT1/HOXA10/ELF5/TFAP2A/BMP4/NOG/SALL4/TP63/RUNX2/WNT2/AR/GATA3/ELK3/CLOCK/PITX2/MICAL2/EHF/PYGO1/PAX7/YY2/APLN/DLX5/PLAG1/TOP2A/ZNF750/FOXJ1/NOD2/GLI2/DLGAP5/FOXC2/WT1/CDH13/SOX30/LMO7/MYSM1/PRRX1/SERPINE1/UHRF1/GDNF/GRHL1/GLI3/OTX1/REL/CAVIN4/FOXM1/BACH1/ATAD2/ZFPM2/SFRP2/TWIS…
CC	GO:0030133	transport vesicle	188	-0.33641521581446	-1.69907434441877	0.000329650727697118	0.00295575557308514	0.00206269855043585	1213	tags=22%, list=14%, signal=20%	KIRREL3/SLC18A1/SYNGR4/SLC2A4/LGI3/TMEM163/IL33/SPX/NRGN/SYT9/VGF/SCAMP5/SH3GL2/NRSN1/NTS/FOLR1/SYN2/PCSK1/SNAP25/SLC18A3/FGFR3/SYP/SYNPR/SEPTIN1/SV2B/KIF1A/SVOP/RAB3C/GAD2/FGFR4/GABRA2/SCG3/SYT6/MYRIP/RAB26/SCGN/DDC/INS/CHGA/CUZD1/CA4/SYCN
BP	GO:0043534	blood vessel endothelial cell migration	47	0.432802644236105	2.01344350168582	0.000337484167258329	0.00302156877235381	0.00210862683759436	2001	tags=51%, list=23%, signal=40%	PTGS2/GREM1/ANXA1/THBS1/EPHA2/ITGB1/SLIT2/FOXC2/SRPX2/ADAM17/ANGPT2/HDAC9/ATP2B4/FGF2/EFNB2/PPARG/PLK2/VEGFA/PRKD1/NF1/AKT3/MYH9/NRP1/SPRED1
BP	GO:0002684	positive regulation of immune system process	418	-0.283934404312592	-1.55491953852482	0.000340662604389637	0.00304557341501042	0.00212537867663762	1444	tags=28%, list=16%, signal=24%	TAL1/C8A/SIRPG/ELMO1/CD160/SLA2/RHOH/CD1D/SUSD4/IL1B/CD1B/C5/CCL5/TESPA1/XCL2/FFAR3/LTA/CD24/CORO1A/PLA2G6/WIPF3/XBP1/FUT7/SKAP1/CD2/RBP4/AGER/CCDC88B/MUC13/RASAL3/ZBTB16/CFHR1/GRAP2/PF4/CD247/CTSG/PDCD1/KLRK1/IL33/CD3E/ICAM3/CD6/EBI3/CD27/IL18RAP/TBX21/TRIM15/PVRIG/SLAMF6/CCR6/IGFBP2/C4BPB/TNFRSF13C/IHH/STAP1/COCH/CLEC10A/VAV3/CD5/PCK1/CD22/TMIGD2/CCR7/C8G/CD3D/NCR3/CYFIP2/CEBPA/UBASH3A/CHRNB2/F…
BP	GO:0034308	primary alcohol metabolic process	45	-0.494104282763455	-1.97100778756472	0.000345476879019291	0.00308411138063285	0.00215227271569483	1518	tags=47%, list=17%, signal=39%	LIPE/ALDH2/WNT4/RBP4/ALDH1A1/SULT1A1/CYP3A4/RDH5/ADH4/AKR1C1/ADH6/SULT1A2/ADH1A/ACSS1/ADH1B/TTR/AKR1C4/GPD1/CYP2C8/RDH12/ADH1C
MF	GO:0022843	voltage-gated cation channel activity	64	-0.46554059001511	-1.99022624240652	0.000346482366510881	0.00308589787773209	0.00215351943751801	2173	tags=64%, list=25%, signal=49%	KCNA2/TMC2/KCNJ4/KCNC2/KCNAB1/KCNT1/KCNH3/CACNA1F/CATSPER3/KCNJ10/KCNH1/KCNE3/TSPOAP1/KCNV1/KCNK9/KCNG3/CACNA1A/CACNB2/KCNIP2/KCNH2/KCNF1/CACNA1I/KCNE2/KCNA6/KCNA5/KCNB2/CACNA1B/KCNG1/HCN1/KCNQ1/CACNA2D2/SNAP25/LRRC26/KCNQ2/KCNH6/CNR1/KCNJ11/ABCC8/KCNH8/KCNK3/KCNJ16
BP	GO:0071560	cellular response to transforming growth factor beta stimulus	129	0.29493840329626	1.71597107327833	0.000346684804029994	0.00308589787773209	0.00215351943751801	2099	tags=43%, list=24%, signal=33%	POSTN/SOX11/CD109/LOX/WNT10A/ANKRD1/TGFB2/LIMS1/COL1A2/COL3A1/COL1A1/WNT2/FBN1/CAV1/ITGA3/ADAM9/CHST11/THBS1/NOX4/SKIL/ADAM17/LTBP2/ITGB5/CAV2/LTBP1/BCL9L/TGFBRAP1/TWSG1/WNT5A/CDKN2B/SLC2A10/ASPN/CLDN1/ZEB1/FERMT1/ZFP36L1/PMEPA1/CBL/COL4A2/NODAL/SMURF2/SMURF1/SNX6/NR3C1/DKK3/HTRA1/IL17RD/FERMT2/SKI/NREP/SPRED1/EP300/TGFB1I1/EMILIN1/VASN
BP	GO:0022898	regulation of transmembrane transporter activity	130	-0.357457264723557	-1.71562446838265	0.000348982636548504	0.00310184276665172	0.00216464671054453	2155	tags=45%, list=24%, signal=34%	KCNC2/GRIA1/RYR2/NPPA/CCL2/SCN1B/KCNAB1/BCL2/FGF13/GSTM2/SNCA/SCN3B/HRC/KCNE3/FGF12/CHRM3/NLGN1/MAPK8IP2/CNIH2/ATP1B2/HAP1/ANTKMT/HPCA/FXYD7/PLA2G6/CACNB2/KCNIP2/ADRA2A/SHISA9/GAL/KCNE2/GRIA4/JSRP1/ATP1A2/CRHBP/ABCB1/KCNG1/RGS9/CLTRN/RELN/LRRC7/CRH/PIRT/LRRC26/TESC/PPARGC1A/RGN/EPO/FXYD1/PDZK1/ACE2/WNK2/KCNJ11/PM20D1/S100A1/CFTR/INS/FXYD2
CC	GO:0030057	desmosome	15	0.637614067854181	2.1417333449591	0.000360494896261699	0.00319952281841543	0.00223281354511441	2493	tags=87%, list=28%, signal=62%	DSG3/PPL/DSC3/PKP1/DSG2/DSG4/EVPL/PERP/DSC2/KLHL24/B4GALT1/KAZN/PKP2
BP	GO:0030036	actin cytoskeleton organization	332	0.217458682514843	1.4609605476737	0.000366630081221764	0.00324926572706524	0.00226752704663015	1932	tags=34%, list=22%, signal=27%	TNNT1/KIRREL1/ANLN/FMN1/KANK4/MET/SIX4/ACTBL2/FHOD3/PHACTR3/TAOK1/ANTXR1/ANKRD1/FRMD6/ANXA1/DIAPH3/FRMD5/GAS2L3/FLNB/FGD6/CELSR1/KIF23/PRKG1/ECT2/FSCN1/MICAL2/FAT1/RASA1/NOX4/FLNA/FOXJ1/ITGB1/SLIT2/DAAM1/SIGLEC15/HIP1/IQGAP3/FER/ROCK2/TMOD3/ITGB5/EFNA5/PTK7/SPTBN2/PALLD/TACSTD2/SH3PXD2B/SHANK1/LATS1/RND3/BAG4/ABLIM3/CCDC88A/PLS3/EPS8/PRKCI/LRP1/MYO1E/ACTN1/SPIRE1/NCKAP1/NCK1/PDGFRB/CDC42EP3/IQGAP…
BP	GO:0044255	cellular lipid metabolic process	522	-0.266624865672148	-1.48166397779128	0.000368245273361839	0.00325886423998252	0.00227422544850786	1811	tags=25%, list=21%, signal=21%	ELOVL2/DGKB/CPNE6/ST6GALNAC3/ACHE/ST6GALNAC4/TLCD3B/AKR1C2/NUDT7/SOCS2/AGPAT2/ENPP7/SOCS1/ACSM1/SERINC4/SIRT4/SCD5/INPP5J/GPC3/GAL3ST1/SLA2/ECHDC2/SOAT2/LIPE/GLYATL2/SMPD2/GSTM4/ALKBH7/IL1B/APOD/PDK4/SLC27A6/STARD10/PON1/PLA2G6/IMPA2/MOGAT1/XBP1/FUT7/RBP4/ACADS/AGT/ECI2/ALDH1A1/APOM/SLC27A2/CYP2B6/CPT1B/ETNPPL/PLP1/DPM3/CETP/ACACB/FAM135B/RBP2/LIPC/ACSM3/CYP3A4/RDH5/PNPLA7/CERS4/VAV3/CES1/PCK1/AD…
CC	GO:0032153	cell division site	44	0.439148423223962	2.02487752259357	0.000370192567804005	0.0032713698199592	0.00228295257125277	1996	tags=52%, list=23%, signal=41%	ANLN/HMCN1/ECT2/KIF20A/CEP55/ITGB1/MYLK/PLK4/SEPTIN11/NDE1/SPIRE1/SEPTIN10/PSD2/PKN2/SSH1/PLCD3/SVIL/RACGAP1/MYH10/RDX/OR2A4/MYH9/SEPTIN8
BP	GO:0007169	transmembrane receptor protein tyrosine kinase signaling pathway	359	0.219046530515359	1.46733468387762	0.000374824562458271	0.00330752971252803	0.00230818705229877	1504	tags=28%, list=17%, signal=24%	FAM83A/EREG/ADAMTS12/MYOF/CDH3/NTF4/NRP2/ANOS1/LOX/DDR2/MET/SULF1/PLAT/GREM1/ESM1/XDH/IGFBP3/IL31RA/EGFR/LEPROT/BCAR3/HHIP/SH3TC2/COL1A1/AXL/NOG/RUNX2/AR/GATA3/BDNF/ITGB3/IRS1/THBS1/RASA1/APLN/GPRC5A/EPHA2/FOXC2/ITGAV/CDH13/FAM83B/ADAM17/PDGFC/F3/LMTK2/SULF2/HIP1/FER/ROCK2/EFNA5/PTPRR/CAV2/AFAP1L2/UBASH3B/AREG/ANGPT2/TGFA/MMP2/IGFBP5/WNT5A/FGF23/ITGA1/PIK3CA/PTK6/CCDC88A/ERRFI1/PLAUR/FLRT3/LRP1/P…
CC	GO:0005903	brush border	53	-0.473282408800389	-1.95251811565454	0.000382676749025838	0.00336388619820813	0.00234751589341762	792	tags=30%, list=9%, signal=28%	TRPM6/TMPRSS15/VIL1/AQP1/FOLR1/NPC1L1/AMN/PDZK1/ACE2/MYO7B/ITLN1/MYO1A/SLC3A1/SLC2A2/SLC6A19/CA4
BP	GO:0110110	positive regulation of animal organ morphogenesis	48	0.417416522674058	1.93583289739428	0.000383039351566378	0.00336388619820813	0.00234751589341762	949	tags=40%, list=11%, signal=36%	DKK1/SEMA3C/SIX1/SIX4/GREM1/TGFB2/TFAP2A/BMP4/NOG/WNT2/AR/GATA3/WT1/ODAPH/GDNF/TWIST1/LHX1/WNT5A/PAX8
BP	GO:0018149	peptide cross-linking	18	0.587475581822489	2.10024869744342	0.000383724411027055	0.00336388619820813	0.00234751589341762	1173	tags=56%, list=13%, signal=48%	IVL/FN1/ANXA1/TGM2/COL3A1/TGM5/THBS1/TGM4/FLG/F13A1
BP	GO:0071322	cellular response to carbohydrate stimulus	79	-0.428217003010335	-1.89747105047928	0.000384033950312453	0.00336388619820813	0.00234751589341762	1304	tags=37%, list=15%, signal=32%	HMGN3/PLA2G6/XBP1/AGER/ADRA2A/MAP2K6/GATA4/LRP5L/FOXA2/ADCY5/CMA1/CLTRN/PCK1/GRIK5/PAX2/CPB2/CRH/RFX6/NEUROD1/STAR/PPARGC1A/CASR/KCNJ11/PDX1/MLXIPL/NR1H4/BRSK2/CFTR/GHRL
BP	GO:0030206	chondroitin sulfate biosynthetic process	14	0.629947270572986	2.06279217163321	0.000384309675564105	0.00336388619820813	0.00234751589341762	2040	tags=86%, list=23%, signal=66%	VCAN/CHST11/CHST15/CHSY3/CHST3/DSE/CSGALNACT2/XYLT1/CHSY1/BGN/UGDH/CSPG4
BP	GO:0055067	monovalent inorganic cation homeostasis	70	-0.434964117062259	-1.8906251903294	0.000385023728534907	0.00336388619820813	0.00234751589341762	1985	tags=44%, list=23%, signal=35%	BCL2/ATP6V1G2/KCNJ10/TMEM175/SLC9B1/CA7/TMPRSS3/AGTR2/SLC12A5/PDK4/ADORA2A/ATP1B2/NPR1/SCNN1B/AGT/ATP6V0E2/KCNH2/ATP4A/SPX/KCNA5/SLC4A10/ATP1A2/SLC12A3/ADORA1/C7/CYP4A11/CA2/CCKBR/SLC4A4/CFTR/OTC
BP	GO:0002088	lens development in camera-type eye	41	0.440314122501649	2.00029881473475	0.000385134454173742	0.00336388619820813	0.00234751589341762	2513	tags=71%, list=29%, signal=51%	SOX11/WNT7B/BCAR3/BMP4/WNT2/GATA3/SKIL/EPHA2/CRYGN/NECTIN3/NHS/WNT5A/FGF2/SLC7A11/CDON/NECTIN1/ZEB2/FRS2/MAF/KDM5B/SKI/CTNNB1/SPRED1/CRYBG3/HIPK1/DLG1/TGFBR2/SMAD3/MED1
BP	GO:0098754	detoxification	66	-0.440317545782615	-1.89239471581048	0.000385605504758672	0.00336388619820813	0.00234751589341762	2405	tags=52%, list=27%, signal=38%	SESN2/MTARC2/MT1E/PRDX2/PRDX4/FBLN5/MT1X/GSTZ1/GSTM2/MT1DP/GPX3/SESN1/MTARC1/HP/IYD/TPO/APOM/ADH4/MT1M/MT1A/HBA2/MT1F/SOD3/LTC4S/RGN/GPX2/AKR7A3/MT1H/IPCEF1/PDZK1/MT1G/RDH12/GSTA1/ALB
BP	GO:0044784	metaphase/anaphase transition of cell cycle	37	0.474261171605481	2.09389096693504	0.000390263813180523	0.00339437246924106	0.00236879099060103	2060	tags=49%, list=23%, signal=37%	CENPF/BUB1/DLGAP5/CENPE/TRIP13/MAPK15/BUB1B/TTK/CCNB1/ESPL1/SPDL1/CDC20/PLK1/MAD2L1/NDC80/RAD21/CDC6/ANAPC1
BP	GO:0007091	metaphase/anaphase transition of mitotic cell cycle	36	0.46158798141166	2.03592772450499	0.00039116971751249	0.00339437246924106	0.00236879099060103	2060	tags=47%, list=23%, signal=36%	CENPF/BUB1/DLGAP5/CENPE/TRIP13/BUB1B/TTK/CCNB1/ESPL1/SPDL1/CDC20/PLK1/MAD2L1/NDC80/RAD21/CDC6/ANAPC1
BP	GO:0010965	regulation of mitotic sister chromatid separation	36	0.46158798141166	2.03592772450499	0.00039116971751249	0.00339437246924106	0.00236879099060103	2060	tags=47%, list=23%, signal=36%	CENPF/BUB1/DLGAP5/CENPE/TRIP13/BUB1B/TTK/CCNB1/ESPL1/SPDL1/CDC20/PLK1/MAD2L1/NDC80/RAD21/CDC6/ANAPC1
BP	GO:0060441	epithelial tube branching involved in lung morphogenesis	11	0.702507170187351	2.1448302514988	0.000391397347520193	0.00339437246924106	0.00236879099060103	1993	tags=82%, list=23%, signal=63%	HHIP/BMP4/WNT2/CELSR1/DLG5/YAP1/TNC/KRAS/CTNNB1
MF	GO:0043177	organic acid binding	109	-0.379159060696037	-1.77339024523326	0.000391871544048568	0.00339437246924106	0.00236879099060103	949	tags=26%, list=11%, signal=23%	ACACB/STAB2/SERPINA5/ALAS2/FTCD/PCK1/CD22/AKR1C1/OXER1/FOLR1/HBA2/DPYS/LCN12/CASR/SELP/PTGDS/GAD2/NR1H4/FABP4/AKR1C4/TM4SF5/ADIPOQ/DDC/GSTA1/OTC/GNMT/ALB/PLA2G1B
BP	GO:0002526	acute inflammatory response	53	-0.472033676587654	-1.94736649323708	0.000394922147826667	0.0034159650187719	0.00238385953044345	1433	tags=51%, list=16%, signal=43%	IL1B/SERPINF2/FFAR3/HP/NPY5R/FUT7/NPFF/DNASE1/CD6/ADORA1/CCR7/ORM1/ORM2/SERPINA3/LBP/EPO/CNR1/PLA2G2D/C2CD4B/DNASE1L3/ITIH4/CRP/KLKB1/APCS/INS/REG3G/REG3A
BP	GO:0006952	defense response	632	-0.261260496755845	-1.46743381487359	0.000401654890357803	0.00346129792065658	0.00241549547214853	1444	tags=23%, list=16%, signal=21%	SUSD4/IL22RA1/IL1B/APOD/AQP4/SEMG1/ADORA2A/C5/KLRG1/NLRP6/SLAMF1/SERPINF2/STAT4/CCL5/PDCD4/ISG20/XCL2/FFAR3/LTA/HP/CORO1A/PLA2G6/PSTPIP1/NPY5R/FUT7/AGER/NPFF/AGT/UBD/CCDC88B/CCL16/SLC7A2/TRIM40/MUC13/AGBL4/TSPAN32/P2RY11/CFHR1/HYAL1/PF4/GAL/CTSG/PLP1/KLRK1/DNASE1/IL33/ICAM3/CD6/NCAM1/CMA1/DEFB1/IL18RAP/TRIM15/STAB2/LEAP2/SLAMF6/ATP1A2/CRHBP/LILRA4/LY9/CCR6/C4BPB/VGF/STAP1/GGT3P/COCH/CLEC10A/CAMK2…
BP	GO:0001738	morphogenesis of a polarized epithelium	80	0.353262605451122	1.86139593049008	0.000402212238953588	0.00346129792065658	0.00241549547214853	1794	tags=36%, list=20%, signal=29%	DKK1/MYO9A/LAMA3/TP63/CTHRC1/CELSR1/ROR1/GPC6/DAAM1/FZD6/DLG5/PTK7/PRICKLE1/SFRP2/CPLANE1/WNT5A/VANGL1/FZD7/RPGRIP1L/NKD1/CELSR3/DACT1/SMURF2/SMURF1/LAMA5/RYK/FZD1/MSN/FOXF2
MF	GO:0001618	virus receptor activity	39	0.456018828538791	2.04957330092775	0.000402423925458439	0.00346129792065658	0.00241549547214853	2207	tags=64%, list=25%, signal=48%	ITGA2/EGFR/AXL/ITGB6/ITGB3/EPHA2/ITGB1/ITGAV/HAVCR1/ITGB5/CLEC5A/CD80/EFNB2/CDK1/ITGA5/CLDN1/CXADR/NECTIN1/IDE/NPC1/NECTIN4/CD55/XPR1/SLC20A2/ICAM1
MF	GO:0140272	exogenous protein binding	39	0.456018828538791	2.04957330092775	0.000402423925458439	0.00346129792065658	0.00241549547214853	2207	tags=64%, list=25%, signal=48%	ITGA2/EGFR/AXL/ITGB6/ITGB3/EPHA2/ITGB1/ITGAV/HAVCR1/ITGB5/CLEC5A/CD80/EFNB2/CDK1/ITGA5/CLDN1/CXADR/NECTIN1/IDE/NPC1/NECTIN4/CD55/XPR1/SLC20A2/ICAM1
BP	GO:0048661	positive regulation of smooth muscle cell proliferation	43	0.43552620788495	2.0030176513705	0.000403580840472583	0.00346638017819649	0.00241904216774	1339	tags=37%, list=15%, signal=32%	EREG/PTGS2/ITGA2/CCN4/TGM2/EGFR/BMP4/THBS1/CDH13/MMP2/IGFBP5/PTAFR/FGF2/NOTCH3/PDGFRB/ERN1
BP	GO:1903508	positive regulation of nucleic acid-templated transcription	707	0.182968605846451	1.29910241907043	0.000406806824130447	0.00348740433868445	0.00243371405257294	2590	tags=39%, list=29%, signal=30%	HMGA2/ZBED2/INHBA/SOX11/SIX1/VGLL1/MET/SIX4/MAML2/NCOA2/TBX15/GREM1/FOXD1/ANKRD1/REST/TGFB2/KLF7/E2F7/ASXL2/IL31RA/IL11/EGFR/TFAP2C/ZNF827/CCNT1/HOXA10/ELF5/COL1A1/TFAP2A/BMP4/NOG/SALL4/TP63/RUNX2/WNT2/AR/GATA3/ELK3/CLOCK/ZNF281/PITX2/MICAL2/EHF/PYGO1/PAX7/YY2/APLN/DLX5/PLAG1/TOP2A/ZNF750/FOXJ1/NOD2/GLI2/DLGAP5/FOXC2/WT1/CDH13/SOX30/ZFHX4/LMO7/BRCA2/MYSM1/PRRX1/SERPINE1/TRIM56/UHRF1/GDNF/GRHL1/AF…
BP	GO:0001523	retinoid metabolic process	53	-0.471643513289546	-1.94575688152649	0.000407167554238958	0.00348740433868445	0.00243371405257294	802	tags=40%, list=9%, signal=36%	RBP4/ALDH1A1/APOM/RBP2/CYP3A4/RDH5/ADH4/AKR1C1/ADH6/APOB/ADH1A/GPC5/ADH1B/APOA1/TTR/AKR1C4/CYP2C8/RDH12/ADH1C/CLPS/PNLIP
BP	GO:0000184	nuclear-transcribed mRNA catabolic process, nonsense-mediated decay	88	-0.417973444477443	-1.89137392643525	0.000409218217110631	0.00350007313070601	0.00244255507419754	3871	tags=76%, list=44%, signal=43%	RPL5/RPS3/RPL31/PYM1/RPL10/RPS16/RPS25/RPS8/RPL12/RPL28/RPS3A/RPL23/RPL37A/RPS24/RPS20/RPS5/RPS11/RPL41/RPL37/RPS7/RPL14/RPSA/RPS15A/RPS23/RPL24/RPS2/RPS14/RPL29/RPL7A/RPLP0/RPS27A/RPS13/RPS18/RPS19/RPL6/RPL11/RPS4X/RPL13A/RPL18/RPS17/RPL32/RPL26/RPS29/RPS9/RPL13/RPL23A/RPL17/RPL38/RPS21/RPL19/RPL27A/RPL18A/RPL39/RPL3/RPL35/RPLP1/UBA52/RPL27/RPS6/RPS12/RPL36/RPL34/RPS26/RPS15/RPS10/RPLP2/PNLDC1
BP	GO:0014909	smooth muscle cell migration	38	0.482569190997567	2.15112715757835	0.000412275997234387	0.00352130851752216	0.00245737436507614	1383	tags=53%, list=16%, signal=45%	PLAU/POSTN/ITGA2/PLAT/CCN4/IGFBP3/PLXNA1/ITGB3/HAS2/PRKG1/NOX4/DOCK5/SLIT2/SERPINE1/IGFBP5/LRP1/DOCK7/PDGFRB/IQGAP1/SSH1
BP	GO:0032501	multicellular organismal process	3246	-0.209367996204256	-1.22905844672435	0.000416958543405087	0.00355634278525453	0.00248182331949077	1596	tags=21%, list=18%, signal=28%	GABRG2/RTN4IP1/SLC2A8/MYL5/INPP5J/MYOM2/GPC3/WFIKKN2/KRT27/CUX2/WNT6/KRTAP5-5/GAL3ST1/PROK1/NLGN1/CD8A/CD160/TLE2/EPOP/SH3GL3/MST1/FRZB/MYEF2/UCN/SMTNL2/SPINK2/SLC12A5/SLC1A1/CFAP65/BLOC1S1/DDT/SOAT2/VAX2/ASB2/MAPK8IP2/RHOH/CA10/LMO2/RASIP1/CRYAB/CRYGS/CD1D/MAG/PHF24/KRT40/NTRK1/PRLHR/TRIM63/IL37/ATP2B2/MYOC/CNIH2/SOX10/ABCA5/DLGAP2/RAMP1/SELENOP/RET/HSD17B2/IL1B/APOD/NRTN/ARHGAP4/AQP4/SEMG1/CNFN…
BP	GO:0009636	response to toxic substance	125	-0.369467529335796	-1.76032919611248	0.00041947942874163	0.00357286790210534	0.00249335550939319	2405	tags=45%, list=27%, signal=33%	SESN2/ARG1/MTARC2/MT1E/PRDX2/PRDX4/UBA52/SLC7A8/FBLN5/KCNC2/GLYAT/PRKN/SCN1B/BCL2/MT1X/GSTZ1/GSTM2/CERS1/MT1DP/GPX3/CST3/SESN1/MPST/CCL5/MTARC1/PON1/HP/IYD/TPO/APOM/SLC23A1/SLC6A4/TRPM6/CES1/ADH4/MT1M/MT1A/HBA2/STAR/AQP10/MT1F/SOD3/LTC4S/RGN/GPX2/AKR7A3/MT1H/IPCEF1/GUCY2C/PDZK1/EPHX2/MT1G/RDH12/DDC/GSTA1/ALB
BP	GO:0051962	positive regulation of nervous system development	280	0.230506441406683	1.5085820475986	0.000424067486893579	0.00360692956907817	0.00251712572629815	1631	tags=30%, list=19%, signal=26%	DKK1/MACF1/FN1/CDKL5/CRABP2/SOX11/AMIGO2/PLXNC1/THBS2/SEMA3A/LRRN1/ANKRD1/REST/IL6ST/IL1RAP/ZNF365/BMP4/WNT2/PLXNA1/BDNF/ITGA3/TENM4/ECT2/SLITRK4/ROR1/ASPM/SKIL/FLNA/KIF20B/PLAG1/OXTR/MAP3K13/SLIT2/GLI2/SRPX2/CNTN1/ZNF488/MME/L1CAM/DLG5/TIMP2/EFNA5/SLITRK3/PTK7/GLI3/SEMA7A/MAN2A1/LHX1/ITGA6/SHANK1/WNT5A/TP73/BEND6/PTK6/XRCC2/PRKCI/SHOX2/FLRT3/LRP1/EPHA4/SYNDIG1/BMPR2/TENM3/VSTM5/EPHB2/NCK1/PPARG/…
BP	GO:0022904	respiratory electron transport chain	73	-0.422843875979364	-1.84180826445346	0.000431171239335691	0.00366226445172229	0.00255574163326215	4155	tags=85%, list=47%, signal=45%	IMMP2L/NDUFAF2/SDHAF2/COQ9/NDUFV2/NDUFB6/PARK7/NDUFS5/NDUFC2/NDUFAF1/NDUFA9/ETFDH/NDUFA8/UQCRFS1/NDUFV3/NDUFV1/UQCRB/NDUFA4/COX6C/COA6/SLC25A22/ISCU/NDUFB10/COX6B1/NDUFB8/SCO2/DNAJC15/NDUFS3/NDUFA6/UQCR10/COX8A/COX6A1/NDUFC1/UQCC3/NDUFB2/NDUFS6/NDUFA2/COX5A/NDUFB9/NDUFA1/NDUFB11/COX7C/COX7B/NDUFB1/COX4I1/NDUFA11/COX5B/NDUFS8/ETFB/NDUFA3/NDUFA13/NDUFA7/UQCRQ/COX6A2/SNCA/UQCR11/NDUFB7/NDUFS7/SLC25A…
MF	GO:0005230	extracellular ligand-gated ion channel activity	30	-0.546340507335856	-1.9870099144872	0.000436739352858953	0.00370442077134104	0.00258516077067699	1603	tags=73%, list=18%, signal=60%	CHRNA4/GRIK1/CHRFAM7A/GABRG1/GRIA1/P2RX6/CHRNB3/GABRG2/GRIK3/CHRNA10/P2RX5/GABRB3/GRIA4/GRIK5/P2RX2/GABRA5/CHRNB2/HTR3E/GABRA4/GABRA2/HTR3C/P2RX1
BP	GO:0031344	regulation of cell projection organization	344	0.218964026068289	1.471750620771	0.000438395248479276	0.0037133229622228	0.00259137323844487	2534	tags=44%, list=29%, signal=33%	DKK1/MACF1/FN1/KLK6/CDKL5/CRABP2/KLK8/SEMA3C/ANLN/HECW1/PLXNC1/ITGA2/SPOCK1/SEMA3A/ANKRD1/ZNF365/MYO9A/CDH2/ADAM10/PLXNA1/GATA3/BDNF/CAV1/ITGA3/FSCN1/ROR1/SEMA3D/PODXL/SKIL/HOMER1/EPHA2/MAP3K13/PPFIA2/SLIT2/CNTN1/PROM2/L1CAM/FER/PRRX1/DLG5/EFNA5/TANC2/PTK7/SEMA7A/ASAP1/SFRP2/ITGA6/TACSTD2/SHANK1/WNT5A/PTK6/CCDC88A/EPS8/PRKCI/SHOX2/LRP1/PTPRG/EPHA4/BMPR2/EFNB2/TENM3/P2RX7/MAPK15/EPHB2/NCKAP1/NCK1/…
CC	GO:0030496	midbody	95	0.338323371877262	1.85119509617122	0.000443414468309809	0.00375064945294098	0.00261742183968861	2552	tags=48%, list=29%, signal=35%	SLC2A1/ANLN/UHMK1/KIF14/KIF23/ECT2/ASPM/CENPF/KIF20A/KIF20B/NEK2/CEP55/CENPE/CLIC4/KIF4A/CDK1/SHCBP1/PRC1/PKN2/IQGAP1/SSH1/INCENP/SVIL/RACGAP1/CDCA8/PLK1/AURKA/MYH10/RDX/KIF13A/OR2A4/RALB/CTNND1/PIK3CB/DCDC1/SH3GLB1/EXOC5/SPAG5/RALA/BIRC6/ANXA2/SEPTIN7/MBD5/ARL8B/GNAI3/PDCD6IP
BP	GO:1902652	secondary alcohol metabolic process	76	-0.423074493966356	-1.86222332506616	0.000446683023342254	0.0037730852895834	0.00263307887443855	1589	tags=30%, list=18%, signal=25%	TM7SF2/SOAT2/LIPE/PON1/CYP39A1/CETP/ACACB/LIPC/CYP3A4/CES1/CEBPA/NPC1L1/APOB/STAR/FMO5/CYP2C9/EPHX2/NR1H4/APOA1/ACADL/CFTR/NR0B2/CEL
BP	GO:0060706	cell differentiation involved in embryonic placenta development	14	0.623407643312102	2.04137785245236	0.00045088173100802	0.00380330540040373	0.00265416822950929	3325	tags=100%, list=38%, signal=62%	GJB5/E2F7/E2F8/PLK4/STK3/KRT19/PRDM1/LIF/SENP2/GRHL2/SPINT2/CASP8/NR2F2/DNAJB6
BP	GO:0008206	bile acid metabolic process	23	-0.575772318457168	-1.93302031355881	0.000452746011803021	0.00381377795912201	0.00266147659150114	1103	tags=43%, list=13%, signal=38%	SLC27A2/CYP39A1/CES1/AKR1C1/STAR/NR5A2/FGFR4/NR1H4/BAAT/AKR1C4
CC	GO:0005746	mitochondrial respirasome	53	-0.469516122016048	-1.93698036686346	0.000462271961069635	0.00388867237581105	0.00271374228158288	4242	tags=89%, list=48%, signal=46%	UQCRC1/BCS1L/NDUFV2/NDUFB6/NDUFS5/NDUFC2/NDUFAF1/NDUFA9/NDUFA8/UQCRFS1/NDUFV3/NDUFV1/UQCRB/NDUFA4/NDUFB10/NDUFB8/NDUFS3/NDUFA6/UQCR10/COX6A1/NDUFC1/UQCC3/NDUFB2/NDUFS6/SURF1/NDUFA2/COX5A/NDUFB9/NDUFA1/NDUFB11/COX7C/COX7B/NDUFB1/COX7A1/COX4I1/COX7A2/NDUFA11/NDUFS8/DMAC1/NDUFA3/NDUFA13/NDUFA7/UQCRQ/COX6A2/NDUFB7/NDUFS7/COX4I2
MF	GO:0005496	steroid binding	54	-0.466898636018008	-1.92611895177595	0.000468394679580653	0.00393328023383442	0.00274487224541369	1522	tags=41%, list=17%, signal=34%	SOAT2/APOD/HSD11B2/RORC/ESRRG/PMP2/CALB1/CETP/ATP1A2/TSPO2/CYP3A4/AKR1C1/CYP21A2/STAR/SYP/NR1H4/APOA1/AKR1C4/GC/SERPINA6/PDIA2/PLA2G1B
BP	GO:0031023	microtubule organizing center organization	72	0.362373913175782	1.83909510004696	0.00046885933551586	0.00393328023383442	0.00274487224541369	3068	tags=65%, list=35%, signal=43%	NEK2/FOXJ1/BRCA2/ROCK2/SLC16A1/STIL/XRCC2/PLK4/SGO1/KIF11/CDK1/NDE1/PLK2/TMEM67/CKAP5/PLK1/AURKA/SASS6/NDC80/PKD2/SPICE1/PARD6B/PPP1R12A/NIN/CTNNB1/CHMP2B/CHEK1/CEP192/GOLGA2/CEP85/CCP110/CEP135/PDCD6IP/CENPJ/GCC2/XPO1/UBXN2B/CEP152/C2CD3/ALMS1/KIF3A/CDK2/ARHGEF10/CHMP1B/CLASP1/CEP76/NUMA1
CC	GO:0060205	cytoplasmic vesicle lumen	150	-0.355611844837266	-1.74560892306147	0.000470284065596117	0.00393983531834558	0.00274944676552701	699	tags=19%, list=8%, signal=17%	LYZ/POMC/ORM1/EGF/CFP/CFD/LRRC7/ORM2/PCSK1/SERPINA3/MMRN1/SERPINA4/TF/SCG3/VEGFD/APOH/CLEC3B/APOA1/CLU/TTR/ZG16/OLFM4/ITIH4/INS/GHRL/CRISP3/ALB/LTF
BP	GO:0035635	entry of bacterium into host cell	10	0.720162297488672	2.10809399193616	0.000473281040212322	0.00395952607959052	0.00276318812663507	2238	tags=90%, list=25%, signal=67%	KRT6A/MET/CAV1/ITGAV/CXCL8/CBL/CTNND1/CTNNB1/CDH1
CC	GO:0043679	axon terminus	61	-0.441115422641753	-1.86535661750052	0.000484163307244307	0.00404504241959636	0.00282286641403301	2173	tags=56%, list=25%, signal=42%	KCNA2/SLC4A8/KCNC2/MICAL1/SNCA/PTPRN2/CALCA/CHRM3/TSPOAP1/UCN/SLC1A1/NTRK2/NPFF/SLC18A1/GRIK3/CPLX1/CALB1/KCNA6/SNCB/SLC4A10/CRHBP/ADORA1/GRIK5/NTS/SLC18A3/CPLX2/CASR/SYP/PACSIN1/SLC8A2/ADRA2C/UCN3/CHRM1/SCGN
BP	GO:0002040	sprouting angiogenesis	59	0.391740392772346	1.92354378119339	0.000487635292684829	0.00406849936294535	0.0028392360365702	1481	tags=42%, list=17%, signal=35%	PTGS2/GREM1/ESM1/LOXL2/E2F7/ANXA1/BMP4/THBS1/EPHA2/ITGB1/SLIT2/FOXC2/SRPX2/CDH13/HDAC9/E2F8/FGF2/EFNB2/CEACAM1/ITGA5/FGF1/PKM/PLK2/VEGFA/LEF1
BP	GO:1902680	positive regulation of RNA biosynthetic process	708	0.183792758903862	1.30913624364929	0.000500020607125152	0.00416615809256385	0.00290738799130414	2590	tags=39%, list=29%, signal=30%	HMGA2/ZBED2/INHBA/SOX11/SIX1/VGLL1/MET/SIX4/MAML2/NCOA2/TBX15/GREM1/FOXD1/ANKRD1/REST/TGFB2/KLF7/E2F7/ASXL2/IL31RA/IL11/EGFR/TFAP2C/ZNF827/CCNT1/HOXA10/ELF5/COL1A1/TFAP2A/BMP4/NOG/SALL4/TP63/RUNX2/WNT2/AR/GATA3/ELK3/CLOCK/ZNF281/PITX2/MICAL2/EHF/PYGO1/PAX7/YY2/APLN/DLX5/PLAG1/TOP2A/ZNF750/FOXJ1/NOD2/GLI2/DLGAP5/FOXC2/WT1/CDH13/SOX30/ZFHX4/LMO7/BRCA2/MYSM1/PRRX1/SERPINE1/TRIM56/UHRF1/GDNF/GRHL1/AF…
BP	GO:0018193	peptidyl-amino acid modification	587	0.189881204855713	1.35527393651203	0.00050240090173168	0.00418030315516958	0.00291725924060443	2269	tags=34%, list=26%, signal=27%	EREG/HMGA2/PADI1/DKK1/IVL/PTGS2/PADI3/ZDHHC20/WNK1/NTF4/LOX/DDR2/MET/UHMK1/SNAI2/CLSPN/GREM1/LOXL2/IL6ST/HIPK3/ERO1A/PLOD2/TGM2/IL31RA/IL11/EGFR/BCAR3/AXL/GATA3/BDNF/ITGB3/CAV1/CLOCK/ROR1/RIF1/MSL3P1/NOX4/ASPH/MGAT5/GPRC5A/SDR16C5/EPHA2/P4HA1/MAP3K13/DRD1/CNTN1/ADAM17/PDGFC/LMTK2/BRCA2/TTBK2/FER/ROCK2/EFNA5/FKBP14/AFAP1L2/TAF1L/AREG/OXR1/SFRP2/TWIST1/TGFA/LOXL3/STT3B/ATF2/WNT5A/LATS1/HDAC9/OSM/PI…
BP	GO:0070972	protein localization to endoplasmic reticulum	106	-0.384988191152964	-1.78997137730023	0.000507776905439672	0.00421930226446751	0.00294447509260169	3678	tags=68%, list=42%, signal=40%	SGTA/RPL10/RPS16/RPS25/RPS8/RPL12/RPL28/INSIG1/RPS3A/RPL23/RPL37A/RPS24/RPS20/RPS5/RPS11/RPL41/RPL37/RPS7/RPL14/RPSA/RPS15A/RPS23/RPL24/RPS2/RPS14/RPL29/RPL7A/RPLP0/DDRGK1/RPS27A/RPS13/RPS18/RPS19/RPL6/RPL11/RPS4X/RPL13A/PMM1/RPL18/RPS17/RPL32/ZNF205-AS1/RPL26/RPS29/RPS9/RPL13/RPL23A/RPL17/RPL38/RPS21/ZFAND2B/SEC61B/RPL19/RPL27A/RPL18A/RPL39/RPL3/RPL35/RPLP1/UBA52/RYR2/RPL27/RPS6/RPS12/RPL36/RPL3…
CC	GO:0030658	transport vesicle membrane	100	-0.387452490335266	-1.78079687643229	0.000514172080571154	0.0042666528745498	0.00297751910871329	1979	tags=33%, list=22%, signal=26%	OTOF/DTNBP1/ATP6V1G2/RPH3AL/PTPRN2/SYNGR1/ATP8A1/CNIH2/RPH3A/SLC18A1/SYNGR4/TMEM163/NRGN/SYT9/SCAMP5/SH3GL2/FOLR1/SYN2/SLC18A3/SYP/SYNPR/SV2B/SVOP/RAB3C/GAD2/GABRA2/SCG3/SYT6/RAB26/SCGN/CUZD1/CA4/SYCN
BP	GO:0019933	cAMP-mediated signaling	71	-0.425497536184741	-1.85455159408348	0.00052156485500341	0.00432214231669944	0.00301624287631059	2379	tags=56%, list=27%, signal=41%	KSR1/GPR61/PDE7A/PRKAR2B/PDE3B/GALR1/ADGRB3/S1PR1/ADGRG5/CALCA/LPAR2/UCN/RAMP1/ADORA2A/MRAP/ADCY4/ADRA2A/CALCB/RAMP2/PF4/GAL/GLP1R/ADCY5/DEFB1/PEX5L/APLP1/MRAP2/ADGRG2/GCGR/RAMP3/CRH/CNR1/ADRA2C/UCN3/S1PR4/VIP/IAPP/GPHA2/SCTR/CHGA
BP	GO:0042471	ear morphogenesis	54	0.403812139699281	1.94553837586162	0.000525440237076612	0.00434584552289126	0.00303278435541588	949	tags=37%, list=11%, signal=33%	COL11A1/GJB6/SIX1/SIX4/TFAP2A/NOG/CTHRC1/GATA3/CELSR1/NKX3-2/DLX5/GLI2/ALDH1A3/FZD6/PRRX1/PTK7/OTX1/TWIST1/WNT5A/PAX8
CC	GO:0098862	cluster of actin-based cell projections	75	-0.431724751172642	-1.88941005969063	0.000526324899312438	0.00434584552289126	0.00303278435541588	815	tags=28%, list=9%, signal=26%	TPRN/TRPM6/TMPRSS15/HOMER2/VIL1/AQP1/FOLR1/NPC1L1/AMN/TSPEAR/ADGRV1/PDZK1/ACE2/MYO7B/DCDC2/ITLN1/MYO1A/SLC3A1/SLC2A2/SLC6A19/CA4
BP	GO:0043584	nose development	11	0.694007888152288	2.11888102564256	0.000526554111362723	0.00434584552289126	0.00303278435541588	952	tags=64%, list=11%, signal=57%	SIX1/SIX4/DLX5/STRA6/ALDH1A3/GLI3/RPGRIP1L
BP	GO:0033045	regulation of sister chromatid segregation	46	0.422049200588013	1.94650218200637	0.000528106294384165	0.00435278996878685	0.00303763059460184	3350	tags=65%, list=38%, signal=41%	CENPF/BUB1/DLGAP5/CENPE/TRIP13/MAPK15/BUB1B/TTK/CCNB1/CDCA5/ESPL1/SPDL1/CDC20/PLK1/MAD2L1/NDC80/RAD21/CDC6/CTNNB1/ANAPC1/ATRX/APC/RB1/SLF1/CDC23/NUMA1/CDC27/ZW10/TPR/NIPBL
MF	GO:0015081	sodium ion transmembrane transporter activity	66	-0.433613960204944	-1.86358407665773	0.000529084138627313	0.00435498825934632	0.00303916468990788	2159	tags=56%, list=25%, signal=43%	SLC4A8/SLC5A8/SCN1B/SLC5A4/SCN3B/SLC6A15/SCN3A/ASIC2/SCN11A/SLC5A2/SLC1A1/ATP1B2/SCN4A/SCNN1B/SLC5A1/SLC18A1/GRIK3/ATP4A/CACNA1I/SCNN1D/SLC4A10/SLC23A1/ATP1A2/SLC6A4/SLC12A3/SLC5A7/HCN1/GRIK5/SLC24A5/SLC8A2/SLC5A9/SLC1A2/SLC4A4/SLC13A2/TRPM5/SLC17A4/FXYD2
BP	GO:0032543	mitochondrial translation	86	-0.393461781811987	-1.77431222003279	0.000531406722529743	0.0043682345889559	0.00304840875093007	4945	tags=93%, list=56%, signal=41%	MRPL19/ALKBH1/HARS1/MRPL1/OXA1L/MRPS16/MTG2/GATB/WARS2/ERAL1/CDK5RAP1/MRPL11/MRPL17/MRPL21/RCC1L/MRPS18C/TUFM/TRMT10C/MRPL22/RPUSD3/MRPL51/MRPL32/AARS2/MALSU1/MRPL48/RMND1/MRPL36/MRPS14/MRPS33/MRPS15/MRPL58/MRPL28/SARS2/MRPS9/MRPL16/MRPS28/MRPS31/MRPS18B/MRPL18/TSFM/MRPL43/TACO1/MRPL39/MRPS2/CHCHD1/MRPL14/MRPS24/MRPS34/MRPL50/MPV17L2/MRPL2/MRPL46/MRPL4/MRPL12/MRPL40/MRPL20/C1QBP/MRPS25/MRPS18A/MR…
BP	GO:0060078	regulation of postsynaptic membrane potential	62	-0.434875484126983	-1.84054546670176	0.000533595941337142	0.00438035059617782	0.0030568640070958	1603	tags=44%, list=18%, signal=36%	CHRNB3/GABRG2/CUX2/NLGN1/MAPK8IP2/ADORA2A/IGSF11/NPFF/GRIK3/CHRNA10/P2RX5/GABRB3/CELF4/SEZ6/ADORA1/CBLN1/GRIK5/P2RX2/GABRA5/CHRNB2/RELN/SLC8A2/GABRA4/GABRA2/CHRM1/P2RX1/GHRL
BP	GO:1905818	regulation of chromosome separation	39	0.452456167036139	2.03356094477247	0.000535193712036455	0.00438758539827477	0.00306191287376595	2060	tags=46%, list=23%, signal=36%	CENPF/BUB1/DLGAP5/CENPE/TRIP13/MAPK15/BUB1B/TTK/CCNB1/ESPL1/SPDL1/CDC20/PLK1/MAD2L1/NDC80/RAD21/CDC6/ANAPC1
BP	GO:0006929	substrate-dependent cell migration	15	0.627948264556624	2.10926609827826	0.00053603653725705	0.00438861999219542	0.00306263487371745	2040	tags=80%, list=23%, signal=62%	FN1/ITGA11/ITGA2/SNAI2/SLIT2/NCK1/ADAM8/CD2AP/MYH10/NRP1/TNFRSF12A/CSPG4
BP	GO:0010959	regulation of metal ion transport	176	-0.335403983732718	-1.67750832251043	0.000544053912173075	0.00444831262770081	0.00310429187467175	2172	tags=43%, list=25%, signal=33%	TMC2/KCNC2/RYR2/NPPA/CCL2/SCN1B/KCNAB1/BCL2/FGF13/GSTM2/SNCA/SCN3B/HCRT/HRC/KCNE3/FGF12/F2RL3/UCN/SLC30A10/SEMG1/ADORA2A/ATP1B2/HAP1/CCL5/HPCA/SPTBN4/CORO1A/FXYD7/PLA2G6/CACNB2/KCNIP2/AGT/ADRA2A/KCNH2/P2RX5/GAL/KCNE2/NKAIN2/DPP6/CAPN3/JSRP1/KCNA5/ATP1A2/CACNA1B/KCNG1/CAMK2B/ADORA1/KCNIP1/RGS9/CRACR2B/P2RX2/HOMER2/KCNQ1/GCK/EGF/RAMP3/CRH/FFAR1/LRRC26/TESC/KEL/CASR/RGN/EPO/EDN3/FXYD1/WNK2/TF/DPP10/…
BP	GO:0042773	ATP synthesis coupled electron transport	61	-0.436667557996204	-1.84654781299163	0.000545063594090116	0.00445062593361049	0.0031059062343942	4140	tags=87%, list=47%, signal=46%	SDHAF2/COQ9/NDUFV2/NDUFB6/PARK7/NDUFS5/NDUFC2/NDUFAF1/NDUFA9/NDUFA8/UQCRFS1/NDUFV3/NDUFV1/UQCRB/NDUFA4/COX6C/COA6/ISCU/NDUFB10/COX6B1/NDUFB8/DNAJC15/NDUFS3/NDUFA6/UQCR10/COX8A/COX6A1/NDUFC1/UQCC3/NDUFB2/NDUFS6/NDUFA2/COX5A/NDUFB9/NDUFA1/NDUFB11/COX7C/COX7B/NDUFB1/COX4I1/NDUFA11/COX5B/NDUFS8/NDUFA3/NDUFA13/NDUFA7/UQCRQ/COX6A2/SNCA/UQCR11/NDUFB7/NDUFS7/COX4I2
BP	GO:0072511	divalent inorganic cation transport	207	-0.320632084939461	-1.64507091742722	0.000549458361218411	0.00448053662330432	0.00312677965736456	1542	tags=31%, list=18%, signal=26%	UCN/SLC30A10/ATP2B2/RAMP1/SEMG1/CATSPER2/ADORA2A/HAP1/GJA4/CCL5/HPCA/CACNA1A/CORO1A/PLA2G6/CACNB2/AGT/ADRA2A/SMDT1/CHRNA10/P2RX5/RAMP2/CACNA1I/KCNE2/TMEM163/CAPN3/JSRP1/ATP1A2/CACNA1B/TRPM6/CAMK2B/RGS9/CBLIF/CRACR2B/CCR7/SLC24A5/P2RX2/HOMER2/MCOLN3/CACNA2D2/GCK/CHRNB2/EGF/MCOLN2/RAMP3/CRH/FFAR1/CASR/RGN/EPO/SLC8A2/BHLHA15/GPM6A/CCL21/ATP2A3/TRPV6/MS4A1/S100A1/P2RX1/SLC30A2/CCL19/TRPM5/SPINK1/SLC3…
BP	GO:0048634	regulation of muscle organ development	69	0.364271307469517	1.83652400816014	0.000552190523790134	0.00449682814852497	0.00313814883340978	1741	tags=41%, list=20%, signal=33%	DKK1/SIX1/LOX/SIX4/GREM1/BMP4/NOG/WNT2/CENPF/JPH2/ZFPM2/TWIST1/TP73/FZD7/HDAC9/YAP1/NLN/SHOX2/FGF2/EFNB2/CDK1/CCNB1/CXADR/CDON/LEF1/PIM1/GPC1/FRS2
BP	GO:0051298	centrosome duplication	37	0.470079204510199	2.07542733624146	0.000553449582633817	0.0045010959416328	0.00314112714823974	3048	tags=70%, list=35%, signal=46%	BRCA2/ROCK2/STIL/PLK4/NDE1/PLK2/TMEM67/CKAP5/SASS6/NDC80/PKD2/SPICE1/CHMP2B/CEP192/CCP110/CEP135/PDCD6IP/CENPJ/XPO1/CEP152/C2CD3/ALMS1/CDK2/ARHGEF10/CHMP1B/CEP76
BP	GO:0008217	regulation of blood pressure	87	-0.396092971251969	-1.78703295742102	0.000555085353471227	0.00450816142497248	0.0031460578544103	1368	tags=40%, list=16%, signal=34%	SERPINF2/FFAR3/HSD11B2/NPR1/NPFF/AGT/NPY1R/RAMP2/GLP1R/CTSG/GUCA2B/SPX/CMA1/ATP1A2/CACNA1B/TAC3/ACSM3/MYH6/ADORA1/CES1/P2RX2/POMC/GCGR/ANPEP/CRH/CYP4A11/CNR1/EDN3/ACE2/CARTPT/P2RX1/ADIPOQ/NPY/CHGA/KLK1
BP	GO:0044283	small molecule biosynthetic process	333	-0.285830018770417	-1.53787220403367	0.000555790639427534	0.00450816142497248	0.0031460578544103	1461	tags=23%, list=17%, signal=20%	GSTM4/IL1B/PDK4/SDSL/PGAM2/WNT4/SLC37A4/IMPA2/XBP1/RBP4/ASPA/NME5/SLC27A2/HYAL1/CYP39A1/PKLR/PLP1/ENTPD3/ACACB/HAAO/NEIL1/NAT8L/ENO3/LIPC/PFKFB1/ACSM3/CYP3A4/GGT3P/COQ8A/UPB1/CES1/PCK1/GGT1/HSD17B3/GCK/EGF/NPC1L1/APOB/GGT6/STAR/GGTLC1/ACMSD/PPARGC1A/CYP4A11/LTC4S/RGN/GPT/HMGCLL1/ACSS1/PTGDS/CYP2C9/FHIT/EPHX2/GGTLC2/FGFR4/GAMT/MLXIPL/NR1H4/GLS2/GATM/APOA1/G6PC2/BAAT/AKR1C4/FBP2/ACADL/GPD1/CYP2C8/A…
BP	GO:0051293	establishment of spindle localization	23	0.524175608185836	2.05234096718379	0.000557130100171265	0.00451304858921802	0.00314946840252762	3429	tags=87%, list=39%, signal=53%	ITGB1/CENPA/NDE1/SPIRE1/ESPL1/SPDL1/GPSM2/PLK1/MAD2L1/NDC80/NUSAP1/MYH9/DYNC1H1/LLGL1/UBXN2B/CLASP1/MAP4/NUMA1/ZW10/KPNB1
CC	GO:0030672	synaptic vesicle membrane	51	-0.475883811734909	-1.94784943101125	0.000558611727611062	0.00451311110803449	0.00314951203180241	1979	tags=45%, list=22%, signal=35%	OTOF/DTNBP1/ATP6V1G2/PTPRN2/SYNGR1/ATP8A1/RPH3A/SLC18A1/SYNGR4/TMEM163/SYT9/SCAMP5/SH3GL2/SYN2/SYP/SYNPR/SV2B/SVOP/RAB3C/GAD2/GABRA2/SYT6/RAB26
CC	GO:0099501	exocytic vesicle membrane	51	-0.475883811734909	-1.94784943101125	0.000558611727611062	0.00451311110803449	0.00314951203180241	1979	tags=45%, list=22%, signal=35%	OTOF/DTNBP1/ATP6V1G2/PTPRN2/SYNGR1/ATP8A1/RPH3A/SLC18A1/SYNGR4/TMEM163/SYT9/SCAMP5/SH3GL2/SYN2/SYP/SYNPR/SV2B/SVOP/RAB3C/GAD2/GABRA2/SYT6/RAB26
CC	GO:0002102	podosome	17	0.593289919355396	2.09061403152936	0.000575329901321456	0.00464205575190065	0.00323949712137177	2698	tags=76%, list=31%, signal=53%	FSCN1/ASAP1/PALLD/VCL/SH3PXD2B/PTPN12/SH3PXD2A/ADAM8/SVIL/TJP1/ACTR2/AFAP1L1/CTTN
BP	GO:0052126	movement in host environment	81	0.349977046904813	1.8415956890458	0.000577611079607944	0.00465432927831454	0.00324806230361254	2238	tags=47%, list=25%, signal=35%	KRT6A/MET/ITGA2/EGFR/AXL/ITGB6/ITGB3/CAV1/EPHA2/ITGB1/ITGAV/HAVCR1/ITGB5/CAV2/CLEC5A/CD80/EFNB2/CXCL8/CDK1/TRIM6/ITGA5/CLDN1/CXADR/NECTIN1/CBL/IDE/NPC1/NECTIN4/ITCH/CTNND1/CD55/LGALS1/CTNNB1/CHMP2B/XPR1/SLC20A2/ICAM1/CDH1
MF	GO:1904315	transmitter-gated ion channel activity involved in regulation of postsynaptic membrane potential	15	-0.657698086747471	-2.01662110549345	0.000580876835706506	0.00467449374752515	0.00326213424575477	2788	tags=93%, list=32%, signal=64%	CHRNA4/GRIK1/GABRG1/GRIA1/CHRNB3/GABRG2/GRIK3/CHRNA10/GABRB3/GRIK5/GABRA5/CHRNB2/GABRA4/GABRA2
BP	GO:0002253	activation of immune response	183	-0.333160562790039	-1.67384169847764	0.000588529082141316	0.00472985839768165	0.00330077092622426	1599	tags=30%, list=18%, signal=25%	C8A/ELMO1/CD160/SLA2/SUSD4/IL1B/C5/TESPA1/PLA2G6/WIPF3/SKAP1/MUC13/CFHR1/GRAP2/CD247/KLRK1/CD3E/ICAM3/PVRIG/C4BPB/STAP1/CLEC10A/VAV3/CD22/CCR7/C8G/CD3D/NCR3/CYFIP2/UBASH3A/FCN3/BTNL9/CFP/CFD/CPB2/C7/MUC15/CD79A/FYB2/ZAP70/COLEC11/BMX/BLNK/CD79B/BTNL8/CLU/MS4A1/BTNL3/BLK/C4BPA/CRP/APCS/C6/MUC6/VTN
CC	GO:0098803	respiratory chain complex	51	-0.474762281987646	-1.94325887544664	0.000589473948214297	0.00473124306535302	0.00330173722804725	4242	tags=90%, list=48%, signal=47%	UQCRC1/BCS1L/NDUFV2/NDUFB6/NDUFS5/NDUFC2/NDUFAF1/NDUFA9/NDUFA8/UQCRFS1/NDUFV3/NDUFV1/UQCRB/NDUFA4/NDUFB10/COX6B1/NDUFB8/NDUFS3/NDUFA6/UQCR10/COX8A/COX6A1/NDUFC1/UQCC3/NDUFB2/NDUFS6/NDUFA2/COX5A/NDUFB9/NDUFA1/NDUFB11/COX7C/COX7B/NDUFB1/COX4I1/NDUFA11/NDUFS8/DMAC1/NDUFA3/NDUFA13/NDUFA7/UQCRQ/COX6A2/NDUFB7/NDUFS7/COX4I2
BP	GO:0006468	protein phosphorylation	905	0.176266233625039	1.31652186645376	0.000593762242128594	0.00475942404554386	0.00332140355888963	2018	tags=32%, list=23%, signal=27%	PSCA/EREG/HMGA2/DKK1/INHBA/PTGS2/KIRREL1/FN1/CDKL5/WNK1/NTF4/CD109/LOX/DDR2/MET/UHMK1/TAOK1/SEMA3A/WNT7B/CLSPN/GREM1/IL6ST/TGFB2/XDH/HIPK3/IGFBP3/IL31RA/IL11/EGFR/BCAR3/CCNT1/CDH2/AXL/RASA2/BMP4/NOG/ADAM10/KIF14/AR/FAM83D/CCL13/BDNF/ITGB3/POMK/CAV1/IRAK2/ADAM9/ECT2/TRIO/RASAL2/ROR1/IRS1/THBS1/ADRA1B/TNFSF15/RASA1/NOX4/GPRC5A/NUAK1/EPHA2/BUB1/NEK2/OXTR/MAP3K13/CDK14/DRD1/NOD2/SLIT2/PPM1L/PRKAR2A/I…
BP	GO:0006836	neurotransmitter transport	99	-0.38281412808032	-1.75570086187535	0.00059615871091738	0.00477238685706933	0.00333044976446448	2006	tags=43%, list=23%, signal=34%	PRKN/OTOF/DTNBP1/SNCA/KCNJ10/SLC6A15/HCRT/PTPRN2/CHRNB3/NLGN1/TSPOAP1/ADORA2A/RPH3A/ERC2/RIMS4/CACNB2/SLC18A1/CPLX1/ATP1A2/SYT9/CACNA1B/STXBP5L/SLC6A4/SLC5A7/GRM4/GRIK5/CADPS/SLC29A4/CHRNB2/SYN2/SNAP25/SLC18A3/CPLX2/SYP/SV2B/CNR1/GAD2/GABRA2/SLC6A16/SYT6/P2RX1/SLC1A2/DDC
BP	GO:0071634	regulation of transforming growth factor beta production	23	0.522458715299389	2.04561869786776	0.000598145316153677	0.00478203905499363	0.00333718563086977	866	tags=39%, list=10%, signal=35%	PTGS2/CDH3/TGFB2/ITGB6/THBS1/ITGB8/ITGAV/LTBP1/ATF2
BP	GO:0051146	striated muscle cell differentiation	128	0.294316362862413	1.7170211896871	0.000603757852913548	0.00482061680735667	0.00336410743543403	1777	tags=41%, list=20%, signal=33%	TNNT1/DKK1/MYOF/ADAM12/SIX1/LOX/SIX4/FHOD3/GREM1/ANKRD1/CDH2/BMP4/BDNF/MMP14/NOX4/HOMER1/ITGB1/WT1/FLNC/SGCD/TMOD3/ALPK2/CAV2/IGFBP5/FZD7/HDAC9/NLN/SHOX2/BHLHE41/EFNB2/CDK1/SIK1/PDGFRB/SDC1/CCNB1/PPP3CA/PDLIM5/CXADR/EHD2/VEGFA/CDON/CD9/NEK5/CAPN2/MEF2A/KLF5/KRT19/MYH10/TANC1/FRS2/PTGFRN/KRAS
BP	GO:0010975	regulation of neuron projection development	256	0.237546727480404	1.5320137939589	0.000608452501425138	0.00485177489417649	0.00338585136483835	2299	tags=41%, list=26%, signal=32%	DKK1/MACF1/FN1/KLK6/CDKL5/CRABP2/KLK8/SEMA3C/HECW1/PLXNC1/SPOCK1/SEMA3A/ANKRD1/ZNF365/MYO9A/CDH2/ADAM10/PLXNA1/GATA3/BDNF/ITGA3/ROR1/SEMA3D/SKIL/MAP3K13/PPFIA2/SLIT2/CNTN1/L1CAM/PRRX1/DLG5/EFNA5/TANC2/PTK7/SEMA7A/ASAP1/SFRP2/ITGA6/SHANK1/WNT5A/PTK6/CCDC88A/PRKCI/SHOX2/LRP1/PTPRG/EPHA4/BMPR2/EFNB2/TENM3/EPHB2/NCK1/LRRC4C/IQGAP1/PLK2/PPP3CA/PDLIM5/PTPRF/NEDD4/VEGFA/TIAM2/PRKD1/NR2F1/SEMA4C/TNIK/CDC…
BP	GO:0033108	mitochondrial respiratory chain complex assembly	67	-0.43017108494642	-1.8588851449893	0.000613989205522191	0.00488955773032236	0.00341221843052508	4283	tags=84%, list=49%, signal=43%	NDUFAF5/COA5/BCS1L/SDHAF3/IMMP2L/NDUFAF2/SDHAF2/NDUFV2/NDUFB6/COX19/COX16/TACO1/NDUFS5/NDUFC2/SAMM50/NDUFAF1/NDUFA9/NDUFA8/SMIM20/SLC25A33/NDUFV3/NDUFV1/COX17/UQCRB/AIFM1/NDUFB10/NDUFB8/SCO2/NDUFS3/NDUFA6/UQCR10/NDUFC1/UQCC3/NDUFB2/NDUFS6/SURF1/NDUFA2/NDUFB9/NDUFA1/NDUFB11/NDUFB1/COX14/SDHAF1/ECSIT/NDUFA11/NDUFS8/UQCC2/DMAC1/NDUFA3/NDUFA13/NDUFA7/NDUFAF4/NDUFAF8/NDUFB7/COA3/NDUFS7
CC	GO:0005583	fibrillar collagen trimer	10	0.713149294990697	2.08756519102147	0.000617474034525952	0.00490455380990522	0.00342268356908371	1227	tags=80%, list=14%, signal=69%	COL11A1/COL5A2/COL5A1/COL1A2/COL3A1/COL1A1/COL5A3/LUM
CC	GO:0098643	banded collagen fibril	10	0.713149294990697	2.08756519102147	0.000617474034525952	0.00490455380990522	0.00342268356908371	1227	tags=80%, list=14%, signal=69%	COL11A1/COL5A2/COL5A1/COL1A2/COL3A1/COL1A1/COL5A3/LUM
MF	GO:0004181	metallocarboxypeptidase activity	13	-0.688347983840664	-2.00442285337621	0.000622359534948317	0.0049369556891496	0.00344529548935119	570	tags=69%, list=6%, signal=65%	CPN1/CPA5/AGBL4/CPB2/ACE2/CPA6/CPB1/CPA1/CPA2
BP	GO:0048732	gland development	223	0.250642640568135	1.59275938753967	0.000624935508235618	0.00495097678193392	0.00345508022528305	1791	tags=37%, list=20%, signal=30%	SEMA3C/SIX1/SERPINB5/MET/SIX4/SULF1/ITGA2/SNAI2/WNT10A/SEMA3A/WNT7B/TGFB2/XDH/AK4/E2F7/ANXA1/TGM2/EGFR/ELF5/BMP4/NOG/TP63/WNT2/AR/PLXNA1/GATA3/CAV1/PITX2/APLN/PLAG1/EPHA2/OXTR/STRA6/GLI2/WT1/SULF2/BRCA2/ALDH1A3/IQGAP3/HK2/GLI3/MAN2A1/AREG/IGFBP5/TWSG1/WNT5A/LATS1/ARHGAP5/PIK3CA/PAX8/RPGRIP1L/E2F8/HOXA3/PRKDC/TNC/CEACAM1/CLDN1/RARG/PDGFRB/IRF6/FGF1/PKM/CCNB2/NOTCH2/VEGFA/LEF1/NODAL/RB1CC1/NF1/AURK…
BP	GO:0021537	telencephalon development	110	0.306323347870509	1.72613438698305	0.00062588241174496	0.0049520722086901	0.00345584467793355	2002	tags=45%, list=23%, signal=36%	INHBA/SLC2A1/SEMA3A/EGFR/COL3A1/CDH2/ARHGAP11B/BMP4/KIF14/SCN5A/ASPM/FLNA/DLX5/OXTR/DRD1/SLIT2/ALDH1A3/EMX2/GLI3/SEMA7A/LHX1/WNT5A/DNAH5/RPGRIP1L/ATP2B4/LRP1/NDE1/EPHB2/SLC7A11/CDK6/SUN1/UBA6/CDON/SRGAP2/LEF1/ANXA3/WDR47/ZEB2/NF1/LAMB1/MYH10/RYK/PLXNA3/TSKU/LRP8/SLC38A2/SKI/NIN/CTNNB1/CORO1C
BP	GO:0097006	regulation of plasma lipoprotein particle levels	36	-0.512631962705265	-1.94575327816168	0.00062728367178844	0.00495675510455794	0.00345911267566868	1522	tags=42%, list=17%, signal=35%	SOAT2/ABCA5/AGT/APOM/CETP/LIPC/PLA2G10/APOB/AMN/CES3/NR1H4/PLA2G2A/APOA1/ADIPOQ/ALB
BP	GO:0006816	calcium ion transport	183	-0.332045091336919	-1.66823742582286	0.000631722706849128	0.00498539929992791	0.00347910226506709	1885	tags=37%, list=21%, signal=30%	GSTM2/CACNA1F/CATSPER3/SNCA/TMEM37/HCRT/HRC/KCNE3/F2RL3/UCN/ATP2B2/RAMP1/SEMG1/CATSPER2/ADORA2A/HAP1/GJA4/CCL5/HPCA/CACNA1A/CORO1A/PLA2G6/CACNB2/AGT/ADRA2A/SMDT1/CHRNA10/P2RX5/RAMP2/CACNA1I/KCNE2/CAPN3/JSRP1/ATP1A2/CACNA1B/TRPM6/CAMK2B/RGS9/CRACR2B/CCR7/SLC24A5/P2RX2/HOMER2/MCOLN3/CACNA2D2/GCK/CHRNB2/EGF/MCOLN2/RAMP3/CRH/FFAR1/CASR/RGN/EPO/SLC8A2/BHLHA15/GPM6A/CCL21/ATP2A3/TRPV6/MS4A1/S100A1/P2RX…
BP	GO:0033048	negative regulation of mitotic sister chromatid segregation	23	0.521330349906533	2.04120073090106	0.000639160562889088	0.00503760526014514	0.00351553462755497	1729	tags=52%, list=20%, signal=42%	CENPF/BUB1/TRIP13/BUB1B/TTK/CCNB1/SPDL1/CDC20/PLK1/MAD2L1/NDC80/RAD21
BP	GO:0006260	DNA replication	127	0.296824285923273	1.73472315362545	0.000640294565537205	0.00503921937958915	0.00351666105420123	2914	tags=50%, list=33%, signal=34%	EREG/CLSPN/E2F7/ZNF365/BARD1/EGFR/BCAR3/BRIP1/GLI2/BRCA2/POLQ/WDHD1/MCM4/CCDC88A/E2F8/MCM10/RECQL/ZBTB38/MCM2/CDK1/RBMS1/GINS1/TICRR/DTL/EXO1/CCNE2/HMGA1/CCNA2/FAM111B/ORC1/ATAD5/POLE2/ORC6/TOP1/CDC6/NFIC/DNA2/TONSL/SENP2/MCM8/CHEK1/BAZ1A/BOD1L1/TOPBP1/NBN/HELB/ESCO2/DSCC1/POLK/ATRX/MRE11/ANKRD17/MMS22L/SMC3/PRIM2/ATR/CCNE1/CDK2/RBBP4/RRM2B/SDE2/BCL6/FANCM
BP	GO:0006066	alcohol metabolic process	175	-0.33735629556887	-1.68743481520209	0.000641011086985621	0.00503921937958915	0.00351666105420123	1589	tags=28%, list=18%, signal=23%	TM7SF2/INPP5J/SOAT2/LIPE/IL1B/ALDH2/WNT4/PON1/IMPA2/MOGAT1/RBP4/ALDH1A1/CYP39A1/CETP/ACACB/SULT1A1/LIPC/CYP3A4/RDH5/PLD4/CES1/PCK1/ADH4/AKR1C1/CEBPA/ADH6/NPC1L1/APOB/STAR/SULT1A2/DEGS2/ADH1A/ACSS1/FMO5/CYP2C9/EPHX2/NR1H4/ADH1B/APOA1/TTR/AKR1C4/ACADL/GPD1/CYP2C8/RDH12/CFTR/ADH1C/NR0B2/CEL
BP	GO:0001759	organ induction	12	0.65849227265768	2.06897000324316	0.000654082671941988	0.0051283417333356	0.00357885582820697	1993	tags=83%, list=23%, signal=65%	DKK1/SIX1/BMP4/WNT2/AR/GDNF/WNT5A/FGF1/FRS2/CTNNB1
CC	GO:0031252	cell leading edge	211	0.248074477506476	1.56472533813809	0.000654418614434656	0.0051283417333356	0.00357885582820697	2933	tags=57%, list=33%, signal=39%	MACF1/CDKL5/ANTXR1/CDH2/ITGB3/FGD6/UNC5C/FSCN1/FAP/FAT1/RASA1/KIF18A/PODXL/EPHA2/ITGB1/ITGB4/ITGAV/SLK/ADAM17/FER/MYLK/PALLD/NHS/SHISA6/PTPN13/AJUBA/PIK3CA/PTK6/ABLIM3/CCDC88A/EPS8/PRKCI/PSD3/LAMP5/ACTN1/PIEZO1/MCC/SPATA13/CTTNBP2NL/NCKAP1/CDK6/ITGA5/PSD2/PDGFRB/PKN2/IQGAP1/KITLG/FERMT1/SSH1/CYTH3/TIAM2/CLIP1/PHLDB2/PDLIM7/SRGAP2/ACTA2/LIMK1/APBB2/DPYSL3/ENAH/DST/CDC42BPA/CD2AP/ACAP2/MYH10/RDX/RO…
BP	GO:0006810	transport	2388	-0.214881436867269	-1.25729154636082	0.000654860097235212	0.0051283417333356	0.00357885582820697	2034	tags=25%, list=23%, signal=26%	P2RX6/ASGR1/FER1L5/YJEFN3/ANO3/CCL2/F7/MPC1/RPS6/DPP7/PRKN/SCN1B/SLC25A29/KCNAB1/NGB/SLC22A9/BCL2/OTOF/AFP/TNFRSF4/SFXN4/ATG4D/RPS12/MICAL1/PSMB10/PECAM1/SYBU/LPA/COX6A2/ADA2/KCNT1/GPR143/CTSW/DTNBP1/RPL36/SNX22/DENND1C/RBFOX1/GJC3/SLC25A27/FGF13/ABAT/XKR4/KCNH3/SLC5A4/RPL34/SFXN2/CCT6B/GSTM2/ATP6V1G2/FCN2/CACNA1F/ABCB4/SLC27A5/CATSPER3/MARCHF3/RPH3AL/A1BG/RPS26/SPTB/SNCA/DSG1/KCNJ10/LEFTY2/TMEM3…
CC	GO:0005901	caveola	43	0.423184754358922	1.94625838221825	0.000659846933200248	0.00516079517103234	0.00360150372896822	2079	tags=56%, list=24%, signal=43%	PTGS2/MYOF/SLC2A1/CAV1/SCN5A/IRS1/ADRA1B/KIF18A/CDH13/EFNA5/CAV2/CAVIN4/ATP2B4/BMPR2/F2R/EHD2/CBL/NOS1AP/CAVIN1/LRP8/CTNNB1/SPRED1/CORO1C/TFPI
MF	GO:0099529	neurotransmitter receptor activity involved in regulation of postsynaptic membrane potential	17	-0.642216022268553	-2.02313404052173	0.000661237789006244	0.00516507681106408	0.00360449170698892	2959	tags=94%, list=34%, signal=63%	GABBR1/CHRNA4/GRIK1/GABRG1/GRIA1/CHRNB3/GABRG2/GRIK3/CHRNA10/GABRB3/GRIK5/GABRA5/CHRNB2/GABRA4/GABRA2/CHRM1
BP	GO:0090068	positive regulation of cell cycle process	140	0.287550146550702	1.6932591380198	0.00066322895657386	0.00517403073892779	0.00361074027983892	2210	tags=41%, list=25%, signal=31%	EREG/HMGA2/E2F7/ANXA1/EGFR/KIF14/FAM83D/KIF23/ECT2/FAP/KIF20B/DLGAP5/ADAM17/ROCK2/TMOD3/MTBP/TGFA/WNT5A/TP73/E2F8/PLK4/MAPK15/CDK1/CDC25C/PDGFRB/PKN2/CCNB1/PLK2/SOX4/DTL/SVIL/RACGAP1/CDCA5/ESPL1/GPSM2/AURKA/CDC14C/CCND1/CIT/ATAD5/MAD2L1/NDC80/RDX/RAD21/OR2A4/NUSAP1/PKD2/UBE2E2/CDC6/LSM11/EP300/GTSE1/DYNC1H1/RXFP3/KMT2E/SPAG5/EIF4G1
BP	GO:0009593	detection of chemical stimulus	36	-0.510392889598639	-1.9372546199542	0.000665948799783589	0.00518863924920446	0.00362093494994157	1235	tags=39%, list=14%, signal=34%	KCNIP2/OR52N4/NKX6-1/RTP5/FOXA2/P2RX2/GCK/KCNMB2/CASR/LBP/PIGR/PDX1/DMBT1/AZGP1
CC	GO:0042641	actomyosin	39	0.445959694013162	2.00436259412376	0.0006720078341204	0.00522919437884794	0.00364923668364719	2404	tags=69%, list=27%, signal=51%	FLNB/FSCN1/ROR1/NOX4/LPP/DAAM1/MYLK/PALLD/ABLIM3/SEPTIN11/ACTN1/PDLIM5/PDLIM7/ACTN4/CDC42BPA/MYH10/PDLIM3/MST1R/TPM4/MYH9/DBN1/FERMT2/CDC42BPB/LURAP1/MYH14/SEPTIN7/BAG3
BP	GO:0006631	fatty acid metabolic process	193	-0.322392065078093	-1.63364531326317	0.000680107356566721	0.00528550438022157	0.00368853308530709	2188	tags=35%, list=25%, signal=27%	CYP4V2/PRKAR2B/FAAH/CRYL1/ACSM6/AKR1C3/ALDH3A2/GSTZ1/ACAT1/ACSM5/GSTM2/SLC27A5/ELOVL2/AKR1C2/NUDT7/ACSM1/SIRT4/SCD5/ECHDC2/LIPE/GLYATL2/GSTM4/ALKBH7/IL1B/PDK4/SLC27A6/PON1/XBP1/ACADS/ECI2/SLC27A2/CYP2B6/CPT1B/PLP1/ACACB/LIPC/ACSM3/CYP3A4/CES1/PCK1/ADH4/PLA2G10/AKR1C1/GGT1/ECHDC3/ACSL6/PPARGC1A/CYP4A11/LTC4S/RGN/CNR1/ACSS1/PTGDS/CYP2C9/EPHX2/MLXIPL/PLIN5/APOA1/BAAT/AKR1C4/ACADL/CYP2C8/ADIPOQ/GSTA1…
BP	GO:0007271	synaptic transmission, cholinergic	13	-0.684521778687593	-1.99328120230645	0.000681986114294921	0.00529338778699886	0.00369403458613485	2788	tags=100%, list=32%, signal=68%	COLQ/CHRFAM7A/ANXA9/RAPSN/ACHE/CHRM3/CHRNB3/ADORA2A/CHRNA10/SLC5A7/CHRNB2/RIC3
CC	GO:0098797	plasma membrane protein complex	266	-0.297910446428435	-1.56750267398704	0.000688368639974966	0.00533616398886923	0.00372388631352213	1603	tags=33%, list=18%, signal=28%	CHRNB3/C8A/NLGN1/ITGAD/CD8A/GNG4/CNIH2/RAMP1/RET/CATSPER2/C5/ATP1B2/KCNV1/KCNG3/GJA4/CACNA1A/CD8B/GNG3/CATSPERB/SCN4A/PGM5/CACNB2/ITGA7/KCNIP2/SKAP1/KCNH2/GRIK3/TSPAN32/KCNF1/RAMP2/CD247/SHISA9/CACNA1I/KCNE2/GNAZ/DPP6/GNA14/CD3E/GRIA4/CDH10/KCNA6/CD6/KCNA5/HLA-DOB/KCNB2/IL18RAP/ATP1A2/CACNA1B/LILRA4/KCNG1/HCN1/KCNIP1/INHA/GRIK5/C8G/KCNQ1/CD3D/CDH17/CACNA2D2/KCNMB2/CHRNB2/NOXA1/RAMP3/ABCG5/C7/LRRC…
BP	GO:0055088	lipid homeostasis	70	-0.428002937072737	-1.86036756280027	0.000691150229529523	0.00535095323089608	0.00373420710877618	1663	tags=40%, list=19%, signal=33%	ENPP7/ACSM1/SOAT2/CD24/XBP1/APOM/CYP39A1/LRP5L/CETP/ASGR2/TMEM97/LIPC/ACSM3/ADORA1/CES1/PLA2G10/AKR1C1/CEBPA/ABCG5/APOB/NR5A2/EPHX2/FGFR4/MLXIPL/NR1H4/FABP4/APOA1/INS
CC	GO:0031258	lamellipodium membrane	16	0.598990031583888	2.03406568148784	0.000697261616473026	0.00538947265147257	0.00376108820601922	2077	tags=75%, list=24%, signal=57%	ANTXR1/ITGB3/FAP/EPHA2/ITGAV/PIEZO1/NCKAP1/PDPN/FERMT2/CSPG4/SLC39A6/CD44
BP	GO:0046578	regulation of Ras protein signal transduction	91	0.331991389337361	1.78599497500773	0.000697885665025759	0.00538947265147257	0.00376108820601922	1947	tags=42%, list=22%, signal=33%	MET/TGFB2/COL3A1/RASA2/KIF14/ITGA3/ARHGAP42/RASA1/ITGB1/DGKI/TIMP2/CAVIN4/FOXM1/LPAR4/ABCA1/EPS8/PSD3/RASGRF2/NET1/EPHB2/F2R/PSD2/PDGFRB/KITLG/NOTCH2/CYTH3/MAP4K4/CBL/NF1/HEG1/RDX/IRS2/KRAS/SYNPO2L/ARFGEF1/ARFGEF2/NRP1/ERBIN
BP	GO:0042692	muscle cell differentiation	157	0.274234115259931	1.62762351797589	0.000702029391564058	0.00540294085459774	0.00377048710331514	1993	tags=40%, list=23%, signal=32%	TNNT1/EREG/DKK1/MYOF/ADAM12/SIX1/LOX/SIX4/FHOD3/GREM1/ANKRD1/CDH2/BMP4/BDNF/MMP14/NOX4/HOMER1/ITGB1/WT1/FLNC/SGCD/ADM/TMOD3/ALPK2/CAV2/IGFBP5/FZD7/HDAC9/NLN/SHOX2/BHLHE41/EFNB2/CDK1/SIK1/PDGFRB/SDC1/CCNB1/ZEB1/PPP3CA/PDLIM5/CXADR/EHD2/VEGFA/CDON/CD9/SEMA4C/NEK5/CAPN2/MEF2A/KLF5/KRT19/ATP2A2/MYH10/TANC1/FRS2/PTGFRN/KRAS/SYNPO2L/QKI/MYH9/SKI/PRDM6/CTNNB1
BP	GO:0030330	DNA damage response, signal transduction by p53 class mediator	53	0.391358503848141	1.86139907050177	0.000702055169999518	0.00540294085459774	0.00377048710331514	3543	tags=75%, list=40%, signal=45%	SNAI2/ANKRD1/E2F7/PLA2R1/PMAIP1/BRCA2/FOXM1/TWIST1/E2F8/CDK1/CDC25C/CCNB1/PLK2/SOX4/AURKA/PTTG1IP/SPRED1/EP300/GTSE1/CD44/NBN/NDRG1/CNOT9/ATRX/CNOT6/TNKS1BP1/ATR/CDK2/PLK3/MARCHF7/SPRED2/MDM2/CNOT1/TFDP1/KDM1A/ZMPSTE24/PSMD10/CASP2/USP10/CNOT8
MF	GO:0016301	kinase activity	350	0.216646745798197	1.47415558685754	0.000702276440277564	0.00540294085459774	0.00377048710331514	2757	tags=46%, list=31%, signal=33%	CDKL5/WNK1/NRP2/DDR2/MET/UHMK1/TAOK1/AK4/HIPK3/EGFR/AXL/IPMK/POMK/IRAK2/PRKG1/TRIO/SGMS2/DGKH/NUAK1/EPHA2/BUB1/NEK2/MAP3K13/CDK14/DGKI/SLK/LMTK2/TTBK2/FER/ROCK2/ALPK2/HK2/PTK7/MYLK/LTBP1/MAP3K2/TAF1L/NEK7/PGM2L1/MAP3K9/LATS1/CDK15/N4BP2/PIK3CA/PTK6/MAST4/PRKCI/PLK4/PRKDC/NEK11/CSNK1A1L/EPHA4/MAP4K5/BMPR2/PFKP/MAPK15/PGK1/EIF2AK2/BUB1B/MELK/STYK1/STK31/CDK1/TTK/EPHB2/CDK6/MAPK8/SIK1/PDGFRB/PKN2/CC…
BP	GO:0043536	positive regulation of blood vessel endothelial cell migration	24	0.527404491784489	2.07095440831471	0.000706617798119558	0.0054274259299244	0.00378757421628331	3102	tags=79%, list=35%, signal=51%	PTGS2/ANXA1/THBS1/FOXC2/SRPX2/ADAM17/HDAC9/FGF2/PLK2/VEGFA/PRKD1/AKT3/NRP1/HIF1A/AMOTL1/SP1/VEGFC/PIK3C2A/PDPK1
BP	GO:0030071	regulation of mitotic metaphase/anaphase transition	35	0.472881561863468	2.05450012474922	0.000707231530385315	0.0054274259299244	0.00378757421628331	1885	tags=46%, list=21%, signal=36%	CENPF/BUB1/DLGAP5/CENPE/TRIP13/BUB1B/TTK/CCNB1/ESPL1/SPDL1/CDC20/PLK1/MAD2L1/NDC80/RAD21/CDC6
BP	GO:0030856	regulation of epithelial cell differentiation	78	0.331822474001384	1.72117650592143	0.000721673861341548	0.00553132756802959	0.00386008283650179	2031	tags=54%, list=23%, signal=42%	ZBED2/CD109/XDH/KLF7/BMP4/TP63/GATA3/CAV1/CLOCK/CTSV/FOXJ1/ROCK2/SERPINE1/GDNF/GRHL1/LHX1/VCL/YAP1/PAX8/WWTR1/ERRFI1/FGF2/CTSK/CEACAM1/RUNX1/ZEB1/ESRP1/VEGFA/ZFP36L1/NODAL/ZEB2/VDR/CCND1/JAG1/ROCK1/RFX3/TRIM16/STAT1/LIF/CTNNB1/SPRED1/FOXC1
MF	GO:0070851	growth factor receptor binding	69	0.360816865329169	1.81910796194553	0.000724429181916367	0.00554550538756979	0.00386997694550059	1497	tags=41%, list=17%, signal=34%	EREG/GREM1/ESM1/IL6ST/IL1RAP/IL11/GATA3/ITGB3/IL36RN/FAM83B/ADAM17/PDGFC/HIP1/FER/GDNF/AREG/TGFA/FGF23/CCDC88A/FLRT3/FGF2/ITGA5/PDGFRB/FGF1/ERN1/VEGFA/EFEMP1/CBL
CC	GO:0016324	apical plasma membrane	171	-0.327614252218813	-1.63889535193786	0.000728051067455876	0.0055662730800247	0.00388446985198877	1403	tags=30%, list=16%, signal=26%	RAB17/ATP1B2/HIP1R/PDZK1P1/SCNN1B/SLC5A1/AGER/AJAP1/ECRG4/MUC13/PARD6A/KCNA5/SLC4A10/SLC23A1/IGFBP2/ABCB1/TRPM6/SLC12A3/DPEP1/CBLIF/P2RX2/ADGRG2/SLC29A4/MAL/AQP1/ANXA13/CD300LG/FOLR1/NPC1L1/ABCG5/ACY3/CNTFR/AQP10/AMN/CASR/CYP4A11/FXYD1/PDZK1/UMOD/ACE2/ABCC6/TF/CEACAM7/HPN/CFTR/MYO1A/SLC38A3/SLC2A2/SLC17A4/SLC6A19/CA4/GP2
BP	GO:0030866	cortical actin cytoskeleton organization	23	0.517815538893065	2.0274389485476	0.000735064957125178	0.00561289002173889	0.00391700187154249	3101	tags=83%, list=35%, signal=54%	ANLN/FHOD3/KIF23/ECT2/ROCK2/NCKAP1/PLS1/EHD2/RACGAP1/EPB41L1/ROCK1/AKAP11/LLGL1/DLG1/PDCD6IP/FMNL2/EZR/ARF6/TLN1
BP	GO:0051701	interaction with host	99	0.309207936299804	1.71607920940498	0.00075111014786018	0.00572826717994489	0.00399751877867514	2238	tags=40%, list=25%, signal=30%	KRT6A/MET/ITGA2/EGFR/AXL/ITGB6/ITGB3/CAV1/EPHA2/ITGB1/ITGAV/HAVCR1/ITGB5/CAV2/CLEC5A/CD80/EFNB2/CXCL8/EIF2AK2/CDK1/TRIM6/ITGA5/CLDN1/CXADR/NECTIN1/CBL/IDE/NPC1/BCL2L1/NECTIN4/ITCH/CTNND1/CD55/LGALS1/CTNNB1/CHMP2B/XPR1/SLC20A2/ICAM1/CDH1
BP	GO:0090207	regulation of triglyceride metabolic process	15	-0.650291120884709	-1.99391001055872	0.0007520711319177	0.00572846220381094	0.00399765487769817	673	tags=40%, list=8%, signal=37%	THRSP/APOBEC1/RGN/AADAC/PLIN5/APOA1
BP	GO:0051952	regulation of amine transport	45	-0.478642576355442	-1.90933023324605	0.000755812546311846	0.00574980873740838	0.00401255173328028	2356	tags=62%, list=27%, signal=46%	ARG1/GRM7/KCNA2/PRKN/DTNBP1/ABAT/SNCA/AGTR2/ADORA2A/FFAR3/NPY5R/AGT/ADRA2A/ATP1A2/SYT9/ADORA1/CLTRN/CHRNB2/CRH/CNR1/ADRA2C/ACE2/SLC43A1/CARTPT/SYT6/VIP/SLC38A3/CHGA
BP	GO:0015849	organic acid transport	165	-0.350336675578089	-1.73874474325729	0.000760357014057801	0.005777203913263	0.00403166968404685	2020	tags=40%, list=23%, signal=31%	MPC1/SLC25A29/SLC22A9/SFXN4/ABAT/ABCB4/SLC27A5/KCNJ10/SLC6A15/SLC25A47/AGTR2/MPC2/TSPOAP1/SLC1A1/SLCO2A1/IL1B/SLC27A6/STARD10/ADORA2A/PLA2G6/NPY5R/NTRK2/AGT/SLC7A2/SLC25A18/CPLX1/SLC27A2/MAP2K6/CPT1B/SPX/ACACB/SLC23A1/ATP1A2/SLC25A45/TSPO2/ADORA1/CLTRN/CES1/PLA2G10/AKR1C1/SLC16A12/SLC29A4/THRSP/SLC7A10/FOLR1/SNAP25/LCN12/CASR/CYP4A11/PLA2G2D/ACE2/SLC43A1/NR1H4/GLS2/FABP4/PLA2G2A/SLC16A11/SLC38A11…
BP	GO:0009074	aromatic amino acid family catabolic process	14	-0.664677341635654	-1.99080204570155	0.000767664313281225	0.00582062471157573	0.00406197124840961	1393	tags=64%, list=16%, signal=54%	AMDHD1/IDO2/HAAO/FTCD/HGD/ACMSD/ASRGL1/HPD/PAH
BP	GO:0007062	sister chromatid cohesion	31	0.475718355718356	2.00589882926109	0.000767972692187	0.00582062471157573	0.00406197124840961	3372	tags=81%, list=38%, signal=50%	BUB1/SMC1B/SGO1/BUB1B/STAG1/SGO2/CDCA5/ESPL1/CDC20/PLK1/RAD21/CTNNB1/NAA50/ESCO2/DSCC1/ATRX/MRE11/SMC3/STAG2/RB1/PDS5B/SLF1/MCMBP/NIPBL/PDS5A
BP	GO:0016125	sterol metabolic process	75	-0.423812019695091	-1.85478060096095	0.000770977536643949	0.00583617606230846	0.00407282388754724	1589	tags=32%, list=18%, signal=26%	TM7SF2/SOAT2/LIPE/PON1/CYP39A1/CETP/ACACB/LIPC/CYP3A4/CES1/CEBPA/NPC1L1/APOB/CYP21A2/STAR/FMO5/CYP2C9/EPHX2/NR1H4/APOA1/ACADL/CFTR/NR0B2/CEL
BP	GO:0042221	response to chemical	1930	-0.216689592912773	-1.26353340588725	0.000783082533027127	0.0059204906571088	0.0041316635270827	1695	tags=23%, list=19%, signal=24%	NOP53/SOCS2/AGPAT2/PTPRN2/PTN/NAT8/INSRR/CHAC1/PRLR/SDF2L1/SESN1/CPN1/SOCS1/ACSM1/FGF12/AGTR2/CALCA/CHRM3/SIRT4/GDF9/MPST/SYNGR1/LRG1/CHRNB3/NUGGC/GABRG2/SLC2A8/SERP2/GPC3/WFIKKN2/CUX2/WNT6/NLGN1/MPC2/MST1/UCN/SLC12A5/SLC30A10/SLC1A1/DDT/SPPL2B/NUCB2/PPM1E/RHOH/PTPN5/LMO2/CRYAB/NTRK1/TRIM63/IL37/SOX10/MSRA/GSTM4/KHK/RAMP1/RET/CITED4/HSD17B2/IL22RA1/IL1B/APOD/NRTN/CCNO/AQP4/PDK4/GDF10/TBX1/PTPRT/C…
BP	GO:0060602	branch elongation of an epithelium	10	0.703940707278339	2.06060936662142	0.000784354874497116	0.00592279809053063	0.00413327378864079	1275	tags=80%, list=14%, signal=68%	SIX1/SIX4/BMP4/AREG/WNT5A/YAP1/TNC/FGF1
BP	GO:0045893	positive regulation of transcription, DNA-templated	670	0.186165745903456	1.34144467082062	0.000786181644365215	0.00592928126858691	0.00413779812823797	2539	tags=39%, list=29%, signal=30%	HMGA2/ZBED2/INHBA/SOX11/SIX1/MET/SIX4/MAML2/NCOA2/TBX15/GREM1/FOXD1/REST/TGFB2/KLF7/E2F7/ASXL2/IL31RA/IL11/EGFR/TFAP2C/ZNF827/CCNT1/HOXA10/ELF5/COL1A1/TFAP2A/BMP4/NOG/SALL4/TP63/RUNX2/WNT2/AR/GATA3/ELK3/CLOCK/ZNF281/PITX2/MICAL2/EHF/PYGO1/PAX7/YY2/APLN/DLX5/PLAG1/TOP2A/ZNF750/FOXJ1/NOD2/GLI2/DLGAP5/FOXC2/WT1/CDH13/SOX30/ZFHX4/LMO7/BRCA2/MYSM1/PRRX1/SERPINE1/TRIM56/UHRF1/GDNF/GRHL1/AFAP1L2/GLI3/OT…
CC	GO:0097431	mitotic spindle pole	16	0.59584099827696	2.02337211357896	0.000788489606144138	0.00593937312180406	0.00414484081173717	2705	tags=75%, list=31%, signal=52%	FAM83D/ASPM/KIF20B/STAG1/GPSM2/AURKA/OR2A4/NIN/SPAG5/FAM161A/SMC3/STAG2
BP	GO:0010557	positive regulation of macromolecule biosynthetic process	827	0.175284857793764	1.27965338368405	0.00078947322755927	0.0059394767144631	0.00414491310473378	2590	tags=38%, list=29%, signal=29%	EREG/HMGA2/ZBED2/INHBA/SOX11/SIX1/VGLL1/MET/SIX4/ITGA2/UHMK1/MAML2/NCOA2/TBX15/GREM1/FOXD1/ANKRD1/REST/TGFB2/KLF7/E2F7/ASXL2/IL31RA/IL11/EGFR/TFAP2C/BCAR3/ZNF827/CCNT1/HOXA10/ELF5/COL1A1/TFAP2A/BMP4/NOG/SALL4/TP63/RUNX2/WNT2/AR/GATA3/ELK3/CLOCK/ZNF281/HAS2/PITX2/MICAL2/IRS1/THBS1/KRT17/EHF/PYGO1/NOX4/PAX7/YY2/APLN/DLX5/PLAG1/TOP2A/NEK2/ZNF750/FOXJ1/NOD2/GLI2/DLGAP5/FOXC2/WT1/CDH13/SOX30/ZFHX4/LMO…
CC	GO:0034364	high-density lipoprotein particle	10	-0.748149110586582	-2.02751694550967	0.0007975636808219	0.00598563723205063	0.00417712660492378	1309	tags=80%, list=15%, signal=68%	PON1/APOM/CETP/LIPC/APOB/APOH/APOA1/CLU
CC	GO:0042588	zymogen granule	10	-0.748317799305383	-2.02797409934578	0.0007975636808219	0.00598563723205063	0.00417712660492378	261	tags=40%, list=3%, signal=39%	DMBT1/ZG16/CUZD1/REG1A
CC	GO:0015935	small ribosomal subunit	52	-0.459078956857312	-1.89360113282919	0.000802817709676366	0.00600138434899855	0.00418811586113894	4373	tags=90%, list=50%, signal=46%	MRPS14/MRPS33/MRPS15/MRPS9/RACK1/MRPS28/MRPS31/MRPS18B/RPS3/EIF2D/MRPS2/MRPS24/MRPS34/RPS16/RPS25/RPS8/RPS27L/RPS3A/RPS24/RPS20/RPS5/RPS11/RPS7/RPSA/RPS15A/RPS23/MRPS18A/RPS2/RPS14/RPS27A/RPS13/RPS18/RPS19/RPS4X/MRPS11/RPS17/RPS29/MRPS26/RPS9/RPS21/UBA52/RPS6/RPS12/RPS26/RPS15/RPS10/HBA2
MF	GO:0031406	carboxylic acid binding	106	-0.376110533774209	-1.74869542917865	0.00080391426177395	0.00600138434899855	0.00418811586113894	949	tags=25%, list=11%, signal=23%	ACACB/STAB2/SERPINA5/ALAS2/FTCD/PCK1/CD22/AKR1C1/OXER1/FOLR1/DPYS/LCN12/CASR/SELP/PTGDS/GAD2/NR1H4/FABP4/AKR1C4/TM4SF5/ADIPOQ/DDC/GSTA1/OTC/GNMT/ALB/PLA2G1B
CC	GO:0022627	cytosolic small ribosomal subunit	38	-0.511022931672729	-1.96688525449888	0.000804104830415902	0.00600138434899855	0.00418811586113894	3869	tags=89%, list=44%, signal=50%	RPS3/EIF2D/RPS16/RPS25/RPS8/RPS27L/RPS3A/RPS24/RPS20/RPS5/RPS11/RPS7/RPSA/RPS15A/RPS23/RPS2/RPS14/RPS27A/RPS13/RPS18/RPS19/RPS4X/MRPS11/RPS17/RPS29/RPS9/RPS21/UBA52/RPS6/RPS12/RPS26/RPS15/RPS10/HBA2
BP	GO:0033046	negative regulation of sister chromatid segregation	25	0.524863327769166	2.08464347916928	0.00080456181425993	0.00600138434899855	0.00418811586113894	1729	tags=52%, list=20%, signal=42%	CENPF/BUB1/TRIP13/BUB1B/TTK/CCNB1/ESPL1/SPDL1/CDC20/PLK1/MAD2L1/NDC80/RAD21
BP	GO:0051985	negative regulation of chromosome segregation	25	0.524863327769166	2.08464347916928	0.00080456181425993	0.00600138434899855	0.00418811586113894	1729	tags=52%, list=20%, signal=42%	CENPF/BUB1/TRIP13/BUB1B/TTK/CCNB1/ESPL1/SPDL1/CDC20/PLK1/MAD2L1/NDC80/RAD21
BP	GO:0007631	feeding behavior	46	-0.473619416955846	-1.89438965689498	0.000821665129095313	0.00611439930657213	0.00426698428696119	1791	tags=52%, list=20%, signal=42%	HCRT/TCF15/CALCA/UCN/PRLHR/ADORA2A/NPY5R/NTRK2/AGT/NPY1R/GAL/MRAP2/PYY/DACH1/CHRNB2/CNTFR/CNR1/ACE2/NPW/CARTPT/IAPP/NPY/INS/GHRL
BP	GO:0044282	small molecule catabolic process	249	-0.303697143981344	-1.59018981126152	0.000821855300489027	0.00611439930657213	0.00426698428696119	2694	tags=42%, list=31%, signal=30%	QDPR/ADPRM/CSAD/TXN2/PCCA/INPP1/HADH/ALDH8A1/NUDT18/APOBEC3F/CYP27B1/GALT/MLYCD/SESN2/ARG1/CYP27A1/MTMR7/ECI1/ETFB/PDXP/DCXR/CYP46A1/FAAH/CRYL1/AKR1C3/TKTL1/ALDH3A2/ADA2/GSTZ1/ACAT1/ABAT/SARDH/CDO1/CRYM/ALDH5A1/AMT/NUDT7/MPST/GPT2/INPP5J/ECHDC2/LDHD/LIPE/GLYATL2/KHK/SDSL/AMDHD1/ALDH2/PGAM2/PON1/IMPA2/DDO/ADHFE1/FUT7/IDNK/ACADS/ASPA/ECI2/ALDH1A1/ENTPD8/PRODH2/TST/IDO2/SLC27A2/HYAL1/CYP39A1/PKLR/CP…
BP	GO:0048738	cardiac muscle tissue development	102	0.307543157724243	1.71290557334147	0.000822708201929365	0.00611439930657213	0.00426698428696119	1741	tags=37%, list=20%, signal=30%	COL11A1/DKK1/FHOD3/GREM1/ANKRD1/TGFB2/BMP4/NOG/WNT2/TENM4/NOX4/JPH2/ITGB1/FOXC2/WT1/SGCD/ALPK2/DSG2/ZFPM2/WNT5A/TP73/FZD7/YAP1/FGF2/EFNB2/CDK1/PPP1R13L/SIK1/PDGFRB/CCNB1/PDLIM5/CXADR/VEGFA/MEF2A/HEG1/PIM1/MYH10/FRS2
BP	GO:0001906	cell killing	61	-0.425171414915666	-1.79793376444491	0.000838466343618788	0.00622396107675328	0.00434344287731072	1558	tags=38%, list=18%, signal=31%	CD160/CD1D/SEMG1/CD1B/CORO1A/AGER/CFHR1/PF4/CTSG/KLRK1/DNASE1/IL18RAP/SLAMF6/STAP1/LYZ/NCR3/GZMM/DNASE1L3/FCER2/AZGP1/CHGA/LTF/REG3G
BP	GO:0070838	divalent metal ion transport	205	-0.318402374352071	-1.62884843057559	0.000839698332814643	0.00622556003650953	0.00434455872464311	1542	tags=31%, list=18%, signal=26%	UCN/SLC30A10/ATP2B2/RAMP1/SEMG1/CATSPER2/ADORA2A/HAP1/GJA4/CCL5/HPCA/CACNA1A/CORO1A/PLA2G6/CACNB2/AGT/ADRA2A/SMDT1/CHRNA10/P2RX5/RAMP2/CACNA1I/KCNE2/TMEM163/CAPN3/JSRP1/ATP1A2/CACNA1B/TRPM6/CAMK2B/RGS9/CRACR2B/CCR7/SLC24A5/P2RX2/HOMER2/MCOLN3/CACNA2D2/GCK/CHRNB2/EGF/MCOLN2/RAMP3/CRH/FFAR1/CASR/RGN/EPO/SLC8A2/BHLHA15/GPM6A/CCL21/ATP2A3/TRPV6/MS4A1/S100A1/P2RX1/SLC30A2/CCL19/TRPM5/SPINK1/SLC39A5/PL…
BP	GO:0006749	glutathione metabolic process	26	-0.565394189618278	-1.96868112198214	0.000846387041093322	0.0062675625630659	0.00437387053629337	1931	tags=54%, list=22%, signal=42%	GSTZ1/GSTM2/NAT8/CHAC1/GSTM4/GSTA4/GGT3P/DPEP1/GGT1/GGT6/GGTLC1/GGTLC2/GSTA1/GSTA2
BP	GO:0006261	DNA-dependent DNA replication	62	0.363694205944542	1.8090920080316	0.000853308383677936	0.00631118422903826	0.00440431227781899	2914	tags=60%, list=33%, signal=40%	E2F7/ZNF365/BRCA2/POLQ/WDHD1/MCM4/E2F8/MCM10/RECQL/MCM2/GINS1/TICRR/CCNE2/HMGA1/ORC1/ATAD5/POLE2/ORC6/CDC6/DNA2/TONSL/SENP2/BAZ1A/BOD1L1/TOPBP1/NBN/HELB/DSCC1/ATRX/MRE11/MMS22L/PRIM2/CCNE1/CDK2/RRM2B/BCL6/FANCM
BP	GO:0034764	positive regulation of transmembrane transport	98	-0.381985084188875	-1.75169276647555	0.000862397275423443	0.0063707128042137	0.00444585478791083	1398	tags=35%, list=16%, signal=30%	ATP1B2/HAP1/ANTKMT/CACNB2/KCNIP2/AGT/KCNH2/GAL/KCNE2/CAPN3/ABCB1/RGS9/CLTRN/KCNQ1/RAMP3/RELN/PIRT/LRRC26/TESC/CA2/RGN/EDN3/FXYD1/PDZK1/ACE2/WNK2/KCNJ11/KLF15/S100A1/SLC1A2/ADIPOQ/CFTR/ITLN1/INS
BP	GO:0042775	mitochondrial ATP synthesis coupled electron transport	60	-0.43525937328999	-1.83385712968456	0.000869383232536402	0.00641458182656979	0.00447646914914115	4140	tags=87%, list=47%, signal=46%	SDHAF2/COQ9/NDUFV2/NDUFB6/PARK7/NDUFS5/NDUFC2/NDUFAF1/NDUFA9/NDUFA8/UQCRFS1/NDUFV3/NDUFV1/UQCRB/NDUFA4/COX6C/ISCU/NDUFB10/COX6B1/NDUFB8/DNAJC15/NDUFS3/NDUFA6/UQCR10/COX8A/COX6A1/NDUFC1/UQCC3/NDUFB2/NDUFS6/NDUFA2/COX5A/NDUFB9/NDUFA1/NDUFB11/COX7C/COX7B/NDUFB1/COX4I1/NDUFA11/COX5B/NDUFS8/NDUFA3/NDUFA13/NDUFA7/UQCRQ/COX6A2/SNCA/UQCR11/NDUFB7/NDUFS7/COX4I2
BP	GO:0061387	regulation of extent of cell growth	51	0.397854210942989	1.87402978645349	0.000875883658505612	0.00645476717772367	0.00450451282985976	2150	tags=53%, list=24%, signal=40%	MACF1/FN1/CDKL5/CRABP2/SEMA3C/SEMA3A/BDNF/SEMA3D/MAP3K13/L1CAM/EFNA5/SEMA7A/WNT5A/LRP1/BMPR2/VEGFA/SEMA4C/LIMK1/RYK/PLXNA3/DBN1/NRP1/TNFRSF12A/ADNP/SEMA3F/SEMA4B/GSK3B
BP	GO:0019433	triglyceride catabolic process	16	-0.639151633349586	-2.00470575190858	0.000878840531932789	0.00646877333840914	0.00451428714530254	794	tags=44%, list=9%, signal=40%	LIPC/APOB/AADAC/FABP4/PLIN5/APOA1/PNLIPRP2
BP	GO:0031570	DNA integrity checkpoint	84	0.33177487764534	1.76680077821976	0.000883759067731662	0.00649716750394801	0.00453410224930883	2970	tags=51%, list=34%, signal=34%	HMGA2/TAOK1/CLSPN/E2F7/CLOCK/BRIP1/TOP2A/ATF2/E2F8/PRKDC/NEK11/CDK1/CDC25C/CCNB1/PLK2/TICRR/SOX4/DTL/PLK1/AURKA/ORC1/CDC14C/CCND1/MSH2/CDC6/DNA2/EP300/GTSE1/CHEK1/TOPBP1/NBN/TP53BP1/CNOT9/MRE11/CNOT6/MAP3K20/TNKS1BP1/ATR/PTPN11/CDK2/PLK3/EIF2AK4/ERCC6
BP	GO:0042572	retinol metabolic process	23	-0.561298521298655	-1.88442793941219	0.000896280069907346	0.00658131792339638	0.00459282731771276	1223	tags=57%, list=14%, signal=49%	LIPE/RBP4/ALDH1A1/CYP3A4/RDH5/ADH4/ADH6/ADH1A/ADH1B/TTR/CYP2C8/RDH12/ADH1C
CC	GO:1903561	extracellular vesicle	1027	-0.237339962714366	-1.36568317055548	0.000899276323341396	0.0065954110229254	0.00460266230414884	1125	tags=17%, list=13%, signal=17%	AOX1/NDRG2/SEMA3G/SLC27A2/KRT72/HYAL1/PKLR/GFRA1/PMP2/CTSG/SAT2/NKX6-1/SLC2A4/GNA14/CPNE9/TGM3/DNASE1/GUCA2B/GRIA4/CALB1/HEXD/SELENBP1/ICAM3/CETP/FCGBP/GP1BA/SLC23A1/DEFB1/PBLD/BBOX1/SLAMF6/ATP1A2/BTG2/SERPINA5/IGFBP2/ABCB1/SSR4/ENO3/SLC12A3/GGT3P/CPNE5/UPB1/AKR7L/FTCD/CLTRN/DPEP1/PCK1/JCHAIN/CD22/AKR1C1/LYZ/TUBB4A/ADGRG2/C8G/GMDS/GGT1/HGD/ITIH1/SIT1/ORM1/CYFIP2/VIL1/UBASH3A/FAM151A/EGF/AQP1/ADH6…
BP	GO:0007267	cell-cell signaling	802	-0.243864180990392	-1.38857221565849	0.000902768101386093	0.00661310030249813	0.00461500691466575	1683	tags=28%, list=19%, signal=25%	PTPRN2/PTN/CA7/SOCS1/FGF12/AGTR2/CHRM3/SIRT4/GDF9/SYNGR1/PDE6G/CHRNB3/SIRPG/GABRG2/GPC3/CUX2/WNT6/NLGN1/MPC2/TLE2/FRZB/TSPOAP1/UCN/SLC12A5/SLC1A1/VAX2/MAPK8IP2/PHF24/NTRK1/MYOC/CNIH2/SOX10/DLGAP2/IL1B/ADORA2A/HAP1/GJA4/CCL5/RPH3A/CORT/CACNA1A/NOVA1/WNT4/ERC2/RIMS4/FFAR3/LTA/HMGN3/CD24/FZD9/PLA2G6/CACNB2/NPY5R/CBLN2/KCNIP2/IGSF11/NTRK2/RBP4/AGER/NPFF/AGT/CCL16/ADRA2A/ETV2/GRIK3/CHRNA10/GRAP/CPLX1/…
BP	GO:0042475	odontogenesis of dentin-containing tooth	42	0.419774131154369	1.92215675039592	0.000904158407698715	0.00661322149130417	0.00461509148727954	2031	tags=60%, list=23%, signal=46%	WNT10A/KLK5/BMP4/KLK4/TP63/RUNX2/SCN5A/GLI2/ODAPH/ADM/SERPINE1/GLI3/ITGA6/ATF2/TNC/CNNM4/NECTIN1/LEF1/DMP1/LAMA5/HTRA1/PERP/NFIC/CTNNB1/FOXC1
BP	GO:0051653	spindle localization	28	0.507399535771246	2.08762968657513	0.000904944417000799	0.00661322149130417	0.00461509148727954	3068	tags=79%, list=35%, signal=51%	ASPM/ITGB1/CENPA/NDE1/SPIRE1/ESPL1/SPDL1/GPSM2/PLK1/MAD2L1/NDC80/NUSAP1/MYH9/DYNC1H1/WASL/ACTR2/LLGL1/UBXN2B/CLASP1/ACTR3/MAP4/NUMA1
BP	GO:0021700	developmental maturation	133	-0.350157174313121	-1.68636773330285	0.00091018276545327	0.006638004568949	0.00463238656363796	1868	tags=41%, list=21%, signal=32%	ADGRB3/BCL2/SYBU/CATSPER3/WNT1/S1PR1/ARHGEF15/CX3CR1/ASCL1/TAL1/MYOC/SOX10/RET/SEMG1/CATSPER2/SPTBN4/XBP1/KCNIP2/KLF2/CDK5R2/REC8/GAL/NKX6-1/CEND1/WNT10B/SEZ6/DEFB1/RND1/BFSP2/CCR6/IHH/LYL1/SOX18/CAMK2B/EPHA8/CEBPA/PAX2/C1QL1/RELN/ACTL6B/FGFR3/SYP/CNTN2/EPO/BHLHA15/SOX8/CCL21/BCL11A/NEURL1/FEV/CFTR/CCL19/LTF/SPINK1
BP	GO:0007569	cell aging	58	0.382008625256572	1.86185974625355	0.000910503565956427	0.006638004568949	0.00463238656363796	2080	tags=41%, list=24%, signal=32%	HMGA2/LIMS1/PLA2R1/TP63/NOX4/NUAK1/MME/BRCA2/SERPINE1/FOXM1/TWIST1/RBL1/CDKN2B/PRKDC/CDK1/CDK6/PLK2/HMGA1/CGAS/KRAS/AKT3/PAWR/SMC6/CHEK1
BP	GO:0050432	catecholamine secretion	27	-0.557257562307737	-1.96302965549806	0.000922111689986161	0.00670666507063569	0.00468030186441282	2173	tags=70%, list=25%, signal=53%	KCNA2/PRKN/DTNBP1/ABAT/SNCA/AGTR2/ADORA2A/FFAR3/AGT/ADRA2A/SYT9/CHRNB2/CRH/CNR1/ADRA2C/CARTPT/SYT6/VIP/CHGA
BP	GO:0050433	regulation of catecholamine secretion	27	-0.557257562307737	-1.96302965549806	0.000922111689986161	0.00670666507063569	0.00468030186441282	2173	tags=70%, list=25%, signal=53%	KCNA2/PRKN/DTNBP1/ABAT/SNCA/AGTR2/ADORA2A/FFAR3/AGT/ADRA2A/SYT9/CHRNB2/CRH/CNR1/ADRA2C/CARTPT/SYT6/VIP/CHGA
CC	GO:0034399	nuclear periphery	66	0.350282238096317	1.75903523628671	0.000925855033046335	0.00672585079417799	0.00469369078076982	4179	tags=83%, list=47%, signal=44%	PHACTR3/CENPF/RUNX1T1/UHRF1/CLIC4/SPARC/KIF4A/STAG1/KIF4B/RAD21/SATB2/GMCL1/ARFGEF1/ATXN1/TGFB1I1/BASP1/CAD/LRIF1/NUP205/XPOT/LMNB1/ATF7/NUP107/ENC1/YY1/SMC3/NCOR2/LMNB2/STAG2/PRPF40A/CASK/ERCC8/RUVBL1/NUMA1/DAG1/MORC3/TPR/DCAF7/SRRM1/NUP93/PPIG/AHCTF1/NUP98/ATXN3/ATN1/HAT1/MORC2/SNW1/AKAP8/MBD1/OGG1/MEN1/HNRNPM/NARF/ANAPC4
CC	GO:0043230	extracellular organelle	1028	-0.238234398928796	-1.37094095310856	0.000926946125128384	0.00672585079417799	0.00469369078076982	1125	tags=17%, list=13%, signal=17%	AOX1/NDRG2/SEMA3G/SLC27A2/KRT72/HYAL1/PF4/PKLR/GFRA1/PMP2/CTSG/SAT2/NKX6-1/SLC2A4/GNA14/CPNE9/TGM3/DNASE1/GUCA2B/GRIA4/CALB1/HEXD/SELENBP1/ICAM3/CETP/FCGBP/GP1BA/SLC23A1/DEFB1/PBLD/BBOX1/SLAMF6/ATP1A2/BTG2/SERPINA5/IGFBP2/ABCB1/SSR4/ENO3/SLC12A3/GGT3P/CPNE5/UPB1/AKR7L/FTCD/CLTRN/DPEP1/PCK1/JCHAIN/CD22/AKR1C1/LYZ/TUBB4A/ADGRG2/C8G/GMDS/GGT1/HGD/ITIH1/SIT1/ORM1/CYFIP2/VIL1/UBASH3A/FAM151A/EGF/AQP1/…
BP	GO:0030516	regulation of axon extension	45	0.399984656291575	1.83093582328971	0.000935469434480652	0.00677966250504084	0.00473124372966857	2440	tags=60%, list=28%, signal=44%	MACF1/FN1/CDKL5/SEMA3C/SEMA3A/SEMA3D/MAP3K13/L1CAM/SEMA7A/WNT5A/LRP1/BMPR2/VEGFA/SEMA4C/LIMK1/RYK/PLXNA3/DBN1/NRP1/TNFRSF12A/ADNP/SEMA3F/SEMA4B/GSK3B/RTN4/GOLGA4/TRIM46
BP	GO:0140053	mitochondrial gene expression	105	-0.373387254185179	-1.73135754890671	0.000940748604591626	0.0068098634214174	0.00475231968973747	5148	tags=94%, list=58%, signal=40%	MRPL3/LRPPRC/TFAM/NSUN3/PRORP/MRPL19/ALKBH1/HARS1/MRPL1/OXA1L/SUPV3L1/MRPS16/MTG2/TEFM/GATB/WARS2/ERAL1/ELAC2/CDK5RAP1/MRPL11/MRPL17/MRPL21/RCC1L/MRPS18C/MTERF4/TUFM/TRMT10C/MRPL22/RPUSD3/MRPL51/MRPL32/AARS2/MALSU1/MRPL48/RMND1/MRPL36/MRPS14/MRPS33/MRPS15/MRPL58/MRPL28/SARS2/MRPS9/MRPL16/FASTKD5/MRPS28/MRPS31/MRPS18B/MRPL18/TSFM/MRPL43/MTO1/TACO1/MRPL39/MRPS2/CHCHD1/MRPL14/MRPS24/MRPS34/MRPL50/SL…
BP	GO:0120035	regulation of plasma membrane bounded cell projection organization	341	0.21444939673049	1.45011524944924	0.000962203688953196	0.00695694851375369	0.00485496424178211	2534	tags=44%, list=29%, signal=33%	DKK1/MACF1/FN1/KLK6/CDKL5/CRABP2/KLK8/SEMA3C/ANLN/HECW1/PLXNC1/SPOCK1/SEMA3A/ANKRD1/ZNF365/MYO9A/CDH2/ADAM10/PLXNA1/GATA3/BDNF/CAV1/ITGA3/FSCN1/ROR1/SEMA3D/PODXL/SKIL/HOMER1/EPHA2/MAP3K13/PPFIA2/SLIT2/CNTN1/L1CAM/FER/PRRX1/DLG5/EFNA5/TANC2/PTK7/SEMA7A/ASAP1/SFRP2/ITGA6/TACSTD2/SHANK1/WNT5A/PTK6/CCDC88A/EPS8/PRKCI/SHOX2/LRP1/PTPRG/EPHA4/BMPR2/EFNB2/TENM3/P2RX7/MAPK15/EPHB2/NCKAP1/NCK1/CEP97/AGRN/L…
BP	GO:0110111	negative regulation of animal organ morphogenesis	23	0.509976979659616	1.99674809611709	0.000968631019710294	0.00699516080743614	0.00488163100797393	1193	tags=57%, list=14%, signal=49%	SULF1/GREM1/TGFB2/BMP4/NOG/GATA3/FOXC2/TACSTD2/WNT5A/PAX8/BMPR2/CEACAM1/ASPN
CC	GO:0051233	spindle midzone	24	0.5158579113004	2.02561455602491	0.000972466500415003	0.00701458757189809	0.00489518813673661	1885	tags=58%, list=21%, signal=46%	KIF14/RIF1/KIF18A/KIF20B/CENPE/PRC1/INCENP/RACGAP1/CDCA8/PLK1/KIF18B/AURKA/OR2A4/CDC6
BP	GO:0046324	regulation of glucose import	23	-0.558287282388348	-1.87431841209383	0.000992063955654929	0.00713913004045921	0.00498210113174471	310	tags=26%, list=4%, signal=25%	KLF15/SLC1A2/ADIPOQ/ITLN1/INS/PLA2G1B
MF	GO:0098960	postsynaptic neurotransmitter receptor activity	21	-0.592360976081751	-1.96180479819282	0.000992063955654929	0.00713913004045921	0.00498210113174471	2959	tags=90%, list=34%, signal=60%	GABBR1/CHRNA4/GRIK1/CHRFAM7A/GABRG1/ANXA9/GRIA1/CHRM3/CHRNB3/GABRG2/GRIK3/CHRNA10/GABRB3/GRIK5/GABRA5/CHRNB2/GABRA4/GABRA2/CHRM1
BP	GO:0060021	roof of mouth development	44	0.418876860227881	1.9314070008113	0.000994175665740781	0.00714592931572364	0.00498684606240125	2423	tags=64%, list=28%, signal=46%	INHBA/SOX11/SNAI2/TGFB2/TFAP2A/ASPH/DLX5/BNC2/PRRX1/GLI3/TWIST1/LOXL3/CPLANE1/WNT5A/EPHB2/IRF6/INSIG2/LEF1/SATB2/FZD1/FOXF2/WDPCP/SKI/LRRC32/SGPL1/DLG1/INTU/TGFBR2
BP	GO:0071772	response to BMP	79	0.339678921500243	1.76943335077551	0.000997986004148646	0.00715651790328608	0.00499423539608468	1957	tags=48%, list=22%, signal=38%	ADAMTS12/DKK1/SOX11/SULF1/GREM1/FOXD1/TGFB2/BMP4/NOG/RUNX2/FBN1/GATA3/ITGA3/SKIL/DLX5/ADAMTS7/BMP8B/PCSK6/SFRP2/TWSG1/WNT5A/FSTL1/BMPR2/GDF6/DSG4/NOTCH2/LEF1/NODAL/SMURF2/SMURF1/HFE/BMP8A/HTRA1/CTDSPL2/FZD1/HIVEP1/FSTL3/SKI
BP	GO:0071773	cellular response to BMP stimulus	79	0.339678921500243	1.76943335077551	0.000997986004148646	0.00715651790328608	0.00499423539608468	1957	tags=48%, list=22%, signal=38%	ADAMTS12/DKK1/SOX11/SULF1/GREM1/FOXD1/TGFB2/BMP4/NOG/RUNX2/FBN1/GATA3/ITGA3/SKIL/DLX5/ADAMTS7/BMP8B/PCSK6/SFRP2/TWSG1/WNT5A/FSTL1/BMPR2/GDF6/DSG4/NOTCH2/LEF1/NODAL/SMURF2/SMURF1/HFE/BMP8A/HTRA1/CTDSPL2/FZD1/HIVEP1/FSTL3/SKI
BP	GO:0018210	peptidyl-threonine modification	61	0.35749821112492	1.7732645333638	0.00100064962116854	0.00716722605852179	0.00500170817106096	3156	tags=70%, list=36%, signal=46%	WNK1/HIPK3/LMTK2/ROCK2/WNT5A/PRKDC/GALNT13/CDK1/TTK/TRIM6/MAPK8/PRKD1/PLK1/CDC42BPA/CIT/TSSK4/ROCK1/OXSR1/GALNT2/SPRED1/RIPK2/CHEK1/DYRK2/CAD/GSK3B/HIPK1/EIF4G1/CDC42BPB/GALNT3/ACVR1/TGFBR2/CAB39/SMAD7/DDIT4/TNKS1BP1/MTOR/TAF1/SPRED2/GALNT1/MAP2K1/PDPK1/APP/EOGT
BP	GO:0045333	cellular respiration	111	-0.36648772147844	-1.72266331234598	0.00102432740980337	0.00732824889910726	0.00511407929636211	4155	tags=76%, list=47%, signal=40%	IMMP2L/NDUFAF2/SDHAF2/COQ9/NDUFV2/NDUFB6/SLC25A23/PARK7/NDUFS5/PDHA1/NDUFC2/CAT/NDUFAF1/NDUFA9/PRELID1/ACO1/ETFDH/SIRT3/IDH2/NDUFA8/FH/UQCRFS1/NDUFV3/NDUFV1/TREX1/UQCRB/NDUFA4/COX6C/COA6/SLC25A22/ISCU/NDUFB10/COX6B1/NDUFB8/SCO2/DNAJC15/NDUFS3/NDUFA6/UQCR10/COX8A/COX6A1/NDUFC1/UQCC3/SUCLG1/NDUFB2/NDUFS6/SLC25A25/SURF1/NDUFA2/COX5A/NDUFB9/NDUFA1/NDUFB11/COX7C/COX7B/NDUFB1/MDH1B/COQ10A/COX4I1/NDUFA1…
BP	GO:0008608	attachment of spindle microtubules to kinetochore	19	0.576614714763012	2.09053054916418	0.00102766122798653	0.00734352084036113	0.00512473694727667	1705	tags=53%, list=19%, signal=43%	KNL1/ECT2/NEK2/CENPE/KIF2C/SGO1/CCNB1/RACGAP1/NUF2/NDC80
BP	GO:0006029	proteoglycan metabolic process	51	0.393885068605676	1.85533376473948	0.0010319770218526	0.00736576606273346	0.00514026096027671	2153	tags=53%, list=24%, signal=40%	COL11A1/ADAMTS12/VCAN/SULF1/FOXL1/CHST11/CHST15/SULF2/CHSY3/CHST3/DSE/HS3ST3B1/BMPR2/CSGALNACT2/SLC2A10/XYLT1/HS2ST1/HYAL4/GPC1/CHSY1/BGN/UGDH/IDS/CTNNB1/CSPG4/EXTL2/BPNT2
BP	GO:0048469	cell maturation	80	-0.400778904573857	-1.77419662372191	0.00104557907737358	0.0074541632943374	0.005201949701779	1470	tags=39%, list=17%, signal=33%	MYOC/SOX10/RET/SEMG1/CATSPER2/SPTBN4/XBP1/KCNIP2/KLF2/REC8/NKX6-1/DEFB1/RND1/BFSP2/CCR6/IHH/SOX18/EPHA8/CEBPA/C1QL1/ACTL6B/CNTN2/EPO/BHLHA15/SOX8/CCL21/BCL11A/FEV/CFTR/CCL19/SPINK1
BP	GO:0045834	positive regulation of lipid metabolic process	69	-0.418628065862468	-1.81654044446936	0.00105467517025511	0.007510268305398	0.00524110304924815	746	tags=38%, list=8%, signal=35%	ENPP7/SIRT4/SMPD2/IL1B/WNT4/PLA2G6/AGT/VAV3/ADORA1/CES1/CCR7/EPHA8/STAR/PPARGC1A/FGFR3/RGN/AADAC/MLXIPL/NR1H4/PLIN5/CCL21/APOA1/FLT3/ADIPOQ/INS/CCL19
BP	GO:0007431	salivary gland development	19	0.575648481054567	2.08702744556064	0.00106744112100213	0.00759234544136706	0.00529838125957411	334	tags=37%, list=4%, signal=36%	SEMA3C/SNAI2/SEMA3A/TGFB2/TGM2/EGFR/PLXNA1
BP	GO:0050804	modulation of chemical synaptic transmission	214	-0.313996303164161	-1.61089417175511	0.00107083127453689	0.00760762265111824	0.00530904258715323	2168	tags=42%, list=25%, signal=32%	CYP46A1/SLC4A8/PRKAR2B/RAPSN/GRIA1/S100B/CCL2/PRKN/SYBU/DTNBP1/ABAT/SNCA/KCNJ10/CX3CR1/DGKB/HCRT/ACHE/PTN/CA7/SYNGR1/CHRNB3/CUX2/NLGN1/UCN/MAPK8IP2/PHF24/NTRK1/CNIH2/DLGAP2/IL1B/ADORA2A/HAP1/CACNA1A/RIMS4/PLA2G6/CACNB2/NPY5R/IGSF11/NTRK2/AGER/AGT/GRIK3/CPLX1/LGI1/SHISA9/TUBB2B/CALB1/NRGN/CELF4/SLC4A10/ATP1A2/SYT9/CACNA1B/DLGAP3/BEGAIN/STXBP5L/VGF/SLC6A4/NRG3/GRM4/CAMK2B/ADORA1/CBLN1/GRIK5/LRFN2/N…
BP	GO:0035902	response to immobilization stress	12	-0.680114507012131	-1.93009660629219	0.00109070708374783	0.00773984957227315	0.00540131824116143	1077	tags=50%, list=12%, signal=44%	GAL/CRH/UCN3/NR0B1/TFF1/REG1A
BP	GO:0016553	base conversion or substitution editing	11	-0.705303633262701	-1.95800525438142	0.00110965417410484	0.0078651876877524	0.0054887864849728	583	tags=55%, list=7%, signal=51%	ADAD2/ADAT3/APOBEC1/APOBEC2/A1CF/ADARB2
BP	GO:0051784	negative regulation of nuclear division	31	0.469054617469252	1.97780072332992	0.00111349609619689	0.0078708263194701	0.00549272145090044	2080	tags=52%, list=24%, signal=40%	BMP4/CENPF/BUB1/TRIP13/MTBP/BUB1B/TTK/CCNB1/SPDL1/CDC20/PLK1/MAD2L1/NDC80/RAD21/LIF/CHEK1
BP	GO:0042742	defense response to bacterium	86	-0.381453059253639	-1.72015899812611	0.00111424778256722	0.0078708263194701	0.00549272145090044	1443	tags=33%, list=16%, signal=27%	IL22RA1/SEMG1/LTA/HP/PLA2G6/CTSG/KLRK1/DEFB1/STAB2/LEAP2/VGF/COCH/JCHAIN/LYZ/CFP/LBP/SELP/TF/NR1H4/DMBT1/PLA2G2A/ZG16/CRP/CHGA/LTF/REG3G/PGC/PLA2G1B
BP	GO:0010092	specification of animal organ identity	16	0.584975350777399	1.98647426967401	0.00111430542439265	0.0078708263194701	0.00549272145090044	1275	tags=62%, list=14%, signal=54%	DKK1/SIX1/BMP4/WNT2/AR/GDNF/GLI3/WNT5A/PAX8/FGF1
CC	GO:0044304	main axon	31	-0.518657019339006	-1.88860767324619	0.00112487025610443	0.00793586978784136	0.00553811257496578	2173	tags=65%, list=25%, signal=49%	KCNA2/KCNC2/SCN1B/KCNAB1/KCNH1/UCN/MAG/MYOC/ADORA2A/SPTBN4/CRHBP/ADORA1/TUBB4A/LRRC7/CRH/KCNQ2/CNTN2/KCNJ11/UCN3/SLC1A2
BP	GO:2000736	regulation of stem cell differentiation	54	0.390787400048214	1.88278609990075	0.00112706454605159	0.00793586978784136	0.00553811257496578	2405	tags=48%, list=27%, signal=35%	SEMA3C/REST/TGFB2/BMP4/GATA3/GDNF/PRICKLE1/TACSTD2/TP73/OSM/YAP1/PRKDC/EIF2AK2/RUNX1/TRIM6/CDK6/JAG1/ITCH/LBH/KMT2A/FOXC1/TCF12/PSMD2/DHX36/KDM3A/PUS7
BP	GO:0042445	hormone metabolic process	104	-0.375513867815687	-1.73832147714563	0.00112740148847518	0.00793586978784136	0.00553811257496578	1544	tags=40%, list=18%, signal=34%	TSPOAP1/LIPE/PRLHR/HSD17B2/WNT4/FFAR3/IYD/DDO/RBP4/TPO/ALDH1A1/GAL/CTSG/CMA1/SULT1A1/CRHBP/CYP3A4/RDH5/CES1/ADH4/AKR1C1/ERO1B/HSD17B3/ADH6/CHST9/PCSK1/CYP21A2/STAR/PPARGC1A/UGT2B7/ADH1A/ACE2/CHST8/CYP2C9/ADH1B/TTR/AKR1C4/CYP2C8/HPN/PCSK1N/RDH12/ADH1C
MF	GO:0022824	transmitter-gated ion channel activity	22	-0.589816827886412	-1.96018809359346	0.00113567849563313	0.00797579714135013	0.00556597620988716	1603	tags=59%, list=18%, signal=48%	CHRNB3/GABRG2/GRIK3/CHRNA10/GABRB3/GRIA4/GRIK5/GABRA5/CHRNB2/HTR3E/GABRA4/GABRA2/HTR3C
MF	GO:0022835	transmitter-gated channel activity	22	-0.589816827886412	-1.96018809359346	0.00113567849563313	0.00797579714135013	0.00556597620988716	1603	tags=59%, list=18%, signal=48%	CHRNB3/GABRG2/GRIK3/CHRNA10/GABRB3/GRIA4/GRIK5/GABRA5/CHRNB2/HTR3E/GABRA4/GABRA2/HTR3C
MF	GO:0008235	metalloexopeptidase activity	27	-0.549133573860652	-1.93441159569729	0.00114766068097485	0.00805071478841924	0.00561825811148237	724	tags=33%, list=8%, signal=31%	DPEP1/CPB2/ANPEP/XPNPEP2/ACE2/CPA6/CPB1/CPA1/CPA2
MF	GO:0016655	oxidoreductase activity, acting on NAD(P)H, quinone or similar compound as acceptor	42	-0.479518117312733	-1.87136020226697	0.00114917617997331	0.00805212234114019	0.00561924038382708	4148	tags=88%, list=47%, signal=47%	CBR1/NDUFAF2/CBR4/NDUFV2/NDUFB6/NDUFS5/NDUFC2/NDUFA9/NDUFA8/NDUFV3/NDUFV1/NDUFA4/NDUFB10/NDUFB8/NDUFS3/NDUFA6/NDUFC1/NQO2/NDUFB2/NDUFS6/NDUFA2/NDUFB9/NDUFA1/NDUFB1/NDUFS8/DCXR/NDUFA3/DHRS4/NDUFA13/NDUFA7/AKR1C3/NDUFB7/AKR1C2/NDUFS7/ADH4/AKR1C1/AKR1C4
CC	GO:0034774	secretory granule lumen	149	-0.345560060225567	-1.69228818083933	0.00115580018629454	0.00808928038956315	0.00564517143621754	699	tags=18%, list=8%, signal=17%	LYZ/POMC/ORM1/EGF/CFP/CFD/LRRC7/ORM2/PCSK1/SERPINA3/MMRN1/SERPINA4/TF/SCG3/VEGFD/APOH/CLEC3B/APOA1/CLU/TTR/OLFM4/ITIH4/INS/GHRL/CRISP3/ALB/LTF
BP	GO:0035051	cardiocyte differentiation	65	0.366202708626724	1.82787771618355	0.00115954353844726	0.00810621533042355	0.00565698962520534	1741	tags=46%, list=20%, signal=37%	DKK1/SEMA3C/FHOD3/GREM1/REST/TGFB2/EGFR/BMP4/TENM4/PITX2/NOX4/ITGB1/WT1/SGCD/ALPK2/PRICKLE1/TWIST1/FZD7/EFNB2/CDK1/SIK1/PDGFRB/CCNB1/PDLIM5/CXADR/VEGFA/MEF2A/MYH10/JAG1/FRS2
[truncated: 587 more rows]

## Sheet: Extended Fig1d
Patient ID	Sample ID	MYOF: mRNA expression z-scores relative to all samples (log RNA Seq V2 RSEM)	Immune score
[truncated: 146 more rows]

[truncated: 3 more sheets: Extended Fig1e-g, Extended Fig1i, Extended Fig1k]
