# Supplementary material for: Targeting myoferlin in ER/Golgi vesicle trafficking reprograms pancreatic cancer-associated fibroblasts
Source: EMBO J. 2025 Oct 8;44(22):6425–65. doi: 10.1038/s44318-025-00570-6 (PMC12623807; doi:10.1038/s44318-025-00570-6)
Supplement: Supplementary file 11 — Figure EV2 Source Data [file 44318_2025_570_MOESM11_ESM.zip]

Archive with 4 entries (2 files):
- FigEV2/
- FigEV2/.DS_Store
- FigEV2/Numerical_data/
- FigEV2/Numerical_data/FigEV2_numerical_data.xlsx.xlsx
