# Supplementary material for: Targeting myoferlin in ER/Golgi vesicle trafficking reprograms pancreatic cancer-associated fibroblasts
Source: EMBO J. 2025 Oct 8;44(22):6425–65. doi: 10.1038/s44318-025-00570-6 (PMC12623807; doi:10.1038/s44318-025-00570-6)
Supplement: Supplementary file 11 — Figure EV2 Source Data [file 44318_2025_570_MOESM11_ESM.zip › FigEV2/Numerical_data/FigEV2_numerical_data.xlsx.xlsx]

## Sheet: Extended Fig 2g
Normalized Myof expression across murine clusters
Myof	ident
1.37096e-05	CAF 2
-5.64698e-06	ntFib 4
3.63128e-06	ntFib 4
1.40838	fEMT tumor cells
4.04268e-06	ntFib 3
1.50357	ntFib 4
1.51152e-05	CAF 0
-9.4659e-07	ntFib 4
2.01842e-05	ntFib 4
0.859519	ntFib 4
1.30487e-05	ntFib 4
2.28665e-05	ntFib 4
-1.38886e-05	CAF 2
-2.78789e-06	ntFib 4
-1.33321e-06	ntFib 4
0.671107	CAF 0
-2.84253e-06	ntFib 4
-2.65646e-05	ntFib 4
-2.44047e-05	ntFib 4
1.14276	ntFib 4
-3.06639e-06	CAF 1
-1.78131e-05	ntFib 4
-1.71917e-06	ntFib 3
1.21467e-05	ntFib 4
1.89519e-05	ntFib 4
0.979733	CAF 0
-2.57269e-06	ntFib 4
0.994129	ntFib 4
4.60097e-06	ntFib 4
-6.39995e-06	CAF 1
1.49978	ntFib 3
0.838936	ntFib 4
1.0351e-05	ntFib 3
-6.08926e-06	ntFib 3
0.885631	ntFib 4
-1.71701e-05	ntFib 3
0.680388	ntFib 3
1.11321	ntFib 4
-2.41421e-05	ntFib 4
3.61226e-07	ntFib 4
2.05999e-06	ntFib 4
-3.61057e-06	ntFib 4
7.58163e-06	ntFib 4
1.15325	ntFib 3
-1.36828e-05	ntFib 4
0.955171	ntFib 3
-8.11393e-06	ntFib 4
0.69993	ntFib 4
-4.31446e-06	ntFib 4
6.55648e-06	ntFib 4
1.31615	ntFib 3
-7.83839e-06	ntFib 4
1.57573e-05	ntFib 4
1.5756	ntFib 4
0.822062	ntFib 4
1.23884	ntFib 4
6.79289e-06	ntFib 3
8.98329e-07	ntFib 4
1.03314	ntFib 3
0.562863	ntFib 3
-3.67235e-06	ntFib 4
1.85231e-06	ntFib 4
1.10492	CAF 2
1.39974e-05	ntFib 3
0.864412	ntFib 4
1.30254e-05	ntFib 4
3.35848e-06	CAF 0
1.03851e-05	CAF 8
9.20729e-06	ntFib 4
7.20878e-06	ntFib 4
-1.04312e-05	ntFib 4
0.642883	ntFib 3
6.23518e-06	CAF 1
-9.53523e-06	ntFib 4
-5.42829e-06	ntFib 4
5.80996e-06	ntFib 4
7.68179e-06	ntFib 4
4.63768e-06	ntFib 4
-8.85776e-06	ntFib 3
-1.09978e-05	ntFib 4
1.51271e-05	ntFib 4
2.57921e-06	ntFib 4
8.84402e-07	ntFib 4
-1.20897e-06	ntFib 3
1.08402	ntFib 4
1.04075	ntFib 3
-2.1714e-06	ntFib 4
-1.82757e-06	ntFib 4
9.33346e-06	ntFib 3
8.21773e-06	CAF 2
1.39212e-05	ntFib 3
-4.76174e-06	ntFib 4
6.50349e-06	ntFib 4
1.39111e-05	ntFib 3
-1.11079e-05	ntFib 4
-8.60793e-06	ntFib 4
-1.13174e-05	ntFib 4
1.46761	ntFib 3
7.99826e-07	ntFib 4
2.02225	ntFib 3
1.20097e-05	ntFib 3
1.04475e-05	ntFib 3
-1.00321e-05	ntFib 4
1.84848e-05	ntFib 4
-6.66773e-06	CAF 0
1.05514e-06	ntFib 3
0.879969	ntFib 4
-1.2235e-06	ntFib 4
1.88193e-06	ntFib 4
1.19161e-06	ntFib 4
-2.50926e-07	ntFib 3
1.08073e-06	ntFib 4
-4.85435e-06	ntFib 4
-5.04217e-06	CAF 8
1.25687	Mesothelial cells
-3.82334e-06	ntFib 4
-5.1265e-06	ntFib 3
2.70189e-05	ntFib 4
-1.36212e-05	ntFib 4
1.37256e-06	ntFib 4
-1.49363e-05	ntFib 4
-1.47044e-05	ntFib 4
1.24702e-06	ntFib 4
-9.96639e-06	ntFib 4
0.981455	ntFib 4
-4.28259e-06	CAF 0
-6.13672e-06	ntFib 4
0.839357	CAF 0
-1.22475e-05	ntFib 4
0.905334	ntFib 4
5.67621e-06	ntFib 4
1.38188	ntFib 4
6.28841e-10	ntFib 4
0.526656	CAF 2
1.43986e-05	ntFib 4
-1.09711e-05	ntFib 4
-1.1732e-06	ntFib 4
1.2015e-05	ntFib 4
-4.6973e-06	ntFib 4
-5.24695e-07	ntFib 3
-8.61073e-07	ntFib 4
1.06847	ntFib 3
-4.44684e-06	ntFib 4
-2.94449e-07	ntFib 3
-4.13869e-06	ntFib 4
1.11339e-05	fEMT tumor cells
1.00808	ntFib 3
-4.33169e-06	ntFib 4
6.96863e-06	ntFib 3
-1.05637e-05	ntFib 4
0.735084	ntFib 3
-1.55154e-05	ntFib 4
1.47878	ntFib 4
-2.73646e-06	ntFib 3
-4.67845e-06	ntFib 4
-1.23825e-05	ntFib 4
-7.76203e-08	ntFib 3
-8.00282e-06	ntFib 4
-5.33492e-06	ntFib 4
1.28768e-05	CAF 2
-1.75526e-06	ntFib 4
0.95285	ntFib 3
1.63207e-06	ntFib 3
1.48825	ntFib 4
5.90014e-06	ntFib 4
1.43242e-05	ntFib 4
-9.92693e-06	ntFib 4
4.5465e-06	ntFib 4
8.48981e-07	ntFib 4
8.95566e-06	ntFib 4
1.16314	ntFib 3
8.36619e-06	ntFib 4
-1.74506e-05	ntFib 4
1.68946e-05	ntFib 3
1.88339	ntFib 3
0.945868	CAF 2
-1.44901e-05	ntFib 4
6.43009e-06	ntFib 4
4.83194e-06	ntFib 4
0.64893	ntFib 3
1.51456e-06	ntFib 4
-5.84109e-06	ntFib 4
3.68807e-06	ntFib 4
0.992437	CAF 2
-2.79259e-06	ntFib 3
-1.33624e-05	ntFib 4
7.00749e-06	ntFib 3
5.54197e-06	ntFib 4
-8.36307e-06	ntFib 4
-1.59459e-05	ntFib 4
2.04959e-06	ntFib 4
1.01893	ntFib 4
2.52612e-06	ntFib 4
-1.294e-05	ntFib 4
0.917739	ntFib 3
1.08577e-05	ntFib 4
4.03775e-06	ntFib 3
5.86488e-06	fEMT tumor cells
0.891799	ntFib 4
1.28821e-06	ntFib 4
-2.00093e-05	ntFib 4
3.33777e-06	ntFib 4
1.03306	ntFib 4
2.05954e-05	ntFib 4
-1.37686e-05	CAF 1
-1.15086e-05	ntFib 4
-7.05821e-06	ntFib 4
-1.05406e-05	ntFib 3
-6.45744e-06	ntFib 4
-1.85378e-06	ntFib 3
-1.20122e-05	ntFib 4
2.03697e-05	ntFib 3
1.07775e-06	CAF 2
-8.41081e-07	ntFib 4
4.9562e-06	ntFib 4
3.74152e-07	ntFib 3
-1.32088e-06	ntFib 3
1.47679e-05	ntFib 4
-2.1703e-06	ntFib 4
-1.2836e-05	ntFib 4
3.85668e-06	ntFib 3
-3.51513e-06	ntFib 4
-5.21796e-06	ntFib 3
-1.06813e-05	ntFib 3
4.28366e-06	ntFib 4
-1.74018e-06	ntFib 3
5.15668e-06	ntFib 4
1.10749	ntFib 4
-6.58503e-06	ntFib 4
1.25024e-05	ntFib 4
-2.71764e-06	ntFib 4
9.47952e-06	ntFib 4
0.809601	ntFib 4
-4.66116e-06	ntFib 4
-2.69351e-06	ntFib 4
-3.90965e-06	ntFib 4
1.34871e-05	ntFib 4
-2.27647e-07	ntFib 4
2.44226e-06	ntFib 3
-9.42372e-06	ntFib 3
-7.29217e-06	ntFib 3
9.98069e-06	ntFib 4
0.715805	ntFib 3
1.24886e-05	ntFib 4
-1.38064e-05	ntFib 4
2.04996e-05	ntFib 4
1.01687e-05	ntFib 4
-2.67175e-07	ntFib 4
7.03608e-06	ntFib 4
-9.71385e-06	ntFib 4
0.770764	ntFib 3
0.929884	ntFib 3
1.49841	ntFib 4
1.90019e-06	ntFib 4
1.31562	ntFib 4
-1.03387e-05	Mesothelial cells
1.37235	ntFib 4
4.65639e-07	ntFib 4
-1.0176e-05	ntFib 4
-3.83284e-06	ntFib 4
8.72755e-06	ntFib 3
9.69545e-06	CAF 2
3.83847e-06	ntFib 4
1.27982	ntFib 4
-5.39967e-07	CAF 0
1.06477e-05	ntFib 3
8.13195e-06	ntFib 4
-1.90816e-06	ntFib 4
-2.69993e-05	ntFib 4
6.09666e-07	ntFib 4
5.73752e-06	ntFib 4
4.58036e-07	ntFib 4
1.57413e-06	ntFib 4
4.31565e-06	ntFib 4
-3.9655e-06	fEMT tumor cells
1.30998e-05	ntFib 4
4.70393e-06	ntFib 4
-1.24267e-05	CAF 1
1.38158e-05	ntFib 4
1.20598	ntFib 3
8.24074e-06	ntFib 3
-1.66263e-05	ntFib 4
-5.69306e-06	ntFib 4
6.35514e-06	ntFib 4
4.3722e-07	ntFib 4
0.941177	ntFib 3
2.45959e-05	ntFib 4
-8.1838e-06	ntFib 4
-2.1132e-05	ntFib 4
2.73695e-06	ntFib 4
-6.87597e-06	ntFib 4
0.670871	ntFib 3
-8.12385e-06	ntFib 4
2.21206e-05	ntFib 4
-1.23706e-06	ntFib 4
-4.77336e-06	ntFib 4
-1.66261e-06	ntFib 4
8.62563e-06	ntFib 4
9.73405e-07	ntFib 4
-1.62562e-05	ntFib 3
-4.62077e-08	CAF 1
7.60242e-06	ntFib 4
3.89909e-07	ntFib 4
0.833748	ntFib 3
-1.46473e-06	ntFib 4
-5.78873e-07	ntFib 3
0.787634	ntFib 4
9.92944e-06	ntFib 3
0.732707	ntFib 3
-3.34875e-07	ntFib 4
0.748503	ntFib 4
1.43809	ntFib 3
-1.03436e-05	ntFib 4
-6.30732e-06	ntFib 4
1.39453	CAF 2
-4.16323e-06	ntFib 4
-7.84888e-06	ntFib 4
0.704178	ntFib 4
1.69483	ntFib 4
0.819507	ntFib 3
-4.84595e-06	ntFib 3
1.89129e-06	CAF 2
5.10063e-07	ntFib 4
-2.40669e-09	ntFib 4
0.891205	ntFib 3
1.16716	ntFib 4
1.14547e-05	ntFib 4
3.15732e-07	ntFib 4
1.47876	ntFib 4
-6.87636e-07	ntFib 4
7.46772e-06	ntFib 3
-4.25519e-06	ntFib 4
-7.72082e-06	ntFib 3
1.52764e-06	ntFib 4
9.88597e-06	fEMT tumor cells
-7.34583e-07	ntFib 4
-1.38703e-05	ntFib 4
-1.30668e-05	ntFib 4
-7.68395e-06	ntFib 4
-5.27108e-06	ntFib 3
-2.14271e-07	ntFib 4
6.70498e-06	ntFib 4
0.722591	ntFib 4
-1.11388e-05	ntFib 4
6.07106e-06	ntFib 4
2.75457e-06	ntFib 4
1.15735e-05	ntFib 4
-1.68248e-05	ntFib 4
8.73191e-07	ntFib 4
1.35336e-05	Mesothelial cells
7.24174e-06	ntFib 4
1.40848	ntFib 3
0.931845	ntFib 4
-8.71927e-06	ntFib 4
1.13124	ntFib 3
1.18753e-05	ntFib 3
-2.90145e-06	ntFib 3
0.861102	ntFib 4
-2.91228e-06	ntFib 3
-1.57636e-05	ntFib 3
-8.48816e-06	ntFib 4
-1.08852e-05	ntFib 3
-4.84291e-06	ntFib 4
-3.36311e-06	ntFib 4
-1.53358e-06	ntFib 4
1.20967	ntFib 4
1.8922e-05	ntFib 4
-1.386e-05	ntFib 3
-4.14824e-06	CAF 0
3.49082e-06	ntFib 3
1.62844e-05	ntFib 4
8.85219e-07	ntFib 4
1.23915e-05	ntFib 4
-1.64456e-05	ntFib 4
1.44636e-05	ntFib 3
-6.9056e-06	ntFib 4
-2.76431e-06	ntFib 4
-1.10942e-05	CAF 0
1.33869e-06	ntFib 3
1.78534e-05	ntFib 4
2.42216e-05	ntFib 4
-1.07683e-05	ntFib 4
4.85941e-06	CAF 2
1.38852e-05	ntFib 4
1.28284	ntFib 3
-2.18175e-06	ntFib 4
0.962555	ntFib 4
5.97833e-06	ntFib 3
1.39743e-05	ntFib 4
1.47904	ntFib 3
1.06961	ntFib 4
-3.0187e-06	ntFib 4
4.98349e-06	ntFib 3
-5.49537e-06	ntFib 4
-2.79257e-06	ntFib 4
0.958585	ntFib 4
4.42013e-06	ntFib 4
0.840426	ntFib 4
0.872282	ntFib 4
9.31033e-06	ntFib 4
1.33491e-05	ntFib 3
-8.69272e-06	ntFib 4
0.963159	ntFib 3
4.90669e-07	ntFib 4
1.70409	ntFib 3
1.37169	ntFib 4
0.934928	ntFib 4
1.32873	ntFib 4
1.24674	ntFib 3
-1.90915e-05	ntFib 4
-7.02439e-06	ntFib 4
-3.1143e-06	ntFib 4
-1.66316e-05	ntFib 4
0.841316	CAF 2
-7.77352e-06	ntFib 4
-7.2257e-06	ntFib 4
-2.18883e-05	ntFib 4
2.13419e-06	CAF 8
-6.31923e-06	CAF 8
1.52049e-05	ntFib 4
7.95956e-06	ntFib 4
-1.45353e-05	ntFib 4
9.83954e-07	ntFib 4
0.8847	ntFib 4
8.88281e-06	ntFib 3
5.30704e-07	ntFib 4
-5.57024e-06	ntFib 4
4.38397e-06	ntFib 4
1.52608e-06	ntFib 4
-1.64618e-06	ntFib 3
2.01989e-05	ntFib 3
1.02875	ntFib 4
-4.70787e-06	ntFib 4
-1.54594e-05	ntFib 4
-4.05267e-07	ntFib 3
8.90356e-06	CAF 8
-2.07139e-05	CAF 8
-2.50065e-06	ntFib 4
-1.18165e-05	ntFib 3
1.10873	CAF 2
1.3579e-05	CAF 1
3.34503e-06	ntFib 3
1.42934e-05	CAF 0
-8.67318e-06	CAF 1
9.50652e-06	CAF 0
1.05122	CAF 0
3.20958e-06	ntFib 3
-2.99396e-06	CAF 8
-2.78543e-06	FP cells
0.400435	CAF 8
0.514953	CAF 1
-2.50914e-06	CAF 1
1.71007e-06	CAF 0
0.967381	CAF 1
0.589857	CAF 0
-3.18881e-06	CAF 8
1.61834e-05	ntFib 3
7.14189e-06	ntFib 4
2.96587e-05	CAF 0
0.619493	ntFib 3
0.565778	CAF 1
2.09803e-05	CAF 1
3.0098e-06	CAF 1
-1.08308e-05	Mesothelial cells
0.779288	Mesothelial cells
-3.54146e-07	CAF 1
0.594782	FP cells
7.504e-06	ntFib 3
1.12606	CAF 0
-7.00354e-06	CAF 1
-9.05648e-08	CAF 1
-1.45813e-05	fEMT tumor cells
0.719238	CAF 8
0.745382	CAF 1
0.777261	CAF 0
-3.91222e-06	CAF 8
-4.91164e-06	CAF 1
-2.83647e-06	CAF 0
0.493504	FP cells
3.96327e-06	CAF 8
-2.25604e-06	CAF 8
0.925888	CAF 8
0.754168	CAF 1
0.581408	CAF 8
1.39682	CAF 1
1.26843	CAF 2
0.649806	ntFib 3
-1.55893e-05	ntFib 4
-5.35588e-06	ntFib 3
0.85554	CAF 0
-1.78326e-06	CAF 1
0.420977	CAF 0
-7.20615e-07	CAF 0
1.76385	CAF 0
-6.14897e-06	CAF 8
0.781418	CAF 1
8.986e-06	CAF 8
-1.18932e-05	Mesothelial cells
1.21259e-06	CAF 1
-1.12217e-07	ntFib 3
1.17749	CAF 8
9.14775e-06	CAF 0
-2.45627e-08	CAF 1
1.02245	CAF 0
-7.20154e-06	CAF 8
0.529784	CAF 2
0.618897	CAF 1
0.796408	CAF 1
0.947659	CAF 8
8.36208e-06	CAF 1
1.11497e-05	CAF 0
0.939837	ntFib 4
-1.12898e-05	ntFib 3
0.80603	CAF 2
2.2419e-05	CAF 2
2.04131e-05	CAF 0
0.535667	CAF 0
-3.56907e-06	CAF 1
0.723593	CAF 2
-3.82441e-07	CAF 2
1.59741e-05	CAF 8
1.10876	CAF 8
6.04986e-06	CAF 2
2.24241e-06	ntFib 3
3.22907e-05	Mesothelial cells
9.20453e-06	ntFib 4
-1.20654e-05	ntFib 4
-6.03881e-06	CAF 1
1.18441	CAF 0
-1.901e-05	CAF 8
-1.80441e-05	CAF 2
-1.12182e-05	ntFib 3
-3.4793e-06	CAF 1
1.26954	ntFib 3
0.538518	CAF 0
1.17438	FP cells
-6.46069e-07	CAF 8
-7.05237e-06	CAF 1
1.3622e-05	CAF 2
-1.09651e-05	CAF 0
-2.28434e-06	CAF 1
0.625177	CAF 2
5.32129e-06	CAF 0
1.60723e-05	CAF 1
5.13815e-06	CAF 8
0.668878	CAF 1
0.759627	CAF 2
-6.24585e-06	CAF 1
8.15438e-07	CAF 2
1.37608e-05	CAF 1
-1.56127e-05	CAF 1
3.24771e-06	CAF 1
0.665399	CAF 0
0.956309	CAF 0
1.49816	ntFib 4
3.01053e-06	FP cells
1.42076	ntFib 4
-1.52549e-05	CAF 8
9.10718e-06	CAF 8
0.726141	CAF 0
5.87716e-06	CAF 8
8.96423e-07	CAF 1
0.686556	CAF 8
7.88124e-07	CAF 1
1.1551	CAF 8
-2.00782e-05	CAF 1
0.830666	CAF 1
1.10803	CAF 8
-5.71018e-06	CAF 1
-3.11068e-06	ntFib 4
-6.71415e-06	ntFib 3
-1.5734e-06	CAF 1
-9.31305e-06	CAF 0
-1.98301e-05	CAF 1
-2.196e-06	ntFib 3
1.04528e-05	FP cells
1.87733e-05	CAF 1
2.6062e-08	fEMT tumor cells
1.16892	CAF 0
9.62982e-06	FP cells
5.3571e-07	CAF 2
-4.34898e-06	FP cells
-1.7373e-05	CAF 8
0.575424	CAF 8
4.06309e-06	ntFib 3
0.681876	CAF 0
0.884216	CAF 8
1.31073	CAF 1
1.08177	CAF 0
0.577521	Mesothelial cells
-1.28297e-07	CAF 8
1.51947e-06	CAF 8
0.497364	CAF 8
-1.26212e-06	CAF 0
-2.48536e-06	CAF 0
1.60327e-06	CAF 0
1.3319	CAF 2
0.619279	CAF 0
1.52964	fEMT tumor cells
0.358525	CAF 8
-2.48483e-06	CAF 1
4.2232e-06	fEMT tumor cells
9.87653e-06	ntFib 4
0.529019	CAF 0
0.9048	CAF 0
1.56407e-05	FP cells
-1.62298e-05	ntFib 4
8.63896e-06	CAF 2
0.973283	CAF 2
1.06909	CAF 0
-1.86581e-05	CAF 0
2.45179e-06	CAF 8
0.760611	CAF 0
2.73376e-06	ntFib 3
1.13078e-05	CAF 1
8.38669e-06	CAF 1
0.632199	Myeloid cells
9.53961e-06	CAF 2
3.52951e-06	fEMT tumor cells
2.06599e-06	CAF 0
0.948876	CAF 2
7.47452e-06	CAF 1
0.767785	CAF 2
3.95224e-06	CAF 1
0.779672	CAF 1
6.30818e-06	ntFib 4
-4.32705e-06	CAF 1
4.52139e-06	ntFib 3
0.407058	Mesothelial cells
-2.70387e-06	CAF 0
4.65513e-06	CAF 0
1.06399	ntFib 3
-2.307e-06	ntFib 3
0.400978	CAF 8
1.3927e-05	CAF 8
0.813711	CAF 1
-7.77369e-06	ntFib 4
5.13539e-06	ntFib 4
-9.13312e-06	CAF 8
0.630553	CAF 0
8.02933e-06	CAF 0
-5.73477e-06	FP cells
0.596797	CAF 8
6.64391e-06	ntFib 4
-1.60254e-05	CAF 0
-1.3546e-05	CAF 8
-3.01793e-05	CAF 8
8.31238e-06	CAF 0
2.51097e-06	CAF 8
1.41849	ntFib 4
8.44792e-06	CAF 1
-4.19715e-07	ntFib 3
-1.10558e-05	CAF 8
5.63776e-06	CAF 0
1.78205	CAF 2
1.03339	CAF 1
-6.06989e-06	CAF 1
0.558277	CAF 0
0.756143	ntFib 3
0.884129	CAF 1
-5.99182e-06	CAF 0
1.25691e-05	CAF 1
5.3508e-07	CAF 1
0.769847	CAF 8
0.751052	CAF 1
2.65625e-06	CAF 0
0.716017	ntFib 3
2.10698e-06	CAF 1
1.25867	CAF 2
2.24023e-07	CAF 1
7.18136e-06	ntFib 3
4.89457e-06	CAF 1
-1.73888e-06	CAF 1
-1.2177e-05	CAF 8
6.46398e-06	CAF 1
-9.16456e-06	CAF 8
0.663784	CAF 0
5.94928e-06	ntFib 4
-1.23281e-05	CAF 8
2.44364e-06	ntFib 3
2.77219e-08	ntFib 3
-1.32821e-05	CAF 8
1.11792	ntFib 3
-5.92805e-06	Mesothelial cells
1.19998e-05	CAF 8
-4.75034e-06	ntFib 4
0.8832	ntFib 3
0.433579	CAF 8
-3.58057e-06	CAF 8
-3.56601e-06	CAF 1
1.16397	CAF 2
1.08752	CAF 0
6.13287e-06	CAF 2
-8.06203e-06	CAF 1
-1.37646e-05	CAF 0
-5.07848e-06	CAF 2
-8.00935e-06	CAF 0
-2.19279e-05	ntFib 4
-2.90937e-06	CAF 1
1.24997	CAF 0
2.94692e-06	FP cells
1.41134	CAF 1
0.482464	CAF 0
0.621167	CAF 0
-1.00835e-05	ntFib 3
-6.35431e-06	CAF 2
0.743306	CAF 2
-1.11646e-05	Endothelial cells
6.29881e-06	ntFib 3
-2.72522e-06	CAF 2
1.04092	ntFib 3
1.72956e-05	CAF 2
0.644943	CAF 0
1.0461	CAF 1
7.47287e-06	CAF 8
-4.87258e-06	CAF 0
1.37291e-05	Mesothelial cells
-3.77672e-06	CAF 0
0.561766	FP cells
-1.16813e-05	ntFib 4
3.2864e-06	CAF 1
0.742062	CAF 0
1.51123	ntFib 3
2.61468e-06	ntFib 4
1.26095	CAF 1
0.747199	CAF 0
6.63877e-06	ntFib 4
-1.07366e-05	ntFib 4
-6.96902e-06	ntFib 4
-7.4613e-06	CAF 1
1.41573e-06	CAF 1
1.23071	ntFib 3
0.904781	CAF 8
0.664385	FP cells
0.874801	CAF 1
7.4136e-06	ntFib 3
-9.96068e-07	CAF 1
0.996793	FP cells
9.71164e-06	CAF 2
1.34963e-07	ntFib 4
0.667789	CAF 0
1.70969e-05	ntFib 4
-1.1681e-05	CAF 1
-1.78104e-05	CAF 8
-2.25313e-05	FP cells
6.51126e-06	CAF 1
1.05903	CAF 1
-2.75559e-06	CAF 0
0.472851	CAF 8
-4.66484e-06	ntFib 3
0.694735	ntFib 3
-1.94978e-05	CAF 8
-3.407e-06	CAF 0
1.06723	Mesothelial cells
-2.27778e-05	CAF 1
2.90524e-06	CAF 8
4.22306e-06	ntFib 4
1.29474e-05	CAF 1
0.773973	CAF 1
1.12559	CAF 2
6.04604e-06	CAF 1
-1.91408e-07	CAF 1
-7.97143e-07	CAF 1
1.15984e-06	ntFib 4
0.429614	CAF 8
-4.31291e-06	ntFib 3
1.30985	CAF 0
0.989496	ntFib 3
-9.57757e-06	CAF 1
3.268e-06	CAF 2
1.54737e-05	CAF 0
1.72046	ntFib 4
1.1413	CAF 0
-1.03e-05	CAF 8
9.08086e-06	CAF 1
-3.17382e-06	CAF 1
1.79004e-06	ntFib 4
3.48028e-06	ntFib 3
0.302495	ntFib 3
-1.04744e-06	CAF 1
-2.28343e-06	CAF 1
1.42606	CAF 8
0.611938	CAF 0
0.533448	CAF 8
7.65867e-06	CAF 1
-5.88098e-06	CAF 0
-6.60296e-06	CAF 1
1.38151	CAF 1
0.862275	CAF 0
1.09983	CAF 1
0.980207	CAF 0
1.6156e-06	CAF 1
9.31075e-06	ntFib 3
1.49448	CAF 0
4.87397e-07	CAF 8
-1.07288e-05	ntFib 3
0.637686	CAF 0
-1.20721e-05	ntFib 4
1.14109e-06	CAF 1
-1.0333e-05	CAF 0
6.88808e-06	CAF 1
1.21833	CAF 2
1.11083	CAF 0
0.841697	CAF 1
1.4602	ntFib 4
-3.08938e-06	ntFib 4
-4.52903e-06	ntFib 4
6.63229e-06	CAF 0
0.65329	CAF 8
5.0104e-06	CAF 0
-1.12829e-05	CAF 1
0.867187	CAF 0
1.01035e-05	ntFib 4
2.23521e-06	CAF 1
-2.20648e-05	CAF 1
0.990292	ntFib 4
-6.85731e-07	CAF 1
7.61306e-06	CAF 0
1.21647	ntFib 3
1.37173	CAF 2
-2.55382e-05	CAF 1
-2.35934e-06	ntFib 3
-2.59563e-06	FP cells
-6.63367e-06	CAF 1
0.397699	CAF 0
7.42395e-06	CAF 8
-8.74293e-06	CAF 1
-2.08281e-05	ntFib 3
9.37679e-07	CAF 0
0.983546	ntFib 4
0.697931	CAF 1
6.67968e-06	CAF 1
-1.31677e-07	ntFib 4
7.76047e-06	CAF 8
-2.01074e-05	CAF 2
-1.12818e-05	CAF 2
3.488e-06	CAF 1
-3.52898e-06	CAF 0
9.44775e-06	CAF 1
-1.00472e-05	CAF 8
0.56199	CAF 0
-6.68833e-06	fEMT tumor cells
-1.11304e-05	ntFib 3
-3.42805e-06	CAF 1
0.655987	CAF 2
0.930335	ntFib 4
0.928731	CAF 8
0.651677	Mesothelial cells
0.985183	Mesothelial cells
7.23613e-06	CAF 1
-1.03253e-05	CAF 2
5.57346e-06	ntFib 4
1.22295	CAF 1
0.759881	CAF 2
4.21197e-06	CAF 1
-3.2295e-06	ntFib 3
8.8018e-06	CAF 2
-1.94864e-06	ntFib 3
1.18805e-05	ntFib 3
1.16549	CAF 0
1.05317	Mesothelial cells
3.70294e-06	ntFib 3
2.79108e-06	CAF 1
0.914377	CAF 2
-1.29965e-07	CAF 1
-9.0865e-07	ntFib 4
1.36503e-05	CAF 0
1.22764	Endothelial cells
-6.09888e-06	CAF 2
0.755451	ntFib 3
1.44798e-06	ntFib 3
0.775542	ntFib 3
1.69802e-06	ntFib 4
-1.57187e-06	CAF 0
1.40125	ntFib 3
-9.73394e-06	CAF 0
-8.19825e-06	fEMT tumor cells
1.36292e-05	CAF 1
9.61371e-06	CAF 8
-8.83724e-06	CAF 8
-9.00092e-06	CAF 8
0.52817	CAF 1
1.90904e-05	CAF 0
-7.77141e-06	CAF 1
-1.30231e-05	CAF 1
0.948698	CAF 8
0.368962	CAF 8
0.707763	CAF 1
0.857093	CAF 1
0.844805	ntFib 3
-1.91722e-06	ntFib 3
1.45939e-05	CAF 1
-2.20655e-06	ntFib 3
1.59666	FP cells
1.00334	CAF 0
1.70473e-06	CAF 1
1.20067e-05	CAF 8
0.799301	Mesothelial cells
0.935317	CAF 1
2.7272e-05	CAF 1
9.41924e-06	ntFib 4
1.6088	CAF 1
9.64789e-07	CAF 8
-4.33931e-06	CAF 1
2.17867e-05	CAF 0
-2.95878e-05	CAF 8
8.08882e-07	CAF 1
1.10138e-06	CAF 1
0.795551	CAF 1
0.654591	ntFib 3
0.672555	CAF 0
1.87664e-06	CAF 2
1.25862e-05	CAF 2
0.606406	CAF 0
0.999118	CAF 2
1.13038	CAF 1
-1.24406e-06	CAF 2
1.91738e-06	ntFib 4
2.72217e-06	CAF 1
1.13138	CAF 0
1.47917e-05	CAF 0
-6.11767e-06	ntFib 4
-1.61431e-05	CAF 0
4.0249e-06	CAF 8
0.64379	CAF 1
1.14685	CAF 1
-9.46261e-06	CAF 1
0.82213	CAF 1
-1.32844e-05	CAF 0
8.44764e-06	CAF 0
0.67515	CAF 0
9.13763e-06	fEMT tumor cells
6.08275e-06	CAF 1
0.636485	CAF 8
1.79658e-06	ntFib 3
1.05804	CAF 8
5.02946e-06	CAF 0
9.68899e-06	CAF 8
-8.75737e-06	ntFib 4
-2.13602e-05	ntFib 3
-1.52283e-05	ntFib 4
0.633686	CAF 1
0.966993	ntFib 4
3.48194e-08	CAF 2
0.672024	ntFib 4
0.977617	CAF 0
-2.18315e-05	CAF 1
-2.47024e-06	CAF 1
1.07255	CAF 8
-3.41673e-06	ntFib 4
1.30544e-05	CAF 8
1.79532e-05	CAF 2
-1.16784e-05	CAF 1
-1.15229e-05	CAF 0
0.917243	CAF 1
0.771968	CAF 1
0.695036	CAF 2
1.56013	ntFib 3
0.619911	CAF 2
1.07573e-05	CAF 2
9.39801e-06	ntFib 3
1.46672	CAF 1
-8.88139e-06	CAF 1
0.775921	CAF 0
0.394039	CAF 8
0.670627	CAF 8
1.70598e-05	CAF 1
0.951962	ntFib 4
-8.33998e-06	CAF 1
1.41913e-05	ntFib 3
0.858411	CAF 1
0.885233	CAF 0
5.99811e-06	CAF 8
0.793637	CAF 2
1.32854	CAF 1
0.715958	ntFib 4
7.19666e-06	CAF 1
5.60093e-06	CAF 8
-1.80869e-07	FP cells
-3.37174e-05	ntFib 3
7.60703e-06	CAF 1
0.794214	CAF 2
1.0099e-05	CAF 0
-6.26973e-06	CAF 8
-1.63458e-05	CAF 1
1.24524e-05	CAF 1
1.81377e-06	CAF 8
0.839561	CAF 0
0.911616	ntFib 3
1.04851e-05	CAF 8
7.63825e-06	CAF 2
-6.03387e-06	CAF 1
-3.7043e-06	ntFib 4
1.05983e-05	CAF 8
1.05511e-05	Endothelial cells
5.82972e-06	ntFib 4
0.84463	CAF 8
1.68462e-05	Endothelial cells
0.866158	CAF 0
1.2124	ntFib 3
1.08282	CAF 8
5.24122e-06	CAF 8
9.70733e-06	CAF 1
3.76973e-06	CAF 1
-9.95933e-06	CAF 1
-5.97483e-06	ntFib 3
1.44566	CAF 2
-2.92848e-05	CAF 2
0.511298	CAF 1
0.463199	CAF 2
-2.98456e-06	CAF 8
0.53486	CAF 8
8.69519e-06	ntFib 3
-5.44355e-06	CAF 1
6.28803e-06	CAF 0
-1.42233e-05	ntFib 4
1.47458	FP cells
0.761514	CAF 1
8.43985e-07	CAF 1
1.07721	CAF 8
1.44187e-05	ntFib 4
1.01961	CAF 1
1.57182	ntFib 3
1.94523e-05	CAF 2
-4.90938e-06	CAF 1
0.47283	CAF 8
-8.44893e-06	CAF 1
0.705946	CAF 2
-1.07976e-05	CAF 8
-1.02647e-05	ntFib 4
0.681797	CAF 1
0.532501	CAF 1
1.28247	CAF 1
0.67491	CAF 8
-5.28644e-06	CAF 0
0.569609	CAF 1
1.62016e-05	CAF 1
-1.78951e-07	ntFib 3
-1.31849e-05	ntFib 4
-8.4456e-06	CAF 1
1.20859	ntFib 3
-9.0009e-06	CAF 0
-1.26108e-05	ntFib 4
-2.62585e-05	CAF 0
6.69066e-06	CAF 1
1.06474	CAF 1
-2.506e-06	CAF 1
1.49331	ntFib 3
0.380808	CAF 8
3.98734e-06	ntFib 3
2.26564e-06	ntFib 3
4.21644e-06	CAF 2
4.83794e-08	ntFib 4
0.619468	CAF 1
4.31134e-06	ntFib 4
0.630029	CAF 8
4.95961e-06	CAF 0
1.66189e-05	ntFib 3
-1.05503e-05	CAF 1
1.50832e-05	CAF 1
0.544345	CAF 0
-6.49807e-07	CAF 0
8.10815e-07	ntFib 3
0.912805	CAF 0
-2.55381e-05	CAF 8
0.652523	CAF 0
4.13832e-07	CAF 8
-1.73773e-05	CAF 1
5.4994e-06	ntFib 3
0.703655	CAF 0
1.44774e-05	CAF 1
2.64868e-06	CAF 1
-7.88783e-06	CAF 1
1.67732e-06	CAF 2
0.561986	CAF 2
9.12047e-06	CAF 1
-1.56872e-06	CAF 0
-2.03338e-05	CAF 0
-1.29967e-05	ntFib 3
-8.57251e-06	CAF 2
4.26265e-06	ntFib 3
-2.84836e-06	CAF 1
0.678041	CAF 0
-8.44891e-06	CAF 1
1.53695e-06	CAF 0
-8.51432e-06	CAF 8
1.05854	CAF 2
1.23708	ntFib 3
1.18965	CAF 0
9.55185e-06	CAF 1
-1.3175e-05	CAF 8
7.30291e-07	CAF 8
-5.68186e-06	CAF 0
0.530811	CAF 8
0.413215	CAF 1
0.512703	ntFib 3
1.26467e-05	CAF 0
1.26014	CAF 8
1.14508	CAF 2
2.60247e-05	CAF 2
-6.50284e-06	CAF 0
-1.00318e-05	CAF 8
-5.35114e-06	CAF 2
0.939033	CAF 0
1.00292	CAF 8
4.15845e-06	CAF 1
0.610908	CAF 0
0.552919	CAF 0
1.12733e-05	CAF 0
9.16282e-06	CAF 1
-7.2438e-06	CAF 1
6.86779e-06	CAF 8
4.50086e-06	CAF 8
1.04522e-05	CAF 0
1.49629e-06	CAF 1
-1.14107e-05	ntFib 4
8.02499e-06	CAF 8
0.80623	CAF 8
5.27209e-06	CAF 2
1.67348e-05	CAF 2
0.998442	CAF 1
1.52292	CAF 8
1.32874	ntFib 3
0.391064	CAF 1
1.33364	CAF 1
-6.85848e-06	Mesothelial cells
-5.70368e-06	CAF 2
5.79631e-06	CAF 1
0.970929	ntFib 3
0.532673	CAF 8
-1.43903e-06	CAF 8
-9.65727e-07	CAF 1
1.81447e-06	ntFib 4
1.59657e-05	CAF 0
0.782823	ntFib 4
-7.9488e-06	ntFib 3
7.92284e-06	CAF 1
3.80472e-06	CAF 1
2.35788e-06	CAF 0
5.90988e-06	CAF 1
-1.41193e-05	ntFib 3
1.0633e-05	ntFib 4
4.53918e-06	CAF 0
0.856478	ntFib 4
0.733809	CAF 0
-1.84194e-05	CAF 0
-4.8459e-06	CAF 1
-9.06847e-06	CAF 8
2.22276e-05	ntFib 4
-4.13467e-06	CAF 8
-2.15674e-06	CAF 8
1.06298e-05	CAF 2
6.20347e-06	CAF 1
6.73067e-06	CAF 8
0.85595	CAF 1
1.66114e-06	CAF 1
1.90518e-05	CAF 0
2.53718e-06	CAF 2
-1.45902e-05	Mesothelial cells
-2.22725e-05	ntFib 4
1.36548	CAF 1
-9.9925e-06	CAF 1
4.19724e-07	CAF 8
0.690972	CAF 2
3.47183e-06	ntFib 4
-2.87097e-06	CAF 1
-1.92458e-05	CAF 1
-8.00649e-06	CAF 0
-5.75618e-06	ntFib 3
6.84206e-06	CAF 0
4.83457e-06	ntFib 3
1.39634e-07	ntFib 3
1.80244e-06	ntFib 4
-2.88123e-06	CAF 8
0.573808	ntFib 3
2.71674e-06	CAF 2
1.34708	Mesothelial cells
1.82763e-05	CAF 1
-1.11202e-05	CAF 1
1.47481e-05	CAF 0
6.71512e-06	CAF 2
-1.54533e-05	CAF 2
-2.77047e-06	CAF 8
-6.29343e-06	CAF 2
0.722095	CAF 2
1.41587	CAF 1
-4.94102e-06	CAF 1
-4.3536e-06	CAF 1
-3.23545e-06	CAF 2
-2.06111e-05	ntFib 3
4.41503e-06	ntFib 3
7.46351e-06	CAF 1
7.89643e-06	ntFib 4
7.70741e-06	CAF 0
2.00506e-06	CAF 0
1.46835e-05	CAF 2
0.712696	CAF 8
0.533944	CAF 1
3.37838e-06	CAF 8
0.740757	CAF 8
-7.46516e-06	CAF 1
3.66061e-07	CAF 0
3.2331e-06	CAF 1
3.79676e-06	CAF 8
0.773163	CAF 2
9.33388e-06	CAF 1
0.870159	CAF 8
1.72799e-05	ntFib 4
4.56003e-06	CAF 0
-5.7036e-06	CAF 1
0.581446	CAF 0
1.10931	Mesothelial cells
3.28096e-06	CAF 1
1.07809e-05	ntFib 4
0.764463	ntFib 4
-2.43519e-06	CAF 2
2.24142e-05	ntFib 4
-2.03599e-05	CAF 8
0.640969	CAF 1
0.711915	CAF 2
4.38696e-06	FP cells
0.851901	CAF 1
-2.76406e-06	CAF 2
0.770911	CAF 1
-2.45428e-05	CAF 1
-8.05566e-06	CAF 1
-1.19145e-06	CAF 1
1.63216e-06	CAF 1
4.0648e-06	CAF 8
0.636791	CAF 1
0.695088	CAF 1
7.6706e-08	CAF 1
0.536691	CAF 0
1.32634e-05	ntFib 4
0.642199	CAF 0
1.59915e-05	CAF 1
-2.81528e-06	Mesothelial cells
0.342002	CAF 8
1.60214e-06	CAF 2
0.865528	Mesothelial cells
1.45453	CAF 0
-1.34579e-05	CAF 8
-5.64357e-08	CAF 0
-5.40543e-06	CAF 8
-5.47074e-06	CAF 1
1.15145e-05	ntFib 3
1.05222e-05	CAF 8
1.59803e-05	CAF 8
-2.63797e-06	CAF 2
3.24008e-07	ntFib 4
-1.55158e-05	CAF 1
-3.88179e-06	CAF 0
0.591634	ntFib 3
-4.16528e-06	CAF 0
-1.16634e-05	CAF 1
4.18946e-07	ntFib 3
1.24649e-05	CAF 1
1.25463	CAF 8
1.25089	CAF 1
1.35025	CAF 1
1.00722	ntFib 3
-6.15606e-06	ntFib 4
1.51942e-05	CAF 1
-4.32895e-06	CAF 1
-1.03102e-05	CAF 1
-1.13433e-05	CAF 2
-2.21098e-06	CAF 1
-2.24147e-07	CAF 2
-3.22902e-06	CAF 0
1.05222e-05	CAF 1
1.89541e-06	CAF 1
-1.05828e-06	ntFib 4
-6.02554e-06	CAF 1
-1.29602e-05	CAF 1
1.04747	CAF 1
2.13412e-06	CAF 1
0.77866	CAF 0
0.863797	ntFib 3
0.375536	CAF 8
7.97218e-06	CAF 0
4.09864e-07	CAF 0
-8.18324e-06	CAF 8
2.89641e-06	CAF 1
3.39787e-06	ntFib 3
-8.17393e-06	CAF 8
0.982917	ntFib 3
2.00078e-05	CAF 1
0.659157	CAF 1
1.47218e-05	ntFib 3
0.778594	ntFib 4
1.48231e-05	CAF 1
1.2307	CAF 1
-6.61953e-07	Mesothelial cells
0.82855	CAF 0
0.845928	CAF 0
6.58739e-06	ntFib 3
0.383892	CAF 2
1.20887e-05	CAF 0
0.831833	CAF 1
6.9242e-06	CAF 0
-1.18555e-05	ntFib 3
-6.58389e-06	ntFib 3
1.2333	CAF 1
1.44492	CAF 1
0.751922	CAF 0
-1.08783e-06	ntFib 3
7.549e-06	CAF 0
0.604585	CAF 8
7.49552e-07	CAF 1
0.86092	CAF 8
1.77401e-05	CAF 8
0.533847	CAF 0
0.628395	CAF 1
-1.90546e-05	CAF 8
-2.08367e-07	CAF 2
-4.08934e-06	CAF 1
-1.37639e-05	CAF 1
7.2743e-06	ntFib 3
1.23413e-05	CAF 0
0.794146	ntFib 3
0.98114	CAF 8
1.71146e-05	CAF 0
-1.64981e-05	FP cells
7.44221e-06	ntFib 4
-3.14021e-06	CAF 2
1.34797	CAF 2
0.507877	FP cells
0.935927	CAF 2
-1.12717e-05	ntFib 4
9.62609e-06	CAF 2
1.40646e-05	ntFib 3
-1.64165e-05	CAF 1
1.02484	CAF 1
5.91545e-06	CAF 8
-9.56309e-06	CAF 8
-6.9153e-06	CAF 1
-4.45353e-06	CAF 1
-3.44484e-06	CAF 2
7.03698e-06	CAF 2
-6.03006e-06	CAF 1
8.93504e-07	CAF 1
0.612228	CAF 2
0.99855	CAF 2
0.459608	FP cells
0.916629	CAF 8
-3.7652e-06	FP cells
0.666364	CAF 8
-8.57809e-06	CAF 1
8.16026e-06	CAF 1
-4.26589e-06	CAF 1
-4.04637e-06	CAF 2
0.496399	CAF 8
7.19466e-06	CAF 1
-4.91091e-06	CAF 1
1.08351	CAF 1
5.73154e-06	CAF 1
-1.01886e-05	CAF 8
0.402536	FP cells
-5.38305e-06	CAF 2
4.16955e-06	FP cells
0.839362	CAF 2
0.563364	CAF 2
1.33017	CAF 1
0.62493	CAF 1
-6.69874e-06	CAF 2
1.12124	CAF 1
1.13267	CAF 1
-5.01038e-06	CAF 2
1.12638e-06	CAF 8
0.557208	CAF 2
1.58547e-06	CAF 1
0.448808	ntFib 3
-1.6006e-05	CAF 8
2.75973e-06	CAF 2
0.605607	CAF 1
-2.30573e-06	CAF 8
2.16749	CAF 8
0.685344	CAF 8
0.403512	CAF 1
1.06498	CAF 2
1.4045	CAF 8
-3.65322e-07	FP cells
-1.35801e-06	CAF 2
1.1309	CAF 8
0.475493	FP cells
0.5494	CAF 8
0.552667	CAF 0
-7.05618e-06	CAF 1
-1.17578e-05	CAF 1
0.782391	CAF 8
3.10608e-06	CAF 1
0.524495	FP cells
6.4255e-06	CAF 1
0.875539	ntFib 4
0.762632	CAF 2
-4.96058e-06	CAF 1
-9.60108e-06	CAF 1
7.78132e-06	CAF 1
7.61121e-06	CAF 1
-1.73371e-05	CAF 2
0.678008	CAF 1
-1.77337e-05	FP cells
-4.56873e-07	CAF 8
0.357423	FP cells
-1.28056e-06	CAF 2
1.09624e-05	CAF 2
-1.25522e-05	CAF 1
-2.65484e-06	FP cells
2.5533e-05	CAF 0
-1.47831e-05	CAF 1
0.554336	CAF 8
-4.1052e-07	CAF 1
1.99953e-06	ntFib 4
-5.33306e-06	FP cells
-2.66032e-06	CAF 1
1.08415e-05	ntFib 4
-1.80745e-06	FP cells
2.51555e-06	FP cells
3.69542e-06	CAF 2
4.07034e-06	CAF 1
4.92505e-06	CAF 2
5.46326e-07	ntFib 4
-7.08674e-06	CAF 0
0.944042	FP cells
0.396909	pEMT tumor cells
0.799338	CAF 2
-3.47901e-06	CAF 2
-1.18334e-06	CAF 1
-1.09909e-05	CAF 8
0.745054	CAF 1
-1.08973e-05	CAF 1
1.09562	FP cells
5.26907e-06	Mesothelial cells
0.812045	CAF 1
8.98362e-06	fEMT tumor cells
4.87968e-06	CAF 1
1.11991e-06	CAF 2
9.98313e-06	CAF 8
1.19172e-05	CAF 2
-1.39939e-05	CAF 1
0.486143	CAF 2
7.77959e-06	FP cells
9.41915e-06	CAF 8
0.502736	CAF 2
0.49936	CAF 2
1.14939	FP cells
0.880717	CAF 1
1.18107e-06	CAF 2
0.467867	CAF 1
0.842308	CAF 2
1.24035e-06	CAF 2
0.349479	CAF 2
1.069	CAF 2
0.394883	CAF 1
1.79364	ntFib 4
0.916074	CAF 1
-1.05988e-05	CAF 2
-6.05839e-06	CAF 8
-1.05684e-05	CAF 0
5.33106e-06	CAF 1
-1.55209e-05	CAF 1
0.712113	CAF 2
0.944571	CAF 2
0.337901	FP cells
0.832095	CAF 2
0.495995	CAF 1
0.433536	CAF 1
-2.57537e-06	pEMT tumor cells
-5.23287e-06	CAF 2
-6.63218e-06	CAF 1
0.874483	CAF 1
-3.19451e-06	CAF 0
0.46264	CAF 2
0.682178	FP cells
1.06523e-05	CAF 1
1.56783e-05	CAF 2
-6.43112e-06	CAF 8
2.05217e-07	CAF 1
1.51413	pEMT tumor cells
1.8574e-05	FP cells
0.852673	CAF 1
-1.78063e-05	CAF 2
0.789524	CAF 8
-2.29275e-05	CAF 2
1.09781	CAF 1
0.365219	pEMT tumor cells
-8.9449e-06	CAF 0
-1.28251e-05	CAF 1
1.25578e-05	CAF 2
1.17	Mesothelial cells
0.651963	CAF 1
0.843962	CAF 8
1.46137	CAF 1
1.00254e-05	CAF 1
0.594271	CAF 1
1.23604e-05	CAF 2
0.77793	CAF 1
0.666875	CAF 1
-9.55389e-06	CAF 2
0.658931	Mesothelial cells
0.762602	FP cells
1.38795	Mesothelial cells
-9.87273e-06	CAF 2
0.854533	CAF 2
-7.9506e-06	Mesothelial cells
3.40465e-06	CAF 1
0.848324	CAF 2
-1.18216e-05	CAF 2
1.02289e-05	ntFib 4
-2.10843e-05	CAF 1
2.29763e-06	CAF 1
1.51171e-05	CAF 8
0.588397	CAF 2
9.14879e-06	FP cells
-5.53397e-06	CAF 1
1.04978	CAF 2
1.10638e-05	CAF 1
1.05933	CAF 8
1.00169e-05	FP cells
0.457376	FP cells
-4.98781e-06	CAF 1
2.62276e-05	FP cells
0.662297	CAF 2
-9.08432e-07	CAF 8
0.998358	CAF 2
-2.43809e-06	CAF 1
6.21809e-06	CAF 8
0.905066	CAF 1
-2.35522e-05	CAF 2
0.9078	CAF 1
-5.1148e-06	CAF 1
-5.73602e-06	CAF 1
3.7972e-08	CAF 0
1.34255e-05	CAF 8
0.655009	FP cells
8.41787e-06	CAF 1
0.913397	FP cells
1.01598e-06	CAF 0
0.382296	CAF 1
-1.38316e-06	CAF 0
-1.24931e-05	FP cells
0.71821	CAF 2
-2.27781e-05	CAF 2
-9.86209e-06	CAF 8
-5.95413e-07	CAF 2
-1.60759e-06	CAF 1
-4.20362e-06	CAF 2
0.868042	FP cells
-1.06961e-05	CAF 2
-2.61364e-05	CAF 8
7.80452e-06	CAF 8
4.51051e-07	CAF 2
-1.08489e-06	FP cells
0.354427	CAF 2
1.23069	CAF 8
-9.52704e-06	CAF 1
5.07414e-06	CAF 1
1.88161e-07	CAF 1
-1.41891e-05	CAF 1
5.98172e-06	FP cells
0.488832	CAF 2
-1.34633e-06	CAF 1
0.729145	CAF 0
0.831955	CAF 8
0.751928	CAF 0
0.550878	CAF 2
0.654962	FP cells
0.758697	CAF 8
-7.56838e-07	CAF 2
9.17748e-06	ntFib 4
-3.44779e-06	CAF 2
-1.077e-05	CAF 2
1.0016e-05	CAF 1
2.296e-05	CAF 0
0.349904	FP cells
1.46886e-05	CAF 8
-2.36909e-06	CAF 2
9.23493e-06	CAF 2
-9.89192e-06	FP cells
0.926125	CAF 2
-7.63661e-06	CAF 0
-1.35211e-05	FP cells
6.55024e-06	CAF 8
0.480129	CAF 2
-7.88507e-06	CAF 1
0.56068	CAF 0
0.577133	CAF 0
-4.58141e-06	CAF 1
6.65647e-06	CAF 1
7.12228e-06	CAF 8
4.42954e-06	CAF 1
7.59587e-06	FP cells
-4.68878e-06	CAF 1
-1.7271e-06	CAF 8
0.769038	CAF 2
-2.81577e-06	FP cells
1.25712	CAF 8
-1.37765e-05	CAF 1
1.18313	CAF 2
0.344197	CAF 2
2.93167e-07	CAF 2
0.378313	CAF 1
8.37511e-06	CAF 1
1.23363	CAF 2
0.35093	CAF 2
1.78496e-05	CAF 2
0.734296	CAF 2
-5.69088e-06	CAF 1
1.07038	CAF 2
1.86899e-05	CAF 1
0.644417	CAF 0
7.18757e-06	CAF 1
1.29347e-06	CAF 1
7.01641e-06	CAF 1
1.35461	CAF 2
1.19373	fEMT tumor cells
0.583066	CAF 8
0.808426	CAF 1
-1.40442e-05	Endothelial cells
0.784256	CAF 2
1.28407	CAF 1
1.06573	CAF 2
-1.67605e-05	CAF 2
0.682175	CAF 1
1.92205e-06	FP cells
-4.86323e-06	CAF 2
8.1284e-07	CAF 1
0.464289	CAF 8
0.828401	CAF 1
0.695183	CAF 2
-2.43064e-06	CAF 1
0.847371	CAF 2
0.902881	CAF 2
6.38887e-06	CAF 1
0.44976	CAF 8
2.33548e-05	CAF 1
0.358219	CAF 2
0.538841	pEMT tumor cells
0.566831	CAF 8
1.63767e-05	CAF 1
0.68948	CAF 2
-4.67706e-06	CAF 1
-6.78231e-06	CAF 1
0.52016	CAF 2
1.54285e-05	Mesothelial cells
1.15646	CAF 2
0.54992	CAF 1
-7.98683e-08	FP cells
-8.179e-06	CAF 2
-5.06102e-07	fEMT tumor cells
0.609259	CAF 8
0.552051	CAF 1
-1.71498e-06	CAF 2
-4.18607e-06	CAF 1
4.91287e-06	CAF 1
-5.31228e-06	CAF 2
0.338512	CAF 8
5.36291e-06	CAF 1
-2.79324e-06	CAF 2
0.465363	CAF 2
2.38152e-05	FP cells
1.54803e-05	CAF 8
1.21533	CAF 1
5.81112e-07	CAF 1
-8.39779e-06	CAF 2
5.71123e-06	FP cells
6.60478e-07	CAF 1
3.58466e-05	CAF 2
-1.9319e-05	CAF 1
0.661926	CAF 0
1.48372e-05	CAF 1
-2.09852e-05	CAF 1
-2.59649e-06	CAF 1
3.34068e-06	CAF 2
-2.19638e-06	pEMT tumor cells
1.00218	CAF 8
-1.2224e-06	CAF 1
1.3838	CAF 2
-1.34833e-05	CAF 2
0.59797	CAF 0
1.00948	CAF 0
-1.23669e-05	CAF 8
-1.50076e-05	CAF 2
3.45387e-07	CAF 1
2.863e-06	CAF 1
1.18621e-05	CAF 1
1.1289	CAF 2
0.435946	CAF 2
1.28925e-05	CAF 1
1.17069e-05	CAF 1
8.26094e-06	CAF 8
0.566135	FP cells
3.8095e-06	CAF 8
1.20262e-05	FP cells
0.692958	CAF 2
-6.15149e-07	CAF 2
3.6459e-06	CAF 1
1.69255e-05	CAF 8
1.47137e-05	CAF 1
0.344887	CAF 8
0.670928	CAF 1
-8.58557e-07	CAF 2
-1.57377e-05	CAF 1
1.29248e-05	CAF 2
8.44678e-07	CAF 8
9.67046e-06	CAF 2
1.93911e-05	CAF 8
1.07987e-05	Endothelial cells
-3.53594e-06	CAF 2
-1.34923e-06	CAF 0
-9.87132e-06	CAF 8
-8.21708e-06	CAF 1
0.720209	CAF 8
0.649844	CAF 2
6.58255e-06	CAF 1
8.3241e-06	FP cells
1.20214	CAF 2
-3.98646e-06	CAF 8
-1.49793e-05	CAF 1
1.14628e-06	FP cells
-1.03782e-05	CAF 1
1.13154	CAF 8
7.72845e-06	CAF 2
3.16014e-06	CAF 0
-1.03811e-05	CAF 2
0.536442	CAF 1
-4.91504e-06	CAF 8
0.66341	CAF 2
1.27315	CAF 1
0.767473	CAF 1
-2.15685e-05	CAF 1
-1.204e-06	CAF 1
0.496719	Mesothelial cells
-2.17244e-05	CAF 2
0.712485	CAF 8
-3.73579e-06	FP cells
-1.1022e-05	CAF 1
7.1566e-06	CAF 8
9.0764e-06	CAF 1
-3.24805e-06	CAF 1
-1.48159e-05	CAF 2
5.94171e-06	CAF 0
0.380983	CAF 2
0.435605	FP cells
1.49107e-06	CAF 1
0.909377	CAF 1
0.623687	FP cells
0.830361	CAF 1
3.92284e-06	CAF 2
-8.46306e-06	CAF 2
-8.4376e-06	CAF 1
-9.61888e-06	CAF 2
1.10497e-07	CAF 1
1.10703	CAF 1
0.40897	FP cells
2.18101e-06	CAF 1
-6.56117e-06	FP cells
-1.08852e-05	FP cells
1.09113e-05	CAF 1
0.465932	CAF 2
0.863482	CAF 8
-6.86988e-06	CAF 8
6.56997e-06	CAF 1
0.997495	CAF 1
2.14072e-05	CAF 8
0.547425	CAF 1
0.758562	CAF 0
9.35824e-06	CAF 2
-5.01667e-06	CAF 1
0.98898	CAF 2
-4.30651e-06	CAF 1
-1.13334e-05	CAF 2
1.27925	CAF 1
1.38	fEMT tumor cells
-3.41907e-06	CAF 1
1.71788e-05	CAF 2
1.07733	CAF 2
-4.8848e-06	CAF 1
0.517947	CAF 2
-2.61009e-06	CAF 1
0.864662	CAF 1
1.35278e-05	CAF 2
2.17682e-05	CAF 1
5.13871e-07	CAF 8
-8.38095e-06	CAF 1
-1.08462e-05	CAF 2
-5.46533e-06	CAF 2
-4.2651e-06	CAF 1
1.03884	CAF 1
5.97793e-06	CAF 8
1.4239e-05	ntFib 4
-4.43299e-06	CAF 2
-1.04033e-05	CAF 1
0.296527	CAF 2
7.70152e-06	CAF 8
3.15226e-07	CAF 0
0.609086	FP cells
1.08884	CAF 2
3.28377e-09	CAF 2
-8.43778e-06	CAF 2
0.586356	pEMT tumor cells
-4.52986e-06	CAF 1
0.654378	CAF 2
0.450384	fEMT tumor cells
-2.30302e-05	CAF 1
-1.49333e-06	CAF 2
0.744892	CAF 1
0.698781	Mesothelial cells
2.07435e-05	CAF 1
0.672462	CAF 2
-1.052e-05	FP cells
5.02342e-06	FP cells
1.09985e-05	CAF 1
1.8865e-05	ntFib 4
8.11254e-06	CAF 2
1.41824e-05	Myeloid cells
4.3917e-06	FP cells
-1.2775e-05	CAF 1
-8.61373e-06	CAF 1
1.88699e-05	ntFib 4
7.04087e-06	CAF 1
-6.67721e-06	CAF 1
0.867324	CAF 2
0.598389	FP cells
1.48473e-06	CAF 2
-2.50017e-06	CAF 2
-9.41769e-06	CAF 1
1.2142e-05	CAF 1
1.02063	CAF 2
7.57832e-06	CAF 2
-3.80063e-06	CAF 1
1.07333	CAF 2
1.03352e-05	CAF 1
6.75724e-06	CAF 0
0.486626	CAF 8
-1.82663e-05	CAF 2
1.17135	CAF 2
-1.91808e-06	CAF 2
-6.50199e-06	CAF 8
0.550984	CAF 1
0.903686	CAF 1
1.25139	CAF 8
-1.44607e-06	CAF 1
9.39026e-06	CAF 1
-5.45497e-06	FP cells
0.656702	CAF 1
1.44686e-05	CAF 1
-3.32628e-06	CAF 1
-7.99156e-06	CAF 8
-5.48293e-06	FP cells
1.15376	CAF 2
2.52662e-06	FP cells
3.27862e-06	CAF 2
0.597706	CAF 2
1.04225	ntFib 4
1.40524e-05	CAF 2
0.509086	CAF 1
0.842208	CAF 8
1.39278e-06	FP cells
-3.86669e-06	CAF 0
1.85564e-05	CAF 2
0.420049	CAF 2
1.73079e-05	CAF 8
-4.35237e-07	CAF 2
0.616302	CAF 0
-1.96596e-05	CAF 1
1.12687e-05	CAF 2
-8.88084e-06	CAF 1
8.71359e-06	CAF 1
0.586954	CAF 8
0.334184	CAF 8
1.26664e-05	CAF 1
-4.85316e-06	CAF 1
0.667054	CAF 2
0.820276	CAF 1
1.06035e-05	CAF 1
-4.74786e-06	CAF 8
-1.7551e-06	Endothelial cells
7.96324e-06	CAF 8
7.78745e-06	CAF 8
0.564761	CAF 2
4.90516e-07	CAF 1
7.62613e-06	FP cells
2.85993e-06	FP cells
-6.32815e-06	FP cells
1.80438e-05	CAF 1
-1.86301e-05	CAF 1
0.446271	CAF 2
3.41668e-06	CAF 1
2.27776e-07	Endothelial cells
0.417317	CAF 2
1.07823	CAF 8
1.80567e-05	CAF 1
-9.69993e-07	CAF 2
0.692544	CAF 1
0.622159	CAF 1
-4.95579e-06	CAF 1
-8.42925e-07	Mesothelial cells
0.395283	Mesothelial cells
1.1427e-05	CAF 2
9.7827e-07	CAF 2
1.46502e-05	CAF 0
1.00468	CAF 2
0.768859	CAF 2
-1.3359e-05	CAF 1
5.79584e-06	ntFib 3
0.445188	CAF 1
-4.68524e-07	CAF 1
0.897591	CAF 1
2.15104e-06	CAF 2
1.22729	CAF 8
0.661544	CAF 0
1.04762	CAF 2
0.766187	CAF 1
-9.71862e-06	CAF 1
-1.10143e-05	CAF 1
-6.90245e-06	CAF 1
-1.58363e-05	CAF 2
0.309431	CAF 1
1.50234e-05	CAF 1
0.756337	CAF 8
5.27155e-06	CAF 2
-1.48321e-05	CAF 8
0.385286	CAF 2
0.778491	CAF 2
0.515979	CAF 2
0.803834	CAF 2
0.792565	FP cells
-2.18738e-06	CAF 8
0.50694	CAF 8
0.555437	CAF 1
-9.48992e-06	CAF 1
-1.04161e-06	CAF 1
-2.08711e-06	CAF 1
-1.78873e-05	CAF 2
5.37084e-06	CAF 8
0.759751	CAF 2
1.69872	FP cells
5.51297e-07	CAF 2
-7.02e-06	CAF 8
0.385754	CAF 2
-3.98824e-06	CAF 8
-1.10422e-06	CAF 1
-9.24078e-06	CAF 2
-1.35724e-05	Endothelial cells
-1.1946e-05	CAF 2
0.80394	CAF 2
0.605564	CAF 8
1.41949e-05	CAF 8
0.859586	CAF 1
1.00185	pEMT tumor cells
1.15451	CAF 1
1.16641	CAF 2
-6.63585e-06	CAF 8
0.468703	CAF 8
-1.70308e-05	CAF 8
1.53907e-06	CAF 8
2.60755e-07	CAF 1
1.05586e-05	CAF 1
-2.24467e-06	CAF 1
4.96596e-06	FP cells
3.99634e-06	CAF 1
-6.46913e-06	CAF 1
-8.37628e-07	CAF 1
-1.33621e-06	CAF 2
0.503739	CAF 2
2.39221e-06	Myeloid cells
0.561047	fEMT tumor cells
0.502407	FP cells
4.16298e-06	CAF 8
3.62481e-06	CAF 1
1.04653	CAF 8
1.54804e-05	CAF 1
9.61488e-06	CAF 2
3.38436e-06	CAF 1
-6.10953e-06	CAF 1
3.57052e-06	CAF 1
1.41509e-06	CAF 1
0.763037	CAF 1
-1.54103e-05	CAF 0
-1.79438e-05	CAF 2
0.65511	CAF 2
1.50236	CAF 2
-2.35046e-05	CAF 2
4.67032e-06	Myeloid cells
6.38319e-07	CAF 2
-2.5626e-06	CAF 8
0.285574	CAF 2
1.09714	CAF 2
0.54889	CAF 2
-5.76935e-06	CAF 1
-1.32267e-06	CAF 8
5.86828e-06	CAF 2
5.35e-06	CAF 1
0.835434	CAF 1
-5.40609e-06	CAF 1
2.59451e-06	CAF 1
-1.17828e-05	CAF 2
[truncated: 11,456 more rows]

## Sheet: Extended Fig 2h
Normalized Myof expression across murine CAF clusters
Eng+	Eng-
-5.65e-06	1.37e-05
3.63e-06	0.979736
0.671107	2.02e-05
4.04e-06	-1.39e-05
1.51e-05	0.839383
1.10492	-1.78e-05
-6.27e-07	-1.72e-06
1.3e-05	4.6e-06
2.29e-05	-6.4e-06
-2.79e-06	0.841331
-1.33e-06	1.04e-05
0.526642	-6.09e-06
-2.66e-05	5.05e-06
0.945845	-1.72e-05
0.992447	2.06e-06
-3.07e-06	7.58e-06
1.21e-05	1.12608
1.9e-05	0.719201
-4.3e-06	1.85e-06
1.39452	-7.27e-06
-1.76e-05	0.420968
4.55e-06	1.76385
1.10871	-8.86e-06
-8.51e-06	1.17749
-2.41e-05	2.58e-06
3.61e-07	-1.19e-05
1.05122	0.796416
0.400422	1.39e-05
0.514953	1.39e-05
4.33e-06	0.535673
-8.11e-06	8e-07
0.967399	0.538517
0.589852	-5.04e-06
6.56e-06	0.759646
3.22e-06	-1.36e-05
0.565762	1.37e-06
1.58e-05	0.66539
6.43e-06	0.9563
8.98e-07	-4.28e-06
6.79e-06	-6.14e-06
8.98e-07	0.686552
0.745409	1.10802
0.777256	-4.7e-06
5.82e-06	1.16891
1.4e-05	0.575433
1.3e-05	0.884201
0.925911	1.08177
0.754193	-1.06e-05
0.581432	0.529024
1.39682	1.0691
1.26842	5.9e-06
0.855533	0.63056
6.24e-06	-2.79e-06
-5.43e-06	0.596803
7.68e-06	5.54e-06
0.781416	-1.59e-05
-1.1e-05	-1.29e-05
8.84e-07	-1.2e-05
1.02245	0.663796
0.529792	4.96e-06
0.618905	4.28e-06
0.947681	5.16e-06
8.22e-06	-1.2e-05
0.806026	0.644957
6.5e-06	1.04611
-8.61e-06	0.74206
0.723566	0.747171
-1.46e-05	0.667798
1.10877	1.9e-06
1.2e-05	-7.38e-06
1.04e-05	1.12559
1.18439	4.58e-07
1.85e-05	1.1413
-6.67e-06	-3.97e-06
1.06e-06	4.7e-06
-1.22e-06	1.42606
1.88e-06	1.49447
1.19e-06	4.46e-06
-2.51e-07	-1.24e-06
1.08e-06	3.9e-07
0.625176	-1.03e-05
-1.66e-05	5.87e-06
-3.82e-06	-1.24e-05
0.668859	1.89e-06
-1.49e-05	0.655998
-1.47e-05	0.928739
1.25e-06	-6.88e-07
0.726137	0.914361
-1.22e-05	-1.31e-05
1.8e-06	-7.68e-06
-4.93e-06	-5.27e-06
1.15511	6.7e-06
1.12e-05	-4.35e-06
0.830675	-1.11e-05
-1.17e-06	-1.68e-05
1.2e-05	1.00337
-5.25e-07	-1.09e-05
-8.61e-07	0.606402
-4.45e-06	-1.11e-05
-2.94e-07	-2.18e-06
0.681902	3.2e-06
1.31074	-2.56e-06
-4.07e-07	-2.43e-08
0.497343	0.885242
1.17e-05	7.96e-06
-2.74e-06	-5.94e-06
-4.68e-06	8.88e-06
1.33189	0.839528
0.619263	0.844625
0.358506	9.51e-06
-5.33e-06	1.0772
0.904805	1.71e-06
-1.07e-05	0.674931
0.97329	1.31e-05
1.43e-05	7.5e-06
0.760579	-2.14e-05
4.55e-06	0.380801
8.49e-07	0.630025
8.96e-06	-3.91e-06
-2.3e-06	-1.47e-05
0.948874	7.62e-06
-1.75e-05	-7.21e-07
0.767808	1.21e-05
8.65e-06	0.678056
0.77968	-1.98e-06
-1.45e-05	-1.13e-05
6.43e-06	1.0029
4.83e-06	0.610924
0.400966	0.552927
1.51e-06	1.6e-05
0.813712	2.24e-06
3.69e-06	3.23e-05
7.01e-06	0.806241
-8.36e-06	-1.9e-05
2.05e-06	1.5229
-3.45e-06	1.62e-06
2.53e-06	1.36e-05
1.78202	-6.25e-06
1.03341	1.38e-05
4.04e-06	-1.56e-05
0.558286	7.5e-06
0.88414	8.96e-07
1.29e-06	7.88e-07
-2e-05	5.41e-06
3.34e-06	1.05e-05
0.769852	-1.26e-05
0.751057	0.712691
-1.38e-05	-1.35e-05
-1.15e-05	0.870184
1.25868	0.581436
-1.05e-05	-2.48e-06
-6.46e-06	2.45e-06
-1.85e-06	0.536694
2.04e-05	0.642193
1.08e-06	2.07e-06
3.74e-07	1.45454
-1.32e-06	-2.7e-06
0.433594	4.66e-06
-2.17e-06	5.74e-06
-1.28e-05	1.25465
1.16398	-1.93e-05
1.08753	0.778664
-5.22e-06	7.28e-06
-1.07e-05	-1.22e-05
-1.74e-06	0.533846
-2.34e-06	-1.25e-05
1.24997	5.95e-06
1.41134	2.77e-08
0.482472	0.981129
0.621179	-5.75e-06
0.743313	-3.57e-06
-2.69e-06	6.13e-06
-3.91e-06	-8.06e-06
2.44e-06	0.916623
-9.42e-06	-2.59e-06
-7.29e-06	0.839376
9.98e-06	3.29e-06
1.26096	3.33e-06
2.05e-05	6.64e-06
1.02e-05	1.13088
0.904777	0.552684
0.874811	1.75e-06
-9.71e-06	6.05e-06
-1.1e-05	1.55e-05
-1.2e-05	-9.69e-06
1.3e-05	1.06897
1.05903	-3.2e-06
0.472849	0.712125
-1.02e-05	2.17e-06
-3.83e-06	-2.02e-06
8.73e-06	0.852664
9.7e-06	-1.13e-05
3.84e-06	-2.36e-06
0.773953	0.998358
1.06e-05	7.24e-06
8.13e-06	-1.25e-05
-1.91e-06	7.24e-06
0.42958	5.57e-06
1.30985	-1.11e-05
5.74e-06	-5.1e-06
1.57e-06	0.488818
1.31e-05	0.729146
-1.24e-05	0.758683
1.38e-05	1.36e-05
0.611959	-8.84e-06
0.533443	1.72e-05
-5.69e-06	2.62e-05
6.36e-06	-2.21e-06
4.37e-07	0.769043
1.38152	-4.34e-06
0.862303	1.23365
1.09981	1.07035
0.980184	4.02e-06
2.74e-06	0.552072
0.6377	-1.17e-05
2.21e-05	8.35e-06
-4.77e-06	1.21e-05
1.21832	0.66193
1.11084	1.00221
0.8417	1.73e-05
-1.63e-05	1.93e-05
0.653277	1.25e-05
7.6e-06	1.06e-05
0.867178	1.68e-05
-1.46e-06	-4.33e-06
-5.79e-07	-8.48e-06
4.82e-06	8.7e-06
9.93e-06	-4.91e-06
1.37169	0.863458
-3.35e-07	-1.1e-05
-7.1e-07	-2.51e-06
0.397694	2.27e-06
-6.31e-06	1.07734
0.697927	1.08884
-7.85e-06	9.12e-06
1.63e-06	-1e-05
1.05e-05	1.17134
-4.85e-06	1.25137
5.1e-07	0.842205
-2.41e-09	1.56e-05
0.562001	-5.29e-06
-8.25e-06	-2.51e-06
-8.35e-06	0.616302
1.22296	3.8e-06
0.759888	5.91e-06
-7.72e-06	9.51e-06
1.53e-06	0.446256
1.1655	-1.84e-05
-7.35e-07	1.07823
-2.14e-07	-4.13e-06
6.07e-06	6.73e-06
2.75e-06	1.22731
0.528165	0.661568
8.73e-07	4.83e-06
1.35e-05	0.30943
0.948679	-4.94e-06
0.368951	-4.35e-06
0.707768	-2.06e-05
0.857084	0.803937
-4.53e-06	1.04655
-2.9e-06	4.39e-06
8.29e-06	1.50235
0.935301	1.6e-05
-1.58e-05	1.00742
1.60879	-4.17e-06
-4.84e-06	-1.58e-05
-3.36e-06	-1.13e-05
-1.53e-06	1.9e-06
-2.43e-06	-1.06e-06
1.89e-05	-1.96e-05
0.795535	0.313343
0.672549	2.91e-06
3.49e-06	0.651165
1.63e-05	3.4e-06
0.999119	-1.13e-06
1.13038	0.894934
1.45e-05	-6.58e-06
-6.91e-06	0.639766
1.13139	7.55e-06
1.34e-06	-4.09e-06
1.79e-05	0.738361
0.643807	-6.92e-06
1.14683	-3.44e-06
4.86e-06	-4.27e-06
0.822147	0.971914
-1.96e-06	1.35e-05
0.675143	3.85e-06
5.98e-06	0.70185
0.636505	3.11e-06
1.05806	0.76008
-3.02e-06	1.14935
0.633702	-1.73e-05
-5.5e-06	1.81181
0.977609	-1.26e-05
1.1e-05	-2.66e-06
4.42e-06	-1.18e-06
1.07254	-1.09e-05
9.31e-06	2.4e-06
1.33e-05	1.12e-06
-8.69e-06	9.98e-06
0.917252	0.576777
0.771963	2.41e-05
0.695022	0.847374
0.619888	6.11e-06
1.46673	-1.06e-05
1.48e-05	0.498596
0.775909	1.20294
0.394028	0.765457
0.670607	-9.3e-07
-1.66e-05	7.04e-06
-7.51e-06	-9.65e-06
0.858414	1.24e-05
-2.19e-05	0.725225
0.793622	8.32e-06
1.32852	1.3271
1.52e-05	2.3e-06
-1.45e-05	5.11e-06
0.794219	6.22e-06
5.31e-07	0.955508
-5.57e-06	0.819633
4.38e-06	0.697627
-1.65e-06	0.910156
2.02e-05	-1.25e-05
-5.29e-06	-1.61e-06
-4.71e-06	0.58348
0.866171	5.07e-06
1.08281	1.88e-07
-2.07e-05	5.98e-06
-2.5e-06	-3.26e-06
-1.18e-05	-1.35e-05
1.44e-05	-7.89e-06
1.44567	-1.73e-06
3.35e-06	0.76788
0.51132	2.93e-07
0.463182	1.78e-05
0.534857	-5.69e-06
3.21e-06	0.850286
-2.99e-06	-2.05e-07
0.761528	4.38e-06
5.46e-06	-1.4e-05
1.01961	7.21e-06
-4.03e-06	1.66721
0.472827	0.348768
-3.19e-06	1.12306
0.705954	1.07864
7.14e-06	1.7e-05
0.681823	0.584504
0.532492	1.55e-05
1.28248	1.03003
3.01e-06	-8.4e-06
0.569599	0.875203
-1.01e-05	-1.22e-06
-3.54e-07	0.791817
1.06472	-3.75e-07
-9.06e-08	1.29e-05
6.95e-06	-6.15e-07
0.619437	0.757768
-4.91e-06	-1.57e-05
-2.84e-06	1.29e-05
0.544351	9.67e-06
3.96e-06	0.933511
0.912808	-2.99e-06
-1.92e-05	-1.04e-05
0.652512	0.885504
0.703658	-7.55e-06
2.7e-06	-9.21e-06
-1.56e-05	1.34381
-5.36e-06	-8.74e-06
5.62e-06	1.49e-06
0.561981	3.92e-06
-1.15e-06	-5.69e-06
-6.15e-06	0.973002
6.76e-06	-5.02e-06
-1.19e-05	-4.88e-06
1.21e-06	7.7e-06
-1.12e-07	-1.9e-05
1.05856	0.842188
1.18967	0.439476
-2.46e-08	-4.53e-06
1.36e-06	2.65e-06
-7.2e-06	1.42e-05
0.530812	1.07944
0.413203	-8.61e-06
-1.22e-05	0.697973
1.26014	1.48e-06
1.14509	-6.5e-06
-4.13e-06	9.39e-06
-8.79e-07	1.24228
2.24e-05	3.28e-06
0.939055	-4.35e-07
-3.57e-06	8.71e-06
-3.34e-06	0.415302
6.05e-06	1.06e-05
9.2e-06	0.940325
-1.21e-05	-1.86e-05
-6.04e-06	3.42e-06
-1.8e-05	0.473442
0.998445	0.719877
0.391081	1.06674
1.33364	0.968797
-6.46e-07	-6.9e-06
0.532667	1.93e-06
-1.1e-05	7.21e-06
-2.28e-06	3.84e-06
-3.48e-06	-9.49e-06
5.32e-06	0.330838
1.61e-05	-4.15e-06
5.14e-06	-7.02e-06
1.38e-05	0.529325
0.733823	-9.24e-06
8.15e-07	-1.19e-05
3.25e-06	1.42e-05
-1.57e-06	0.965153
8.78e-06	0.477771
0.855926	0.933989
1.49e-05	-2.24e-06
-1.53e-05	1.04057
9.11e-06	0.595314
1.36546	1.12e-05
5.88e-06	1.0685
0.690964	4.16e-06
-1.57e-05	3.62e-06
-2.01e-05	3.57e-06
-7.34e-07	0.999542
-5.71e-06	-1.84e-05
-3.11e-06	-1.79e-05
-6.71e-06	1.41e-05
-1.57e-06	6.18e-06
-9.31e-06	5.87e-06
-1.98e-05	1.09848
-2.2e-06	-1.72e-05
0.722123	-1.29e-05
1.41588	-1.52e-06
-8.07e-07	-7.82e-06
9.63e-06	8.93e-06
5.36e-07	1.35e-05
-4.35e-06	0.629161
-1.74e-05	6.95e-06
4.06e-06	1.47e-05
0.533966	0.946927
0.740751	0.803304
-2.34e-08	-5.65e-06
-1.28e-07	-9.71e-06
1.52e-06	0.473964
5.99e-06	0.586483
0.773153	1.44e-06
-2.49e-06	-1.71e-06
-4.34e-06	-8.73e-07
1.54e-05	8.35e-06
1.03e-05	-8.78e-06
4.22e-06	8.91e-06
0.640975	-1.13e-06
0.71192	-5.75e-06
0.851889	1.40628
1.56e-05	1.54718
0.770883	-7.65e-06
8.64e-06	4.26e-06
-5.12e-06	-5.12e-06
-1.92e-05	-3.48e-06
-1.87e-05	0.883878
0.636807	3.28e-06
0.695106	-1.78e-05
1.13e-05	1.19e-06
9.54e-06	-6.61e-06
0.342006	-1.18e-05
7.47e-06	-1.64e-06
-6.27e-06	1.52e-05
3.95e-06	0.836122
-8.92e-06	-1.65e-05
6.31e-06	2.08e-05
-4.33e-06	1.23313
4.52e-06	1.44491
3.68e-06	6.37e-06
-2.31e-06	1.00578
1.25091	0.951697
1.35024	4.86e-06
-7.77e-06	0.806249
5.14e-06	1.20842
-9.13e-06	1.23e-07
-4.49e-06	-1.27e-05
8.03e-06	3.31e-06
-5.73e-06	0.772164
6.64e-06	1.64e-05
-1.6e-05	-7.36e-06
-1.35e-05	-6.11e-06
-3.02e-05	6.03e-06
1.0475	1.05475
2.51e-06	-2.07e-06
0.375542	1.98478
-4.2e-07	2.37e-08
-1.11e-05	1.41775
5.64e-06	1.58e-06
1.3e-05	1.36e-05
-1.5e-05	-1.78e-05
-6.07e-06	-1.18e-05
0.659165	-3.7e-06
-1.29e-05	-9.51e-06
1.23072	1.9e-06
0.828541	-1.35e-05
0.845941	1.307
0.383894	1.32142
0.831847	-1.74e-05
2.66e-06	1.63e-05
1.2333	1.31361
1.44492	0.692966
0.751908	0.702373
2.24e-07	5.53e-06
0.604594	-9.28e-06
4.89e-06	1.0062
0.860934	1.21e-05
0.628378	2.93e-06
-1.23e-05	-1.1e-05
2.44e-06	0.744757
1.18e-05	4.61e-06
-5.93e-06	1.11e-05
1.34798	-1.63e-05
0.935911	4.27e-06
-3.12e-07	-1.03e-05
1.02484	2.3e-06
-8.78e-06	-1.66e-06
-1.21e-05	1.02511
-1.38e-05	0.98892
-5.08e-06	5.42e-06
-8.01e-06	0.892185
0.612199	-8.99e-07
0.998562	8.37e-06
0.666392	1.66e-06
3.93e-06	4.03e-06
-1e-05	0.671619
-3.26e-06	-2.19e-05
-1.01e-05	0.608015
0.496394	0.81387
-1.21e-05	0.837953
-1.12e-05	0.782264
1.08352	-5.3e-06
-2.73e-06	1.03e-05
1.73e-05	-2.87e-06
0.563343	-5.47e-06
1.33017	0.797032
0.624934	1.3e-05
1.37e-05	0.966138
1.12124	0.938886
1.13266	2.6e-06
-1.17e-05	8.62e-07
0.557241	-4.53e-06
-3.56e-06	4.57e-06
2.61e-06	2.28e-06
0.60562	0.806307
2.16748	3.29e-06
0.685333	1.27593
0.403501	0.969371
1.06498	0.523799
1.40449	0.583728
3.68e-06	2.25e-05
0.549403	1.04e-07
-9.96e-07	-3.21e-06
-6.54e-06	1.33996
0.782418	-3.82e-06
1.35e-07	0.667476
-9.17e-06	7.07e-06
0.762645	-1.15e-06
-1.17e-05	1.45e-05
-1.78e-05	-2.52e-06
-2.25e-05	0.828981
6.51e-06	0.94828
-5.33e-06	1.13936
0.677996	-9.21e-06
2.9e-06	-3.11e-06
-4.66e-06	0.843152
-1.61e-05	-4.73e-06
-1.95e-05	9.06e-06
-3.41e-06	0.888397
0.554319	-1.75e-06
2.91e-06	0.741003
4.22e-06	0.55677
1.29e-05	-9.95e-06
1.65e-06	1.44146
2.05e-06	0.751868
0.799336	-6e-06
-7.97e-07	1.42e-05
1.16e-06	8.14e-06
7.44e-06	-2.1e-05
0.745053	1.01136
-5e-06	1.27044
0.812034	5.94e-06
-9.58e-06	1.33e-05
3.27e-06	5.65e-07
-1.88e-06	-1.02e-06
0.486123	-3.55e-06
9.08e-06	3.4e-07
0.502742	-5.44e-06
0.499338	1.7e-06
0.88072	0.703804
-1.05e-05	4.02e-06
0.467868	4.26e-06
0.842298	-2.83e-06
6.75e-06	1.26e-05
0.349475	1.4329
0.394893	1.02993
0.916075	-3.29e-06
-6.6e-06	-2.88e-06
1.13e-06	0.399232
1.87e-05	-1.7e-05
2.6e-06	2.01e-05
0.94458	3.96e-08
0.832099	5.58e-06
0.495999	0.895456
0.433512	1.45e-05
-2.29e-05	6.33e-06
-1.21e-05	3.47e-06
0.874479	0.568802
-1.03e-05	1.15e-05
0.462652	0.804593
7.25e-06	1.28568
-1.37e-05	1.03271
-4.53e-06	9.02e-06
0.789535	5.37e-06
1.31e-05	-1.49e-06
1.09782	-1.39e-05
1.67e-05	1.84424
1.01e-05	7.78e-06
0.651956	1.41e-05
0.843937	-1.1e-05
1.46135	0.825147
-6.86e-07	-2.04e-05
0.594267	0.801387
-1.18e-05	1.6e-05
0.777959	8.92e-06
0.666848	1.15346
-2.6e-06	8.24e-06
0.854518	0.585824
-3.19e-06	3.6e-06
0.848322	0.97636
-8.74e-06	1.65942
-2.08e-05	-1.04e-05
9.38e-07	0.859017
-1.82e-08	-1.44e-06
0.588392	4.99e-06
6.68e-06	0.468878
1.04978	1.02923
7.76e-06	-1.69e-07
1.05932	4.19e-06
-1.13e-05	1.31e-05
0.662295	0.766475
-3.53e-06	3.45e-06
-1e-05	5.24e-06
0.905063	5.07e-06
-1.11e-05	1.20491
0.907792	0.813686
4.98e-07	6.44e-07
-1.23e-05	0.905161
-7.64e-06	0.709906
1.02e-05	7.18e-06
0.382279	0.837052
0.718204	4.17e-07
4.21e-06	1.61634
-3.23e-06	2.12e-05
8.8e-06	-1.11e-05
-1.95e-06	6.86e-06
1.19e-05	2.74e-06
2.2e-06	-4.21e-06
3.7e-06	0.85859
0.354434	0.623014
1.23071	0.981561
-1.3e-07	1.43845
-9.09e-07	9.39e-06
1.37e-05	0.696282
9.08e-06	0.967246
1.4e-05	1.04485
0.831935	0.928816
0.751925	7.67e-07
0.550864	1.56086
-9.73e-06	1.31e-05
-8.2e-06	0.611142
9.61e-06	-2.42e-06
-9e-06	0.810655
1.91e-05	0.679573
0.926115	6.21e-06
-1.3e-05	0.735819
0.480115	1.20868
1.87e-06	0.592775
0.56069	1.12e-06
0.577158	8.88e-06
-1.92e-06	0.507985
1.46e-05	1.33e-06
5.05e-06	1.53e-05
-1.03e-05	-2.47e-06
1.7e-06	1.0638
1.25712	0.53838
1.28e-05	7.4e-06
1.18313	0.619426
0.344223	-2.41e-06
-2.49e-06	-2.1e-07
0.378294	0.799743
0.350895	1.51e-05
8.09e-07	-3.44e-06
0.734295	1.06088
2.13e-06	2.44e-05
2.16e-06	1.59e-05
0.644429	1.27e-06
1.26e-05	-2.33e-05
5.24e-06	4.48e-07
1.12e-05	0.633834
1.35459	1.09464
0.58306	7.47e-06
0.80844	1.05e-05
0.784251	1.15503
1.28406	-5.72e-06
1.06574	1.92771
-6.12e-06	3.37e-06
0.682164	9.24e-06
6.65e-06	7.67e-06
0.464295	-6.57e-06
0.828393	2.31e-05
0.695176	-5.45e-06
-1.33e-05	1.1593
0.847383	-1.41e-06
0.902887	0.752831
9.14e-06	-8.3e-06
0.449758	2.42e-06
-6.08e-06	6.26e-06
0.358231	1.25988
0.566805	1.26834
5.03e-06	1.2e-06
0.689477	3.79e-06
-8.76e-06	0.943751
-2.14e-05	5.94e-06
0.520128	7.56e-06
1.15645	-2.79e-06
0.549915	1.56e-05
3.48e-08	9.11e-07
0.609246	-4.5e-06
-2.18e-05	1.31e-06
-2.47e-06	1.15698
1.11e-05	0.830159
-3.42e-06	-6.31e-06
0.338521	2.2e-06
1.8e-05	-3.46e-06
0.465352	-5.05e-06
-9.14e-06	-4.59e-06
1.21532	1.16733
1.3e-05	1.12741
1.08e-05	-1.6e-05
9.4e-06	3.8e-06
-8.88e-06	-6.22e-06
-7.26e-06	0.960467
4.08e-06	0.988088
1.68e-05	-6.55e-06
-1.93e-05	1.25e-05
1.38378	-1.46e-05
1.42e-05	1.27424
0.597945	1.42e-05
1.00945	-1.52e-05
6e-06	-1.84e-05
5.33e-06	-1.33e-06
7.2e-06	-8.5e-06
1.12891	1.15e-06
0.435941	0.666341
-3.37e-05	0.920806
7.61e-06	5.71e-06
-3.91e-06	-5.84e-06
1.01e-05	2.75e-06
0.692941	0.963782
-1.63e-05	-2.84e-06
1.81e-06	0.339205
3.5e-05	0.705105
0.344906	1.53e-05
0.670924	0.85445
7.64e-06	5.28e-06
-6.03e-06	-6.54e-06
-3.7e-06	-7.56e-06
1.06e-05	1.4468
5.83e-06	4.14e-06
-9.87e-06	-4.6e-06
-1.37e-05	1.04e-05
0.720227	-1.99e-07
0.649852	1.18e-05
9.71e-06	1.38e-05
1.20214	2.08e-05
-9.96e-06	-2.05e-06
-5.97e-06	-5.51e-06
1.65e-06	4.12e-07
1.1315	1.32e-05
7.99e-06	2.86e-05
-2.98e-06	0.729523
0.536447	-2e-05
0.663403	1.36962
1.27314	2.11e-05
0.767468	-6.58e-06
-1.23e-05	-7.5e-06
-1.67e-05	1.03e-05
8.44e-07	1.14002
0.712491	-1.45e-05
1.44e-05	8.22e-06
-4.18e-07	7.1e-06
1.35e-05	2.21e-05
1.95e-05	7.55e-06
3.88e-06	9.61e-06
0.380984	4.59e-06
7.38e-06	-5.96e-06
0.909376	4.43e-06
0.830358	0.858111
2.89e-06	0.819207
9.08e-07	0.872934
2.63e-06	2.2e-06
6.93e-07	-1.7e-05
-5.29e-06	-7.51e-06
1.10701	2.08e-06
1.62e-05	8.93e-06
-1.79e-07	1.10895
0.465924	0.818991
-9e-06	2.29e-05
0.997471	1.07518
-2.63e-05	1.09604
0.54744	-2.32e-06
0.758568	0.774042
-7.24e-06	-1.25e-05
0.988966	-1.32e-05
3.99e-06	-2.23e-05
1.27928	0.912672
4.84e-08	1.25e-06
6.19e-06	0.891014
5.58e-06	3.16e-06
0.517944	-1.66e-06
1.66e-05	-1.78e-05
0.864647	0.945385
1.51e-05	8.96e-06
-3.34e-06	2.04e-06
-6.5e-07	-2.16e-06
8.11e-07	6.02e-06
-4.48e-06	1.23e-05
-2.55e-05	-8.13e-06
-3.13e-06	-1.53e-05
1.03886	1.20442
-1.74e-05	1.20056
5.5e-06	-9.07e-06
-5.97e-06	0.673694
0.296555	3.04e-06
2.65e-06	4.7e-06
-7.89e-06	9.17e-06
2.58e-06	1.28e-05
-1.57e-06	1.26e-06
0.654364	-1.13e-05
-1.3e-05	1.5375
-8.57e-06	1.71e-05
0.744887	1.86e-05
-2.85e-06	-1.74e-05
0.672453	0.659627
-8.45e-06	1.09133
1.54e-06	1.99e-05
-8.51e-06	1.272
-3.98e-06	-9.2e-07
-9.4e-06	-3.97e-06
-1.39e-05	-1.38e-06
0.86734	0.772833
-1.32e-05	-4.07e-06
7.3e-07	0.756035
-5.68e-06	-1.12e-05
-1.06e-05	1.01421
1.02063	0.485271
3.73e-06	0.813506
1.26e-05	0.905499
1.07334	-1.13e-05
-1.38e-06	-9.74e-06
2.6e-05	-1.05e-06
0.48661	0.733514
-1.1e-06	7.84e-06
6e-06	0.540371
0.550994	-4.45e-06
0.903668	-1.47e-05
1.13e-05	1.0808
9.16e-06	-4.66e-06
0.656693	1.52e-05
6.87e-06	1.23708
4.5e-06	0.7772
1.05e-05	1.9e-06
1.15378	9.16e-06
-1.14e-05	-6.12e-06
0.597706	0.94412
-7.29e-06	0.788404
0.509104	1.24e-05
-1.42e-05	-1.51e-05
0.420058	-1.33e-05
-5.7e-06	-1.33e-05
5.8e-06	4.91e-07
-8.99e-06	3.03e-06
-1.9e-06	-2.95e-05
0.586951	-4.02e-06
0.334179	0.704644
1.81e-06	0.685431
1.6e-05	0.933667
0.667054	3.7e-06
0.820271	1.71149
7.92e-06	-4.6e-06
2.36e-06	0.957087
0.564739	0.722763
1.06e-05	0.873082
4.54e-06	1.16329
0.417318	-1.21e-05
2.22e-05	-4.98e-06
0.692546	0.899663
0.622178	0.685346
6.2e-06	-1.07e-05
2.63e-05	-1.26e-06
1.66e-06	-1.91e-06
1.00469	1.56629
0.768848	6.68e-06
-1.46e-05	8.8e-06
0.44517	-4.31e-06
6.5e-06	1.66e-06
0.897587	1.41e-06
4.2e-07	0.768545
1.04761	-3.94e-06
0.766166	0.711984
-8.01e-06	0.941695
-5.76e-06	2.73e-06
6.84e-06	-1.7e-05
1.8e-06	0.709293
0.756332	-3.12e-06
3.02e-07	9.11e-06
2.72e-06	1.09581
0.385306	0.954814
0.778519	-2.56e-05
0.51596	1.53e-05
0.803858	-1.68e-05
6.72e-06	1.0567
0.506921	0.988824
0.555445	-8.41e-06
-6.29e-06	0.863606
-9.33e-06	-1.04e-06
-1.54e-05	0.799171
0.759767	8.36e-06
4.42e-06	0.525937
0.385775	-2.03e-06
7.9e-06	1.78e-05
7.71e-06	6.37e-06
2.01e-06	1.38e-05
1.47e-05	0.744585
0.605556	0.39273
3.38e-06	-1.15e-05
0.859603	0.453252
1.15451	-5.49e-06
1.16641	1.08043
3.23e-06	1.02704
0.468699	1.11035
8.77e-06	1.54e-06
9.33e-06	-7.67e-06
-2.43e-05	1.27221
1.73e-05	-6.94e-06
4.56e-06	1.12475
-5.7e-06	-2.86e-06
-1.11e-05	-1.7e-05
9.05e-06	-6.37e-06
3.28e-06	4.42e-06
0.503739	-2.68e-05
-6.03e-07	-8.62e-06
-2.44e-06	-6.3e-06
-2.04e-05	0.964071
3.91e-06	1.06287
3.85e-06	0.614563
5.58e-06	1.06484
-2.76e-06	2.6e-06
0.763067	1.21e-05
-2.45e-05	0.86014
-8.06e-06	0.53766
0.655094	2.48e-05
4.06e-06	2.72e-07
6.39e-06	-1.45e-05
-1.51e-05	-6.74e-06
0.285581	-1.06e-05
1.09715	0.999101
0.548894	3.78e-06
-1.14e-06	1.62e-05
-2.82e-06	-9.76e-06
-4.99e-07	0.921958
0.83544	-2.56e-06
-5.02e-06	1.10689
7.16e-06	1.10224
-1.35e-05	1.15369
-5.64e-08	0.478104
-5.41e-06	9.04e-06
-5.47e-06	1.10775
1.15e-05	-6.26e-06
1.05e-05	0.970834
0.90229	0.951991
-2.64e-06	-1.44e-06
3.24e-07	0.428238
-1.55e-05	6.67e-06
1.76e-05	0.957492
-1.17e-05	9.07e-06
0.989276	-6.21e-06
0.762244	-1.41e-05
-2.54e-06	-9.04e-06
0.66704	-2.19e-06
0.469589	0.749038
-6.16e-06	-1.84e-05
0.466484	0.996946
-4.33e-06	-1.77e-05
-1.03e-05	1.22399
-2.21e-06	0.990296
-2.24e-07	-1.56e-05
0.855531	0.512298
0.655997	1.64022
-6.03e-06	-2.75e-06
-1.3e-05	4.98e-07
1.02908	-3.11e-06
2.53e-07	1.0436
7.97e-06	0.818314
0.765262	1.22e-05
1.32755	1.21e-05
-8.17e-06	-3.28e-06
-2.87e-07	1.81e-06
0.647514	3.75e-06
-1.13e-05	-6.43e-06
0.695042	0.967382
-2.27e-06	9.17e-06
1.48e-05	1.75667
0.869369	-1.26e-05
0.783989	1.31541
0.784057	-6.28e-06
0.944145	-1.6e-05
0.376518	-2.48e-05
0.37535	1.11e-05
0.821021	-8.15e-07
0.413097	3.55e-06
0.505267	0.691001
-1.36e-06	0.758748
0.82099	0.495831
-2.24e-06	1.42988
0.829712	-1.06e-06
-1.65e-05	-1.29e-05
0.661424	-2.84e-06
7.66e-06	0.928968
1.22018	-9.09e-06
-1.91e-05	1.31151
-2.08e-07	-1.24e-05
0.754945	0.853054
0.502856	-8.13e-06
0.822002	1.09226
0.998181	1.30259
-2.29e-06	4.52e-06
0.801346	-1.14e-05
-1.65e-05	0.890259
7.44e-06	1.24325
-3.14e-06	0.878466
-1.15e-06	0.824939
-6.11e-06	-1.25e-06
1.1e-05	4.11e-06
0.602286	-8.5e-06
9.63e-06	9.21e-06
1.41e-05	5.45e-06
-1.13e-05	0.877363
0.592941	1.56e-05
-9.56e-06	-8.98e-06
-4.45e-06	3.6e-06
0.72771	6.33e-06
0.388677	9.78e-07
0.649848	-8.01e-06
1.18737	-8.52e-06
0.707798	5.19e-06
0.870297	0.718329
8.6e-06	-1.04e-05
-3.77e-06	1.33591
-2.54e-05	0.749387
-8.58e-06	8.35e-06
8.16e-06	1.05e-05
-4.05e-06	1.04093
-1.46e-06	-1.51e-05
0.596335	-5.91e-06
1.00107	1.05412
5.73e-06	0.801003
-1.02e-05	2.52e-06
1.27582	-9.29e-06
-5.38e-06	-4.45e-06
4.17e-06	1.28388
-1.51e-05	7.67e-06
0.497576	0.975328
0.664406	-1.3e-05
-6.7e-06	-8.83e-06
0.743598	7.17e-06
-1.37e-06	0.704845
0.637451	4.28e-06
1.13e-06	-8.37e-06
-1.88e-05	7.6e-06
1.59e-06	2.46e-06
1.56e-07	1.34e-05
-1.6e-05	-7.49e-06
2.76e-06	0.921247
5.5e-07	2.28e-06
-2.31e-06	0.881461
0.453591	-3.76e-06
0.595246	6.63e-06
-4.32e-06	1.65e-05
0.576437	0.469329
0.491027	3.97e-06
-1.36e-06	1.39e-05
9.45e-06	-2.43e-05
9.92e-06	0.758502
-7.01e-06	-1.17e-05
0.611557	1.16e-05
-1.18e-05	5.11e-06
-1.78e-05	-7.14e-06
-1.45e-06	1.33625
-1.66e-08	1.07831
1.02853	1.27e-05
-4.96e-06	-9.08e-06
-9.6e-06	0.999978
0.650731	0.892317
0.386865	-1.4e-05
-4.57e-07	-4.47e-06
-3.95e-06	1.69e-05
0.888564	9.23e-06
1.1e-05	1.02457
-2.65e-06	-6.41e-06
0.8743	7.17e-06
0.626217	7.54e-06
-6.27e-06	1.2517
-4.11e-07	5.15e-07
2e-06	1.35824
0.676683	-1.61e-05
1.08e-05	0.805139
-1.81e-06	0.865846
2.52e-06	1.26467
3.7e-06	1.46e-05
0.539358	1.75789
4.93e-06	1.86e-06
5.46e-07	0.518538
0.71164	-1.62e-05
-5.83e-07	1.06e-05
0.434546	0.569174
9.34e-07	2.72e-06
-3.48e-06	0.653072
-1.1e-05	-1.06e-05
-2.83e-06	2.07e-06
1.00073	0.322529
0.611627	5.15e-06
8.98e-06	1.10695
4.88e-06	-1.09e-05
1.19e-05	0.916611
0.584186	5.54e-06
8.92e-06	-8.08e-06
7.78e-06	0.535824
-9.09e-06	1.07048
0.994121	0.981886
0.743088	-1.72e-05
0.870746	1.36e-05
0.964369	3.41e-06
1.24e-06	6.42e-06
0.734456	0.981347
0.484419	0.897267
0.690802	0.894933
-6.67e-06	1.198
0.601172	-1.11e-06
-1.06e-05	-2.56e-06
5.33e-06	-5.42e-06
0.995994	-1.39e-05
0.824705	0.910644
2.72e-07	-6.53e-06
-1.72e-05	8.67e-07
0.759191	1.15067
1.35e-05	-2.46e-06
0.643995	-5.45e-06
0.466373	0.836717
0.799982	1.20736
0.358693	1.07e-06
0.658915	2.39e-05
-2.8e-06	0.98553
1.57e-05	0.384659
-6.43e-06	1.36625
0.885124	3.1e-07
1.05738	-2.5e-05
1.86e-05	1.46e-06
5.91e-06	-9.65e-06
-1.78e-05	1.82e-05
0.723273	-2.88e-07
0.972242	-1.14e-05
-8.94e-06	-1.16e-05
0.519715	0.801087
1.26e-05	1.66e-05
9.08e-06	-5.63e-06
2.14e-06	0.895371
0.731327	1.6e-06
1e-05	0.328857
1.35729	0.547997
1.72e-06	0.575264
1.28998	0.844109
0.553386	0.747506
0.559396	-8.26e-06
-1.36e-06	2.19e-08
-9.87e-06	7.81e-06
0.402283	2.73e-06
0.769382	-7.64e-06
0.553669	-1.71e-07
0.607133	-2.65e-06
0.462037	6.08e-06
1.11682	1.36613
0.393569	4.62e-06
1.39789	0.74113
-5.53e-06	1.3791
2.98e-06	0.962355
1.11e-05	0.689573
0.757704	-3.29e-06
1e-05	-4.4e-06
-1.41e-05	4.97e-06
-4.99e-06	1.28534
2.62e-05	7.32e-06
-9.08e-07	0.826664
1.09055	0.540328
0.614158	0.898378
-2.36e-05	0.834691
4.72e-06	1.59409
-5.11e-06	1.10384
1.34e-05	-7.24e-08
2.95e-06	-6.39e-06
8.42e-06	-5.84e-06
6.29e-06	1.86e-06
0.503709	1.6e-06
-1.38e-06	7.98e-06
3.48e-06	-9.92e-06
-2.28e-05	5.76e-06
0.409955	1.36e-06
1.11515	1e-05
-4.2e-06	0.985866
9.89e-06	2.68e-05
-1.07e-05	-3.14e-05
-2.61e-05	0.710588
7.8e-06	1.09874
4.51e-07	-6.14e-06
0.383935	-8.61e-07
-1.69e-05	0.974024
-9.53e-06	0.811207
-1.42e-05	0.682573
7.86e-06	-9.98e-06
-1.35e-06	1.31044
0.931838	1.07e-05
1.41e-05	0.866576
3.95e-06	-9.27e-06
0.558292	-1.58e-05
-4.51e-07	1.28112
0.572304	4.78e-06
-7.57e-07	0.924976
9.18e-06	1.37972
-3.45e-06	9.58e-06
-1.08e-05	2.31e-06
1e-05	-1.82e-06
2.3e-05	-1.84e-05
1.47e-05	1.65e-06
-2.37e-06	-2.03e-06
0.491974	0.445379
0.73632	0.917063
2.76e-06	-1.63e-06
0.763048	0.765768
6.55e-06	0.925537
0.696076	0.435514
-8.84e-06	0.667158
-1.07e-05	1.20378
-4.58e-06	1.16747
0.643618	1.6e-05
7.12e-06	1.64642
4.43e-06	0.563637
0.721867	-4.5e-06
-4.69e-06	-1.38e-05
6.82e-06	0.865058
-2.82e-06	0.839966
-9.62e-06	8.81e-06
-1.38e-05	-4.54e-06
-1.7e-05	1.02e-05
1.93e-05	2.58e-06
8.38e-06	0.806248
-1.85e-06	5.32e-06
5.33e-06	-4.23e-06
0.799238	0.890597
1.45e-05	9.19e-06
0.445513	1.33179
0.920002	1.55e-05
0.36225	1.42e-05
1.29e-06	-1.37e-05
7.02e-06	0.879799
-1.21e-05	-1.7e-05
8.6e-07	3.2e-06
0.660702	1.05342
-1.68e-05	-1.33e-05
-5.69e-06	7.4e-06
8.13e-07	9.77e-06
0.879812	-8.87e-06
-1.38e-06	-6.86e-06
4.28e-06	0.819985
-2.43e-06	0.743266
-3.18e-06	-2.1e-06
6.39e-06	0.664392
8.21e-06	0.799497
0.81231	0.631431
-9.83e-06	1.33e-05
1.0713	6.54e-06
6.44e-06	5.36e-06
1.64e-05	0.759888
1.23e-05	0.995976
-4.68e-06	-4.72e-06
0.582496	-1.41e-05
0.887067	0.51162
0.414709	-1.12e-05
-7.99e-08	0.926934
0.792089	1.63837
0.594914	0.778784
7.99e-07	-1.99e-05
-1.56e-05	1.44294
-1.71e-06	4.16e-06
0.434897	5.72e-06
0.743496	1.34e-05
-5.31e-06	-7.54e-06
0.809479	3.09e-06
-2.79e-06	-5.57e-06
-4.35e-07	0.503355
0.499691	1.52027
1.55e-05	9.38e-06
0.877551	-6.13e-06
1.03791	-1.12e-06
3.58e-05	-1.01e-05
-1.93e-05	0.701946
-2.03e-06	0.482285
1.48e-05	0.420753
0.908746	5.11e-06
-2.6e-06	3.76e-06
0.652398	-1.62e-05
0.607767	1.68e-05
0.612041	5.42e-06
-1.35e-05	7.35e-06
0.584759	0.776621
0.671858	0.655222
-1.24e-05	-4.46e-06
3.45e-07	-1.19e-05
2.86e-06	-1.56e-05
1.19e-05	2.79e-06
1.29997	-6.41e-06
0.427456	4.46e-06
8.26e-06	1.70538
3.24e-06	1.76e-05
0.384391	-2.33e-05
0.468305	4.38e-06
0.397425	1.10155
3.65e-06	1.23e-05
0.627833	-4.62e-06
1.26341	-1.17e-05
0.927212	-1.77e-05
0.86697	6.92e-06
0.443367	1.38e-05
1.94e-05	1.3562
1.08e-05	8.08e-06
0.656965	0.701455
-1.35e-06	3.56e-06
-8.22e-06	0.941838
4.9e-06	-8.74e-06
6.58e-06	6.1e-06
8.32e-06	3.62e-06
1.03131	1.31e-05
-3.99e-06	-1.3e-06
-1.5e-05	-9.54e-06
1.15e-06	5.33e-06
6.46e-06	2.07e-07
0.41652	7.75e-06
-1.04e-05	-9.96e-06
-4.92e-06	3.63e-06
1.47e-06	-1.09e-05
2.36e-05	1.56879
-2.16e-05	0.857724
0.412399	1.10451
-2.17e-05	-6.85e-06
0.472253	1.13e-05
-1.1e-05	-4.7e-06
7.16e-06	-8.3e-06
9.08e-06	0.583515
-3.25e-06	-3e-05
-1.48e-05	0.77538
0.733652	-1.23e-05
0.601207	0.927466
-8.3e-06	1.23468
0.44036	9.13e-06
-2.95e-06	-1.38e-05
-7.71e-06	-6.91e-06
0.616026	0.716233
-8.44e-06	0.920592
-9.62e-06	-1.59e-07
1.1e-07	-5.65e-06
0.495058	9.44e-06
-8.89e-06	0.651919
2.18e-06	-1.72e-07
0.666268	-3.6e-06
-1.09e-05	3.35e-06
1.09e-05	-1.53e-06
1.62e-05	2.92e-06
0.87492	5.77e-06
6.57e-06	-2.21e-06
1.11e-05	0.824153
0.677228	1.4029
7.64e-07	-1.56e-05
0.704548	5.68e-06
0.635932	1.11e-05
-4.31e-06	0.982819
-1.13e-05	4.82e-07
-2.24e-05	-4.89e-06
5.15e-06	7.13e-06
1.09542	-8.45e-06
1.72e-05	-9.55e-06
0.495736	1.42049
8.07e-06	2.35e-05
-2.61e-06	0.789541
4.88e-06	1.01074
1.01259	0.60584
2.18e-05	-1.51e-05
5.14e-07	-2.16e-07
-8.38e-06	1.04e-05
-1.08e-05	8.62e-06
0.675046	2.66e-06
-4.27e-06	-2.31e-06
-1.21e-05	1.02e-05
5.98e-06	0.665912
0.795297	-1.02e-05
1.56773	1.52e-06
-1.04e-05	0.562135
0.510174	0.942311
1.19446	7.4e-06
0.656253	3.02e-06
-1.22e-05	0.684393
0.358507	-1.45e-06
-6.74e-06	-6.98e-06
-2.3e-05	-2.86e-07
0.756814	0.722277
9.49e-06	8.8e-07
0.806592	0.771023
2.07e-05	-1.47e-06
-1.05e-05	8.5e-06
0.506495	-1.86e-06
1.1e-05	-2.52e-07
1.89e-05	-9.82e-06
0.755744	0.515736
4.39e-06	1.24567
1.89e-05	1.26e-05
7.04e-06	1.77e-05
-6.68e-06	0.964258
-7.06e-06	1.15e-05
-2.5e-06	0.898966
0.631289	1.48893
1.21e-05	1.32831
1.86e-07	6.77e-06
7.58e-06	-6.94e-06
-3.8e-06	1.01e-05
1.75e-06	2.71e-05
1.03e-05	1.99e-06
0.841706	-7.18e-06
9.41e-06	1.08e-05
0.935348	7.29e-06
0.849362	-1.13e-05
0.93927	0.777198
-5.61e-06	1.82e-06
1.68e-05	1.09431
0.789467	0.801588
-1.45e-06	0.819416
-5.45e-06	1.39e-05
0.699764	4.04e-06
0.619537	-2.45e-05
-7.99e-06	6.5e-06
-5.48e-06	0.668267
-1.05e-05	2.03e-05
2.53e-06	2.76e-06
8.56e-06	1.17e-05
1.8e-05	0.909043
1.41e-05	1.12763
-1.25e-05	0.990417
2e-05	1.66e-05
0.321352	1.23225
-3.87e-06	0.809265
1.86e-05	9.89e-06
0.970382	0.709459
1.73e-05	-1.67e-06
-7.31e-06	1.00106
-1.97e-05	0.686393
0.474253	0.76636
-8.88e-06	-5.98e-06
0.708314	0.66378
1.27e-05	1.11213
-4.85e-06	1.27015
-4.62e-06	1.41e-05
0.502846	-5.99e-06
-4.75e-06	3.89e-06
-1.76e-06	-1.12e-05
7.96e-06	0.98208
1.05622	1.39e-05
4.91e-07	2.75e-05
7.63e-06	1.44708
2.86e-06	9.2e-06
0.907701	1.08299
1.8e-05	0.920342
8.46e-06	2.99e-05
1.55848	1.34e-07
1.81e-05	7.06e-06
0.851202	-1.08e-05
0.644251	9.08e-07
-8.78e-06	1.01e-05
-4.96e-06	5.9e-06
0.511573	-8.49e-06
1.17075	0.767049
9.78e-07	2.2e-05
0.45611	0.807344
1.39215	5.23e-06
0.546313	0.70918
0.51694	0.609007
5.8e-06	1.23141
0.349286	1.96e-05
0.564523	3.9e-06
2.15e-06	1.03597
9.36e-07	1.87e-06
-2.12e-05	1.19781
8.52e-06	-5.99e-06
1.54e-06	-2.03e-06
0.850655	-1.21e-05
-1.1e-05	0.841692
-1.58e-05	0.860007
1.38e-06	-4.85e-06
1.5e-05	0.909032
0.510591	1.05917
-1.48e-05	-1.02e-05
0.486987	0.488951
-8.96e-06	1.22035
-8.85e-06	1.38502
5.59e-06	0.498369
-2.19e-06	1.02e-05
-1.04e-05	5.25e-06
0.809404	1.45878
-2.09e-06	0.878481
-1.79e-05	0.939827
1.16053	0.703515
5.51e-07	3.87e-07
1.44726	-2.39e-05
-3.99e-06	8.19e-06
0.726999	1.32842
-5.28e-06	1.49135
-4.53e-06	-2.22e-06
0.352742	1.42e-05
0.476153	0.761048
0.935109	1.38784
8.03e-06	1.33904
1.22761	-8.25e-06
1.54e-06	-2.62e-05
1.06e-05	0.729143
4.97e-06	-9.27e-06
0.780251	-6.02e-06
1.50514	0.923871
0.714194	1.45e-05
0.631342	-9.47e-06
5.32e-06	0.656294
1.55e-05	0.944222
9.61e-06	0.678199
0.743379	5.72e-06
-6.11e-06	1.08674
1.27053	-1.4e-05
0.794161	-7.41e-07
4.67e-06	1.42206
0.922425	-8e-07
0.592444	5.41e-06
0.519527	0.882948
-1.27e-05	-9.71e-06
0.603542	0.594667
0.330275	1.89e-06
0.633571	7.72e-07
5.35e-06	0.806369
-3.93e-06	0.830237
0.547305	0.984181
0.46519	1.43e-05
-1.18e-05	1.01119
3.06e-06	3.77e-06
2.51e-06	-1.7e-06
0.732716	1.10384
-2.01e-05	-3.86e-06
0.400465	-1.93e-05
0.392367	1.26304
1.13539	4.05e-06
-1.61e-05	1.21649
0.658591	1.30561
4.49e-06	0.689591
-8.7e-06	-1.22e-06
0.435054	1.72199
1.49e-05	0.729756
3.71e-06	-4.55e-06
-2.14e-06	1.36569
4.55e-06	1.05831
0.58507	5.7e-07
8.44e-06	-1.36e-05
0.586416	0.894069
1.67e-05	-7.92e-06
7.89e-06	1.01747
0.449711	0.758383
-9.13e-07	7.78e-07
-4.13e-06	-7.65e-06
-7.81e-06	0.735415
0.736362	3.55e-06
-1.21e-05	1.46506
1.2e-05	1.88064
1.29e-05	0.633235
0.398375	1.77e-05
-1.22e-05	-2.08e-07
-4.13e-06	4.84e-06
0.553992	1.91e-05
-4.51e-06	2.71e-07
-5.6e-06	1.1193
0.378621	6.41e-06
0.549471	-2.36e-06
0.985731	-1.16e-05
1.02172	1.12306
0.528516	-4.17e-06
0.717346	1.12643
2.34e-05	1.18935
-4.62e-06	-6.09e-06
1.15811	1.08545
0.658352	1.00368
1.44369	1.10236
0.860417	1.35219
-9.18e-06	-3.28e-06
1.03e-05	-5.75e-06
1.13e-05	0.756282
-2.77e-05	-1.52e-05
1.52e-05	-2.7e-06
-6.58e-06	0.583356
-1.54e-06	1.01577
0.600633	-7.27e-06
1.19817	1.12e-05
0.607124	2.26e-06
6.41e-06	0.561944
-1.03e-05	0.677869
1.49e-05	8.42e-06
1.01025	-2.13e-06
6.17e-06	-5.92e-06
-1.73e-06	7.99e-06
0.38909	1.55e-05
0.5656	4.37e-06
-2.23e-05	-2.43e-06
1.33475	-3.62e-06
1.01451	0.496872
1.15066	5.93e-06
0.341606	0.842889
7.9e-06	-1.71e-05
1.02e-05	-6.67e-06
6.15e-06	0.62066
-8.6e-06	9.92e-06
1.18452	4.87e-06
1.0972	0.841241
0.951182	4.84e-06
-1.05e-05	-1.08e-05
0.713813	7.1e-06
-5.87e-06	-1.64e-06
9.27e-06	6.13e-06
0.395931	3.55e-06
-9.37e-06	0.766166
-6.34e-06	1.86e-06
1.88e-06	1.57e-05
-4.21e-06	-7.35e-07
-3.39e-06	1.16817
1.27853	0.531999
2.07327	0.858334
-1.61e-06	6.82e-06
0.968289	1.27e-05
0.734686	8.51e-06
-8.82e-06	2.15e-05
1.12517	0.561718
0.675465	0.896238
1.12531	-1.62e-05
0.807882	-1.56e-06
7.99e-06	-1.3e-06
7.35e-06	-3.19e-06
0.763305	8.11e-06
-1.42e-05	-6.82e-06
7.6e-07	1.04152
1.68148	-3.66e-06
-2.49e-05	1.14029
1.47303	3.64e-06
0.976359	1.04247
1.07582	0.845926
2.26e-05	0.842601
1.78e-05	0.993808
-1.15e-05	-1.11e-05
-1.08e-05	0.827232
8.92e-06	1.01159
-4.71e-06	1.84e-06
9.5e-06	0.725552
1.85e-05	0.755381
4.75e-06	-1.29e-05
8.71e-07	1.5e-05
-1.82e-06	0.566108
4.8e-06	0.955795
-5.83e-06	1.17384
2.9e-05	4.83e-06
0.643138	-1.78e-06
1.48e-06	-1.34e-05
8.48e-06	1.00053
-5.28e-06	0.814077
-2.82e-06	0.561251
6.51e-06	0.904717
0.984271	5.04e-06
1.07345	-4.87e-06
1.03903	0.868488
7.9e-06	-1.42e-05
8.6e-07	1.73e-06
9.34e-08	0.787062
1.82e-06	1.06126
-7.17e-07	0.605986
-2.85e-08	-8.99e-06
1.60708	0.894601
9.35e-06	-9.28e-06
-1.49e-05	4.29e-06
2.23e-05	5.6e-06
1.62e-05	-1.58e-05
5.2e-06	1.03681
-1.66e-05	-2.02e-05
7.91e-06	0.754839
8.41e-06	5.72e-06
3.3e-07	-1.09e-08
-2.38e-06	-1.1e-05
2.64e-06	1.41e-05
-1.59e-05	0.862659
1.20589	-8.69e-06
1.81e-05	-7.71e-06
0.944528	8.43e-06
1.3925	0.749439
1.13396	1.58e-05
-5.74e-06	-5.84e-06
1.4444	1.39474
7.27e-06	0.482056
-1.1e-05	1.3998
-1.16e-05	1.11e-05
1.2404	1.52e-05
1.59e-06	-4.33e-06
-4.95e-06	-1.3e-05
-3.6e-07	2.02e-05
1.25535	0.927472
3.35e-06	3.31e-06
-5.25e-06	-9.44e-06
1.46e-05	6.81e-06
-1.31e-05	0.588939
-3.07e-06	-2.78e-06
-8.38e-07	8.36e-07
6.55e-06	0.831468
-1.07e-05	0.840115
2.94e-06	-1.22e-05
-5.36e-06	1.29139
6.34e-06	7.69e-06
-1.77e-05	4.85e-06
1.35057	-3.99e-06
1.68e-05	1.05683
-1.06e-05	0.550684
0.795252	-3.26e-06
0.504251	-4.89e-06
0.837368	-2.3e-05
5.38e-06	0.563109
0.859036	9.61e-07
-1.23e-05	-7.88e-06
1.22099	-7.42e-06
1.33e-05	-7.74e-07
1.43975	1.32e-05
-7.17e-07	0.673207
-6.82e-06	1.25e-05
0.695344	-1.23e-05
7.58e-06	2.75e-06
1.2638	1.04509
-8.46e-06	5.05e-06
0.731938	1.34424
1.45014	4.11e-06
0.717146	-6.21e-06
3.17e-06	0.71456
0.650456	3.74e-06
-1.74e-05	1.46e-06
0.800309	-2.38e-05
0.993515	0.71249
-5.88e-06	0.702382
0.71611	0.926431
0.661191	4.05e-06
1.10302	-4.67e-06
1.01668	3.73e-06
0.441528	-1.24e-05
1.06486	-1.43e-05
-8.44e-08	0.98451
0.860006	1.40976
0.756774	0.703549
4.03e-06	-1.52e-05
0.538029	1.17e-05
0.897333	1.09767
-4.35e-06	7.72e-06
1.12966	1.10686
-4.18e-06	-1.62e-05
3.12e-06	-2.31e-05
3.51e-06	-1.39e-05
-1.59e-05	1.01297
2.17e-06	1.73e-06
2.03e-07	0.831911
8.93e-06	-9.37e-07
0.994302	5.92e-06
1.23589	0.931665
1.47076	6.73e-06
-5.24e-07	9.13e-07
-1.06e-05	0.894869
-3.62e-06	-2.09e-06
1.34e-05	-2e-05
6.26e-06	1.1733
3.11e-07	0.938968
-4.86e-06	0.892475
9.53e-06	-7.22e-06
-5.72e-06	0.831919
0.67079	4.78e-06
-1.19e-05	-1.37e-05
3.2e-06	0.570943
8.01e-06	2.64e-05
-7.92e-06	1.0439
-1.07e-07	0.866917
0.982221	-3.45e-06
-9.08e-06	1.08042
1.37e-06	-1.08e-05
0.888649	0.71965
-6.01e-06	2.21e-06
0.922693	4.47e-06
-8.09e-07	1.65545
1.61e-06	1.14e-05
-4.71e-06	-1.63e-06
0.54247	0.620533
1.10095	1.17795
4.04e-06	0.522173
5.54e-06	0.531002
0.468944	-8e-06
0.9676	1.63e-05
-4.81e-06	1.09647
-4.08e-06	0.843449
1.1e-05	8.76e-06
0.789009	0.87497
9.58e-06	2.37e-06
0.591944	1.64e-05
2.64e-07	0.845333
0.816111	0.62257
-6.29e-06	8.28e-06
9.58e-06	-5.47e-06
1.64e-06	-4.86e-07
1.26376	0.845623
-3.9e-06	-3.25e-06
-5.7e-07	0.768472
0.86888	2.38e-05
-2.41e-05	0.90245
-3.65e-06	1.46e-05
-1.81e-06	-8.78e-06
-6.79e-06	-2.19e-07
0.839852	6.02e-06
0.797226	5.86e-06
-6.15e-08	-1.31e-05
-1.89e-05	0.75922
-2.67e-06	9.54e-06
0.71564	-4.15e-06
4.54e-06	-2.7e-06
-1.81e-05	0.91858
0.794352	-1.32e-06
0.401941	-1.18e-05
0.854433	6.59e-06
1.44041	-1.72e-06
8.93e-06	1.29e-05
-9.95e-06	1.1e-05
0.911523	1.49065
0.698734	1.1853
-3.76e-06	-1.3e-05
6.17e-06	0.721559
-4.54e-08	-1.03e-05
-9.13e-07	-2.81e-06
8.01e-06	1.07e-05
1.15796	1.03692
1.55e-06	1.14678
1.0094	1.10411
0.806916	0.687113
-3.55e-06	-4.44e-06
-2.6e-06	1.25169
0.666885	-9.38e-06
2.07e-05	1.24e-05
0.814216	0.911876
0.953273	2.4e-06
0.567498	8.24e-07
1.93e-05	1.27e-06
0.849197	7.03e-06
1.92e-06	-1.06e-05
-2.34e-05	1.57e-05
-3.52e-06	-1.67e-06
3.47e-06	1.21622
-2.83e-05	-8.04e-06
0.866575	0.723121
0.339403	0.862915
1.1605	0.488517
3.01e-07	0.758332
-1.29e-06	6.52e-06
-1.81e-05	-1.77e-06
-1.32e-05	1.42e-05
0.48766	1.46e-05
1.51e-05	-6.98e-06
-1.77e-05	-3.38e-06
0.760428	-1.25e-05
0.580058	1.20507
0.671943	0.872424
-4.91e-06	0.823921
0.998481	1.21813
-4.39e-08	-4.78e-06
0.540592	-1.2e-05
8.21e-06	1.11e-06
1.02348	3.05e-06
1.13538	1.07e-05
0.827166	1.21615
4.69e-06	2.49e-06
-2.48e-05	-9.25e-07
0.84153	1.07964
-1.87e-05	0.709116
1.13367	0.769719
4.7e-06	0.712659
0.604784	-6.1e-06
0.451513	1.45114
0.828984	-1.06e-05
1.37158	2.65e-06
1.45506	-7.02e-07
1.7e-05	-1.28e-07
0.503166	1.02e-06
0.723838	0.725967
0.696701	1.39992
4.62e-07	1.12126
-6.34e-06	1.51594
1.26268	-1.2e-06
5.83e-07	-1.57e-05
2.45e-06	7.7e-06
0.696567	-6.84e-06
1.40465	-9.09e-06
0.570686	-1.95e-05
1.52525	1.86e-05
1.93e-06	1.00709
-4.65e-06	0.729377
5.73e-06	-1.17e-06
0.746132	9.84e-06
-1.34e-06	-3.97e-06
-1.01e-05	-1.57e-05
1.10913	2.14244
-3.57e-06	-2.68e-06
1.001	0.887765
0.637415	-4.79e-06
1.92e-06	0.955331
1.09e-05	-1.46e-06
0.933876	0.933236
-1.18e-05	0.73541
-1.18e-05	2.19e-06
-1.36e-05	0.961571
1.4127	-1.12e-06
0.886636	1.91e-06
1.94e-05	0.878912
2.36e-06	7.15e-07
-5.95e-06	1.19e-05
-7.17e-06	1.34e-05
2.88e-06	1.09772
-6.17e-06	9.55e-06
0.586979	-1.45e-06
8.56e-06	1.11612
-2.34e-06	-6.42e-06
-9.78e-06	2.23e-06
7.37e-06	0.884614
-9.92e-06	0.738998
1.30337	2.2e-05
-1.17e-05	-2.82e-06
0.749304	1.37833
0.557045	1.22847
2.99e-06	1.59371
-1.99e-05	0.597989
-1.2e-05	0.87366
1.06779	0.805822
-1.87e-05	1.34551
0.758448	1.09641
0.746976	-7.2e-06
4.5e-06	-5.53e-06
1.50641	8.78e-06
0.933994	1.0464
-4.78e-07	-4.3e-06
0.873401	2.69e-05
-7.48e-06	2.06e-05
2.16e-05	0.685766
1.20474	1.3448
0.735907	-4.05e-06
5.83e-06	1.97e-07
1.94523	3.14e-06
1.37047	-6.88e-07
0.600583	0.683575
-9.89e-06	3.13e-06
4.01e-06	1.24452
0.779797	5.11e-06
0.429387	-2.76e-06
0.778923	1.37634
5.6e-06	1.14e-06
-6.5e-06	1.60719
-4.58e-06	-1.6e-05
-6.8e-06	-1.66e-05
1.01072	0.527776
-4.15e-06	1.32e-05
-1.76e-06	0.513674
1.37888	1.50753
4.99e-07	6.87e-06
0.695135	0.637963
[truncated: 3,271 more rows]

## Sheet: Extended Fig 2i
Normalized Eng and Myof expression across CyTOF-isolated CAFs (Data from Hutton et al. 2021)
Eng		Myof
CD150 pos	CD105 neg	CD150 pos	CD105 neg
155.54	2.08	37.09	47.1
127.59	2.51	34.41	41.18
151.33	1.06	36.22	47
247.09	7.08	33.9	34.88
177.15	0.63	27.63	27.44
183.57	1.12	33.78	39.34
