# Supplementary material for: Targeting myoferlin in ER/Golgi vesicle trafficking reprograms pancreatic cancer-associated fibroblasts
Source: EMBO J. 2025 Oct 8;44(22):6425–65. doi: 10.1038/s44318-025-00570-6 (PMC12623807; doi:10.1038/s44318-025-00570-6)
Supplement: Supplementary file 12 — Figure EV3 Source Data [file 44318_2025_570_MOESM12_ESM.zip]

Archive with 22 entries (15 files):
- FigEV3/
- FigEV3/.DS_Store
- FigEV3/Images/
- FigEV3/Images/.DS_Store
- FigEV3/Images/C/
- FigEV3/Images/C/Fig_EV3_panel_c_image_1.tiff
- FigEV3/Images/C/Fig_EV3_panel_c_image_2.tiff
- FigEV3/Images/H/
- FigEV3/Images/H/Fig_EV3_panel_h_HPSC127 sh#1 aSMA_5.jpg
- FigEV3/Images/H/Fig_EV3_panel_h_HPSC127 sh#5 aSMA_2.jpg
- FigEV3/Images/H/Fig_EV3_panel_h_HPSC127 shNT aSMA_2.jpg
- FigEV3/Images/K/
- FigEV3/Images/K/Fig_EV3_panel_k_image_1.tif
- FigEV3/Images/K/Fig_EV3_panel_k_image_1_big.jpg
- FigEV3/Images/K/Fig_EV3_panel_k_image_2.tif
- FigEV3/Images/K/Fig_EV3_panel_k_image_2_big.jpg
- FigEV3/Images/K/Fig_EV3_panel_k_image_3.tif
- FigEV3/Images/K/Fig_EV3_panel_k_image_3_big.jpg
- FigEV3/Numerical_data/
- FigEV3/Numerical_data/FigEV3_numerical_data.xlsx
- FigEV3/Western_blot/
- FigEV3/Western_blot/FigEV3_uncropped_blots.pptx
