# Supplementary material for: Targeting myoferlin in ER/Golgi vesicle trafficking reprograms pancreatic cancer-associated fibroblasts
Source: EMBO J. 2025 Oct 8;44(22):6425–65. doi: 10.1038/s44318-025-00570-6 (PMC12623807; doi:10.1038/s44318-025-00570-6)
Supplement: Supplementary file 12 — Figure EV3 Source Data [file 44318_2025_570_MOESM12_ESM.zip › FigEV3/Numerical_data/FigEV3_numerical_data.xlsx]

## Sheet: Extended Fig 3b
RAW CTs and quantification
		CT 18S	Mean	CT Target	Mean	DelatCT	DDCT	Qrelative					Plotted values
CCN2	myCAF N1	23.6092		20.4002										qPSC			myCAF
		23.705	23.7237	20.3771	20.3748	-3.34897	-1.2389	2.36019					CCN2	1	1	1	2.36	6.917	3.897
		23.8571		20.3471									COL1A1	1	1	1	3.167	0.761	1.978
	qPSC N1	24.6934		22.7409									ACTA2	1	1	1	2.155	2.944	5.527
		24.8856	24.8185	22.7163	22.7084	-2.11006	0	1					PLIN1	1	1	1	0.148	0.105	0.057
		24.8764		22.6681									PLIN2	1	1	1	0.656	0.609	0.342
	myCAF N2	17.3208		18.9728
		17.4328	17.384	18.9591	18.9591	1.5751	-2.79012	6.91687
		17.3983		18.9453
	qPSC N2	17.3443		21.7709
		17.3628	17.3722	21.7522	21.7374	4.36522	0	1
		17.4094		21.6891
	myCAF N3	17.9732		21.0297
		17.9553	17.9669	21.0044	21.0001	3.03319	-1.96226	3.89673
		17.9721		20.966
	qPSC N3	18.8223		23.9021
		18.8301	18.842	23.8508	23.8375	4.99545	0	1
		18.8737		23.7595
COL1A1	myCAF N1	23.6092		15.6643
		23.705	23.7237	15.7834	15.7598	-7.96393	-1.66319	3.16715
		23.8571		15.8318
	qPSC N1	24.6934		18.364
		24.8856	24.8185	18.5636	18.5177	-6.30074	0	1
		24.8764		18.6255
	myCAF N2	17.3208		18.3392
		17.4328	17.384	18.4671	18.4258	1.04179	0.393279	0.761397
		17.3983		18.471
	qPSC N2	17.3443		17.854
		17.3628	17.3722	18.082	18.0207	0.648513	0	1
		17.4094		18.126
	myCAF N3	17.9732		16.8367
		17.9553	17.9669	16.9746	16.9328	-1.03403	-0.984154	1.97815
		17.9721		16.9873
	qPSC N3	18.8223		18.7059
		18.8301	18.842	18.8618	18.7922	-0.0498743	0	1
		18.8737		18.8088
ACTA2	myCAF N1	23.6092		18.732
		23.705	23.7237	18.8633	18.7963	-4.92746	-1.10752	2.15475
		23.8571		18.7935
	qPSC N1	24.6934		21.0775
		24.8856	24.8185	20.9554	20.9985	-3.81994	0	1
		24.8764		20.9627
	myCAF N2	17.3208		18.3004
		17.4328	17.384	18.3878	18.3483	0.964352	-1.55763	2.9437
		17.3983		18.3568
	qPSC N2	17.3443		19.8784
		17.3628	17.3722	19.9176	19.8941	2.52198	0	1
		17.4094		19.8864
	myCAF N3	17.9732		18.6523
		17.9553	17.9669	18.6987	18.6905	0.72363	-2.46658	5.52732
		17.9721		18.7205
	qPSC N3	18.8223		22.0583
		18.8301	18.842	22.026	22.0322	3.19021	0	1
		18.8737		22.0124
PLIN1	myCAF N1	17.9626		32.3098
		17.9625	17.9558	32.1933	32.178	14.2222	2.75703	0.147928
		17.9422		32.0308
	qPSC N1	19.1833		30.7206
		19.1885	19.2122	30.7524	30.6773	11.4652	0	1
		19.2647		30.559
	myCAF N2	18.5389		33.2099
		18.4785	18.5398	33.0302	33.2455	14.7056	3.2508	0.105054
		18.6021		33.4962
	qPSC N2	18.4244		29.9798
		18.4182	18.4325	29.8147	29.8873	11.4548	0	1
		18.4549		29.8674
	myCAF N3	17.9732		32.4904
		17.9553	17.9669	32.6482	32.8171	14.8502	4.12051	0.0574914
		17.9721		33.3126
	qPSC N3	18.8223		29.6263
		18.8301	18.842	29.4913	29.5717	10.7297	0	1
		18.8737		29.5976
PLIN2	myCAF N1	17.9626		25.2679
		17.9625	17.9558	25.2728	25.2689	7.31318	0.608324	0.655958
		17.9422		25.2662
	qPSC N1	19.1833		25.9557
		19.1885	19.2122	25.8626	25.917	6.70486	0	1
		19.2647		25.9327
	myCAF N2	18.5389		26.6702
		18.4785	18.5398	26.5793	26.6691	8.12922	0.714958	0.609223
		18.6021		26.7577
	qPSC N2	18.4244		25.8518
		18.4182	18.4325	25.839	25.8468	7.41426	0	1
		18.4549		25.8496
	myCAF N3	17.9732		26.6979
		17.9553	17.9669	26.6215	26.5855	8.61866	1.54831	0.34191
		17.9721		26.4372
	qPSC N3	18.8223		26.0065
		18.8301	18.842	26.004	25.9124	7.07035	0	1
		18.8737		25.7266

## Sheet: Extended Fig 3d
RAW CTs and quantification
		CT 18S	Mean	CT Target	Mean	DelatCT	DDCT	Qrelative					Plotted values
MYOF	myCAF N1	23.6092		19.2487										qPSC			myCAF
		23.705	23.7237	19.3121	19.2961	-4.42762	0.0442079	0.969822					CCN2	1	1	1	0.97	1.02	1.136
		23.8571		19.3275
	qPSC N1	24.6934		20.2247
		24.8856	24.8185	20.4214	20.3467	-4.47182	0	1
		24.8764		20.3938
	myCAF N2	17.3208		21.9843
		17.4328	17.384	22.0442	22.2024	4.81844	-0.0662193	1.04697
		17.3983		22.5788
	qPSC N2	17.3443		22.0961
		17.3628	17.3722	22.3969	22.2568	4.88466	0	1
		17.4094		22.2775
	myCAF N3	17.9732		21.0243
		17.9553	17.9669	21.0798	21.0654	3.09853	-0.18451	1.13643
		17.9721		21.0921
	qPSC N3	18.8223		22.0087
		18.8301	18.842	22.1885	22.1251	3.28304	0	1
		18.8737		22.1779

## Sheet: Extended Fig 3f
Confluency quantification for cell proliferation
Time (hours)	Irrel. shRNA			shMYOF#1			shMYOF#2			RAW (%)
0	28.2195	25.1406	32.1099	27.7898	36.398	20.3353	27.4612	32.768	17.6618
6	31.4502	29.8491	33.473	29.0626	37.0604	22.396	30.049	35.1306	18.419
12	37.5338	32.8008	39.2481	31.687	41.5042	24.2477	33.8713	37.5777	21.3801
18	41.7156	37.4864	43.9267	35.0784	44.2442	27.3677	36.7801	42.3787	23.1943
24	44.3456	39.41	47.2388	37.1549	48.6328	29.6338	40.2489	46.2158	26.4923
30	45.1113	39.2447	47.7555	38.0784	48.1594	30.3514	39.4001	46.8645	25.9096
36	49.1246	43.8195	53.3756	41.3301	52.4041	33.2518	43.8891	50.0772	30.0456
42	52.7708	47.9748	59.3056	45.8985	57.8066	37.2504	50.2041	55.6082	33.3579
48	56.0261	51.1805	60.3449	48.2241	61.4508	41.2329	54.3865	61.8945	37.1427
54	64.9617	58.0936	66.1443	53.6672	69.849	46.6108	59.8757	67.0933	42.8462
60	70.3137	64.4962	73.9479	59.7966	75.4509	51.7234	64.6149	72.2069	47.4671
66	74	68	77	64	80	56	68	76	53
72	78.5351	72.8319	81.4932	68.5806	85.5639	62.4584	73.517	81.1832	59.4563
78	79.7548	73.016	81.3981	68.3728	84.8605	64.2628	75.9395	82.5385	62.5325
84	82.4773	77.3998	83.5298	72.4057	88.0326	67.4842	79.3498	85.9376	67.729
90	89.7918	85.03	89.1377	79.2899	92.3077	76.209	85.5507	89.8793	76.0651
Time (hours)	Irrel. shRNA			shMYOF#1			shMYOF#2			Relative to t0
0	1	1	1	1	1	1	1	1	1
6	1.11449	1.18729	1.04245	1.0458	1.0182	1.10134	1.09424	1.0721	1.04287
12	1.33007	1.30469	1.2223	1.14024	1.14029	1.1924	1.23342	1.14678	1.21053
18	1.47826	1.49107	1.36801	1.26228	1.21557	1.34582	1.33935	1.2933	1.31325
24	1.57145	1.56758	1.47116	1.337	1.33614	1.45726	1.46567	1.4104	1.49997
30	1.59859	1.56101	1.48725	1.37023	1.32313	1.49255	1.43476	1.43019	1.46699
36	1.7408	1.74298	1.66228	1.48724	1.43975	1.63518	1.59822	1.52824	1.70116
42	1.87001	1.90826	1.84696	1.65163	1.58818	1.83181	1.82818	1.69703	1.8887
48	1.98537	2.03577	1.87932	1.73532	1.6883	2.02766	1.98049	1.88887	2.103
54	2.30201	2.31075	2.05994	1.93119	1.91903	2.29212	2.18038	2.04753	2.42592
60	2.49167	2.56542	2.30296	2.15175	2.07294	2.54353	2.35296	2.20358	2.68755
66	2.6223	2.70479	2.39802	2.30301	2.19792	2.75384	2.47622	2.31934	3.00082
72	2.78301	2.89699	2.53795	2.46784	2.35078	3.07143	2.67713	2.47752	3.36638
78	2.82623	2.90431	2.53498	2.46036	2.33146	3.16016	2.76534	2.51888	3.54055
84	2.9227	3.07868	2.60137	2.60548	2.41861	3.31858	2.88953	2.62261	3.83477
90	3.18191	3.38218	2.77602	2.8532	2.53606	3.74763	3.11533	2.7429	4.30675

## Sheet: Extended Fig 3g
Densitometry analysis and quantification of Western Blots
Condition	Prot	Area	Normalisator	Area	Ratio	Relative
shNT	alpha-SMA	8796740	HSC70	4133305	2.12826	1
sh#1	alpha-SMA	10347861	HSC70	4574841	2.26191	1.0628
sh#2	alpha-SMA	9886397	HSC70	6913134	1.43009	0.671953

## Sheet: Extended Fig 3i
Flow cytometry analysis of aSMA (APC-conjugated ab)
Sample:	Alive cells | Count	Mean (Comp-APC-A)	Median (Comp-APC-A)
30 04 2021_127_#1_001_016.fcs	7784	1442	865
30 04 2021_127_#1_002_017.fcs	7770	1501	912
30 04 2021_127_#1_003_018.fcs	7687	1493	892
30 04 2021_127_#2_001_019.fcs	7978	1554	851
30 04 2021_127_#2_002_020.fcs	8033	1610	877
30 04 2021_127_#2_003_021.fcs	8007	1643	930
30 04 2021_127_WT_001_013.fcs	6944	1345	879
30 04 2021_127_WT_002_014.fcs	6869	1288	825
30 04 2021_127_WT_003_015.fcs	6651	1464	977
30 04 2021_127_iso_001_022.fcs	6962	123	47.1
30 04 2021_127_iso_002_023.fcs	6600	47.5	39.5
30 04 2021_127_iso_003_024.fcs	6365	53.1	45.4
	Mean			Relative to shNT
	shNT	sh#1	sh#2	shNT	sh#1	sh#2
HPSC127 - 1	1345	1442	1554	1	1.07212	1.15539
HPSC127 - 2	1288	1501	1610	1	1.16537	1.25
HPSC127 - 3	1464	1493	1643	1	1.01981	1.12227

## Sheet: Extended Fig 3j
Flow cytometry analysis of Lipid Droplets (FITC-conjugated Bodipy)
Sample:	Single cells | Count	Mean (FITC-A)	Median (FITC-A)
N1 127 unstained	11646	6312.1	5719
N1 127 shNT	14292	49835.5	44582.4
N1 127 sh#1	19999	54486.1	47203.7
N1 127 sh#2	20315	65300.1	58470.5
N2 127 unstained	19423	16688.3	15236.1
N2 127 shNT	19223	270677	245306
N2 127 sh#1	19570	202519	175918
N2 127 sh#2	19447	263190	239978
N3 127 unstained	19415	21542.4	18990.6
N3 127 shNT	18810	122562	108764
N3 127 sh#1	19548	200301	174360
N3 127 sh#2	19389	296975	271876
	Mean			Relative to shNT
	shNT	sh#1	sh#2	shNT	sh#1	sh#2
HPSC127 N1	49835.5	54486.1	65300.1	100	109.332	131.031
HPSC127 N2	270677	202519	263190	100	74.8194	97.234
HPSC127 N3	122562	200301	296975	100	163.429	242.307

## Sheet: Extended Fig 3k
Confocal microscopy analysis of Lipid Droplets (FITC-conjugated Bodipy)
Irrel. shRNA		Droplets		shMYOF#1		Droplets		shMYOF#2		Droplets
Field 1	Cell 1	13		Field 1	Cell 1	16		Field 1	Cell 1	16
	Cell 2	19			Cell 2	22			Cell 2	18
	Cell 3	5			Cell 3	25			Cell 3	16
	Cell 4	14			Cell 4	13			Cell 4	4
Field 2	Cell 1	10		Field 2	Cell 1	16		Field 2	Cell 1	14
	Cell 2	12			Cell 2	9			Cell 2	21
	Cell 3	2			Cell 3	18			Cell 3	4
	Cell 4	13			Cell 4	6			Cell 4	16
Field 3	Cell 1	18		Field 3	Cell 1	10		Field 3	Cell 1	13
	Cell 2	14			Cell 2	17			Cell 2	11
	Cell 3	3			Cell 3	13			Cell 3	17
	Cell 4	6			Cell 4	6			Cell 4	4
Field 4	Cell 1	2		Field 4	Cell 1	11		Field 4	Cell 1	24
	Cell 2	8			Cell 2	17			Cell 2	33
	Cell 3	10			Cell 3	14			Cell 3	19
	Cell 4	5			Cell 4	16			Cell 4	22
Field 5	Cell 1	12		Field 5	Cell 1	18		Field 5	Cell 1	28
	Cell 2	14			Cell 2	9			Cell 2	13
	Cell 3	7			Cell 3	1			Cell 3	11
	Cell 4	10			Cell 4	13			Cell 4	9
Field 6	Cell 1	38
	Cell 2	14
	Cell 3	22
	Cell 4	22
