# Supplementary material for: Targeting myoferlin in ER/Golgi vesicle trafficking reprograms pancreatic cancer-associated fibroblasts
Source: EMBO J. 2025 Oct 8;44(22):6425–65. doi: 10.1038/s44318-025-00570-6 (PMC12623807; doi:10.1038/s44318-025-00570-6)
Supplement: Supplementary file 13 — Figure EV4 Source Data [file 44318_2025_570_MOESM13_ESM.zip]

Archive with 6 entries (3 files):
- FigEV4/
- FigEV4/.DS_Store
- FigEV4/Numerical_data/
- FigEV4/Numerical_data/FigEV4_numerical_data.xlsx
- FigEV4/Western_blot/
- FigEV4/Western_blot/FigEV4_uncropped_blots.pptx
