# Supplementary material for: Targeting myoferlin in ER/Golgi vesicle trafficking reprograms pancreatic cancer-associated fibroblasts
Source: EMBO J. 2025 Oct 8;44(22):6425–65. doi: 10.1038/s44318-025-00570-6 (PMC12623807; doi:10.1038/s44318-025-00570-6)
Supplement: Supplementary file 13 — Figure EV4 Source Data [file 44318_2025_570_MOESM13_ESM.zip › FigEV4/Numerical_data/FigEV4_numerical_data.xlsx]

## Sheet: Extended Fig. 4b
Densitometry analysis and quantification of Western Blots
Condition	Prot	Area	Normalisator	Area	Ratio	Relative
shNT	MYOF	6881690	HSC70	8247832	0.834364	1
sh#1	MYOF	208314	HSC70	9023368	0.0230861	0.0276691
sh#2	MYOF	208314	HSC70	8315004	0.0250528	0.0300262
shNT	COL1A1	5078205	HSC70	7367569	0.689265	1
sh#1	COL1A1	645870	HSC70	7042447	0.091711	0.133056
sh#2	COL1A1	582456	HSC70	6777033	0.0859456	0.124692
shNT	MST1	2477598	HSC70	6017083	0.411761	1
sh#1	MST1	2836669	HSC70	6488912	0.437156	1.06168
sh#2	MST1	4775083	HSC70	5829790	0.819083	1.98922
shNT	MST2	6450004	HSC70	6198912	1.04051	1
sh#1	MST2	6930347	HSC70	6318740	1.09679	1.0541
sh#2	MST2	7744418	HSC70	6156083	1.25801	1.20904
shNT	YAP	6196539	HSC70	8247832	0.751293	1
sh#1	YAP	9753610	HSC70	9023368	1.08093	1.43876
sh#2	YAP	6131004	HSC70	8315004	0.737342	0.981431
shNT	pYAP (S127)	7696853	HSC70	5069326	1.51832	1
sh#1	pYAP (S127)	9070196	HSC70	6908154	1.31297	0.864752
sh#2	pYAP (S127)	5707832	HSC70	6545861	0.871976	0.574303
shNT	TAZ	5837539	HSC70	7367569	0.792329	1
sh#1	TAZ	7181610	HSC70	7042447	1.01976	1.28704
sh#2	TAZ	9029368	HSC70	6777033	1.33235	1.68156
shNT	TEAD1	7689347	HSC70	4779497	1.60882	1
sh#1	TEAD1	8843640	HSC70	5416205	1.63281	1.01491
sh#2	TEAD1	7541175	HSC70	6746497	1.11779	0.69479

## Sheet: Extended Fig. 4c
RAW CTs and quantification
		CT 18S	Mean	CT Target	Mean	DelatCT	DDCT	Qrelative				Plotted values
GLI2	shNT N1	17.068		25.8508									Irrel. shRNA			shMYOF#1			shMYOF#2
		17.0943	17.091	25.4426	25.5498	8.45885	0	1				GLI2	1	1	1	1.047	0.798	1.25	1.198	0.954	1.002
		17.1107		25.3561								AREG	1	1	1	0.978	0.837	1.253	1.216	1.708	1.241
	sh#1 N1	17.1249		25.8518								PAI1	1	1		0.637	1.165		1.035	1.559
		17.2492	17.2195	25.5109	25.6126	8.39311	-0.0657418	1.04662
		17.2844		25.4751
	sh#2 N1	17.0398		25.4468
		17.1298	17.1133	25.2218	25.3113	8.19803	-0.26082	1.19816
		17.1702		25.2653
	shNT N2	17.1858		26.0192
		17.3045	17.278	25.9086	25.9017	8.62367	0	1
		17.3438		25.7773
	sh#1 N2	17.2749		26.3342
		17.3717	17.3457	26.2793	26.2941	8.94839	0.324711	0.798459
		17.3905		26.2688
	sh#2 N2	17.2742		26.1569
		17.3857	17.3651	26.0476	26.0566	8.69145	0.067773	0.95411
		17.4356		25.9652
	shNT N3	16.9786		25.9239
		17.0204	17.0469	25.7141	25.7798	8.73287	0	1
		17.1419		25.7014
	sh#1 N3	17.0337		25.5611
		17.0442	17.0545	25.384	25.4656	8.41105	-0.321822	1.24991
		17.0856		25.4516
	sh#2 N3	17.1923		25.9779
		17.0957	17.1018	25.7776	25.8321	8.73036	-0.00250849	1.00174
		17.0173		25.7409
AREG	shNT N1	17.068		25.107
		17.0943	17.091	25.1965	25.1076	8.0166	0	1
		17.1107		25.0193
	sh#1 N1	17.1249		25.3176
		17.2492	17.2195	25.232	25.2675	8.04798	0.0313818	0.978483
		17.2844		25.2529
	sh#2 N1	17.0398		24.8041
		17.1298	17.1133	24.8182	24.8477	7.73445	-0.28215	1.21601
		17.1702		24.9208
	shNT N2	17.1858		25.9271
		17.3045	17.278	25.816	25.8682	8.59018	0	1
		17.3438		25.8615
	sh#1 N2	17.2749		26.2426
		17.3717	17.3457	26.1975	26.1918	8.84613	0.255952	0.837434
		17.3905		26.1353
	sh#2 N2	17.2742		25.1759
		17.3857	17.3651	25.1802	25.1831	7.81799	-0.772185	1.70785
		17.4356		25.1932
	shNT N3	16.9786		25.3829
		17.0204	17.0469	25.3023	25.3364	8.28948	0	1
		17.1419		25.324
	sh#1 N3	17.0337		24.9771
		17.0442	17.0545	24.991	25.0183	7.96382	-0.325659	1.25324
		17.0856		25.0869
	sh#2 N3	17.1923		25.1224
		17.0957	17.1018	25.0047	25.0801	7.97838	-0.311101	1.24065
		17.0173		25.1133
PAI1	shNT N1	17.9058		18.4077
		18.0441	18.0029	18.4082	18.4097	0.406787	0	1
		18.0588		18.4131
	sh#1 N1	17.8667		18.9934
		17.9623	17.9472	19.029	19.0036	1.05642	0.649632	0.637443
		18.0126		18.9885
	sh#2 N1	17.7356		18.2028
		17.8752	17.825	18.1712	18.1817	0.356692	-0.0500953	1.03533
		17.8641		18.1711
	shNT N2	17.3946		18.5597
		17.6111	17.545	18.4942	18.5304	0.98544	0	1
		17.6293		18.5375
	sh#1 N2	17.4975		18.3675
		17.6151	17.6105	18.3642	18.3754	0.764978	-0.220461	1.16511
		17.7188		18.3946
	sh#2 N2	17.717		18.0726
		17.6629	17.6023	18.0117	17.9472	0.344815	-0.640625	1.559
		17.4272		17.7572

## Sheet: Extended Fig. 4d+f
Densitometry analysis and quantification of Western Blots
	TGFß (min)	Prot	Area	Normalisator	Area	Ratio	Prot	Area	Normalisator	Area	Ratio	P/total ratio	Relative	Prot	Area	Normalisator	Area	Ratio	Prot	Area	Normalisator	Area	Ratio	P/total ratio	Relative
BCKGRND		P-SMAD2	2527	HSC70	4356		SMAD2	1894	HSC70	3642				P-SMAD3	0	HSC70	3080		SMAD3	2512	HSC70	3642
shNT	0	P-SMAD2		HSC70	21248		SMAD2	14978	HSC70	23700	0.652308			P-SMAD3		HSC70	23417		SMAD3	27153	HSC70	23900	1.21636			Replicate N1
	15	P-SMAD2	20386	HSC70	22356	0.992167	SMAD2	17764	HSC70	16989	1.18903	0.834433	1	P-SMAD3	26459	HSC70	21466	1.43908	SMAD3	29852	HSC70	17989	1.90562	0.755177	1
	30	P-SMAD2	40076	HSC70	30638	1.4287	SMAD2	17717	HSC70	23575	0.793809	1.7998	1	P-SMAD3	30832	HSC70	22348	1.60017	SMAD3	25155	HSC70	23575	1.13596	1.40865	1
	45	P-SMAD2	43791	HSC70	28298	1.7235	SMAD2	15048	HSC70	24725	0.623915	2.76239	1	P-SMAD3	35320	HSC70	20954	1.97605	SMAD3	26957	HSC70	24725	1.15946	1.70428	1
	60	P-SMAD2	41521	HSC70	32087	1.40615	SMAD2	17463	HSC70	28140	0.635521	2.2126	1	P-SMAD3	32921	HSC70	20130	1.93085	SMAD3	29011	HSC70	28140	1.08168	1.78505	1
sh#2	0	P-SMAD2		HSC70	32530		SMAD2	15666	HSC70	32620	0.475257			P-SMAD3		HSC70	24516		SMAD3	27534	HSC70	31620	0.894346
	15	P-SMAD2	22411	HSC70	33053	0.692895	SMAD2	16128	HSC70	30855	0.523059	1.3247	1.58754	P-SMAD3	24985	HSC70	24531	1.16475	SMAD3	25887	HSC70	30025	0.885987	1.31463	1.74083
	30	P-SMAD2	45575	HSC70	31924	1.56152	SMAD2	19723	HSC70	20824	1.03766	1.50485	0.836124	P-SMAD3	31139	HSC70	25552	1.38568	SMAD3	29200	HSC70	20824	1.55325	0.892115	0.633311
	45	P-SMAD2	42438	HSC70	26601	1.79416	SMAD2	16507	HSC70	22569	0.772072	2.32382	0.841235	P-SMAD3	26469	HSC70	27013	1.10596	SMAD3	28426	HSC70	22569	1.36916	0.80777	0.473965
	60	P-SMAD2	40885	HSC70	23878	1.96486	SMAD2	15098	HSC70	25947	0.591975	3.31916	1.50012	P-SMAD3	26110	HSC70	23264	1.2936	SMAD3	25827	HSC70	25947	1.04528	1.23756	0.693293
BCKGRND		P-SMAD2	2326	HSC70	5045		SMAD2	3005	HSC70	1644				P-SMAD3	0	HSC70	3340		SMAD3	3298	HSC70	1644
shNT	0	P-SMAD2		HSC70	21473		SMAD2	17945	HSC70	28764	0.550885			P-SMAD3		HSC70	30544		SMAD3	39299	HSC70	28764	1.32747			Replicate N2
	15	P-SMAD2	16216	HSC70	21542	0.841971	SMAD2	17923	HSC70	25727	0.619441	1.35924	1	P-SMAD3	17537	HSC70	27837	0.715884	SMAD3	30821	HSC70	25727	1.14284	0.626408	1
	30	P-SMAD2	31707	HSC70	25273	1.45249	SMAD2	20803	HSC70	28809	0.655181	2.21693	1	P-SMAD3	31899	HSC70	31650	1.12677	SMAD3	40765	HSC70	28809	1.37924	0.816955	1
	45	P-SMAD2	36186	HSC70	26449	1.58195	SMAD2	23210	HSC70	29112	0.735583	2.1506	1	P-SMAD3	40969	HSC70	33140	1.3748	SMAD3	44153	HSC70	29912	1.44527	0.951238	1
	60	P-SMAD2	36633	HSC70	27398	1.53478	SMAD2	21476	HSC70	30044	0.650387	2.3598	1	P-SMAD3	43679	HSC70	35091	1.37567	SMAD3	43021	HSC70	30044	1.3987	0.983539	1
sh#2	0	P-SMAD2		HSC70	29582		SMAD2	22920	HSC70	33319	0.628729			P-SMAD3		HSC70	37204		SMAD3	43050	HSC70	34319	1.21659
	15	P-SMAD2	20051	HSC70	29999	0.710307	SMAD2	20103	HSC70	31104	0.58038	1.22386	0.900402	P-SMAD3	18729	HSC70	28391	0.747635	SMAD3	38420	HSC70	31204	1.18816	0.629238	1.00452
	30	P-SMAD2	32285	HSC70	27335	1.34406	SMAD2	22167	HSC70	28985	0.700852	1.91774	0.865045	P-SMAD3	30069	HSC70	27674	1.23568	SMAD3	41855	HSC70	26785	1.53363	0.805721	0.98625
	45	P-SMAD2	38715	HSC70	25133	1.81148	SMAD2	22763	HSC70	28301	0.741194	2.444	1.13643	P-SMAD3	31518	HSC70	31563	1.11675	SMAD3	38864	HSC70	27101	1.3971	0.799333	0.840308
	60	P-SMAD2	36152	HSC70	20100	2.24683	SMAD2	23507	HSC70	25900	0.845234	2.65823	1.12647	P-SMAD3	34467	HSC70	27211	1.44389	SMAD3	40982	HSC70	25900	1.55359	0.929384	0.944938
BCKGRND		P-SMAD2	0	HSC70	3191		SMAD2	2104	HSC70	2972				P-SMAD3	0	HSC70	6848		SMAD3	2850	HSC70	2972
shNT	0	P-SMAD2		HSC70	25134		SMAD2	10988	HSC70	28637	0.346152			P-SMAD3		HSC70	19999		SMAD3	47818	HSC70	28637	1.75211			Replicate N3
	15	P-SMAD2	16959	HSC70	26421	0.730047	SMAD2	17374	HSC70	32952	0.50934	1.43332	1	P-SMAD3	4930	HSC70	25418	0.265482	SMAD3	44909	HSC70	32952	1.4029	0.189238	1
	30	P-SMAD2	28290	HSC70	26175	1.23086	SMAD2	14793	HSC70	32249	0.433412	2.83992	1	P-SMAD3	6090	HSC70	25218	0.331519	SMAD3	41845	HSC70	32249	1.33193	0.248901	1
	45	P-SMAD2	32329	HSC70	25116	1.47453	SMAD2	15295	HSC70	35989	0.399521	3.69073	1	P-SMAD3	6589	HSC70	31038	0.272385	SMAD3	46689	HSC70	35989	1.32777	0.205145	1
	60	P-SMAD2	28025	HSC70	27464	1.15458	SMAD2	13761	HSC70	32885	0.389697	2.96275	1	P-SMAD3	9858	HSC70	38782	0.308699	SMAD3	45925	HSC70	32885	1.44001	0.214373	1
sh#2	0	P-SMAD2		HSC70	29232		SMAD2	13385	HSC70	33238	0.372728			P-SMAD3		HSC70	29274		SMAD3	48333	HSC70	33838	1.47356
	15	P-SMAD2	25801	HSC70	29557	0.978571	SMAD2	18985	HSC70	32183	0.577899	1.69333	1.1814	P-SMAD3	5532	HSC70	29662	0.242483	SMAD3	49360	HSC70	32183	1.59221	0.152293	0.804772
	30	P-SMAD2	25684	HSC70	26886	1.08394	SMAD2	15746	HSC70	25612	0.602562	1.79889	0.633429	P-SMAD3	4769	HSC70	30417	0.202342	SMAD3	49820	HSC70	25612	2.07465	0.0975309	0.391847
	45	P-SMAD2	38615	HSC70	25892	1.70103	SMAD2	16304	HSC70	21338	0.773168	2.20007	0.596108	P-SMAD3	5345	HSC70	27639	0.257082	SMAD3	50901	HSC70	21338	2.6163	0.0982617	0.478987
	60	P-SMAD2	31027	HSC70	25744	1.37574	SMAD2	13524	HSC70	24810	0.522942	2.63077	0.887947	P-SMAD3	5436	HSC70	26448	0.277347	SMAD3	54357	HSC70	24810	2.3586	0.11759	0.548529

## Sheet: Extended Fig. 4e
Densitometry analysis and quantification of Western Blots
	TGFß (min)	Prot	Area	Normalisator	Area	Ratio	Prot	Area	Normalisator	Area	Ratio	P/total ratio	Relative	Prot	Area	Normalisator	Area	Ratio	Prot	Area	Normalisator	Area	Ratio	P/total ratio	Relative		CAF02
shNT	45	SMAD2	9020640	HSC70	7863983	1.14708	P-SMAD2	10745267	HSC70	7975933	1.34721	1.17447	1	SMAD3	18165388	HSC70	7863983	2.30995	P-SMAD3	9321782	HSC70	8366054	1.11424	0.482365	1	Replicate N1
sh#1	45	SMAD2	8781468	HSC70	7387983	1.18862	P-SMAD2	9405146	HSC70	7319447	1.28495	1.08105	0.92046	SMAD3	14188267	HSC70	7387983	1.92045	P-SMAD3	3355134	HSC70	7794761	0.430434	0.224132	0.464652
sh#2	45	SMAD2	7486761	HSC70	7439397	1.00637	P-SMAD2	8452853	HSC70	6275154	1.34704	1.33851	1.13968	SMAD3	11692489	HSC70	7439397	1.5717	P-SMAD3	1132284	HSC70	7279347	0.155547	0.0989678	0.205172
shNT	45	SMAD2	6781205	HSC70	7279397	0.931561	P-SMAD2	11785338	HSC70	6127276	1.92342	2.06473	1	SMAD3	21005803	HSC70	7279397	2.88565	P-SMAD3	18383309	HSC70	7831518	2.34735	0.813456	1	Replicate N2
sh#1	45	SMAD2	7986497	HSC70	8157811	0.979	P-SMAD2	12757510	HSC70	7251983	1.75918	1.79691	0.870289	SMAD3	16980752	HSC70	8157811	2.08153	P-SMAD3	10628874	HSC70	8118225	1.30926	0.628989	0.773231
sh#2	45	SMAD2	5017962	HSC70	7380276	0.679915	P-SMAD2	10835510	HSC70	7735569	1.40074	2.06017	0.99779	SMAD3	15737731	HSC70	7380276	2.1324	P-SMAD3	7890489	HSC70	6129861	1.28722	0.603648	0.742079
shNT	45	SMAD2	6487376	HSC70	5806912	1.11718	P-SMAD2	12432924	HSC70	4648033	2.67488	2.39431	1	SMAD3	19626752	HSC70	5806912	3.37989	P-SMAD3	20327116	HSC70	6186033	3.28597	0.972211	1	Replicate N3
sh#1	45	SMAD2	7712790	HSC70	6881497	1.1208	P-SMAD2	13716288	HSC70	5788861	2.36943	2.11405	0.882947	SMAD3	17263631	HSC70	6881497	2.5087	P-SMAD3	13351752	HSC70	6824790	1.95636	0.77983	0.80212
sh#2	45	SMAD2	4256184	HSC70	6872205	0.619333	P-SMAD2	9565388	HSC70	7272033	1.31537	2.12384	0.887038	SMAD3	16602459	HSC70	6872205	2.41589	P-SMAD3	8703288	HSC70	7222740	1.20498	0.498775	0.513032

## Sheet: Extended Fig. 4h
RAW CTs and quantification
		CT 18S	CT Target	DelatCT	DDCT	Qrelative					Plotted values
MYOF	0h	17.5263	19.8506	2.32437	0	1						0h			2h			4h			6h			8h
		17.5872	19.9274	2.34028	0	1					MYOF	1	1	1	0.952	1.048	1.138	1.048	1.096	1.1	0.997	1.043	1.066	1.011	1.055	1.054
		17.5672	19.8606	2.2934	0	1					COL1A1	1	1	1	1.237	1.314	1.399	1.21	1.263	1.233	1.323	1.429	1.308	2.318	2.229	2.107
	2h	17.5114	19.9074	2.39598	0.0716164	0.951571					COL1A2	1	1	1	1.15	1.043	1.15	1.04	0.957	0.962	1.031	0.977	0.966	1.302	1.039	1.109
		17.6428	19.915	2.27211	-0.0681712	1.04839					COL3A1	1	1	1	1.051	1.09	1.222	1.039	1.096	1.126	1.15	1.137	1.187	1.29	1.314	1.346
		17.7434	19.8506	2.10714	-0.186254	1.13781					COL6A3	1	1	1	0.975	1.118	1.219	1.225	1.309	1.445	1.369	1.516	1.723	1.783	1.802	2.019
	4h	17.5956	19.8518	2.25622	-0.0681412	1.04837					FN1	1	1	1	1.059	1.073	1.209	1.814	1.671	1.681	2.601	2.426	2.481	3.265	2.829	2.783
		17.6892	19.8968	2.20759	-0.132686	1.09633					TGFBI	1	1	1	1.136	1.294	1.398	1.573	1.838	1.971	1.822	2.259	2.184	2.225	2.808	2.569
		17.8206	19.9761	2.15546	-0.137939	1.10033
	6h	17.5604	19.8891	2.32869	0.00432359	0.997008
		17.6923	19.9726	2.28022	-0.0600622	1.04251
		17.732	19.933	2.20105	-0.0923454	1.0661
	8h	17.6092	19.9179	2.30874	-0.0156217	1.01089
		17.6989	19.9622	2.26325	-0.077032	1.05485
		17.7494	19.9664	2.21701	-0.0763867	1.05437
COL1A1	0h	17.5263	18.0925	0.566254	0	1
		17.5872	18.0167	0.42951	0	1
		17.5672	17.8769	0.309694	0	1
	2h	17.5114	17.7712	0.259794	-0.30646	1.23667
		17.6428	17.6785	0.035641	-0.39387	1.31391
		17.7434	17.5688	-0.174664	-0.484358	1.39896
	4h	17.5956	17.887	0.291414	-0.27484	1.20986
		17.6892	17.7816	0.0923626	-0.337148	1.26326
		17.8206	17.8285	0.0078352	-0.301858	1.23273
	6h	17.5604	17.7231	0.16267	-0.403583	1.32279
		17.6923	17.607	-0.0853056	-0.514816	1.42881
		17.732	17.6548	-0.0771725	-0.386866	1.30755
	8h	17.6092	16.9624	-0.646766	-1.21302	2.31822
		17.6989	16.9719	-0.726989	-1.1565	2.22916
		17.7494	16.9837	-0.76573	-1.07542	2.10734
COL1A2	0h	17.5822	18.9851	1.40294	0	1
		17.6499	18.845	1.19505	0	1
		17.655	18.8517	1.19672	0	1
	2h	17.4856	18.6869	1.20123	-0.20171	1.15006
		17.5879	18.7229	1.13497	-0.0600892	1.04253
		17.6944	18.6897	0.995284	-0.20144	1.14985
	4h	17.5919	18.9388	1.34696	-0.0559743	1.03956
		17.6658	18.9241	1.25834	0.0632827	0.957084
		17.7128	18.9654	1.25255	0.0558266	0.962043
	6h	17.5925	18.9519	1.35941	-0.0435239	1.03063
		17.655	18.8832	1.2282	0.0331462	0.977287
		17.7239	18.9701	1.24619	0.0494698	0.966291
	8h	17.5886	18.6106	1.02203	-0.380908	1.30216
		17.606	18.7463	1.14027	-0.0547872	1.03871
		17.6704	18.7183	1.04786	-0.148868	1.1087
COL3A1	0h	17.5822	19.2742	1.69199	0	1
		17.6499	19.3092	1.65924	0	1
		17.655	19.3339	1.67896	0	1
	2h	17.4856	19.106	1.62034	-0.0716534	1.05092
		17.5879	19.1229	1.53499	-0.124253	1.08994
		17.6944	19.0837	1.38932	-0.289633	1.22233
	4h	17.5919	19.2285	1.63661	-0.0553799	1.03913
		17.6658	19.193	1.52719	-0.132054	1.09585
		17.7128	19.2207	1.50786	-0.1711	1.12592
	6h	17.5925	19.0832	1.49074	-0.201258	1.1497
		17.655	19.1287	1.47365	-0.185597	1.13729
		17.7239	19.1558	1.4319	-0.247054	1.18678
	8h	17.5886	18.913	1.32443	-0.367567	1.29017
		17.606	18.8712	1.26516	-0.394084	1.31411
		17.6704	18.9208	1.25033	-0.428623	1.34595
COL6A3	0h	17.5822	20.9145	3.33231	0	1
		17.6499	21.0094	3.3595	0	1
		17.655	21.032	3.37706	0	1
	2h	17.4856	20.8547	3.36911	0.0368066	0.97481
		17.5879	20.7866	3.19866	-0.160838	1.11794
		17.6944	20.7858	3.09137	-0.285694	1.219
	4h	17.5919	20.631	3.03918	-0.293126	1.22529
		17.6658	20.6363	2.97056	-0.388947	1.30944
		17.7128	20.5584	2.84555	-0.531508	1.44544
	6h	17.5925	20.4714	2.8789	-0.453402	1.36926
		17.655	20.4141	2.75911	-0.600389	1.51613
		17.7239	20.3163	2.59237	-0.78469	1.72272
	8h	17.5886	20.0863	2.49771	-0.834593	1.78335
		17.606	20.1163	2.51027	-0.849236	1.80155
		17.6704	20.034	2.36359	-1.01347	2.01877
FN1	0h	17.5822	21.5895	4.00727	0	1
		17.6499	21.523	3.87307	0	1
		17.655	21.5624	3.90745	0	1
	2h	17.4856	21.4101	3.92446	-0.0828115	1.05908
		17.5879	21.3593	3.77139	-0.101677	1.07302
		17.6944	21.3284	3.63395	-0.273494	1.20873
	4h	17.5919	20.7404	3.14849	-0.858777	1.8135
		17.6658	20.7985	3.13271	-0.740363	1.6706
		17.7128	20.8705	3.15771	-0.749734	1.68148
	6h	17.5925	20.2207	2.62823	-1.37904	2.60096
		17.655	20.2496	2.59462	-1.27845	2.42578
		17.7239	20.3207	2.59681	-1.31064	2.48052
	8h	17.5886	19.8888	2.30015	-1.70711	3.26507
		17.606	19.9785	2.37255	-1.50052	2.82944
		17.6704	20.1014	2.43093	-1.47652	2.78277
TGFBI	0h	17.5263	16.2459	-1.28037	0	1
		17.5872	16.4233	-1.16382	0	1
		17.5672	16.276	-1.29113	0	1
	2h	17.5114	16.0471	-1.46429	-0.183916	1.13596
		17.6428	16.1074	-1.53542	-0.371602	1.29379
		17.7434	15.9694	-1.77407	-0.482933	1.39758
	4h	17.5956	15.662	-1.93357	-0.653191	1.57264
		17.6892	15.6476	-2.04161	-0.877795	1.83756
		17.8206	15.5504	-2.27018	-0.979046	1.97116
	6h	17.5604	15.4148	-2.1456	-0.865226	1.82163
		17.6923	15.3528	-2.33957	-1.17575	2.2591
		17.732	15.3137	-2.41829	-1.12716	2.18428
	8h	17.6092	15.1751	-2.43406	-1.15368	2.22481
		17.6989	15.0454	-2.65354	-1.48972	2.80834
		17.7494	15.0971	-2.65227	-1.36114	2.56888
