# Supplementary material for: Targeting myoferlin in ER/Golgi vesicle trafficking reprograms pancreatic cancer-associated fibroblasts
Source: EMBO J. 2025 Oct 8;44(22):6425–65. doi: 10.1038/s44318-025-00570-6 (PMC12623807; doi:10.1038/s44318-025-00570-6)
Supplement: Supplementary file 14 — Figure EV5 Source Data [file 44318_2025_570_MOESM14_ESM.zip]

Archive with 28 entries (21 files):
- FigEV5/
- FigEV5/.DS_Store
- FigEV5/Images/
- FigEV5/Images/.DS_Store
- FigEV5/Images/D/
- FigEV5/Images/D/Fig_EV5_panel_d_SEC24C_MYOF_5_blue.jpg
- FigEV5/Images/D/Fig_EV5_panel_d_SEC24C_MYOF_5_green.jpg
- FigEV5/Images/D/Fig_EV5_panel_d_SEC24C_MYOF_5_merge.jpg
- FigEV5/Images/D/Fig_EV5_panel_d_SEC24C_MYOF_5_red.jpg
- FigEV5/Images/E/
- FigEV5/Images/E/Fig_EV5_panel_e_TGFBR1_MYOF_2_blue.jpg
- FigEV5/Images/E/Fig_EV5_panel_e_TGFBR1_MYOF_2_green.jpg
- FigEV5/Images/E/Fig_EV5_panel_e_TGFBR1_MYOF_2_merge.jpg
- FigEV5/Images/E/Fig_EV5_panel_e_TGFBR1_MYOF_2_red.jpg
- FigEV5/Images/F/
- FigEV5/Images/F/Fig_EV5_panel_f_EL30_Nucleus_1_Big.jpg
- FigEV5/Images/F/Fig_EV5_panel_f_EL30_Nucleus_2_Big.jpg
- FigEV5/Images/F/Fig_EV5_panel_f_EL30_Nucleus_3_Big.jpg
- FigEV5/Images/F/Fig_EV5_panel_f_EL30_PLA_1_Big.jpg
- FigEV5/Images/F/Fig_EV5_panel_f_EL30_PLA_2_Big.jpg
- FigEV5/Images/F/Fig_EV5_panel_f_EL30_PLA_3_Big.jpg
- FigEV5/Images/F/Fig_EV5_panel_f_EL30_sh#1.jpg
- FigEV5/Images/F/Fig_EV5_panel_f_EL30_sh#5.jpg
- FigEV5/Images/F/Fig_EV5_panel_f_EL30_shNT.jpg
- FigEV5/Numerical_data/
- FigEV5/Numerical_data/FigEV5_numerical_data.xlsx
- FigEV5/Western_blot/
- FigEV5/Western_blot/FigEV5_uncropped_blots.pptx
