# Supplementary material for: Targeting myoferlin in ER/Golgi vesicle trafficking reprograms pancreatic cancer-associated fibroblasts
Source: EMBO J. 2025 Oct 8;44(22):6425–65. doi: 10.1038/s44318-025-00570-6 (PMC12623807; doi:10.1038/s44318-025-00570-6)
Supplement: Supplementary file 14 — Figure EV5 Source Data [file 44318_2025_570_MOESM14_ESM.zip › FigEV5/Numerical_data/FigEV5_numerical_data.xlsx]

## Sheet: Extended Fig 5g
PLA dots / cell
Irrrel. shRNA	shMYOF#1	shMYOF#5
22	8	5
39	7	6
46	4	11
40	5	7
46	12	21
44	13	21
31	7	12
18	9	1
18	2	1
22	15	32
44	2	26
47	2	19
18	12	26
42	11	19
22	17	21
50	37	17
62	16	32
35	10	13
20	14	21
56	19	22
72	3	26
26	4	23
32	12	11
35	3	22
41	23	33
31	7	28
34	9	35
31	17	19
26	10	27
40	9	33
32	15	14
38	17	23
24	14	24
18	12	13
34	24	14
27	22	9
35	13	23
28	21	14
21	8	18
27	12	18
50	16	13
18	7	12
37	12	4
40	16	24
29	15	6
48	31	10
19	16	19
30	8	13
32	15	12
32	28	25
16	16
48	18
40	11
29	11
50	29
27	13
	12
	14
	12
	9
	22
	5
	13
	31
	20
	19
	14
	18
	13
	22

## Sheet: Extended Fig 5i+j
	Ratio Analysis -- Phospho-Protein vs. Non-Phospho Protein							2	Fold change cutoff:					Plotted values			Heatmap	Irrel. shRNA	shMYOF#1
ID	Phospho Protein		ID	Non Phospho Protein	Signal Ratio of Phospho Protein to Non-Phospho Protein			Fold Changes in Ratios						Phospho site	logFC		Shc (Phospho-Tyr349)	0.386373	0.370717
					Untreated-1	Treated-2		Treated-2 v Control	LogFC					AKT1 (Phospho-Ser124)	0.825269		Shc (Phospho-Tyr427)	0.535583	0.515089
98	Abl1 (Phospho-Thr754/735)		152	Abl1 (Ab-754/735)	1.00467	0.652823		0.649785	-0.621966					PKC zeta (Phospho-Thr560)	0.638356		TAK1 (Phospho-Thr184)	0.917418	0.952889
59	Abl1 (Phospho-Tyr204)		112	Abl1 (Ab-204)	0.161834	0.116913		0.722426	-0.469078					PKC epsilon (Phospho-Ser729)	0.508083		Smad3 (Phospho-Ser425)	1.45067	1.45655
58	Abl1 (Phospho-Tyr412)								#VALUE!					Rho/Rac guanine nucleotide exchange factor 2 (Phospho-Ser885)	0.487691		Smad2 (Phospho-Ser467)	1.47154	1.17055
4	AKT (Phospho-Ser473)		33	AKT (Ab-473)	0.935328	0.931392		0.995791	-0.00608479					Smad1 (Phospho-Ser187)	0.404351		PI3 kinase p85α/γ (Phospho-Tyr467/199)	1.65734	1.40239
5	AKT (Phospho-Thr308)		34	AKT (Ab-308)	0.722339	0.677647		0.938129	-0.0921425					SP1 (Phospho-Thr739)	0.394924		Rac1/cdc42 (Phospho-Ser71)	1.68067	1.22768
81	AKT (Phospho-Tyr326)		134	AKT (Ab-326)	0.965674	1.08039		1.11879	0.161942					mTOR (Phospho-Thr2446)	0.339982
61	AKT1 (Phospho-Ser124)		122	AKT1 (Ab-124)	0.451576	0.800132		1.77187	0.825269					ERK1-p44/42 MAP Kinase (Phospho-Thr202)	0.332839
68	AKT1 (Phospho-Ser246)		121	AKT1 (Ab-246)	1.87785	1.6258		0.865776	-0.207934					ERK3 (Phospho-Ser189)	0.278153
60	AKT1 (Phospho-Thr450)		113	AKT1 (Ab-450)	0.967773	0.729686		0.753985	-0.407393					S6 Ribosomal Protein (Phospho-Ser235)	0.257023
69	AKT1 (Phospho-Thr72)		123	AKT1 (Ab-72)	0.67434	0.542254		0.804126	-0.314507					cofilin (Phospho-Ser3)	0.22722
67	AKT1 (Phospho-Tyr474)		120	AKT1 (Ab-474)		1.4405			#VALUE!					PAK1 (Phospho-Thr212)	0.211663
6	AKT2 (Phospho-Ser474)		38	AKT2 (Ab-474)	1.23855	1.28804		1.03996	0.0565337					SEK1/MKK4 (Phospho-Thr261)	0.208262
70	c-Abl (Phospho-Tyr245)		39	c-Abl (Ab-412)	1.05552	0.980957		0.929362	-0.105687					PAK1/2/3 (Phospho-Thr423/402/421)	0.163146
7	c-Abl (Phospho-Tyr412)		39	c-Abl (Ab-412)	0.87369	0.838123		0.959291	-0.0599594					AKT (Phospho-Tyr326)	0.161942
			176	CBP (Inter)					#VALUE!					Smad2 (Phospho-Thr220)	0.154486
9	cofilin (Phospho-Ser3)		40	cofilin (Ab-3)	1.04608	1.22452		1.17058	0.22722					PP2A-alpha (Phospho-Tyr307)	0.143844
			161	ERK1/2 (N-term)					#VALUE!					Smad2/3 (Phospho-Thr8)	0.127179
17	ERK1-p44/42 MAP Kinase (Phospho-Thr202)		45	ERK1-p44/42 MAP Kinase (Ab-202)	1.39798	1.76074		1.25949	0.332839					PKC theta (Phospho-Thr538)	0.127055
18	ERK1-p44/42 MAP Kinase (Phospho-Tyr204)		46	ERK1-p44/42 MAP Kinase (Ab-204)	1.35175	1.47138		1.0885	0.122337					ERK1-p44/42 MAP Kinase (Phospho-Tyr204)	0.122337
82	ERK3 (Phospho-Ser189)		135	ERK3 (Ab-189)	1.4318	1.73627		1.21264	0.278153					JNK1/2/3 (Phospho-Thr183/Tyr185)	0.119783
83	ERK8 (Phospho-Thr175/Tyr177)								#VALUE!					SAPK/JNK (Phospho-Tyr185)	0.111281
105	Gab2 (Phospho-Tyr643)		159	Gab2 (Ab-623)	4.76723	3.62722		0.760866	-0.394286					Ras-GRF1 (Phospho-Ser916)	0.102484
62	JNK1/2/3 (Phospho-Thr183/Tyr185)		114	JNK1/2/3 (Ab-183/185)	1.59187	1.72968		1.08657	0.119783					PAK1/2/3 (Phospho-Ser141)	0.0894484
			170	JNKK (MKK4) (Inter)					#VALUE!					p38 MAPK (Phospho-Tyr182)	0.0604767
8	LIMK1 (Phospho-Thr508)		36	LIMK1 (Ab-508)	0.988342	0.935103		0.946133	-0.0798852					AKT2 (Phospho-Ser474)	0.0565337
99	MAP3K1/MEKK1 (Phospho-Thr1381)								#VALUE!					TAK1 (Phospho-Thr184)	0.0547295
10	MKK3 (Phospho-Ser189)		35	MKK3 (Ab-189)	1.174	0.617687		0.526139	-0.926485					PKC theta (Phospho-Ser676)	0.0243145
100	MKK3/MAP2K3 (Phospho-Thr222)		153	MKK3/MAP2K3 (Ab-222)	0.874507	0.78929		0.902554	-0.147914					p38 MAPK (Phospho-Tyr322)	0.0228673
55	MKK6 (Phospho-Ser207)		106	MKK6 (Ab-207)	0.625329	0.498525		0.79722	-0.326951					Myc (Phospho-Ser62)	0.0214492
14	mTOR (Phospho-Ser2448)		42	mTOR (Ab-2448)	1.2386	1.19822		0.9674	-0.0478151					Smad3 (Phospho-Ser425)	0.00583616
71	mTOR (Phospho-Ser2481)		124	mTOR (Ab-2481)	1.57817	1.19116		0.754772	-0.405888					AKT (Phospho-Ser473)	-0.00608479
94	mTOR (Phospho-Thr2446)		149	mTOR (Ab-2446)	1.15216	1.45833		1.26574	0.339982					Myc (Phospho-Ser373)	-0.0123534
3	Myc (Phospho-Ser373)		32	Myc (Ab-373)	0.981743	0.973373		0.991474	-0.0123534					PAK1/2 (Phospho-Ser199)	-0.0395261
25	Myc (Phospho-Ser62)		52	Myc (Ab-62)	1.17706	1.19469		1.01498	0.0214492					mTOR (Phospho-Ser2448)	-0.0478151
2	Myc (Phospho-Thr358)		31	Myc (Ab-358)	0.139819	0.12498		0.893871	-0.161861					Shc (Phospho-Tyr427)	-0.056288
1	Myc (Phospho-Thr58)		30	Myc (Ab-58)	1.31812	1.1364		0.862131	-0.214022					Shc (Phospho-Tyr349)	-0.0596751
			162	p300/CBP (C-term)					#VALUE!					c-Abl (Phospho-Tyr412)	-0.0599594
21	p38 MAPK (Phospho-Thr180)		107	p38 MAPK (Ab-180)		1.05411			#VALUE!					LIMK1 (Phospho-Thr508)	-0.0798852
22	p38 MAPK (Phospho-Tyr182)		49	p38 MAPK (Ab-182)	0.164125	0.171151		1.04281	0.0604767					AKT (Phospho-Thr308)	-0.0921425
77	p38 MAPK (Phospho-Tyr322)		130	p38 MAPK (Ab-322)	1.02156	1.03788		1.01598	0.0228673					c-Abl (Phospho-Tyr245)	-0.105687
101	PAK1 (Phospho-Ser204)		154	PAK1 (Ab-204)	1.52184	1.1964		0.786154	-0.347115					PKC delta (Phospho-Thr505)	-0.112136
63	PAK1 (Phospho-Thr212)		115	PAK1 (Ab-212)	1.18165	1.36837		1.15802	0.211663					MKK3/MAP2K3 (Phospho-Thr222)	-0.147914
92	PAK1/2 (Phospho-Ser199)		145	PAK1/2 (Ab-199)	1.44117	1.40222		0.972975	-0.0395261					Myc (Phospho-Thr358)	-0.161861
65	PAK1/2/3 (Phospho-Ser141)		117	PAK1/2/3 (Ab-141)	1.48562	1.58064		1.06396	0.0894484					PKC alpha/beta II (Phospho-Thr638)	-0.205748
64	PAK1/2/3 (Phospho-Thr423/402/421)		116	PAK1/2/3 (Ab-423/402/421)	0.0962997	0.107829		1.11973	0.163146					AKT1 (Phospho-Ser246)	-0.207934
102	PAK2 (Phospho-Ser192)		155	PAK2 (Ab-192)	1.7377	1.38093		0.794692	-0.331533					PKC alpha (Phospho-Tyr657)	-0.212491
			156	PAK2 (Ab-197)					#VALUE!					Myc (Phospho-Thr58)	-0.214022
72	PAK2 (Phospho-Ser20)								#VALUE!					SAPK/JNK (Phospho-Thr183)	-0.222717
103	PAK3 (Phospho-Ser154)		157	PAK3 (Ab-154)		1.8334			#VALUE!					PKC delta (Phospho-Ser645)	-0.235546
			125	PAK4/PAK5/PAK6 (Ab-474)					#VALUE!					PI3-kinase p85-subunit alpha/gamma (Phospho-Tyr467/199)	-0.240986
96	PI3-kinase p85-alpha (Phospho-Tyr607)								#VALUE!					PKC zeta (Phospho-Thr410)	-0.26829
95	PI3-kinase p85-subunit alpha/gamma (Phospho-Tyr467/199)		150	PI3-kinase p85-subunit alpha/gamma (Ab-467/199)	1.65734	1.40239		0.846167	-0.240986					AKT1 (Phospho-Thr72)	-0.314507
78	PKC alpha (Phospho-Tyr657)		131	PKC alpha (Ab-657)	1.62534	1.40275		0.863046	-0.212491					MKK6 (Phospho-Ser207)	-0.326951
73	PKC alpha/beta II (Phospho-Thr638)		126	PKC alpha/beta II (Ab-638)	1.89406	1.64232		0.867089	-0.205748					Smad2 (Phospho-Ser467)	-0.330142
104	PKC beta/PKCB (Phospho-Ser661)		158	PKC beta/PKCB (Ab-661)	0.860603	0.671282		0.780014	-0.358429					PAK2 (Phospho-Ser192)	-0.331533
23	PKC delta (Phospho-Ser645)		50	PKC delta (Ab-645)	0.98051	0.83281		0.849364	-0.235546					PAK1 (Phospho-Ser204)	-0.347115
74	PKC delta (Phospho-Thr505)		127	PKC delta (Ab-505)	0.978147	0.904998		0.925217	-0.112136					PKC beta/PKCB (Phospho-Ser661)	-0.358429
79	PKC epsilon (Phospho-Ser729)		132	PKC epsilon (Ab-729)	1.83416	2.60847		1.42216	0.508083					Gab2 (Phospho-Tyr643)	-0.394286
24	PKC theta (Phospho-Ser676)		51	PKC theta (Ab-676)	1.42176	1.44593		1.017	0.0243145					mTOR (Phospho-Ser2481)	-0.405888
75	PKC theta (Phospho-Thr538)		128	PKC theta (Ab-538)	0.1322	0.144371		1.09206	0.127055					AKT1 (Phospho-Thr450)	-0.407393
26	PKC zeta (Phospho-Thr410)		53	PKC zeta (Ab-410)	0.894204	0.74246		0.830303	-0.26829					Rac1/cdc42 (Phospho-Ser71)	-0.453101
80	PKC zeta (Phospho-Thr560)		133	PKC zeta (Ab-560)	0.755495	1.17597		1.55655	0.638356					Abl1 (Phospho-Tyr204)	-0.469078
66	PP2A-alpha (Phospho-Tyr307)		118	PP2A-alpha (Ab-307)	0.445995	0.492755		1.10485	0.143844					Smad1 (Phospho-Ser465)	-0.491503
13	Rac1/cdc42 (Phospho-Ser71)		41	Rac1/cdc42 (Ab-71)	1.68067	1.22768		0.730471	-0.453101					Abl1 (Phospho-Thr754/735)	-0.621966
76	Ras-GRF1 (Phospho-Ser916)		129	Ras-GRF1 (Ab-916)	0.565003	0.606599		1.07362	0.102484					Smad3 (Phospho-Thr179)	-0.791062
			163	RAS (p21 H and K) (Inter)					#VALUE!					SEK1/MKK4 (Phospho-Ser80)	-0.832789
			174	RASE (Inter)					#VALUE!					MKK3 (Phospho-Ser189)	-0.926485
			175	RASF4 (Inter)					#VALUE!
97	Rho/Rac guanine nucleotide exchange factor 2 (Phospho-Ser885)		151	Rho/Rac guanine nucleotide exchange factor 2 (Ab-885)	1.01821	1.42773		1.4022	0.487691
			119	RhoA (Ab-188)					#VALUE!
15	S6 Ribosomal Protein (Phospho-Ser235)		43	S6 Ribosomal Protein (Ab-235)	1.13558	1.35703		1.19501	0.257023
19	SAPK/JNK (Phospho-Thr183)		47	SAPK/JNK (Ab-183)	1.2438	1.06588		0.85695	-0.222717
20	SAPK/JNK (Phospho-Tyr185)		48	SAPK/JNK (Ab-185)	1.27141	1.37336		1.08019	0.111281
12	SEK1/MKK4 (Phospho-Ser80)		160	SEK1/MKK4 (Ab-80)	0.626843	0.351937		0.561443	-0.832789
11	SEK1/MKK4 (Phospho-Thr261)		37	SEK1/MKK4 (Ab-261)	0.210823	0.243563		1.1553	0.208262
			169	S6K (Inter)					#VALUE!
			173	S6K-α6 (Inter)					#VALUE!
27	Shc (Phospho-Tyr349)		54	Shc (Ab-349)	0.386373	0.370717		0.95948	-0.0596751
28	Shc (Phospho-Tyr427)		108	Shc (Ab-427)	0.535583	0.515089		0.961735	-0.056288
84	Smad1 (Phospho-Ser187)		136	Smad1 (Ab-187)	1.09055	1.44333		1.32349	0.404351
56	Smad1 (Phospho-Ser465)		109	Smad1 (Ab-465)	0.686724	0.488456		0.711284	-0.491503
			172	Smad1/5/9 (Inter)					#VALUE!
86	Smad2 (Phospho-Thr220)		140	Smad2 (Ab-220)	0.534844	0.595295		1.11303	0.154486
			139	Smad2 (Ab-245)					#VALUE!
85	Smad2 (Phospho-Ser250)		138	Smad2 (Ab-250)		1.19496			#VALUE!
			137	Smad2 (Ab-255)					#VALUE!
57	Smad2 (Phospho-Ser467)		110	Smad2 (Ab-467)	1.47154	1.17055		0.795458	-0.330142
87	Smad2/3 (Phospho-Thr8)		141	Smad2/3 (Ab-8)	1.11219	1.21468		1.09216	0.127179
89	Smad3 (Phospho-Ser204)		143	Smad3 (Ab-204)		0.456761			#VALUE!
88	Smad3 (Phospho-Thr179)		142	Smad3 (Ab-179)	0.435321	0.25158		0.577919	-0.791062
90	Smad3 (Phospho-Ser208)								#VALUE!
91	Smad3 (Phospho-Ser213)		144	Smad3 (Ab-213)		2.28551			#VALUE!
29	Smad3 (Phospho-Ser425)		111	Smad3 (Ab-425)	1.45067	1.45655		1.00405	0.00583616
			171	Smad4 (Inter)					#VALUE!
16	SP1 (Phospho-Thr739)		44	SP1 (Ab-739)	1.053	1.38457		1.31487	0.394924
93	TAK1 (Phospho-Thr184)		146	TAK1 (Ab-184)	0.917418	0.952889		1.03866	0.0547295
			168	TGF alpha (C-term)					#VALUE!
			164	TGF beta receptor II (internal)					#VALUE!
			165	TGF beta1 (C-term)					#VALUE!
			166	TGF beta2 (C-term)					#VALUE!
			167	TGF beta3 (internal)					#VALUE!
			147	TGFBR1 (Ab-165)					#VALUE!
