# Supplementary material for: Targeting myoferlin in ER/Golgi vesicle trafficking reprograms pancreatic cancer-associated fibroblasts
Source: EMBO J. 2025 Oct 8;44(22):6425–65. doi: 10.1038/s44318-025-00570-6 (PMC12623807; doi:10.1038/s44318-025-00570-6)
Supplement: Supplementary file 15 — Figure EV6 Source Data [file 44318_2025_570_MOESM15_ESM.zip › FigEV6/Numerical_data/FigEV6_numerical_data.xlsx]

## Sheet: CAF specific
Term	Overlap	P_value	Adjusted_P_value	Old_P_value	Old_Adjusted_P_value	Odds_Ratio	Combined_Score	Genes
MHC Class I Protein Complex (GO:0042612)	2024-05-04	9.85e-08	1.7e-06	0	0	336.34	5426.23	HLA-B;HLA-C;HLA-A;HLA-E
Cytosolic Small Ribosomal Subunit (GO:0022627)	1941-09-01	1.07e-09	6.22e-08	0	0	24.1251	498.242	RPS4X;RPS25;RPS17;RPS15A;RPS27;RPS8;RPS27A;RPS10;RPS13
Small Ribosomal Subunit (GO:0015935)	1942-09-01	1.35e-09	6.22e-08	0	0	23.3929	477.721	RPS4X;RPS25;RPS17;RPS15A;RPS27;RPS8;RPS27A;RPS10;RPS13
Phagocytic Vesicle Membrane (GO:0030670)	1945-09-01	2.6e-09	7.19e-08	0	0	21.4402	423.786	HLA-B;TAP2;HLA-C;TAP1;HLA-A;CALR;HLA-F;B2M;HLA-E
Lumenal Side Of Endoplasmic Reticulum Membrane (GO:0098553)	2027-06-01	6.56e-07	8.23e-06	0	0	24.206	344.622	HLA-B;HLA-C;HLA-A;CALR;HLA-F;HLA-E
Ribosome (GO:0005840)	1961-10-01	2.6e-09	7.19e-08	0	0	16.8764	333.602	RPS4X;RPS25;RPS17;RPS27;RPL11;RPL13A;RPL38;RPL27;RPS10;RPS13
MHC Protein Complex (GO:0042611)	2021-05-01	4.07e-06	4.01e-05	0	0	26.3689	327.304	HLA-B;HLA-C;HLA-A;HLA-F;HLA-E
Phagocytic Vesicle (GO:0045335)	11/100	3.13e-08	7.21e-07	0	0	10.6639	184.253	PDIA3;ITGB5;HLA-B;TAP2;HLA-C;TAP1;HLA-A;CALR;HLA-F;B2M;HLA-E
Small-Subunit Processome (GO:0032040)	1973-08-01	2.55e-06	2.93e-05	0	0	10.494	135.171	RPS4X;RPS17;RPS15A;RPS27;RPS8;KRR1;RPS27A;RPS13
COPII-coated ER To Golgi Transport Vesicle (GO:0030134)	1976-08-01	3.46e-06	3.68e-05	0	0	10.0295	126.102	HLA-B;HLA-C;HLA-A;HLA-F;B2M;TMED5;HLA-E;ECPAS
Collagen-Containing Extracellular Matrix (GO:0062023)	22/373	8.46e-10	6.22e-08	0	0	5.60636	117.12	COL16A1;LUM;RARRES2;MMP2;SEMA3B;BGN;PCOLCE;LTBP2;DCN;HSP90B1;GREM1;MFAP4;PLSCR1;COL1A2;EFEMP1;FRAS1;COL5A2;MFAP2;TIMP3;CCN2;TGFBI;ANGPTL1
ER To Golgi Transport Vesicle Membrane (GO:0012507)	1955-06-01	4.86e-05	0.000373	0	0	10.3593	102.889	HLA-B;HLA-C;HLA-A;HLA-F;B2M;HLA-E
Coated Vesicle Membrane (GO:0030662)	1955-06-01	4.86e-05	0.000373	0	0	10.3593	102.889	HLA-B;HLA-C;HLA-A;HLA-F;B2M;HLA-E
Recycling Endosome Membrane (GO:0055038)	1970-07-01	2.01e-05	0.000185	0	0	9.43391	102.006	PDIA3;HLA-B;HLA-C;HLA-A;HLA-F;B2M;HLA-E
Endoplasmic Reticulum Lumen (GO:0005788)	17/284	6.07e-08	1.2e-06	0	0	5.59095	92.9027	PDIA3;COL16A1;HSPA5;GOLM1;SHISA5;TXNDC12;HSP90B1;C4A;ADAMTS5;COL1A2;COL5A2;ERP29;CALR;GAS6;PPIB;B2M;COLGALT1
Microfibril (GO:0001527)	2024-11-02	0.00728467	0.034665	0	0	18.5204	91.1571	MFAP4;MFAP2
Transport Vesicle Membrane (GO:0030658)	1960-06-01	7.98e-05	0.00058	0	0	9.39771	88.6718	HLA-B;HLA-C;HLA-A;HLA-F;B2M;HLA-E
Large Ribosomal Subunit (GO:0015934)	1952-05-01	0.000384	0.00241055	0	0	8.96254	70.4824	RPL11;RPL13A;RPL35A;RPL38;RPL27
Cytosolic Large Ribosomal Subunit (GO:0022625)	1952-05-01	0.000384	0.00241055	0	0	8.96254	70.4824	RPL11;RPL13A;RPL35A;RPL38;RPL27
Focal Adhesion (GO:0005925)	19/387	2.27e-07	3.47e-06	0	0	4.55122	69.636	PDIA3;HSPA5;ITGB5;RPS8;NME2;RPL13A;RHOB;HSP90B1;RPS4X;RPS17;MARCKS;ITGA11;RPL38;RPL27;CALR;PPIB;RPS10;B2M;RPS13
Platelet Dense Granule Lumen (GO:0031089)	2013-02-01	0.0101699	0.0467814	0	0	15.1515	69.5201	RARRES2;TIMP3
Cell-Substrate Junction (GO:0030055)	19/395	3.1e-07	4.28e-06	0	0	4.45255	66.7308	PDIA3;HSPA5;ITGB5;RPS8;NME2;RPL13A;RHOB;HSP90B1;RPS4X;RPS17;MARCKS;ITGA11;RPL38;RPL27;CALR;PPIB;RPS10;B2M;RPS13
Endocytic Vesicle Membrane (GO:0030666)	10/159	2.22e-05	0.000191	0	0	5.74778	61.6001	HLA-B;TAP2;HLA-C;TAP1;HLA-A;CALR;HLA-F;RPS27A;B2M;HLA-E
Rough Endoplasmic Reticulum Membrane (GO:0030867)	2024-05-01	0.0583444	0.16103	0	0	20.7532	58.9678	RPL27
Sex Chromosome (GO:0000803)	2024-05-01	0.0583444	0.16103	0	0	20.7532	58.9678	PCGF3
Signal Recognition Particle, Endoplasmic Reticulum Targeting (GO:0005786)	2024-05-01	0.0583444	0.16103	0	0	20.7532	58.9678	SRP72
Cortical Endoplasmic Reticulum (GO:0032541)	2024-05-01	0.0583444	0.16103	0	0	20.7532	58.9678	STIMATE
Cortical Granule (GO:0060473)	2024-05-01	0.0583444	0.16103	0	0	20.7532	58.9678	CALR
Transcription Factor TFIIIC Complex (GO:0000127)	2024-05-01	0.0583444	0.16103	0	0	20.7532	58.9678	GTF3C6
PTW/PP1 Phosphatase Complex (GO:0072357)	2024-06-01	0.0696	0.174633	0	0	16.6017	44.2433	WDR82
X Chromosome (GO:0000805)	2024-06-01	0.0696	0.174633	0	0	16.6017	44.2433	PCGF3
Early Endosome Membrane (GO:0031901)	7/116	0.000493	0.00283226	0	0	5.43989	41.4296	IFITM3;HLA-B;HLA-C;HLA-A;HLA-F;B2M;HLA-E
Endoplasmic reticulum-Golgi Intermediate Compartment Membrane (GO:0033116)	1952-04-01	0.00343523	0.0169308	0	0	6.99043	39.6614	ZDHHC9;TAP2;TAP1;CALR
Endolysosome Membrane (GO:0036020)	2019-02-01	0.0212726	0.0889581	0	0	9.80094	37.7369	RNF167;TLR3
Serine C-palmitoyltransferase Complex (GO:0017059)	2024-07-01	0.0807216	0.188806	0	0	13.834	34.8168	SPTSSA
Platelet Dense Granule (GO:0042827)	2020-02-01	0.0234526	0.0951898	0	0	9.25598	34.7356	RARRES2;TIMP3
Recycling Endosome (GO:0055037)	8/159	0.000667	0.00353942	0	0	4.49758	32.8906	PDIA3;HLA-B;HLA-C;HLA-A;DENND6A;HLA-F;B2M;HLA-E
Endocytic Vesicle Lumen (GO:0071682)	2021-02-01	0.0257201	0.101411	0	0	8.76838	32.0965	CALR;HSP90B1
RNA N6-methyladenosine Methyltransferase Complex (GO:0036396)	2024-08-01	0.0917108	0.20413	0	0	11.8571	28.3281	METTL3
Pseudopodium (GO:0031143)	2024-08-01	0.0917108	0.20413	0	0	11.8571	28.3281	F2RL1
Endosome Membrane (GO:0010008)	13/361	0.000428	0.00256755	0	0	3.20884	24.8896	IFITM3;PDIA3;HLA-B;HLA-C;HLA-A;HLA-F;HLA-E;RHOB;RNF167;RPS27A;VPS36;B2M;TLR3
Early Endosome (GO:0005769)	11/307	0.00122033	0.00623722	0	0	3.17264	21.2841	IFITM3;DTX3L;HLA-B;HLA-C;F2RL1;HLA-A;HLA-F;B2M;TLR3;HLA-E;ECPAS
Golgi Medial Cisterna (GO:0005797)	2024-10-01	0.113298	0.244299	0	0	9.22129	20.0815	HLA-A
Polysomal Ribosome (GO:0042788)	2028-02-01	0.0438481	0.140722	0	0	6.40539	20.0298	RPL11;RPL38
Endolysosome (GO:0036019)	2028-02-01	0.0438481	0.140722	0	0	6.40539	20.0298	RNF167;TLR3
Intracellular Organelle Lumen (GO:0070013)	23/856	0.000256	0.00176908	0	0	2.41955	20.0068	PDIA3;ISCA1;COL16A1;HSPA5;GOLM1;LUM;BGN;NME2;SHISA5;TXNDC12;DCN;HSP90B1;GCSH;C4A;ADAMTS5;COL1A2;COL5A2;ERP29;CALR;GAS6;PPIB;B2M;COLGALT1
Endoplasmic Reticulum Membrane (GO:0005789)	21/801	0.000655	0.00353942	0	0	2.34416	17.184	CERS6;RSAD2;HSPA5;HLA-B;TAP2;MBOAT1;HLA-C;TAP1;STIMATE;HLA-A;MAGT1;HLA-F;HLA-E;HSP90B1;NCEH1;TMEM39A;CALR;SPTSSA;RPS27A;TLR3;MPDU1
Set1C/COMPASS Complex (GO:0048188)	2024-12-01	0.134375	0.280965	0	0	7.54393	15.1416	WDR82
Cul4-RING E3 Ubiquitin Ligase Complex (GO:0080008)	1935-02-01	0.0653961	0.173551	0	0	5.04488	13.7589	DCAF16;DCAF12
RISC Complex (GO:0016442)	2013-01-01	0.144725	0.28945	0	0	6.91492	13.366	DCP2
Cytoplasmic Side Of Endoplasmic Reticulum Membrane (GO:0098554)	2013-01-01	0.144725	0.28945	0	0	6.91492	13.366	RPL27
Supramolecular Fiber (GO:0099512)	1936-02-01	0.0687136	0.174633	0	0	4.89625	13.1112	MFAP4;MFAP2
Golgi Lumen (GO:0005796)	4/100	0.0320192	0.11628	0	0	3.4867	11.9992	LUM;BGN;GAS6;DCN
PRC1 Complex (GO:0035102)	2015-01-01	0.165058	0.312027	0	0	5.92647	10.6763	PCGF3
Mitochondrial Outer Membrane (GO:0005741)	5/151	0.0351747	0.121353	0	0	2.87071	9.6095	ZNFX1;RSAD2;IFI27;BMF;RPS27A
Endocytic Vesicle (GO:0030139)	6/196	0.0306763	0.114414	0	0	2.6525	9.242	PDIA3;ITGB5;CALR;RPS27A;ECPAS;HSP90B1
Germ Plasm (GO:0060293)	2017-01-01	0.184909	0.33006	0	0	5.18514	8.75195	HELZ2
Nucleolus (GO:0005730)	17/771	0.0115134	0.0512533	0	0	1.93036	8.61759	KRR1;RPL11;NOP2;RPL13A;ADAR;GNL3;OASL;RPS25;PLSCR1;UBLCP1;WDR82;MORF4L2;PIM1;RPL27;RPS27A;RPS10;RPS13
Nuclear Lumen (GO:0031981)	17/780	0.0127882	0.0551493	0	0	1.90669	8.31168	KRR1;RPL11;NOP2;RPL13A;ADAR;GNL3;OASL;RPS25;PLSCR1;UBLCP1;WDR82;MORF4L2;PIM1;RPL27;RPS27A;RPS10;RPS13
P-body (GO:0000932)	1983-03-01	0.0773119	0.183949	0	0	3.12728	8.00554	TRIM5;DCP2;PNRC1
Lysosomal Lumen (GO:0043202)	1986-03-01	0.0839566	0.1931	0	0	3.01378	7.46652	LUM;BGN;DCN
Organelle Outer Membrane (GO:0031968)	5/170	0.0536603	0.16103	0	0	2.53768	7.42293	ZNFX1;RSAD2;IFI27;BMF;RPS27A
Smooth Endoplasmic Reticulum (GO:0005790)	2019-01-01	0.20429	0.3524	0	0	4.60854	7.31936	ERP29
Asymmetric Synapse (GO:0032279)	4/133	0.0755466	0.183949	0	0	2.5904	6.69102	RPS25;RPS27;RPL38;RPS13
Lysosome (GO:0005764)	11/503	0.0400023	0.134642	0	0	1.88952	6.08203	IFITM3;RNF167;IFITM1;DTX3L;LUM;BGN;HLA-F;CD68;FNIP1;TLR3;DCN
Intracellular Non-Membrane-Bounded Organelle (GO:0043232)	22/1195	0.0293708	0.112588	0	0	1.60656	5.66756	RSAD2;CSNK1A1;KRR1;RPL11;NOP2;RPL13A;ADAR;GNL3;OASL;RPS4X;RPS25;RPS17;PLSCR1;RPS27;UBLCP1;WDR82;MORF4L2;PIM1;RPL27;RPS27A;RPS10;RPS13
Azurophil Granule Membrane (GO:0035577)	1958-02-01	0.152601	0.300842	0	0	2.96941	5.58228	MAGT1;CD68
Lysosomal Membrane (GO:0005765)	8/356	0.0648121	0.173551	0	0	1.93193	5.28627	IFITM3;RNF167;IFITM1;MAGT1;HLA-F;CD68;FNIP1;TLR3
Filopodium (GO:0030175)	1960-02-01	0.160976	0.312005	0	0	2.86672	5.23608	KITLG;CD302
Postsynaptic Density (GO:0014069)	4/151	0.107524	0.235529	0	0	2.27112	5.0647	RPS25;RPS27;RPL38;RPS13
P Granule (GO:0043186)	2024-01-01	0.250758	0.416924	0	0	3.60577	4.98774	HELZ2
Mitochondrial Intermembrane Space (GO:0005758)	1962-02-01	0.169432	0.315968	0	0	2.77089	4.91916	PNPT1;CPOX
Endosome Lumen (GO:0031904)	2025-01-01	0.259723	0.421667	0	0	3.45536	4.65831	B2M
Nucleus (GO:0005634)	66/4487	0.0341436	0.120816	0	0	1.32374	4.47051	PANK3;UBE2D3;ADAR;MEOX1;EXO1;PIM1;TIMP3;HMGN3;TRIM22;SOX4;RPS13;DACT1;PDIA3;KLF10;TIPIN;TSC22D1;DTX3L;SP110;RPS8;METTL3;TET2;NME2;RPL13A;CHD1L;RHOB;GNL3;MN1;PLSCR1;SLFN11;BMP2K;RPL27;HNRNPH3;SGK1;PPIB;TSPYL4;IRF9;KLHL15;GPS2;ZC3HAV1;SAMHD1;USP18;ECPAS;HSP90B1;PCBP3;RPS27A;MAPK6;SKIL;GBP4;XBP1;CDKN2B;HSPA5;CSNK1A1;PCGF3;NEK7;MX1;ISG15;PSMB8;PNRC1;RPS25;CNOT6;RPS27;UBLCP1;BHLHE40;KLF9;CALR;CDK14
Platelet Alpha Granule Lumen (GO:0031093)	1966-02-01	0.186556	0.33006	0	0	2.59718	4.36073	GTPBP2;GAS6
Endoplasmic Reticulum Tubular Network (GO:0071782)	2026-01-01	0.26858	0.426023	0	0	3.31697	4.36052	STIMATE
Organelle Envelope Lumen (GO:0031970)	1968-02-01	0.195207	0.340995	0	0	2.51822	4.114	PNPT1;CPOX
Lytic Vacuole Membrane (GO:0098852)	6/287	0.130548	0.277163	0	0	1.78516	3.63462	IFITM3;RNF167;IFITM1;HLA-F;FNIP1;TLR3
H4/H2A Histone Acetyltransferase Complex (GO:0043189)	2029-01-01	0.294524	0.451603	0	0	2.96113	3.61968	MORF4L2
NuA4 Histone Acetyltransferase Complex (GO:0035267)	2029-01-01	0.294524	0.451603	0	0	2.96113	3.61968	MORF4L2
Nuclear Inner Membrane (GO:0005637)	1931-01-01	0.311309	0.466963	0	0	2.76345	3.22486	IFI27
trans-Golgi Network (GO:0005802)	5/241	0.162785	0.312005	0	0	1.7678	3.20913	MMP24;SYS1;YIPF5;TGFBI;ECPAS
Intracellular Membrane-Bounded Organelle (GO:0043231)	72/5175	0.0772117	0.183949	0	0	1.23841	3.17183	PANK3;UBE2D3;ADAR;MEOX1;EXO1;PIM1;TIMP3;CCN2;HMGN3;TRIM22;SOX4;RPS13;TMED5;DACT1;PDIA3;KLF10;TIPIN;TSC22D1;DTX3L;SP110;RPS8;METTL3;TET2;NME2;RPL13A;CHD1L;RHOB;GNL3;MN1;PLSCR1;SLFN11;BMP2K;RPL27;HNRNPH3;DENND6A;SGK1;PPIB;TSPYL4;IRF9;SAMD9;KLHL15;GPS2;ZC3HAV1;SAMHD1;USP18;ECPAS;HSP90B1;PCBP3;RPS27A;MAPK6;SKIL;GBP4;XBP1;CDKN2B;HSPA5;CSNK1A1;PCGF3;YIPF5;NEK7;MX1;ISG15;PSMB8;PNRC1;RPS25;CNOT6;RPS27;UB…
Golgi Membrane (GO:0000139)	8/427	0.140819	0.28945	0	0	1.59869	3.13388	ZDHHC9;HLA-B;HLA-C;HLA-A;HLA-F;B2M;TLR3;HLA-E
Coated Vesicle (GO:0030135)	1979-02-01	0.24349	0.409776	0	0	2.15727	3.04753	TMED5;ECPAS
Secretory Granule Lumen (GO:0034774)	6/316	0.178405	0.328265	0	0	1.61576	2.78508	RARRES2;NME2;TIMP3;GTPBP2;GAS6;B2M
Actin-Based Cell Projection (GO:0098858)	1984-02-01	0.265636	0.426023	0	0	2.02521	2.68468	KITLG;CD302
Mitochondrial Envelope (GO:0005740)	3/146	0.253943	0.417193	0	0	1.74393	2.3903	PNPT1;IFI27;CPOX
Platelet Alpha Granule (GO:0031091)	1989-02-01	0.287782	0.451295	0	0	1.90834	2.37693	GTPBP2;GAS6
Bounding Membrane Of Organelle (GO:0098588)	13/819	0.183232	0.33006	0	0	1.35277	2.29565	HLA-B;TAP2;HLA-C;TAP1;HLA-A;HLA-F;HLA-E;RHOB;ZDHHC9;CALR;RPS27A;B2M;TLR3
Secretory Granule Membrane (GO:0030667)	5/279	0.242013	0.409776	0	0	1.51967	2.15605	MMP24;HLA-B;HLA-C;MAGT1;CD68
Cyclin-Dependent Protein Kinase Holoenzyme Complex (GO:0000307)	1940-01-01	0.382052	0.560884	0	0	2.12476	2.04444	CDK14
Vacuolar Lumen (GO:0005775)	3/161	0.302523	0.458771	0	0	1.57716	1.88565	LUM;BGN;DCN
trans-Golgi Network Membrane (GO:0032588)	2/100	0.336152	0.498807	0	0	1.69319	1.8459	SYS1;MMP24
Basement Membrane (GO:0005604)	1946-01-01	0.425145	0.617578	0	0	1.8409	1.57457	FRAS1
Multivesicular Body (GO:0005771)	1950-01-01	0.452197	0.650033	0	0	1.69028	1.34147	ECPAS
Golgi Cisterna (GO:0031985)	1951-01-01	0.45876	0.652668	0	0	1.65639	1.2907	HLA-A
Tertiary Granule Lumen (GO:1904724)	1953-01-01	0.471651	0.664162	0	0	1.59252	1.1968	B2M
Extracellular Membrane-Bounded Organelle (GO:0065010)	1957-01-01	0.496523	0.676081	0	0	1.47847	1.03511	OLFML3
Serine/Threonine Protein Kinase Complex (GO:1902554)	1960-01-01	0.514409	0.676081	0	0	1.40308	0.932675	CDK14
cis-Golgi Network (GO:0005801)	1960-01-01	0.514409	0.676081	0	0	1.40308	0.932675	TMED5
Extracellular Vesicle (GO:1903561)	1960-01-01	0.514409	0.676081	0	0	1.40308	0.932675	OLFML3
Specific Granule Lumen (GO:0035580)	1961-01-01	0.52023	0.67728	0	0	1.37962	0.901562	B2M
Lytic Vacuole (GO:0000323)	3/223	0.499623	0.676081	0	0	1.1291	0.783485	RNF167;DTX3L;CD68
Cytoplasmic Vesicle Membrane (GO:0030659)	5/389	0.497738	0.676081	0	0	1.07823	0.752258	HLA-B;HLA-C;RPS27A;TLR3;RHOB
Nuclear Membrane (GO:0031965)	3/227	0.511497	0.676081	0	0	1.10871	0.743296	IFI27;MX1;TXLNG
Intermediate Filament (GO:0005882)	1969-01-01	0.564359	0.707176	0	0	1.21682	0.696099	CSNK1A1
Vesicle (GO:0031982)	3/235	0.534792	0.689731	0	0	1.07004	0.669717	OLFML3;TAGLN2;RPS27A
Azurophil Granule (GO:0042582)	2/155	0.554972	0.702625	0	0	1.08149	0.636823	MAGT1;CD68
Actin Cytoskeleton (GO:0015629)	4/327	0.550857	0.702625	0	0	1.02433	0.61079	MARCKS;IFIT5;STK38L;TAGLN2
Specific Granule (GO:0042581)	2/159	0.568815	0.707176	0	0	1.05372	0.59451	MMP24;B2M
Cytoplasmic Stress Granule (GO:0010494)	1976-01-01	0.599642	0.732306	0	0	1.10286	0.564026	ZNFX1
Chromosome (GO:0005694)	2/164	0.58568	0.721641	0	0	1.02094	0.546185	KRR1;GNL3
Lipid Droplet (GO:0005811)	1982-01-01	0.62761	0.74745	0	0	1.02085	0.47555	RSAD2
cullin-RING Ubiquitin Ligase Complex (GO:0031461)	2/174	0.617937	0.74745	0	0	0.961093	0.46264	DCAF16;DCAF12
Late Endosome Membrane (GO:0031902)	1985-01-01	0.640856	0.755881	0	0	0.984244	0.43794	VPS36
Mitochondrial Membrane (GO:0031966)	6/540	0.628291	0.74745	0	0	0.927183	0.43091	ZNFX1;RSAD2;IFI27;BMF;ALDH18A1;RPS27A
Specific Granule Membrane (GO:0035579)	1990-01-01	0.661897	0.774083	0	0	0.928713	0.383229	MMP24
Late Endosome (GO:0005770)	2/205	0.705646	0.818313	0	0	0.813037	0.283458	VPS36;ECPAS
Cytoplasmic Vesicle Lumen (GO:0060205)	1/115	0.750052	0.86256	0	0	0.724126	0.208268	NME2
Ficolin-1-Rich Granule Lumen (GO:1904813)	1/123	0.773102	0.88172	0	0	0.676367	0.174059	NME2
Peroxisome (GO:0005777)	1/129	0.788989	0.892463	0	0	0.644466	0.15274	IDI1
Organelle Inner Membrane (GO:0019866)	3/398	0.85752	0.955431	0	0	0.623235	0.095798	RSAD2;IFI27;ALDH18A1
Tertiary Granule (GO:0070820)	1/162	0.858503	0.955431	0	0	0.511509	0.0780381	B2M
Membrane Raft (GO:0045121)	1/169	0.870015	0.956285	0	0	0.490021	0.0682328	PLSCR1
Basolateral Plasma Membrane (GO:0016323)	1/171	0.873129	0.956285	0	0	0.484207	0.065693	SLC4A4
Ficolin-1-Rich Granule (GO:0101002)	1/184	0.891638	0.962706	0	0	0.449511	0.0515569	NME2
Microtubule (GO:0005874)	1/185	0.892945	0.962706	0	0	0.447045	0.0506192	MX1
Microtubule Cytoskeleton (GO:0015630)	2/342	0.917651	0.965209	0	0	0.48203	0.041425	CSNK1A1;MX1
Cytoskeleton (GO:0005856)	4/599	0.930238	0.965209	0	0	0.548285	0.0396491	MARCKS;IFIT5;STK38L;TAGLN2
Axon (GO:0030424)	1/205	0.916024	0.965209	0	0	0.402805	0.0353313	C4A
Mitochondrial Matrix (GO:0005759)	2/355	0.927564	0.965209	0	0	0.463968	0.0348873	GCSH;ISCA1
Spindle (GO:0005819)	1/210	0.920973	0.965209	0	0	0.393068	0.0323594	CSNK1A1
Mitochondrial Inner Membrane (GO:0005743)	2/370	0.937605	0.965594	0	0	0.444712	0.028651	RSAD2;ALDH18A1
Cilium (GO:0005929)	1/257	0.955384	0.968941	0	0	0.320132	0.0146113	CSNK1A1
Polymeric Cytoskeletal Fiber (GO:0099513)	1/265	0.959527	0.968941	0	0	0.310304	0.0128201	MX1
Dendrite (GO:0030425)	1/270	0.961919	0.968941	0	0	0.304458	0.0118205	C4A
Neuron Projection (GO:0043005)	1/557	0.998874	0.998874	0	0	0.145132	0.000163	C4A

## Sheet: Cancer cell specific
Term	Overlap	P_value	Adjusted_P_value	Old_P_value	Old_Adjusted_P_value	Odds_Ratio	Combined_Score	Genes
Zonula Adherens (GO:0005915)	2024-05-04	0.00220687	0.0471573	0	0	22.7492	139.138	JUP;KIFC3;SORBS1;PLEKHA7
MICOS Complex (GO:0061617)	2024-07-05	0.00120718	0.0288303	0	0	14.2221	95.5652	APOOL;CHCHD6;CHCHD10;MICOS13;MICOS10
Mitochondrial Matrix (GO:0005759)	95/355	4.92e-09	2e-06	0	0	2.11063	40.3755	DHFR2;HIBADH;FASTKD2;GFM2;OGG1;NUDT1;NUDT2;ABAT;OGDHL;ETFA;ETFB;ALKBH7;DHTKD1;MCEE;MRPL40;ALDH2;FASTK;ACP6;FPGS;DBT;FDXR;ME3;MMUT;ACAD10;ACADS;PDK2;MECR;GPX1;SIRT5;DARS2;MRPL43;SIRT3;SMDT1;NDUFS8;BDH1;TST;BOLA3;IVD;PCCB;NDUFS2;ISCU;BCAT2;LIPT2;GCDH;LIPT1;NDUFB8;ECHS1;NAXE;POLDIP2;ARL2;HSD17B8;MRPL57;HSD17B10;MRPL11;ACAT1;PRIMPOL;DGUOK;HMGCL;PRDX5;PDPR;PITRM1;BLOC1S1;DGLUCY;THEM4;PDSS2;D2HGDH;CBR4…
Ciliary Membrane (GO:0060170)	15/38	0.000206	0.00696083	0	0	3.71798	31.5616	BBS2;PTCH1;CASK;BBIP1;EFCAB7;TMEM231;TTC8;EVC;TMEM17;TCTN3;TCTN2;TMEM67;SCNN1A;BBS9;BBS4
Rough Endoplasmic Reticulum Membrane (GO:0030867)	2024-05-03	0.0264486	0.266691	0	0	8.52758	30.9769	RPS28;RPS29;UBA1
Cilium (GO:0005929)	69/257	5.25e-07	7.11e-05	0	0	2.11028	30.5133	FANK1;TTC26;EFCAB7;CFAP300;HSPB11;IFT52;TCTN3;TCTN2;BBS9;ROPN1L;KIFAP3;SPA17;IFT57;BBS4;DYNC2H1;IFT140;IQCE;CASK;IFT80;NME5;CYS1;RPGRIP1L;MLF1;IQCG;IFT88;EVC;IFT43;RILPL2;FAM161A;CATSPERG;SCNN1A;WDPCP;IFT46;GAS8;CCDC40;UNC119B;CEP104;INTU;DNAH7;ARL3;ANKS3;ADCY3;ARL2;RRP7A;IFT74;GRK2;KIF3A;TMEM67;TTC21B;NPHP1;CFAP69;NPHP4;BBS2;TUB;RSPH4A;WHRN;PTCH1;IFT122;FUZ;BBIP1;TMEM231;RSPH3;TTC8;IFT22;RSPH1;C…
Microbody Lumen (GO:0031907)	18/49	0.000147	0.00595253	0	0	3.31198	29.2372	PHYH;EPHX2;IDH1;ECI2;ECH1;HSD17B4;TYSND1;CROT;DDO;DHRS4;GNPAT;PEX7;HMGCL;EHHADH;AGPS;HACL1;ATM;CRAT
Peroxisomal Matrix (GO:0005782)	18/49	0.000147	0.00595253	0	0	3.31198	29.2372	PHYH;EPHX2;IDH1;ECI2;ECH1;HSD17B4;TYSND1;CROT;DDO;DHRS4;GNPAT;PEX7;HMGCL;EHHADH;AGPS;HACL1;ATM;CRAT
Mitochondrial Inner Membrane (GO:0005743)	92/370	3.5e-07	7.1e-05	0	0	1.90761	28.358	MRPS17;SLC25A1;DHFR2;MRPS11;MPV17L2;MICOS13;COX7C;CLU;MRPL33;LGALS3;MRPL3;AIFM3;IMMP2L;MRPL2;MRPL40;CPT2;MPC1;CHCHD6;PMPCB;EFHD1;TIMM17B;CHCHD1;BOK;COX8A;ACAD9;NME4;SDHC;MRPS6;GCAT;MRPL43;MRPL44;TMEM177;COX7A2L;SLC25A18;SMDT1;BDH1;DNAJC30;CHDH;UQCRC1;SLC25A10;SLC25A14;SLC25A13;NDUFB8;STOML2;NDUFB7;NDUFB10;NDUFB5;MRPS33;TIMM9;ATP5MC2;NDUFB1;OMA1;PSEN1;SPG7;SDSL;MRPL57;MRPL54;MRPL11;ATP5MC1;TIMM50;…
Mitochondrial Proton-Transporting ATP Synthase Complex (GO:0005753)	2018-08-01	0.00267121	0.0516435	0	0	4.55352	26.9806	ATP5PF;ATP5PD;ATP5MC2;ATP5MG;ATP5F1E;ATP5MF;ATP5MC1;ATP5ME
Proton-Transporting ATP Synthase Complex (GO:0045259)	2018-08-01	0.00267121	0.0516435	0	0	4.55352	26.9806	ATP5PF;ATP5PD;ATP5MC2;ATP5MG;ATP5F1E;ATP5MF;ATP5MC1;ATP5ME
Mitochondrial Intermembrane Space (GO:0005758)	21/62	0.000163	0.00602015	0	0	2.92277	25.4898	COA4;TIMM8B;NDUFA8;TIMM8A;STOML2;NDUFB7;DIABLO;UQCC2;TIMM9;COX17;SIRT5;ARL2;CHCHD10;NME4;TRIAP1;SOD1;TIMM10B;PINK1;SDHAF3;BLOC1S1;FBXL4
Clathrin Coat Of trans-Golgi Network Vesicle (GO:0030130)	2013-06-01	0.00743872	0.10783	0	0	4.87636	23.8993	AP1G2;AP1S1;AP2A1;CLBA1;AP1S3;AP1M1
Clathrin Adaptor Complex (GO:0030131)	2019-08-01	0.00401417	0.0651901	0	0	4.13932	22.8404	AP1G2;AP2S1;AP1S1;AP2A1;CLBA1;AP1S3;AP2A2;AP1M1
Organelle Envelope Lumen (GO:0031970)	22/68	0.000244	0.00763449	0	0	2.72924	22.6977	COA4;TIMM8B;NDUFA8;TIMM8A;STOML2;NDUFB7;DIABLO;UQCC2;TIMM9;COX17;SIRT5;ARL2;CHCHD10;NME4;TRIAP1;SORL1;SOD1;TIMM10B;PINK1;SDHAF3;BLOC1S1;FBXL4
Intracellular Organelle Lumen (GO:0070013)	180/856	7.41e-07	7.52e-05	0	0	1.54521	21.8106	ERO1B;DHFR2;CSF1;GOLIM4;NUDT1;NUDT2;OGDHL;ABAT;ALKBH7;APEH;PSMD2;FTH1;FPGS;FDXR;OSTF1;MMUT;ACAD10;GOLGA7;PDK2;CHGB;ARSA;MECR;IGFBP4;CNPY3;HSPG2;JMJD8;PDIA6;CRISPLD2;BOLA3;ISCU;LIPT2;GCDH;LIPT1;VCP;H6PD;COL13A1;SDC4;PSMD13;SDC3;PDGFB;ARL2;ACAT1;CNN2;DGUOK;PRDX5;ADAMTS13;PITRM1;BLOC1S1;THEM4;AP4S1;LTA4H;APOE;WNT4;GSDMD;MPST;CRTAP;JUP;MTERF2;WFS1;UQCC2;IDH1;IDH2;HARS2;ACADSB;ACSF2;DERA;GLUD1;COQ3;AL…
Organelle Inner Membrane (GO:0019866)	93/398	5.27e-06	0.000428	0	0	1.75541	21.3334	SLC25A1;MRPS17;DHFR2;MRPS11;MPV17L2;MICOS13;CLU;COX7C;MRPL33;TM7SF2;MRPL3;LGALS3;AIFM3;MRPL2;IMMP2L;MRPL40;CPT2;MPC1;CHCHD6;PMPCB;EFHD1;TIMM17B;CHCHD1;BOK;COX8A;ACAD9;NME4;SDHC;MRPS6;MRPL43;GCAT;MRPL44;TMEM177;SLC25A18;SMDT1;COX7A2L;DNAJC30;CHDH;UQCRC1;SLC25A10;SLC25A14;SLC25A13;NDUFB8;STOML2;NDUFB7;NDUFB10;NDUFB5;TIMM9;MRPS33;ATP5MC2;NDUFB1;OMA1;PSEN1;SPG7;SDSL;MRPL57;MRPL54;MRPL11;ATP5MC1;TIMM5…
AP-1 Adaptor Complex (GO:0030121)	2024-11-05	0.0157289	0.187822	0	0	4.7396	19.68	AP1G2;AP1S1;CLBA1;AP1S3;AP1M1
RNA Polymerase II, Core Complex (GO:0005665)	2014-06-01	0.0113884	0.144491	0	0	4.26657	19.0936	POLR2C;POLR2D;POLR2E;POLR2G;POLR2I;POLR2L
AP-3 Adaptor Complex (GO:0030123)	2024-06-03	0.0470641	0.367462	0	0	5.68472	17.3739	AP3D1;AP3S2;AP3S1
Hemidesmosome (GO:0030056)	2024-06-03	0.0470641	0.367462	0	0	5.68472	17.3739	JUP;ITGB4;PLEC
Mitochondrial Membrane (GO:0031966)	116/540	2.6e-05	0.00175994	0	0	1.5763	16.6411	IFI27L2;DHFR2;MPV17L2;MICOS13;CLU;LGALS3;MPC1;SLC39A9;CHCHD6;PMPCB;CHCHD1;TMEM14A;SDHC;GCAT;GNPAT;COX7A2L;PIGBOS1;DNAJC30;UQCRC1;NLRX1;NDUFB10;ATP5MC2;ABCB8;OMA1;PSEN1;SDSL;ACACB;MRPL11;ATP5MC1;TIMM50;APOO;UBB;COX11;ATP5MG;ATP5MF;ATP5ME;DMAC2L;DNAJC19;COA3;FIS1;COA1;UQCC3;UQCC2;MRPL24;MRPL21;COQ6;TIMM10B;COQ3;MAVS;NDUFAF6;UQCRQ;ADCK1;NDUFAF3;CDS2;SLC25A1;MRPS17;SLC44A2;MRPS11;COX7C;MRPL33;MRPL3;A…
Lysosomal Membrane (GO:0005765)	81/356	5.59e-05	0.00324264	0	0	1.69174	16.5652	ABCD4;SLC48A1;SLC44A2;TMEM179B;RAB3D;SPPL2B;WDR41;AP2A1;ARRB1;ECE1;ABCC10;AP2A2;CLU;ATRAID;SLC2A6;SLC2A8;CPNE1;ANXA6;FLOT1;AP1S1;GPR137;CPNE3;AP1S3;BORCS8;ABCD1;SPG11;VPS39;UBXN6;NSF;HGSNAT;SZT2;ANXA2;GAA;AP3B1;CYB561A3;MFSD12;TMEM150C;DDOST;VAMP8;LMBRD1;VAMP7;RAB37;COL6A1;TMEM106B;KPTN;CHMP6;GPLD1;SIDT2;ATP6V1A;OCA2;GRN;TMEM63A;LRP1;BRI3;NPRL2;PRCP;PSEN1;NEU3;SYNGR1;BLOC1S1;AP2S1;RILP;AP1M1;ABCA…
Lytic Vacuole Membrane (GO:0098852)	67/287	0.000106	0.00538459	0	0	1.74653	15.9827	ABCD4;SLC48A1;SLC44A2;SPPL2B;WDR41;ARRB1;ECE1;ABCC10;CLU;ATRAID;SLC2A6;SLC2A8;ANXA6;FLOT1;AP1S1;GPR137;AP1S3;ABCD1;SPG11;VPS39;UBXN6;NSF;HGSNAT;SZT2;ANXA2;GAA;AP3B1;CYB561A3;MFSD12;TMEM150C;VAMP8;LMBRD1;VAMP7;COL6A1;TMEM106B;KPTN;CHMP6;GPLD1;SIDT2;ATP6V1A;OCA2;GRN;TMEM63A;LRP1;NPRL2;PSEN1;NEU3;BLOC1S1;RILP;AP1M1;WDR59;AP3D1;LAPTM5;HPS4;HPS6;VASN;MTOR;TPCN2;TPCN1;GNB1;CHMP2A;LAMTOR2;UBA1;ATP13A2;L…
Peroxisome (GO:0005777)	34/129	0.000539	0.0145814	0	0	2.04472	15.3892	ABCD4;PECR;ECI2;HSD17B4;CROT;DDO;HMGCL;PRDX5;NUDT17;HACL1;DHRS4L2;DECR2;FIS1;PHYH;SZT2;EPHX2;IDH1;ECH1;TYSND1;PEX2;PEX10;PEX1;DHRS4;SOD1;ALDH3A2;GNPAT;PEX7;MAVS;EHHADH;PEX6;AGPS;ATM;PEX11G;CRAT
Mitochondrial Envelope (GO:0005740)	37/146	0.000709	0.0179972	0	0	1.9397	14.0653	IFI27L2;STOML2;NDUFB7;DIABLO;TIMM9;COX17;ARL2;ABCB8;OMA1;TRIAP1;SLC39A9;BLOC1S1;C19ORF12;TMEM14A;ABCD1;IKBKE;BOK;COA4;TIMM8B;NDUFA8;TIMM8A;UQCC2;ACAD9;NDUFA1;CHCHD10;SIRT5;NME4;SOD1;TIMM10B;GNPAT;MAVS;PINK1;SDHAF3;LYRM7;FKBP8;FBXL4;SLC25A33
Microbody Membrane (GO:0031903)	16/53	0.00365224	0.0617837	0	0	2.46405	13.8293	ABCD4;PECR;FIS1;HSD17B4;PEX2;PEX10;PEX1;DHRS4;ALDH3A2;GNPAT;PEX7;MAVS;PEX6;AGPS;PEX11G;DECR2
Peroxisomal Membrane (GO:0005778)	16/53	0.00365224	0.0617837	0	0	2.46405	13.8293	ABCD4;PECR;FIS1;HSD17B4;PEX2;PEX10;PEX1;DHRS4;ALDH3A2;GNPAT;PEX7;MAVS;PEX6;AGPS;PEX11G;DECR2
Lysosome (GO:0005764)	104/503	0.000303	0.00878925	0	0	1.4978	12.1345	SPPL2B;CLU;AP1S1;AP1S3;AP5S1;VPS39;NSF;ARSA;SZT2;VPS33B;TSC2;CYB561A3;HSPG2;MFSD12;GPLD1;SIDT2;ATP6V1A;TMEM63A;SDC4;NPRL2;SDC3;STXBP2;PSEN1;PLD3;TMEM25;NEU3;SNX1;BLOC1S1;AP1M1;ACE;WDR59;HPS4;KLHL22;HPS6;VASN;TCN2;MAN2B2;GNB1;PPT1;CHMP2A;CSPG4;TPP1;MAN2B1;UBA1;PPT2;ADA;TECPR1;SLC48A1;ABCD4;SLC44A2;HEXA;CTSZ;WDR41;ARRB1;ECE1;ABCC10;ATRAID;SLC2A6;USE1;SLC2A8;GM2A;ANXA6;FLOT1;GPR137;CTSF;SPG11;ABCD1;…
Ficolin-1-Rich Granule Lumen (GO:1904813)	31/123	0.00201674	0.0454886	0	0	1.92348	11.9377	VCP;ASAH1;PSMD13;GSTP1;MVP;CTSZ;PYGL;APEH;ALAD;ACTR1B;FTH1;PSMD2;OSTF1;LTA4H;PGM1;CTSB;GSDMD;DBNL;GSN;JUP;DYNLT1;IDH1;HUWE1;DERA;PFKL;CRISPLD2;PSMA2;ALDOC;ALDOA;YPEL5;ACTR10
Lysosomal Lumen (GO:0043202)	23/86	0.00326532	0.0602599	0	0	2.08197	11.918	ARSA;ASAH1;SDC4;IDUA;GAA;HEXA;SDC3;HSPG2;PLD3;GALC;GM2A;TCN2;MAN2B2;GPC1;PPT1;ATP13A2;CSPG4;MAN2B1;TPP1;CTSF;PPT2;AGRN;CTSB
U4/U6 X U5 tri-snRNP Complex (GO:0046540)	1935-11-01	0.010752	0.140817	0	0	2.60926	11.8269	LSM7;SNRPD2;ZMAT2;PRPF31;SNRPE;SNRPD3;TXNL4A;SNRNP200;LSM4;LSM3;SNRPA
Motile Cilium (GO:0031514)	20/73	0.0043552	0.0680081	0	0	2.1511	11.6942	DYNC2H1;BBS2;RSPH4A;INTU;CFAP300;IQCG;AK8;IFT52;IFT74;IFT88;RSPH1;CABYR;CATSPERG;SCNN1A;NPHP1;ROPN1L;SPA17;IFT46;BBS4;GAS8
U4 snRNP (GO:0005687)	2024-10-04	0.0496053	0.379995	0	0	3.79041	11.3851	SNRPD2;PRPF31;SNRPE;SNRPD3
RISC-loading Complex (GO:0070578)	2024-07-03	0.0733614	0.458227	0	0	4.26329	11.1372	AGO4;PRKRA;TARBP2
TORC2 Complex (GO:0031932)	2024-07-03	0.0733614	0.458227	0	0	4.26329	11.1372	MLST8;MTOR;TELO2
U6 snRNP (GO:0005688)	2024-07-03	0.0733614	0.458227	0	0	4.26329	11.1372	LSM7;LSM4;LSM3
Dihydrolipoyl Dehydrogenase Complex (GO:0045240)	2024-07-03	0.0733614	0.458227	0	0	4.26329	11.1372	BCKDK;DBT;OGDHL
Mitochondrial Proton-Transporting ATP Synthase Complex, Coupling Factor F(o) (GO:0000276)	2024-07-03	0.0733614	0.458227	0	0	4.26329	11.1372	ATP5PD;ATP5MC2;ATP5MG
Ribonuclease MRP Complex (GO:0000172)	2024-07-03	0.0733614	0.458227	0	0	4.26329	11.1372	POP4;RPP25;RPP25L
U12-type Spliceosomal Complex (GO:0005689)	2028-09-01	0.0174225	0.199653	0	0	2.69564	10.9173	SF3B5;LSM7;SF3B3;SNRPD2;SF3B6;SNRPE;SNRPD3;ZCRB1;SNRNP35
Spliceosomal tri-snRNP Complex (GO:0097526)	1936-11-01	0.0134349	0.16529	0	0	2.50474	10.7952	LSM7;SNRPD2;ZMAT2;PRPF31;SNRPE;SNRPD3;TXNL4A;SNRNP200;LSM4;LSM3;SNRPA
Endoribonuclease Complex (GO:1902555)	2017-06-01	0.0315268	0.296112	0	0	3.10241	10.7248	AGO4;PRKRA;POP4;RPP25;RPP25L;TARBP2
Transcription Factor TFIIH Holo Complex (GO:0005675)	2024-11-04	0.0689633	0.458227	0	0	3.24873	8.6877	ERCC2;MMS19;GTF2H2;GTF2H5
Precatalytic Spliceosome (GO:0071011)	14/52	0.0181595	0.199653	0	0	2.09777	8.40905	SF3A3;SF3B5;SF3B3;SF3B6;LSM4;LSM3;LSM7;SNRPD2;ZMAT2;SNRPE;PRPF31;SNRPD3;TXNL4A;SNRNP200
Neuromuscular Junction (GO:0031594)	1939-11-01	0.0245289	0.26167	0	0	2.23598	8.2908	UNC13B;CHRNB1;SYNGR1;SYNGR2;UNC13A;F2R;LRP4;PSEN1;SYNC;SYNGR4;SNTA1
Spliceosomal snRNP Complex (GO:0097525)	15/57	0.018195	0.199653	0	0	2.03376	8.14848	SF3A3;SF3B5;SF3B3;SF3B6;PRPF40B;LSM4;LSM3;LSM7;SNRPD2;SNRPE;PRPF31;SNRPD3;TXNL4A;SNRNP200;SNRPA
TIM23 Mitochondrial Import Inner Membrane Translocase Complex (GO:0005744)	2015-05-01	0.0611861	0.435817	0	0	2.84309	7.94313	DNAJC19;TIMM23B;TIMM17B;ROMO1;TIMM50
BLOC-1 Complex (GO:0031083)	2024-08-03	0.10467	0.537924	0	0	3.41043	7.69715	BLOC1S5;BLOC1S1;DTNBP1
U2-type Precatalytic Spliceosome (GO:0071005)	13/49	0.0251358	0.26167	0	0	2.0557	7.57211	SF3A3;SF3B5;SF3B3;LSM4;LSM3;LSM7;SNRPD2;ZMAT2;SNRPE;PRPF31;SNRPD3;TXNL4A;SNRNP200
Ficolin-1-Rich Granule (GO:0101002)	40/184	0.00865223	0.117094	0	0	1.58561	7.53154	VCP;ASAH1;TMEM179B;PSMD13;GSTP1;MVP;CTSZ;PRCP;PYGL;APEH;CLU;AP2A2;ALAD;LGALS3;ACTR1B;FTH1;PSMD2;OSTF1;LTA4H;PGM1;CD55;CTSB;GSDMD;DBNL;GSN;JUP;DYNLT1;IDH1;GAA;HUWE1;NBEAL2;DERA;PFKL;CRISPLD2;PSMA2;ALDOC;ALDOA;YPEL5;ACTR10;VPS35L
Early Endosome (GO:0005769)	62/307	0.00770212	0.10783	0	0	1.44664	7.03974	PLEKHF2;WASHC5;DYSF;SNX13;RUSC1;FLOT1;AP1S1;PMEPA1;AP3S2;AP1S3;AP3S1;LDLRAP1;UBXN6;PLEKHJ1;BOK;STX8;F2R;VPS33B;AP3B1;COMMD1;KREMEN2;DKK1;RUFY1;VAMP8;CLIP3;RAPGEF1;PICK1;VAC14;ASAH1;LRP1;VPS4A;HTT;MTMR4;PLD3;NEU3;GGA1;SNX1;GGA3;RAP1A;RPS6KC1;VPS8;APOE;KIAA0319;ATP9A;AP1M1;MAPK3;TMEM184A;F8A1;RABGAP1L;PPP1R21;AP3D1;HPS6;HPS5;SORL1;TMEM230;BAIAP3;TPCN1;EHD2;SNX17;VIPAS39;MELTF;RAB5A
Mitochondrial Respiratory Chain Complex I (GO:0005747)	1941-11-01	0.0349068	0.301535	0	0	2.08667	7.00093	NDUFA8;NDUFB8;NDUFB7;NDUFS8;NDUFB10;NDUFB5;WDR93;NDUFA4;NDUFA1;NDUFB1;NDUFS2
Respiratory Chain Complex I (GO:0045271)	1941-11-01	0.0349068	0.301535	0	0	2.08667	7.00093	NDUFA8;NDUFB8;NDUFB7;NDUFS8;NDUFB10;NDUFB5;WDR93;NDUFA4;NDUFA1;NDUFB1;NDUFS2
ATP-binding Cassette (ABC) Transporter Complex (GO:0043190)	2024-05-02	0.164219	0.660126	0	0	3.78855	6.84423	ABCD4;ABCB8
PAR Polarity Complex (GO:0120157)	2024-05-02	0.164219	0.660126	0	0	3.78855	6.84423	PARD6A;PRKCZ
THO Complex Part Of Transcription Export Complex (GO:0000445)	2024-05-02	0.164219	0.660126	0	0	3.78855	6.84423	THOC7;THOC6
Mitochondrial Alpha-Ketoglutarate Dehydrogenase Complex (GO:0005947)	2024-05-02	0.164219	0.660126	0	0	3.78855	6.84423	BCKDK;DBT
Nuclear Stress Granule (GO:0097165)	2024-05-02	0.164219	0.660126	0	0	3.78855	6.84423	HSF1;SYMPK
COPI Vesicle Coat (GO:0030126)	2024-12-04	0.091599	0.482977	0	0	2.84247	6.79447	COPZ2;COPG2;COPG1;COPE
MIB Complex (GO:0140275)	2024-12-04	0.091599	0.482977	0	0	2.84247	6.79447	APOOL;CHCHD6;MICOS13;MICOS10
SAM Complex (GO:0001401)	2024-12-04	0.091599	0.482977	0	0	2.84247	6.79447	APOOL;CHCHD6;MICOS13;MICOS10
Podosome (GO:0002102)	2024-12-04	0.091599	0.482977	0	0	2.84247	6.79447	KIF9;DBNL;GSN;SH3PXD2B
Bounding Membrane Of Organelle (GO:0098588)	149/819	0.00563373	0.0847146	0	0	1.27695	6.61332	GALNT12;SLC35B4;PGAP2;TMEM179B;SPPL2B;GOLIM4;WDR83;ABCA13;ANTXR1;GALNT10;SCAMP5;PYCARD;NDST1;LGALS3;GOLGA3;C1GALT1C1;GNPTAB;AP1S1;AP1S3;TMEM38A;LARGE2;GOLGA7;VPS39;CSGALNACT1;COG6;COG4;VPS33B;COG2;CASK;RAB36;STIM1;SLC9A8;SCNN1A;KDELR2;VPS25;NOTCH3;PLEKHA8P1;LMAN2L;NPRL2;SH2D2A;PDGFB;ITPR3;PLD3;APH1A;APOO;SNX1;RAP1A;APH1B;IRAK1;MAN2A2;UBB;ALDH3B1;ST3GAL4;RIPK1;PIP5K1C;CHST14;WNT4;AP1M1;BBS2;TMEM18…
Recycling Endosome Membrane (GO:0055038)	17/70	0.0269318	0.266691	0	0	1.82659	6.60211	FZD7;BAIAP3;TPCN1;SCAMP5;CLIP3;VAMP8;NEU3;EHD2;RAP2A;SNX18;GGA3;RAB12;LZTR1;RAB11FIP3;SLC39A4;ATP9A;BOK
COPI-coated Vesicle Membrane (GO:0030663)	2016-05-01	0.0784161	0.468787	0	0	2.58448	6.57937	COPZ2;COPG2;KDELR2;COPG1;COPE
Extracellular Membrane-Bounded Organelle (GO:0065010)	14/57	0.0385788	0.326312	0	0	1.8533	6.03259	HEXD;ATP1B1;GNAI2;LFNG;EFEMP2;COL6A2;GNB1;E2F1;COL6A3;HAS2;MGAT1;CTSF;APOE;MFGE8
U2 snRNP (GO:0005686)	2025-07-01	0.0687899	0.458227	0	0	2.21173	5.92014	SF3A3;SF3B5;SF3B3;SNRPD2;SF3B6;SNRPE;SNRPD3
Tertiary Granule Lumen (GO:1904724)	13/53	0.0456086	0.367462	0	0	1.8497	5.71124	GSDMD;ASAH1;DBNL;IDH1;CNN2;FTH1;ALDOC;PTPN6;LTA4H;YPEL5;GOLGA7;NIT2;PGM1
Sin3 Complex (GO:0016580)	2021-06-01	0.08198	0.468787	0	0	2.27456	5.68932	HDAC2;ING2;SF3B3;SAP30L;TET1;RBBP7
Sin3-type Complex (GO:0070822)	2021-06-01	0.08198	0.468787	0	0	2.27456	5.68932	HDAC2;ING2;SF3B3;SAP30L;TET1;RBBP7
Mitochondrial Outer Membrane Translocase Complex (GO:0005742)	2021-06-01	0.08198	0.468787	0	0	2.27456	5.68932	APOOL;CHCHD6;TOMM7;MICOS13;MICOS10;TOMM40L
Transcription Factor TFIIH Core Complex (GO:0000439)	2024-09-03	0.140169	0.649778	0	0	2.84186	5.58398	ERCC2;GTF2H2;GTF2H5
Cytoplasmic Side Of Endoplasmic Reticulum Membrane (GO:0098554)	2013-04-01	0.117265	0.59016	0	0	2.5265	5.41508	RPS28;RPS29;SPPL2B;THADA
Recycling Endosome (GO:0055037)	33/159	0.0299536	0.289551	0	0	1.49306	5.23782	SCAMP5;NEU3;GGA3;VPS52;TBC1D14;TBC1D17;LDLRAP1;RAB11FIP3;SLC39A4;ATP9A;PLEKHJ1;BOK;GRIPAP1;STX8;FZD7;COMMD1;TUBG1;SORL1;TMEM230;BAIAP3;TPCN1;CLIP3;VAMP8;EHD2;RAP2A;SNX18;RAB12;RAB13;DENND6B;TPP1;VIPAS39;MELTF;LZTR1
Extracellular Vesicle (GO:1903561)	14/60	0.0567409	0.418851	0	0	1.73213	4.96992	HEXD;ATP1B1;GNAI2;LFNG;EFEMP2;COL6A2;GNB1;E2F1;COL6A3;HAS2;MGAT1;CTSF;APOE;MFGE8
Melanosome (GO:0042470)	1931-08-01	0.081276	0.468787	0	0	1.97828	4.96528	GCHFR;OCA2;SGSM2;HPS4;SYTL1;APOE;MFSD12;TPCN2
Vesicle (GO:0031982)	46/235	0.032091	0.296112	0	0	1.38841	4.77499	DYNC1I2;DCTN2;CD81;GSTP1;HEXD;CIB1;ECE1;ABCA13;PRKCZ;CYB561D2;GNAI2;LFNG;SNX1;EFEMP2;MUC1;UBB;ALDH3B1;E2F1;MVB12A;AKT1;HAS2;MGAT1;EPS8L2;APOE;CTSF;SYBU;ANXA2;ANXA4;STX8;SLC4A11;ATP1B1;MYO19;GBGT1;VAMP8;KIF9;MYO1C;DGKQ;RAB34;COL6A2;GNB1;COL6A3;CALM3;ATP13A2;CALM1;MFGE8;GPRC5C
U1 snRNP (GO:0005685)	2018-05-01	0.11968	0.59016	0	0	2.18661	4.64202	SNRPD2;PRPF40B;SNRPE;SNRPD3;SNRPA
cullin-RING Ubiquitin Ligase Complex (GO:0031461)	35/174	0.0394662	0.327006	0	0	1.43531	4.63937	CUL9;CUL7;CUL3;RNF7;ANAPC11;DCAF17;FBXO6;ELOC;DCAF11;FBXO7;SKP1;FBXW4;ZER1;ANAPC7;FBXW8;KLHL25;FBXO2;FBXO17;FBXO15;KLHL22;COMMD1;FBXL13;TRPC4AP;FBXO31;DDB2;KLHL9;SPSB2;KCTD13;ANAPC4;FBXL2;KCTD17;LZTR1;KBTBD7;FBXL4;ANAPC2
Muscle Myosin Complex (GO:0005859)	2014-04-01	0.14564	0.649778	0	0	2.27371	4.38058	MYL5;MYH3;MYL3;MYL6B
Endosome Membrane (GO:0010008)	67/361	0.0345117	0.301535	0	0	1.30117	4.38032	SLC48A1;WASHC5;SPPL2B;WDR83;AP2A1;ECE1;ANTXR1;AP2A2;SCAMP5;ANXA6;PMEPA1;VPS39;UBXN6;SLC39A4;BOK;PSENEN;ANXA2;VPS33B;KREMEN2;CYB561A3;DKK1;RUFY1;VAMP8;CLIP3;RAP2A;VAMP7;RHOU;CHMP6;VPS25;OCA2;VAC14;VPS4A;MTMR4;PLD3;APH1A;NEU3;GGA1;SNX1;APH1B;GGA3;RAP1A;IRAK1;UBB;AP2S1;MVB12A;RIPK1;PIP5K1C;RAB11FIP3;ATP9A;TMEM184A;FZD7;AP3D1;SORL1;TPCN2;BAIAP3;TPCN1;EHD2;SNX18;SNX17;RAB12;LAMTOR2;UBA1;ATP13A2;TAB1;L…
SAGA Complex (GO:0000124)	2023-06-01	0.117884	0.59016	0	0	2.00673	4.29051	SF3B5;KAT2B;ENY2;KAT2A;SF3B3;ATXN7L3
ATPase Dependent Transmembrane Transport Complex (GO:0098533)	2024-06-02	0.222796	0.753793	0	0	2.84124	4.26612	ABCD4;ABCB8
NURF Complex (GO:0016589)	2024-06-02	0.222796	0.753793	0	0	2.84124	4.26612	RBBP7;SMARCA1
TIM22 Mitochondrial Import Inner Membrane Insertion Complex (GO:0042721)	2024-06-02	0.222796	0.753793	0	0	2.84124	4.26612	TIMM10B;TIMM9
U7 snRNP (GO:0005683)	2024-06-02	0.222796	0.753793	0	0	2.84124	4.26612	SNRPE;SNRPD3
Flotillin Complex (GO:0016600)	2024-06-02	0.222796	0.753793	0	0	2.84124	4.26612	FLOT1;SORBS1
tRNA Methyltransferase Complex (GO:0043527)	2024-06-02	0.222796	0.753793	0	0	2.84124	4.26612	METTL1;TRMT61B
CMG Complex (GO:0071162)	2024-10-03	0.178982	0.679129	0	0	2.43574	4.19061	GINS4;MCM5;MCM6
Platelet Dense Tubular Network (GO:0031094)	2024-10-03	0.178982	0.679129	0	0	2.43574	4.19061	F2R;ATP2A3;ITPR3
Primary Lysosome (GO:0005766)	2024-10-03	0.178982	0.679129	0	0	2.43574	4.19061	HEXA;SNAP23;STXBP2
Vacuolar Lumen (GO:0005775)	32/161	0.0543262	0.408453	0	0	1.41342	4.11693	PYGB;VCP;ASAH1;GRN;SDC4;IDUA;SDC3;HEXA;PLD3;PYCARD;GM2A;GPC1;CTSF;ARSA;TRAPPC1;ANXA2;PTGES2;GAA;HSPG2;PRDX6;GALC;TCN2;MAN2B2;PPT1;PADI2;CSPG4;MAN2B1;TPP1;ATP13A2;PPT2;AGRN;ACTR10
Azurophil Granule Membrane (GO:0035577)	13/58	0.0845532	0.476786	0	0	1.64369	4.06053	TMEM179B;BRI3;RAB3D;GAA;PRCP;PSEN1;DDOST;VAMP8;SYNGR1;VAMP7;RAB37;CPNE1;CPNE3
Tertiary Granule (GO:0070820)	32/162	0.0583359	0.422935	0	0	1.40246	3.98515	ASAH1;TMEM63A;TMEM179B;STXBP2;SNAP23;PRCP;CLU;AP2A2;CNN2;LGALS3;FTH1;LTA4H;GOLGA7;PGM1;CD55;GSDMD;HGSNAT;DBNL;IDH1;GAA;CYBA;NBEAL2;KCNAB2;TMC6;VAMP8;ALDOC;LAMTOR2;PTPN6;ALDOA;YPEL5;NIT2;VPS35L
U5 snRNP (GO:0005682)	2019-05-01	0.143437	0.649778	0	0	2.0303	3.94256	SNRPD2;SNRPE;SNRPD3;SNRNP200;TXNL4A
Cytoplasmic Vesicle Lumen (GO:0060205)	23/115	0.0865346	0.481274	0	0	1.42326	3.48301	VCP;PDXK;DBNL;GSN;DYNLT1;PSMD13;IDH1;GSTP1;MVP;HUWE1;PYGL;DERA;APRT;PYCARD;ALAD;PFKL;ACTR1B;CRISPLD2;PSMA2;PSMD2;ALDOC;OSTF1;ALDOA
Azurophil Granule (GO:0042582)	30/155	0.0806688	0.468787	0	0	1.36688	3.44099	PYGB;VCP;GRN;TMEM179B;BRI3;RAB3D;STXBP2;HEXA;SNAP23;PRCP;PSEN1;PYCARD;SYNGR1;GM2A;CPNE1;CPNE3;ARSA;TRAPPC1;ANXA2;PTGES2;GAA;ANXA11;PRDX6;DDOST;VAMP8;VAMP7;RAB37;PADI2;MAN2B1;ACTR10
Anaphase-Promoting Complex (GO:0005680)	2020-05-01	0.169027	0.672792	0	0	1.89484	3.36845	CUL7;ANAPC7;ANAPC4;ANAPC11;ANAPC2
Non-Motile Cilium (GO:0097730)	1930-07-01	0.151264	0.660126	0	0	1.73041	3.26828	PHYH;IFT88;TTC8;CFAP69;IFT122;NPHP4;BBS4
TRAPPIII Protein Complex (GO:1990072)	2024-11-03	0.220239	0.753793	0	0	2.13114	3.22451	TRAPPC6A;TRAPPC4;TRAPPC11
Spindle Microtubule (GO:0005876)	14/68	0.130637	0.616727	0	0	1.47482	3.00175	BOD1;HAUS5;RMDN1;TUBG1;TTL;SKA2;FAM161A;KIF3A;CHMP2A;KNTC1;CALM3;KIFAP3;CHMP6;CALM1
Sarcolemma (GO:0042383)	1952-11-01	0.145626	0.649778	0	0	1.52584	2.93986	RYR1;SYNM;CCDC78;DYSF;DTNBP1;SSPN;CIB1;ATP1B1;SYNC;SNTA1;PLEC
Golgi Stack (GO:0005795)	1931-07-01	0.171677	0.676706	0	0	1.65821	2.92201	NSF;TRAPPC4;RAB34;USO1;COG2;GOLGA7;SORL1
ESC/E(Z) Complex (GO:0035098)	2024-07-02	0.28257	0.845478	0	0	2.27286	2.87251	HDAC2;RBBP7
Hrd1p Ubiquitin Ligase Complex (GO:0000836)	2024-07-02	0.28257	0.845478	0	0	2.27286	2.87251	OS9;FAM8A1
Death-Inducing Signaling Complex (GO:0031264)	2024-07-02	0.28257	0.845478	0	0	2.27286	2.87251	TRADD;RIPK1
Cytoplasmic Vesicle Membrane (GO:0030659)	68/389	0.0936118	0.487261	0	0	1.20797	2.86119	SLC48A1;TMEM179B;SPPL2B;DYSF;WDR83;ARRB1;ECE1;AP2A1;CLU;ANTXR1;AP2A2;LGALS3;AP1S1;PMEPA1;AP1S3;VPS39;PSENEN;VPS33B;SLC39A13;VAMP8;VAMP7;EXOC3;PICK1;RHOU;CHMP6;VPS25;CD44;OCA2;RAB1A;VAC14;LRP1;VPS4A;HTT;ITPR3;APH1A;GGA1;SNX1;GGA3;RAP1A;APH1B;IRAK1;UBB;RAB26;TMEM67;ALDH3B1;AP2S1;MVB12A;RIPK1;PIP5K1C;CAMK2G;CACNG4;CD55;AP1M1;WNT4;TMEM184A;PTCH1;AP3D1;SORL1;TPCN2;TPCN1;EHD2;SNX17;MDM2;SPIRE2;LAMTOR2;…
Vesicle Membrane (GO:0012506)	14/69	0.142546	0.649778	0	0	1.44792	2.82068	TMEM184A;ANXA4;DYSF;HTT;SLC4A11;ARRB1;SLC39A13;CLU;DGKQ;TMEM67;SPIRE2;AP1S1;AP1S3;AP1M1
Exocytic Vesicle Membrane (GO:0099501)	1953-11-01	0.160371	0.660126	0	0	1.48942	2.72604	UNC13B;SYNGR1;PTPRS;UNC13A;SYNGR2;RAB26;DYSF;DTNBP1;OTOF;SYP;SYNGR4
Spindle (GO:0005819)	38/210	0.120648	0.59016	0	0	1.25817	2.66086	DCTN1;ARL3;CUL3;CAPG;WDR62;TTL;SKA2;KIF3A;KIFAP3;RTRAF;ANAPC7;SPAG5;BOD1;ANXA11;KLHL22;PYCR3;RMDN1;TUBG2;TUBG1;TUBB4A;EML2;MZT2B;AGBL5;ATAT1;MAD2L2;KAT2B;MZT2A;TBCK;KAT2A;KIFC2;FAM161A;TFDP2;KATNBL1;ERCC2;EFHC1;CALM3;MMS19;CALM1
trans-Golgi Network (GO:0005802)	43/241	0.122944	0.594231	0	0	1.23694	2.59266	C17ORF75;GRN;PLEKHA8P1;ARL1;CBY1;DPY30;RABEPK;SCAMP5;NDST1;GGA1;GGA3;SLC39A9;VPS52;MYO18A;AP1S1;INPP5K;CLBA1;AP4S1;AP1S3;ARL5A;ATP9B;ATP9A;PLEKHJ1;AP1M1;BOK;COG6;YIPF2;COG4;STX8;GBF1;COG2;TRAPPC9;ARAP1;SORL1;TMEM230;BAIAP3;CLIP3;TRAPPC6A;VAMP7;HOOK2;SLC9A8;RAB13;PICK1
Lytic Vacuole (GO:0000323)	40/223	0.125339	0.598676	0	0	1.24481	2.58513	ASAH1;GRN;CTSZ;VPS4A;CLU;USE1;TMEM25;NEU3;SNX1;GGA3;RPS6KC1;CTSF;AP5S1;RILP;CTSB;ARSA;ACE;GAA;VPS33B;LAPTM5;HPS4;PRSS16;TSC2;KLHL22;MFSD12;MTOR;TPCN2;TPCN1;GALC;MAN2B2;RAB12;PPT1;TMEM106B;MAN2B1;TPP1;ATP13A2;PPT2;LAMTOR4;ADA;SIDT2
Cell Projection Membrane (GO:0031253)	20/105	0.149996	0.660126	0	0	1.33874	2.53979	BBS2;ITGA3;PTCH1;SYTL1;CASK;ADCY3;BBIP1;EFCAB7;ANTXR1;TMEM231;TTC8;TMEM17;EVC;TCTN3;TCTN2;TMEM67;PALM;SCNN1A;BBS9;BBS4
SUMO Ligase Complex (GO:0106068)	2024-12-03	0.263119	0.822407	0	0	1.89424	2.52909	SLF1;NSMCE1;RANGAP1
Synaptic Vesicle Membrane (GO:0030672)	1954-11-01	0.175827	0.679129	0	0	1.4547	2.52864	UNC13B;SYNGR1;PTPRS;UNC13A;SYNGR2;RAB26;DYSF;DTNBP1;OTOF;SYP;SYNGR4
RNA Polymerase III Complex (GO:0005666)	2017-04-01	0.243162	0.802632	0	0	1.7487	2.47271	POLR3GL;POLR3C;POLR2E;POLR2L
Mitochondrial Respiratory Chain Complex IV (GO:0005751)	2017-04-01	0.243162	0.802632	0	0	1.7487	2.47271	COX8A;NDUFA4;COX7A2;COX7C
trans-Golgi Network Membrane (GO:0032588)	19/100	0.160129	0.660126	0	0	1.33447	2.44445	COG6;COG4;COG2;ARL1;RABEPK;BAIAP3;SCAMP5;CLIP3;NDST1;SLC9A8;VPS52;AP1S1;PICK1;CLBA1;AP4S1;AP1S3;ATP9A;AP1M1;BOK
Cytoplasmic Side Of Plasma Membrane (GO:0009898)	23/124	0.159705	0.660126	0	0	1.29574	2.37695	FARP1;G6PD;CARMIL2;GRAMD1A;GRAMD2A;JUP;DIABLO;EXOC7;TRADD;SYAP1;AP2A1;KCNAB2;TYK2;ANK1;AP2A2;SOCS3;SNX18;MIEN1;GM2A;PALM;AP2S1;LDLRAP1;JAK3
SCF Ubiquitin Ligase Complex (GO:0019005)	1961-12-01	0.193842	0.722015	0	0	1.3926	2.28486	FBXW4;SPSB2;FBXO2;FBXO17;FBXO15;FBXO6;FBXL2;FBXL13;FBXO7;FBXL4;SKP1;FBXO31
Endolysosome (GO:0036019)	2028-06-01	0.233852	0.784661	0	0	1.5502	2.25254	AP2S1;AP2A1;AP2A2;TPCN2;CTSB;TPCN1
U2-type Spliceosomal Complex (GO:0005684)	17/90	0.182976	0.687855	0	0	1.32459	2.24968	SF3A3;SF3B5;PPIL1;SF3B3;SF3B6;PRPF40B;CASC3;LSM4;LSM3;LSM7;SNRPD2;ZMAT2;SNRPE;PRPF31;SNRPD3;TXNL4A;SNRNP200
Late Endosome Membrane (GO:0031902)	16/85	0.195888	0.723006	0	0	1.31881	2.14994	VAC14;ANXA2;CYB561A3;PLD3;BAIAP3;VAMP8;VAMP7;SLC9A8;ANXA6;CHMP2A;ATP13A2;LAMTOR2;CHMP6;LAMTOR4;UBXN6;VPS39
9+0 Non-Motile Cilium (GO:0097731)	2024-08-02	0.34187	0.88407	0	0	1.89394	2.03281	PHYH;PEX6
AP-2 Adaptor Complex (GO:0030122)	2024-08-02	0.34187	0.88407	0	0	1.89394	2.03281	AP2S1;AP2A2
Cul5-RING Ubiquitin Ligase Complex (GO:0031466)	2024-08-02	0.34187	0.88407	0	0	1.89394	2.03281	ELOC;RNF7
Smc5-Smc6 Complex (GO:0030915)	2024-08-02	0.34187	0.88407	0	0	1.89394	2.03281	SLF1;NSMCE1
Clathrin Coat Of Endocytic Vesicle (GO:0030128)	2024-08-02	0.34187	0.88407	0	0	1.89394	2.03281	AP2S1;AP2A2
Dendrite Cytoplasm (GO:0032839)	2024-08-02	0.34187	0.88407	0	0	1.89394	2.03281	MAP2;SOD1
Junctional Sarcoplasmic Reticulum Membrane (GO:0014701)	2024-08-02	0.34187	0.88407	0	0	1.89394	2.03281	RYR1;JPH3
Platelet Dense Tubular Network Membrane (GO:0031095)	2024-08-02	0.34187	0.88407	0	0	1.89394	2.03281	ATP2A3;ITPR3
ATAC Complex (GO:0140672)	2013-03-01	0.306876	0.865592	0	0	1.70471	2.0138	POLE4;KAT2B;KAT2A
RISC Complex (GO:0016442)	2013-03-01	0.306876	0.865592	0	0	1.70471	2.0138	AGO4;PRKRA;TARBP2
mRNA Cleavage And Polyadenylation Specificity Factor Complex (GO:0005847)	2013-03-01	0.306876	0.865592	0	0	1.70471	2.0138	CPSF3;CSTF2T;SYMPK
Early Endosome Membrane (GO:0031901)	21/116	0.203675	0.73832	0	0	1.25739	2.0008	TMEM184A;WASHC5;VAC14;VPS33B;KREMEN2;MTMR4;DKK1;PLD3;BAIAP3;TPCN1;CLIP3;RUFY1;NEU3;GGA1;SNX1;GGA3;PMEPA1;RAB5A;UBXN6;ATP9A;BOK
Specific Granule (GO:0042581)	28/159	0.202218	0.73832	0	0	1.21607	1.94378	PDXK;TMEM63A;SLC44A2;STXBP2;CTSZ;SNAP23;CLU;CNN2;STK10;RAP1A;ALDH3B1;MLEC;STX4;CEP290;AP1M1;GSDMD;HGSNAT;JUP;ANXA11;CYBA;KCNAB2;TMC6;VAMP8;RAB37;LAMTOR2;PTPN6;DOCK2;NIT2
Cul3-RING Ubiquitin Ligase Complex (GO:0031463)	1935-07-01	0.263332	0.822407	0	0	1.42099	1.89608	KLHL9;KLHL25;KCTD13;KLHL22;KBTBD7;KCTD17;LZTR1
Aggresome (GO:0016235)	1935-07-01	0.263332	0.822407	0	0	1.42099	1.89608	RNF32;ZBTB14;STRADB;URB2;PSEN1;RANGAP1;CABIN1
Pigment Granule (GO:0048770)	2024-05-01	0.285077	0.845478	0	0	1.49557	1.87693	GCHFR;SGSM2;HPS4;SYTL1;MFSD12
Microtubule (GO:0005874)	32/185	0.212713	0.753793	0	0	1.19001	1.84191	CEP57;DYNC1I2;DCTN1;ARL3;TTL;SKA2;PYCARD;MTA1;KIF3A;KIF1C;KIF1A;KIFAP3;CCT7;SYBU;CDK5RAP2;DYNC2H1;BOD1;TBCD;RMDN1;KCNAB2;TUBG2;TUBG1;TUBB4A;DNM1;KIF9;FAM161A;KIFC2;TTLL1;MAP1A;CALM3;CALM1;GAS8
MLL1 Complex (GO:0071339)	1930-06-01	0.287692	0.845478	0	0	1.42085	1.77019	LAS1L;RUVBL2;MCRS1;RUVBL1;DPY30;PRPF31
Endolysosome Membrane (GO:0036020)	2019-04-01	0.314444	0.865592	0	0	1.51536	1.7532	AP2S1;AP2A1;AP2A2;TPCN2
Multivesicular Body Membrane (GO:0032585)	2019-04-01	0.314444	0.865592	0	0	1.51536	1.7532	SLC9A8;CHMP2A;ATP13A2;CHMP6
Nuclear Outer Membrane (GO:0005640)	2019-04-01	0.314444	0.865592	0	0	1.51536	1.7532	RETSAT;ITPR3;PSEN1;TMEM53
Respiratory Chain Complex IV (GO:0045277)	2019-04-01	0.314444	0.865592	0	0	1.51536	1.7532	COX8A;NDUFA4;COX7A2;COX7C
Vacuolar Membrane (GO:0005774)	1959-11-01	0.262388	0.822407	0	0	1.30279	1.74304	VAC14;WDR59;ATG16L2;CCDC115;NPRL2;VPS4A;CHMP2A;CHMP6;SLC36A4;TECPR1;ATP6V1F
P-body (GO:0000932)	15/83	0.254396	0.822407	0	0	1.25422	1.71686	APOBEC3C;APOBEC3F;APOBEC3G;LSM4;NBDY;LSM3;PSMA4;MEX3A;BTBD1;PSMA2;BTBD2;POLR2G;UBAP2;DCPS;DCP1B
Supramolecular Fiber (GO:0099512)	1936-07-01	0.28815	0.845478	0	0	1.37191	1.70703	EFEMP2;MYH3;SSNA1;TNK2;LTBP4;MYO18A;FBLN1
Specific Granule Membrane (GO:0035579)	16/90	0.266968	0.827398	0	0	1.22934	1.6235	HGSNAT;TMEM63A;SLC44A2;SNAP23;CYBA;KCNAB2;TMC6;CLU;VAMP8;STK10;RAP1A;RAB37;ALDH3B1;MLEC;LAMTOR2;AP1M1
Ino80 Complex (GO:0031011)	2014-03-01	0.350849	0.901549	0	0	1.54965	1.6231	MCRS1;RUVBL2;RUVBL1
MLL1/2 Complex (GO:0044665)	1931-06-01	0.315536	0.865592	0	0	1.36394	1.57328	LAS1L;RUVBL2;MCRS1;RUVBL1;DPY30;PRPF31
Coated Vesicle (GO:0030135)	14/79	0.289462	0.845478	0	0	1.22444	1.51798	LMAN2L;CCDC115;TNK2;CTSZ;VPS33B;F8;LMBRD1;SNX18;LMAN2;TMED1;GPR107;ERGIC3;ERGIC1;AP1M1
Amphisome Membrane (GO:1904930)	2024-09-02	0.399498	0.954096	0	0	1.62328	1.48943	CHMP2A;CHMP6
Apical Dendrite (GO:0097440)	2024-09-02	0.399498	0.954096	0	0	1.62328	1.48943	MAP2;PTK2B
Multimeric Ribonuclease P Complex (GO:0030681)	2024-09-02	0.399498	0.954096	0	0	1.62328	1.48943	POP4;RPP25
Transferase Complex, Transferring Phosphorus-Containing Groups (GO:0061695)	2024-09-02	0.399498	0.954096	0	0	1.62328	1.48943	PRPS2;PRPSAP2
Endoplasmic Reticulum Membrane (GO:0005789)	127/801	0.250738	0.820966	0	0	1.07338	1.48486	NOMO3;DPAGT1;ERO1B;AHCYL1;PGAP2;SPPL2B;TM7SF2;TMEM147;PSMD2;TMEM38A;SBF1;TMEM14A;FADS1;ALG8;PCYT2;ALG6;CYBA;ALG12;ALG11;PDIA6;DHDDS;ALDH3A2;SELENON;TMX3;TMX2;STIM1;ILVBL;KDELR2;PREB;NOTCH3;VCP;NECAB3;RETSAT;LMAN2L;UBA5;MGST3;SH2D2A;ITPR3;THADA;PLD3;PLD2;CYB5R1;APOO;PTDSS2;UBB;MLEC;OST4;ICMT;SRD5A1;WFS1;SRD5A3;EPHX1;DOLK;PAFAH2;TBL2;G6PC3;GGCX;REEP2;SRPRA;CYB5RL;UBA1;STT3B;CNIH3;RNF185;COPE;CDS2;P…
Golgi Membrane (GO:0000139)	69/427	0.262077	0.822407	0	0	1.09699	1.469	ARF3;GALNT12;B4GALT2;SLC35B4;PGAP2;GOLIM4;ARRB1;GALNT10;SCAMP5;LFNG;PYCARD;NDST1;GOLGA3;C1GALT1C1;AP1G2;GNPTAB;AP1S1;PMEPA1;AP1S3;LARGE2;GOLGA7;HRAS;ARMH3;CSGALNACT1;SREBF1;COG6;COG4;COG2;COPZ2;SLC39A13;IL17RD;POMGNT1;CREB3;RAB36;SLC9A8;KDELR2;SEC22B;B4GALT7;B4GALT4;NOTCH3;RAB1A;VAC14;PLEKHA8P1;LMAN2L;SH2D2A;USO1;PDGFB;PLD3;APOO;MAN2A2;RAB26;LMAN2;ST3GAL4;MGAT1;CHST14;CD55;AP1M1;MBTPS1;SLC35A4;WS…
Late Endosome (GO:0005770)	34/205	0.284775	0.845478	0	0	1.13085	1.42041	VAC14;GRN;VPS4A;DYSF;HTT;PLD3;TMEM25;RAP1A;VPS8;ANXA6;AP5S1;RILP;VPS39;UBXN6;MAPK3;ANXA2;KIDINS220;STX8;F2R;VPS33B;CYB561A3;MFSD12;SORL1;TMEM230;BAIAP3;VAMP8;VAMP7;CHMP2A;LAMTOR2;ATP13A2;VIPAS39;LAMTOR4;OSBPL1A;CHMP6
Clathrin-Coated Endocytic Vesicle Membrane (GO:0030669)	1968-12-01	0.315347	0.865592	0	0	1.21802	1.4057	VAMP8;VAMP7;FZD2;FZD4;AP2S1;AP2A1;APOE;LDLRAP1;AP2A2;KIAA0319;RAB5A;SLC2A8
SAGA-type Complex (GO:0070461)	1938-07-01	0.339181	0.88407	0	0	1.28325	1.38747	POLE4;SF3B5;KAT2B;ENY2;KAT2A;SF3B3;ATXN7L3
Secretory Vesicle (GO:0099503)	2015-03-01	0.394474	0.954096	0	0	1.42043	1.32129	DYNLT1;RAB3D;SYTL1
Cytoplasmic Dynein Complex (GO:0005868)	2021-04-01	0.387168	0.954096	0	0	1.33693	1.26861	DYNC2H1;DYNC1I2;NUDCD3;DYNLT1
Proton-Transporting V-type ATPase Complex (GO:0033176)	2021-04-01	0.387168	0.954096	0	0	1.33693	1.26861	ATP6V1A;ATP6AP1L;CCDC115;ATP6V1F
Sarcoplasmic Reticulum (GO:0016529)	1945-08-01	0.358376	0.915098	0	0	1.22873	1.26088	RYR1;GSTM2;CCDC78;STIM1;FKBP1B;ATP2A3;ITPR3;TMEM38A
Sarcoplasmic Reticulum Membrane (GO:0033017)	2027-05-01	0.3796	0.954096	0	0	1.2914	1.2509	RYR1;JPH3;STIM1;FKBP1B;TMEM38A
Basement Membrane (GO:0005604)	1946-08-01	0.382521	0.954096	0	0	1.19632	1.14963	EFEMP2;CD151;LAMB2;APLP1;CASK;AGRN;HSPG2;LOXL2
CD40 Receptor Complex (GO:0035631)	2024-10-02	0.454627	0.999978	0	0	1.42029	1.11958	CD40;DIABLO
NSL Complex (GO:0044545)	2024-10-02	0.454627	0.999978	0	0	1.42029	1.11958	MCRS1;KANSL1L
Alpha-Beta T Cell Receptor Complex (GO:0042105)	2024-10-02	0.454627	0.999978	0	0	1.42029	1.11958	NCOR2;TRBC2
Neuron Projection Cytoplasm (GO:0120111)	2024-10-02	0.454627	0.999978	0	0	1.42029	1.11958	MAP2;SOD1
Preribosome, Small Subunit Precursor (GO:0030688)	2024-10-02	0.454627	0.999978	0	0	1.42029	1.11958	TSR1;NOC4L
Condensed Nuclear Chromosome (GO:0000794)	2028-05-01	0.411284	0.970821	0	0	1.23518	1.09742	RGS12;KIFAP3;TUBG1;SMC4;NOL6
Calcium Channel Complex (GO:0034704)	1959-10-01	0.388282	0.954096	0	0	1.15972	1.09713	RYR1;PTPA;SMDT1;FKBP1B;CACNA2D2;CACNA1D;CALM3;CALM1;CACNA1H;CACNA1G
Cation Channel Complex (GO:0034703)	1953-09-01	0.397124	0.954096	0	0	1.16231	1.0734	RYR1;PTPA;SCNN1G;TRPC1;SCNN1A;FKBP1B;CALM3;CALM1;TRPM4
Sperm Flagellum (GO:0036126)	1960-10-01	0.409693	0.970821	0	0	1.13646	1.01412	IFT88;KIF9;SPEF2;CUL3;DNHD1;ATP1B1;CFAP65;IQCG;GAS8;SPACA9
Core Mediator Complex (GO:0070847)	2023-04-01	0.458773	0.999978	0	0	1.19606	0.931966	MED11;MED22;MED29;MED7
Microtubule Cytoskeleton (GO:0015630)	53/342	0.414634	0.973071	0	0	1.04242	0.917702	CEP57;MAST2;PYCARD;ACTR1A;ACTR1B;RUSC1;DBT;AKT1;KIF1C;KIF1A;KIFAP3;SYBU;CDK5RAP2;DYNC2H1;ANAPC7;ANXA11;TUBG2;KCNAB2;TUBG1;TMEM250;DNM1;NISCH;MZT2B;MZT2A;THAP6;KIF9;IFT43;KIFC2;MAP1A;BIRC5;KIFC3;GAS8;ZNF397;DYNC1I2;DCTN1;ARL3;ARL2;MTA1;KIF3A;CCT7;TBCD;DTNBP1;KLHL22;TBCA;TUBB4A;AGBL5;MAD2L2;EHD2;KATNBL1;TTLL1;ERCC2;CCSER2;MMS19
Secretory Granule Lumen (GO:0034774)	49/316	0.417938	0.97519	0	0	1.04311	0.910029	PYGB;CTSZ;PYGL;CLU;PYCARD;ALAD;ACTR1B;GM2A;PSMD2;TMSB4X;OSTF1;CEP290;ARSA;DBNL;ANXA2;DYNLT1;APRT;F8;CRISPLD2;PSMA2;PADI2;ALDOC;ALDOA;DOCK2;TOR4A;GRN;VCP;PDXK;PSMD13;GSTP1;MVP;PDGFB;CNN2;GSDMD;GSN;TRAPPC1;APOOL;JUP;PTGES2;IDH1;HUWE1;VEGFB;PRDX6;DERA;PFKL;MAN2B1;PTPN6;ACTR10;NIT2
Protein Kinase Complex (GO:1902911)	2017-03-01	0.478872	0.999978	0	0	1.21737	0.896373	IRS1;STRADB;IKBKE
Transcription Factor TFTC Complex (GO:0033276)	2017-03-01	0.478872	0.999978	0	0	1.21737	0.896373	ENY2;KAT2A;ATXN7L3
MLL3/4 Complex (GO:0044666)	2024-11-02	0.506714	0.999978	0	0	1.2624	0.858194	PAGR1;DPY30
TRAPPII Protein Complex (GO:1990071)	2024-11-02	0.506714	0.999978	0	0	1.2624	0.858194	TRAPPC4;TRAPPC9
Amphisome (GO:0044753)	2024-11-02	0.506714	0.999978	0	0	1.2624	0.858194	CHMP2A;CHMP6
Filopodium Membrane (GO:0031527)	2024-11-02	0.506714	0.999978	0	0	1.2624	0.858194	ITGA3;PALM
Microfibril (GO:0001527)	2024-11-02	0.506714	0.999978	0	0	1.2624	0.858194	EFEMP2;LTBP4
Mitochondrial Respiratory Chain Complex III (GO:0005750)	2024-11-02	0.506714	0.999978	0	0	1.2624	0.858194	UQCRQ;UQCRC1
Respiratory Chain Complex III (GO:0045275)	2024-11-02	0.506714	0.999978	0	0	1.2624	0.858194	UQCRQ;UQCRC1
Cdc73/Paf1 Complex (GO:0016593)	2024-05-01	0.55555	0.999978	0	0	1.42015	0.834759	PEX2
Box C/D RNP Complex (GO:0031428)	2024-05-01	0.55555	0.999978	0	0	1.42015	0.834759	NOP56
Cortical Endoplasmic Reticulum (GO:0032541)	2024-05-01	0.55555	0.999978	0	0	1.42015	0.834759	STIM1
Cytoplasmic Side Of Endosome Membrane (GO:0010009)	2024-05-01	0.55555	0.999978	0	0	1.42015	0.834759	RAB5A
Insulin-Responsive Compartment (GO:0032593)	2024-05-01	0.55555	0.999978	0	0	1.42015	0.834759	RAB13
Neuronal Dense Core Vesicle (GO:0098992)	2024-05-01	0.55555	0.999978	0	0	1.42015	0.834759	KIF1A
Nuclear Envelope Lumen (GO:0005641)	2024-05-01	0.55555	0.999978	0	0	1.42015	0.834759	SORL1
Postsynaptic Recycling Endosome (GO:0098837)	2024-05-01	0.55555	0.999978	0	0	1.42015	0.834759	GRIPAP1
Uniplex Complex (GO:1990246)	2024-05-01	0.55555	0.999978	0	0	1.42015	0.834759	SMDT1
Heterotrimeric G-protein Complex (GO:0005834)	2024-04-01	0.493513	0.999978	0	0	1.13619	0.802383	GNAZ;GNB1;GNAS;GNAI2
Vesicle Coat (GO:0030120)	1937-06-01	0.485213	0.999978	0	0	1.09956	0.795166	COPZ2;COPG2;MYCBPAP;COPG1;EPN1;COPE
9+2 Motile Cilium (GO:0097729)	1970-11-01	0.481481	0.999978	0	0	1.05921	0.774162	IFT88;KIF9;SPEF2;CUL3;DNHD1;ATP1B1;CFAP65;IQCG;GAS8;AK8;SPACA9
Clathrin-Coated Vesicle Membrane (GO:0030665)	14/90	0.483016	0.999978	0	0	1.04654	0.761573	FZD2;FZD4;AP2A1;AP2A2;EPN1;SLC2A8;VAMP8;VAMP7;AP2S1;MYCBPAP;APOE;LDLRAP1;KIAA0319;RAB5A
Mitotic Spindle (GO:0072686)	22/143	0.480435	0.999978	0	0	1.03297	0.757235	SPAG5;DCTN1;CUL3;KLHL22;CAPG;WDR62;PYCR3;HAUS5;TUBG1;TUBB4A;EML2;AGBL5;ATAT1;TBCK;KAT2B;KAT2A;FAM161A;KIFC2;TFDP2;KATNBL1;EFHC1;RTRAF
Extrinsic Component Of Cytoplasmic Side Of Plasma Membrane (GO:0031234)	1977-12-01	0.488461	0.999978	0	0	1.04882	0.751472	GNAZ;FARP1;GRAMD1A;CARMIL2;SNX18;GRAMD2A;SYAP1;GNB1;GNAS;KCNAB2;JAK3;GNAI2
High-Density Lipoprotein Particle (GO:0034364)	2018-03-01	0.518958	0.999978	0	0	1.13614	0.745232	APOE;CLU;PLTP
Kinetochore Microtubule (GO:0005828)	2018-03-01	0.518958	0.999978	0	0	1.13614	0.745232	CHMP2A;KNTC1;CHMP6
Preribosome, Large Subunit Precursor (GO:0030687)	2018-03-01	0.518958	0.999978	0	0	1.13614	0.745232	LAS1L;WDR12;FTSJ3
Sodium Channel Complex (GO:0034706)	2018-03-01	0.518958	0.999978	0	0	1.13614	0.745232	SCNN1G;SCNN1A;TRPM4
Endoplasmic Reticulum Lumen (GO:0005788)	43/284	0.49338	0.999978	0	0	1.01364	0.716115	TOR4A;COL18A1;ERO1B;H6PD;COL13A1;CSF1;PRKCSH;CTSZ;PDGFB;FSTL3;ADAMTS13;OS9;ADAMTSL4;APOE;UGGT2;UGGT1;CHGB;WNT4;MAPK3;ARSA;MBTPS1;CRTAP;ERAP2;IGFBP4;WFS1;LAMB2;GPX7;CNPY3;JMJD8;PDIA6;SUMF2;TSPAN15;F8;COL6A2;DNAJC10;COL6A1;VWA1;COL6A3;COL9A3;COL9A2;MELTF;MFGE8;PNPLA2
Clathrin-Coated Vesicle (GO:0030136)	1978-12-01	0.507523	0.999978	0	0	1.03286	0.700502	LMBRD1;SNX18;TNK2;RAB12;VPS33B;RAB13;AP2S1;AP2A1;ECE1;GPR107;AP2A2;AP1M1
Clathrin-Coated Endocytic Vesicle (GO:0045334)	13/85	0.513064	0.999978	0	0	1.02567	0.684488	FZD2;FZD4;AP2A1;AP2A2;SLC2A8;VAMP8;LMBRD1;VAMP7;AP2S1;APOE;LDLRAP1;KIAA0319;RAB5A
90S Preribosome (GO:0030686)	2024-12-02	0.555432	0.999978	0	0	1.1361	0.668034	TBL3;NOC4L
Cul4A-RING E3 Ubiquitin Ligase Complex (GO:0031464)	2024-12-02	0.555432	0.999978	0	0	1.1361	0.668034	TRPC4AP;DDB2
RNA Polymerase I Complex (GO:0005736)	2024-12-02	0.555432	0.999978	0	0	1.1361	0.668034	POLR2E;POLR2L
Set1C/COMPASS Complex (GO:0048188)	2024-12-02	0.555432	0.999978	0	0	1.1361	0.668034	BOD1;DPY30
Swr1 Complex (GO:0000812)	2024-12-02	0.555432	0.999978	0	0	1.1361	0.668034	RUVBL2;RUVBL1
Clathrin Coat Of Coated Pit (GO:0030132)	2024-12-02	0.555432	0.999978	0	0	1.1361	0.668034	AP2S1;AP2A2
Clathrin Vesicle Coat (GO:0030125)	2024-12-02	0.555432	0.999978	0	0	1.1361	0.668034	MYCBPAP;EPN1
npBAF Complex (GO:0071564)	2024-12-02	0.555432	0.999978	0	0	1.1361	0.668034	SMARCC2;SMARCD3
Tertiary Granule Membrane (GO:0070821)	1972-11-01	0.521274	0.999978	0	0	1.02436	0.667347	VAMP8;HGSNAT;TMEM63A;GAA;SNAP23;CYBA;NBEAL2;LAMTOR2;KCNAB2;TMC6;CLU
Endocytic Vesicle Membrane (GO:0030666)	24/159	0.516632	0.999978	0	0	1.00986	0.666937	FZD2;LRP1;FZD4;PTCH1;SNAP23;CYBA;AP2A1;AP2A2;SLC2A8;VAMP8;VAMP7;UBB;MDM2;AP2S1;PICK1;STX4;APOE;LDLRAP1;SEC22B;KIAA0319;RAB5A;CAMK2G;CACNG4;WNT4
Endoplasmic Reticulum Tubular Network (GO:0071782)	2026-04-01	0.559892	0.999978	0	0	1.03278	0.599021	ARV1;STIM1;REEP2;RNF41
Ficolin-1-Rich Granule Membrane (GO:0101003)	1960-09-01	0.552779	0.999978	0	0	1.00236	0.594199	LGALS3;TMEM179B;GAA;PRCP;NBEAL2;AP2A2;CLU;CD55;VPS35L
Nuclear Chromosome (GO:0000228)	14/95	0.569596	0.999978	0	0	0.981647	0.552499	SF3B3;MCRS1;GINS4;TUBG1;SMC4;SPIDR;NOL6;RUVBL2;RUVBL1;BIRC5;MCM5;RGS12;MCM6;KIFAP3
Specific Granule Lumen (GO:0035580)	1961-09-01	0.573836	0.999978	0	0	0.983031	0.545986	CNN2;GSDMD;PDXK;JUP;CTSZ;PTPN6;DOCK2;CEP290;NIT2
COPI-coated Vesicle (GO:0030137)	2024-06-01	0.6221	0.999978	0	0	1.13605	0.539231	KDELR2
Astral Microtubule (GO:0000235)	2024-06-01	0.6221	0.999978	0	0	1.13605	0.539231	FAM161A
Low-Density Lipoprotein Particle (GO:0034362)	2024-06-01	0.6221	0.999978	0	0	1.13605	0.539231	APOE
Macropinosome (GO:0044354)	2024-06-01	0.6221	0.999978	0	0	1.13605	0.539231	CARMIL2
Phosphatidylinositol 3-Kinase Complex, Class III (GO:0035032)	2024-06-01	0.6221	0.999978	0	0	1.13605	0.539231	VAC14
Pinosome (GO:0044352)	2024-06-01	0.6221	0.999978	0	0	1.13605	0.539231	CARMIL2
Secretory Granule Membrane (GO:0030667)	41/279	0.57749	0.999978	0	0	0.978193	0.53709	TMEM63A;SLC44A2;TMEM179B;BRI3;RAB3D;SNAP23;ITPR3;PRCP;PSEN1;AP2A2;ACRBP;CLU;LGALS3;CYB5R1;STK10;SYNGR1;RAP1A;RAB26;ALDH3B1;CPNE1;MLEC;CPNE3;CD55;AP1M1;TMEM184A;HGSNAT;GAA;NBEAL2;CYBA;TMC6;KCNAB2;DDOST;VAMP8;VAMP7;TMX3;RAB37;EXOC3;LAMTOR2;CYB561;CD44;VPS35L
ISWI-type Complex (GO:0031010)	2013-02-01	0.600624	0.999978	0	0	1.03275	0.526483	RBBP7;SMARCA1
Brahma Complex (GO:0035060)	2013-02-01	0.600624	0.999978	0	0	1.03275	0.526483	SMARCC2;SMARCD3
Mitotic Spindle Microtubule (GO:1990498)	2013-02-01	0.600624	0.999978	0	0	1.03275	0.526483	HAUS5;TUBG1
Azurophil Granule Lumen (GO:0035578)	13/89	0.583908	0.999978	0	0	0.97146	0.522656	PYGB;ARSA;GRN;VCP;TRAPPC1;ANXA2;PTGES2;PRDX6;PYCARD;GM2A;PADI2;MAN2B1;ACTR10
Histone Acetyltransferase Complex (GO:0000123)	2027-04-01	0.591248	0.999978	0	0	0.987814	0.519116	KAT2B;KAT2A;MCRS1;JADE2
Intermediate Filament (GO:0005882)	1969-10-01	0.595974	0.999978	0	0	0.962591	0.498197	FAM83H;SYNM;KRT80;BFSP1;MICAL1;FBF1;KRT8;KRT10;PPL;PLEC
Cytoplasmic Stress Granule (GO:0010494)	1976-11-01	0.597586	0.999978	0	0	0.961092	0.494825	RNF135;VCP;MCRIP1;PABPC4;DDX1;DHX36;CIRBP;PABPC1;PABPC1L;EIF3B;EIF4G1
Small Ribosomal Subunit (GO:0015935)	1942-06-01	0.615572	0.999978	0	0	0.946564	0.459277	RPS28;RPS29;RPS27L;RPSA;RPS20;MRPS6
Endocytic Vesicle (GO:0030139)	28/196	0.636894	0.999978	0	0	0.946168	0.426866	LRP1;GOLIM4;DYSF;AP2A1;AP2A2;RINL;UBB;AP2S1;APOE;RAB11FIP3;ABCD1;CAMK2G;CACNG4;WNT4;VPS9D1;PTCH1;ANXA11;MTOR;EHD2;LMBRD1;FMNL1;VAMP7;HEATR5A;RAB34;RAB13;MDM2;PICK1;RAB5A
nBAF Complex (GO:0071565)	2014-02-01	0.642254	0.999978	0	0	0.946635	0.419144	SMARCC2;SMARCD3
Golgi Lumen (GO:0005796)	14/100	0.649962	0.999978	0	0	0.924302	0.398228	SDC4;SDC3;RHBDF2;GOLIM4;PDGFB;MUC5B;HSPG2;MUC5AC;F8;MUC1;GPC1;CSPG4;AGRN;WNT4
U2-type Catalytic Step 2 Spliceosome (GO:0071007)	2029-04-01	0.649806	0.999978	0	0	0.908682	0.391716	PPIL1;SNRPD2;SNRPE;SNRPD3
Mitochondrial Ribosome (GO:0005761)	2022-03-01	0.660534	0.999978	0	0	0.896743	0.371885	MRPL40;MRPL57;MRPL43
NMDA Selective Glutamate Receptor Complex (GO:0017146)	2024-07-01	0.678689	0.999978	0	0	0.946653	0.366916	PTK2B
Astrocyte Projection (GO:0097449)	2024-07-01	0.678689	0.999978	0	0	0.946653	0.366916	PINK1
cis-Golgi Network Membrane (GO:0033106)	2024-07-01	0.678689	0.999978	0	0	0.946653	0.366916	BOK
Cytolytic Granule (GO:0044194)	2024-07-01	0.678689	0.999978	0	0	0.946653	0.366916	STXBP2
Cytoskeleton Of Presynaptic Active Zone (GO:0048788)	2024-07-01	0.678689	0.999978	0	0	0.946653	0.366916	RIMS3
Serine C-palmitoyltransferase Complex (GO:0017059)	2024-07-01	0.678689	0.999978	0	0	0.946653	0.366916	ORMDL2
Spherical High-Density Lipoprotein Particle (GO:0034366)	2024-07-01	0.678689	0.999978	0	0	0.946653	0.366916	CLU
Small-Subunit Processome (GO:0032040)	1973-10-01	0.669422	0.999978	0	0	0.901262	0.361713	RRP7A;NOP56;RPS28;TBL3;PDCD11;DIMT1;SPPL2B;FCF1;NOC4L;NOL6
Rough Endoplasmic Reticulum (GO:0005791)	1930-04-01	0.676896	0.999978	0	0	0.873682	0.340944	PSMD2;SUCO;UBA1;PSEN1
H4 Histone Acetyltransferase Complex (GO:1902562)	2015-02-01	0.680374	0.999978	0	0	0.873766	0.336499	MCRS1;KANSL1L
PRC1 Complex (GO:0035102)	2015-02-01	0.680374	0.999978	0	0	0.873766	0.336499	CBX7;PHC1
Chitosome (GO:0045009)	2015-02-01	0.680374	0.999978	0	0	0.873766	0.336499	OCA2;TPCN2
Melanosome Membrane (GO:0033162)	2015-02-01	0.680374	0.999978	0	0	0.873766	0.336499	OCA2;TPCN2
Myosin Filament (GO:0032982)	2015-02-01	0.680374	0.999978	0	0	0.873766	0.336499	MYH3;MYO18A
Pigment Granule Membrane (GO:0090741)	2015-02-01	0.680374	0.999978	0	0	0.873766	0.336499	OCA2;TPCN2
trans-Golgi Network Transport Vesicle (GO:0030140)	2015-02-01	0.680374	0.999978	0	0	0.873766	0.336499	RAB12;RAB13
Condensed Chromosome (GO:0000793)	1960-08-01	0.693398	0.999978	0	0	0.873512	0.319838	SLF1;EID3;NSMCE1;RGS12;KIFAP3;TUBG1;SMC4;NOL6
Platelet Alpha Granule (GO:0031091)	1989-12-01	0.697644	0.999978	0	0	0.884737	0.318546	TOR4A;CYB5R1;F8;TMX3;VAMP7;APOOL;TMSB4X;VPS33B;PDGFB;VEGFB;ALDOA;CLU
Cul2-RING Ubiquitin Ligase Complex (GO:0031462)	2023-03-01	0.690798	0.999978	0	0	0.851856	0.315108	ZER1;COMMD1;ELOC
Autophagosome (GO:0005776)	1983-11-01	0.715456	0.999978	0	0	0.867294	0.290401	ATG16L2;FTH1;ULK3;CHMP2A;HTT;TBC1D14;PIP4K2B;ATP13A2;CHMP6;UBQLN4;TECPR1
COPII-coated ER To Golgi Transport Vesicle (GO:0030134)	1976-10-01	0.719023	0.999978	0	0	0.860143	0.283728	F8;LMAN2L;LMAN2;CTSZ;USO1;TMED1;ERGIC3;SEC22B;CNIH3;ERGIC1
Keratin Filament (GO:0045095)	1939-05-01	0.714032	0.999978	0	0	0.835023	0.281258	FAM83H;KRT80;FBF1;KRT8;KRT10
Organelle Outer Membrane (GO:0031968)	23/170	0.73289	0.999978	0	0	0.88785	0.275909	CYB5B;FIS1;CYB5A;NLRX1;RETSAT;SLC44A2;ATP5MC2;ITPR3;PSEN1;TMEM53;ACACB;BPHL;MYO19;FAM210B;QTRT1;MAVS;PINK1;UBB;MSTO1;PIGBOS1;CLMN;TOMM7;BOK
Clathrin Coat (GO:0030118)	2016-02-01	0.715102	0.999978	0	0	0.811306	0.272056	MYCBPAP;EPN1
Dense Core Granule (GO:0031045)	2016-02-01	0.715102	0.999978	0	0	0.811306	0.272056	KIF1A;BAIAP3
Platelet Alpha Granule Membrane (GO:0031092)	2016-02-01	0.715102	0.999978	0	0	0.811306	0.272056	CYB5R1;TMX3
Protein Phosphatase Type 2A Complex (GO:0000159)	2016-02-01	0.715102	0.999978	0	0	0.811306	0.272056	PTPA;PPP2R3A
Nuclear Membrane (GO:0031965)	31/227	0.738568	0.999978	0	0	0.897308	0.271922	CUEDC2;RETSAT;ITGB4;ITPR3;TMEM53;CASC3;PSEN1;APEH;PHF8;CEP128;TM7SF2;DNAJB2;PAK1;TMEM147;SCRN1;CREB3L4;CLMN;CPNE1;ZBED1;TMEM38A;TXNL4A;ATP5MF;RAP1GAP2;TMEM120B;ANXA4;CEP131;TMC6;RANGAP1;INPP4A;GCHFR;RNF123
Vacuolar Proton-Transporting V-type ATPase Complex (GO:0016471)	2024-03-01	0.718981	0.999978	0	0	0.811243	0.267645	ATP6V1A;CCDC115;ATP6V1F
Apical Junction Complex (GO:0043296)	14/106	0.734824	0.999978	0	0	0.863715	0.266132	PATJ;JUP;FBF1;TBCD;SORBS1;F11R;OCEL1;PLEKHA7;PARD6A;CCDC85C;PARD3;RAB13;KIFC3;CGNL1
Caveola (GO:0005901)	1962-08-01	0.728778	0.999978	0	0	0.841061	0.2661	EHD2;IRS1;PTCH1;F2R;FLOT1;SORBS1;MAPK3;CD320
Dendrite (GO:0030425)	37/270	0.746082	0.999978	0	0	0.900752	0.263848	EPHB6;EPHA10;KCNC3;SYAP1;HTT;LRP4;KNDC1;CLU;STRN4;RBM3;PAK1;MAP2;DHX36;ADORA1;KIF1C;PTK2B;APOE;KIF1A;BSN;SPG11;PRKCG;FARP1;FZD4;KCNB1;WFS1;MCRS1;TRAPPC4;ACAD9;CRIPT;CPT1C;SOD1;GCHFR;MLPH;MAP1A;RGS12;CNIH3;RAB5A
Golgi Trans Cisterna (GO:0000138)	2024-08-01	0.726806	0.999978	0	0	0.811369	0.258905	YIPF2
Chylomicron (GO:0042627)	2024-08-01	0.726806	0.999978	0	0	0.811369	0.258905	APOE
Outer Dynein Arm (GO:0036157)	2024-08-01	0.726806	0.999978	0	0	0.811369	0.258905	DNAL1
Perineuronal Net (GO:0072534)	2024-08-01	0.726806	0.999978	0	0	0.811369	0.258905	HAPLN3
Phosphatidylinositol 3-Kinase Complex, Class I (GO:0097651)	2024-08-01	0.726806	0.999978	0	0	0.811369	0.258905	PIK3CD
Phosphatidylinositol 3-Kinase Complex, Class IA (GO:0005943)	2024-08-01	0.726806	0.999978	0	0	0.811369	0.258905	PIK3CD
Pseudopodium (GO:0031143)	2024-08-01	0.726806	0.999978	0	0	0.811369	0.258905	VAMP7
Cytoskeleton (GO:0005856)	84/599	0.761525	0.999978	0	0	0.924328	0.251817	FHOD3;SYNM;ODF3L2;SPPL2B;MAST2;CLU;TRIOBP;LIMD2;UXT;EPB41L4B;ACTR1A;BAIAP2L1;ACTR1B;OPHN1;RUSC1;CFL2;DBT;AKT1;KNTC1;KIFAP3;SYNPO;CDK5RAP2;ANAPC7;TPM3;KRT8;CASK;TUBG2;TMEM250;ANK1;IQCG;NISCH;THAP6;IFT43;DGKQ;RARA;BIRC5;ALDOC;ITGB1BP1;KIFC3;ALDOA;PLEC;ZNF397;PSMD10;NOTCH3;KRT80;STOML2;TMEM63B;DCTN1;ARL3;MVP;ARL2;CAPG;PPL;CNN2;PDLIM1;EPB41L5;EPB41L1;KIF3A;MICAL1;FLNB;VILL;APBB3;MAPK3;CARMIL2;GSN;JUP…
INO80-type Complex (GO:0097346)	2025-03-01	0.745124	0.999978	0	0	0.774323	0.22781	RUVBL2;MCRS1;RUVBL1
Cytosolic Small Ribosomal Subunit (GO:0022627)	1941-05-01	0.755282	0.999978	0	0	0.788539	0.221315	RPS28;RPS29;RPS27L;RPSA;RPS20
Desmosome (GO:0030057)	2017-02-01	0.746599	0.999978	0	0	0.757175	0.221267	JUP;UBA1
Voltage-Gated Potassium Channel Complex (GO:0008076)	1973-09-01	0.783477	0.999978	0	0	0.798147	0.194759	KCNK6;KCND1;KCNB1;KCNC3;KCNS3;KCNMB4;KCNN1;KCNAB2;KCNAB3
Multivesicular Body (GO:0005771)	1950-06-01	0.77927	0.999978	0	0	0.774096	0.193058	SLC9A8;CHMP2A;ATP13A2;APOE;CHMP6;SORL1
Intermediate Filament Cytoskeleton (GO:0045111)	1981-10-01	0.790319	0.999978	0	0	0.799334	0.188098	PSMD10;SYNM;KRT80;CARMIL2;BFSP1;MICAL1;KRT8;KRT10;PPL;PLEC
Autolysosome (GO:0044754)	2024-09-01	0.767719	0.999978	0	0	0.709906	0.187651	FTH1
bBAF Complex (GO:0140092)	2024-09-01	0.767719	0.999978	0	0	0.709906	0.187651	SMARCC2
Perisynaptic Extracellular Matrix (GO:0098966)	2024-09-01	0.767719	0.999978	0	0	0.709906	0.187651	HAPLN3
Pi-Body (GO:0071546)	2024-09-01	0.767719	0.999978	0	0	0.709906	0.187651	TDRKH
Sodium:Potassium-Exchanging ATPase Complex (GO:0005890)	2024-09-01	0.767719	0.999978	0	0	0.709906	0.187651	ATP1B1
Platelet Alpha Granule Lumen (GO:0031093)	1966-08-01	0.790906	0.999978	0	0	0.782872	0.183643	TOR4A;F8;APOOL;TMSB4X;PDGFB;VEGFB;ALDOA;CLU
Nucleolus (GO:0005730)	107/771	0.820295	0.999978	0	0	0.912167	0.180692	ZNF692;ZNF175;TMEM179B;POP4;SPPL2B;PRDM5;RRP1;FCF1;NUCKS1;PWP1;PYCARD;RDM1;GOLGA3;NUB1;CPNE3;NUDT16;SNRNP35;ZNF202;AGTPBP1;DIMT1;METTL1;PIH1D1;CASK;ZBTB33;CYB561A3;PIMREG;MIF4GD;FTSJ3;COX7A2L;EID3;DGKQ;ZNF397;ARL2;ABCB8;XPC;NMD3;ANAPC11;RRP7A;PDCD11;OARD1;NACC2;LLPH;ZBED6;ZBTB14;XRCC1;UPF3A;TBCA;POLA1;TBL3;CPS1;RIOX2;MDM2;RAD17;ATM;CUTC;POMT2;ZNF771;TOP2B;ITGB4;PHF1;PHF8;SMG6;SNAPC5;MRPL40;CPT2;S…
Polymeric Cytoskeletal Fiber (GO:0099513)	35/265	0.813955	0.999978	0	0	0.862747	0.177597	CEP57;DYNC1I2;SYNM;DCTN1;PPL;PYCARD;PAK1;MTA1;KIF3A;MICAL1;KIF1C;KIF1A;CCT7;GAS2L1;SYBU;CDK5RAP2;DYNC2H1;TPM3;KRT8;TBCD;MICAL2;TUBG2;KRT10;KCNAB2;TUBG1;TUBB4A;DNM1;AIF1L;KIF9;BFSP1;KIFC2;TTLL1;MAP1A;GAS8;PLEC
Plasma Membrane Raft (GO:0044853)	1982-10-01	0.802855	0.999978	0	0	0.788185	0.17307	EHD2;STIM1;IRS1;PRKAR1A;PTCH1;F2R;FLOT1;LRP4;MAPK3;CD320
Cul4-RING E3 Ubiquitin Ligase Complex (GO:0080008)	1935-04-01	0.790041	0.999978	0	0	0.732549	0.17264	DCAF17;DCAF11;TRPC4AP;DDB2
Autophagosome Membrane (GO:0000421)	1935-04-01	0.790041	0.999978	0	0	0.732549	0.17264	ATG16L2;CHMP2A;CHMP6;TECPR1
Endoplasmic reticulum-Golgi Intermediate Compartment Membrane (GO:0033116)	1952-06-01	0.810659	0.999978	0	0	0.740353	0.155405	F8;CTSZ;MGAT1;SEC22B;CNIH3;CD55
Cortical Actin Cytoskeleton (GO:0030864)	1944-05-01	0.808536	0.999978	0	0	0.727754	0.15467	LASP1;GSN;MLPH;FLOT1;SPTBN2
cis-Golgi Network (GO:0005801)	1960-07-01	0.813872	0.999978	0	0	0.749607	0.154383	TRAPPC6A;ANGEL1;GBF1;GOLIM4;COPZ2;KDELR2;BOK
AMPA Glutamate Receptor Complex (GO:0032281)	2019-02-01	0.800671	0.999978	0	0	0.668017	0.148503	CNIH3;CACNG4
T Cell Receptor Complex (GO:0042101)	2019-02-01	0.800671	0.999978	0	0	0.668017	0.148503	NCOR2;TRBC2
Smooth Endoplasmic Reticulum (GO:0005790)	2019-02-01	0.800671	0.999978	0	0	0.668017	0.148503	RYR1;PSEN1
Golgi Medial Cisterna (GO:0005797)	2024-10-01	0.802507	0.999978	0	0	0.630991	0.138827	YIPF2
Nuclear Inclusion Body (GO:0042405)	2024-10-01	0.802507	0.999978	0	0	0.630991	0.138827	SLF1
Proton-Transporting V-type ATPase, V1 Domain (GO:0033180)	2024-10-01	0.802507	0.999978	0	0	0.630991	0.138827	ATP6V1F
Vacuolar Proton-Transporting V-type ATPase, V1 Domain (GO:0000221)	2024-10-01	0.802507	0.999978	0	0	0.630991	0.138827	ATP6V1F
Phagocytic Vesicle Membrane (GO:0030670)	1945-05-01	0.824091	0.999978	0	0	0.709518	0.137274	VAMP8;SNAP23;STX4;CYBA;SEC22B
Glutamatergic Synapse (GO:0098978)	1978-09-01	0.844438	0.999978	0	0	0.740092	0.125138	BCR;GRIPAP1;RAP1A;OPHN1;PIN1;STX4;APOE;BSN;HRAS
H4/H2A Histone Acetyltransferase Complex (GO:0043189)	2029-03-01	0.830686	0.999978	0	0	0.655042	0.121513	MRGBP;RUVBL2;RUVBL1
NuA4 Histone Acetyltransferase Complex (GO:0035267)	2029-03-01	0.830686	0.999978	0	0	0.655042	0.121513	MRGBP;RUVBL2;RUVBL1
Nuclear Lumen (GO:0031981)	106/780	0.876435	0.999978	0	0	0.889382	0.117303	ZNF692;ZNF175;TMEM179B;POP4;SPPL2B;PRDM5;RRP1;FCF1;NUCKS1;PWP1;PYCARD;RDM1;GOLGA3;NUB1;CPNE3;NUDT16;SNRNP35;ZNF202;AGTPBP1;DIMT1;METTL1;PIH1D1;CASK;ZBTB33;CYB561A3;PIMREG;MIF4GD;FTSJ3;COX7A2L;EID3;DGKQ;ZNF397;ARL2;ABCB8;XPC;NMD3;ANAPC11;RRP7A;PDCD11;OARD1;NACC2;LLPH;ZBED6;ZBTB14;XRCC1;UPF3A;TBCA;POLA1;TBL3;CPS1;RIOX2;MDM2;RAD17;ATM;CUTC;POMT2;ZNF771;TOP2B;ITGB4;PHF1;PHF8;SMG6;SNAPC5;MRPL40;CPT2;S…
Basolateral Plasma Membrane (GO:0016323)	21/171	0.865227	0.999978	0	0	0.793757	0.114907	ABCC3;ABCC1;ANXA2;LRP1;CD81;PDGFB;CASK;SLC4A11;SLC4A2;ABCC10;ANK1;LIN7B;ERBB3;PDZD11;FLOT1;SLC29A4;STX4;RHCG;STX2;CD44;SLC29A2
Cortical Cytoskeleton (GO:0030863)	1963-07-01	0.851454	0.999978	0	0	0.709324	0.114066	LASP1;RIMS3;GSN;MLPH;FLOT1;BSN;SPTBN2
Golgi-associated Vesicle (GO:0005798)	1947-05-01	0.852122	0.999978	0	0	0.675652	0.108122	AP1G2;CCDC115;SPPL2B;RAB12;RAB13
Cell-Cell Contact Zone (GO:0044291)	1947-05-01	0.852122	0.999978	0	0	0.675652	0.108122	PAK1;JUP;FLOT1;ATP1B1;FGFRL1
U2-type Catalytic Step 1 Spliceosome (GO:0071006)	2024-11-01	0.832086	0.999978	0	0	0.567858	0.104383	SNRNP200
Early Phagosome (GO:0032009)	2024-11-01	0.832086	0.999978	0	0	0.567858	0.104383	RAB5A
Intracellular Vesicle (GO:0097708)	2024-11-01	0.832086	0.999978	0	0	0.567858	0.104383	ABCA13
Mitochondrial Outer Membrane (GO:0005741)	18/151	0.881149	0.999978	0	0	0.767327	0.0970888	CYB5B;FIS1;CYB5A;NLRX1;SLC44A2;ATP5MC2;ACACB;BPHL;MYO19;FAM210B;QTRT1;MAVS;PINK1;UBB;MSTO1;PIGBOS1;TOMM7;BOK
Potassium Channel Complex (GO:0034705)	1981-09-01	0.873976	0.999978	0	0	0.709129	0.0955216	KCNK6;KCND1;KCNB1;KCNC3;KCNS3;KCNMB4;KCNN1;KCNAB2;KCNAB3
Intercalated Disc (GO:0014704)	1931-03-01	0.86334	0.999978	0	0	0.608182	0.0893703	PAK1;JUP;ATP1B1
Voltage-Gated Calcium Channel Complex (GO:0005891)	1949-05-01	0.876332	0.999978	0	0	0.644865	0.0851288	CATSPERG;CACNA2D2;CACNA1D;CACNA1H;CACNA1G
beta-catenin-TCF Complex (GO:1990907)	2024-12-01	0.857237	0.999978	0	0	0.516204	0.0795169	PYGO2
Cytoplasmic Side Of Lysosomal Membrane (GO:0098574)	2024-12-01	0.857237	0.999978	0	0	0.516204	0.0795169	BORCS8
Actin Cytoskeleton (GO:0015629)	41/327	0.909188	0.999978	0	0	0.811691	0.0772753	NOTCH3;STOML2;TMEM63B;SPPL2B;CAPG;TRIOBP;LIMD2;CNN2;PAK1;LASP1;BAIAP2L1;OPHN1;MICAL1;CFL2;SH3PXD2B;FLOT1;FLNB;KNTC1;VILL;SYNPO;GAS2L1;APBB3;SPTBN2;CARMIL2;DBNL;GSN;TPM3;MICAL2;CASK;EFR3B;MYO19;IQCG;AIF1L;KIF9;MLPH;MYO1C;AXL;RARA;ALDOA;KPTN;MSRB1
Phagocytic Vesicle (GO:0045335)	11/100	0.899706	0.999978	0	0	0.700927	0.0740792	VAMP8;FMNL1;VAMP7;RAB34;SNAP23;ANXA11;CYBA;STX4;SEC22B;RAB5A;MTOR
Golgi-associated Vesicle Membrane (GO:0030660)	2023-02-01	0.878974	0.999978	0	0	0.540648	0.0697434	SPPL2B;KDELR2
Tight Junction (GO:0070160)	1993-10-01	0.906023	0.999978	0	0	0.683283	0.0674335	PATJ;PARD6A;PARD3;RAB13;TBCD;F11R;SIPA1L3;PRKCZ;CGNL1;OCEL1
Golgi Cisterna (GO:0031985)	1951-05-01	0.897083	0.999978	0	0	0.616754	0.0669841	NECAB3;YIPF2;RAB34;B3GALT6;SORL1
Ionotropic Glutamate Receptor Complex (GO:0008328)	1933-03-01	0.890318	0.999978	0	0	0.567569	0.0659386	PTK2B;CNIH3;CACNG4
Serine/Threonine Protein Kinase Complex (GO:1902554)	1960-06-01	0.902478	0.999978	0	0	0.630373	0.0646829	CCNB3;PARD6A;STRADB;PARD3;IKBKE;PRKCZ
CatSper Complex (GO:0036128)	2013-01-01	0.878621	0.999978	0	0	0.47316	0.0612277	CATSPERG
Acetylcholine-Gated Channel Complex (GO:0005892)	2013-01-01	0.878621	0.999978	0	0	0.47316	0.0612277	CHRNB1
Glial Cell Projection (GO:0097386)	2013-01-01	0.878621	0.999978	0	0	0.47316	0.0612277	PINK1
Microvillus Membrane (GO:0031528)	2013-01-01	0.878621	0.999978	0	0	0.47316	0.0612277	SYTL1
Septin Cytoskeleton (GO:0032156)	2013-01-01	0.878621	0.999978	0	0	0.47316	0.0612277	TMEM250
Septin Ring (GO:0005940)	2013-01-01	0.878621	0.999978	0	0	0.47316	0.0612277	TMEM250
P Granule (GO:0043186)	2024-02-01	0.893519	0.999978	0	0	0.516043	0.0581001	TDRKH;HENMT1
Excitatory Synapse (GO:0060076)	2024-02-01	0.893519	0.999978	0	0	0.516043	0.0581001	ITGA3;BSN
Focal Adhesion (GO:0005925)	48/387	0.936228	0.999978	0	0	0.801062	0.0527869	FBLN7;FOCAD;CD151;LRP1;ITGB4;CD81;RPLP1;RPLP0;SNAP23;ASAP3;ARL2;FHL3;CD99L2;SLC4A2;TRIOBP;CNN2;PDLIM1;LASP1;RRAS;YWHAQ;FLRT1;CAPN5;ANXA6;FLOT1;PTK2B;FLNB;CPNE3;PIP5K1C;TNS3;TNS2;MAPK3;TLE2;FZD2;GSN;JUP;ITGA3;CASK;SORBS1;HSPG2;SORBS3;AIF1L;PTK7;RPS29;CSPG4;ITGB1BP1;PABPC1;CD44;PLEC
Euchromatin (GO:0000791)	1944-04-01	0.912353	0.999978	0	0	0.567425	0.0520491	RUVBL2;DNMT3A;PSIP1;PADI2
Endosome Lumen (GO:0031904)	2025-02-01	0.906423	0.999978	0	0	0.493577	0.0484936	AP4S1;CTSB
RSC-type Complex (GO:0016586)	2014-01-01	0.896803	0.999978	0	0	0.436737	0.0475691	SMARCC2
Endopeptidase Complex (GO:1905369)	2014-01-01	0.896803	0.999978	0	0	0.436737	0.0475691	CASP9
Triglyceride-Rich Plasma Lipoprotein Particle (GO:0034385)	2014-01-01	0.896803	0.999978	0	0	0.436737	0.0475691	APOE
Very-Low-Density Lipoprotein Particle (GO:0034361)	2014-01-01	0.896803	0.999978	0	0	0.436737	0.0475691	APOE
Bicellular Tight Junction (GO:0005923)	1981-08-01	0.932467	0.999978	0	0	0.621457	0.0434532	PATJ;PARD6A;PARD3;RAB13;TBCD;F11R;CGNL1;OCEL1
Acrosomal Vesicle (GO:0001669)	1964-06-01	0.931841	0.999978	0	0	0.586761	0.0414212	SLC9A8;SCNN1A;DKKL1;CFAP65;PPFIA3;SPACA9
U2-type Prespliceosome (GO:0071004)	2015-01-01	0.912262	0.999978	0	0	0.405518	0.0372379	PRPF40B
Axonal Growth Cone (GO:0044295)	2015-01-01	0.912262	0.999978	0	0	0.405518	0.0372379	FKBP4
Cation-Transporting ATPase Complex (GO:0090533)	2015-01-01	0.912262	0.999978	0	0	0.405518	0.0372379	ATP1B1
Exocytic Vesicle (GO:0070382)	2015-01-01	0.912262	0.999978	0	0	0.405518	0.0372379	SYTL1
Prespliceosome (GO:0071010)	2015-01-01	0.912262	0.999978	0	0	0.405518	0.0372379	PRPF40B
Secondary Lysosome (GO:0005767)	2015-01-01	0.912262	0.999978	0	0	0.405518	0.0372379	FTH1
Cell-Substrate Junction (GO:0030055)	48/395	0.954305	0.999978	0	0	0.782218	0.0365862	FBLN7;FOCAD;CD151;LRP1;ITGB4;CD81;RPLP1;RPLP0;SNAP23;ASAP3;ARL2;FHL3;CD99L2;SLC4A2;TRIOBP;CNN2;PDLIM1;LASP1;RRAS;YWHAQ;FLRT1;CAPN5;ANXA6;FLOT1;PTK2B;FLNB;CPNE3;PIP5K1C;TNS3;TNS2;MAPK3;TLE2;FZD2;GSN;JUP;ITGA3;CASK;SORBS1;HSPG2;SORBS3;AIF1L;PTK7;RPS29;CSPG4;ITGB1BP1;PABPC1;CD44;PLEC
Asymmetric Synapse (GO:0032279)	14/133	0.94662	0.999978	0	0	0.66668	0.0365725	NSF;KCND1;DTNB;RPLP0;CRIPT;DTNBP1;TSC2;LRP4;INSYN2B;INPP4A;ARHGEF9;PICK1;PTK2B;LZTS3
Axon (GO:0030424)	23/205	0.950896	0.999978	0	0	0.715621	0.0360317	PTPRS;KCNB1;DCTN1;KCNC3;SSNA1;SYAP1;DTNBP1;HTT;CIB1;PARK7;CPT1C;PAK1;PINK1;PTK7;MAP1A;DHX36;PPT1;KIF1C;KIF1A;BSN;LDLRAP1;RAB5A;SPG11
Postsynaptic Density (GO:0014069)	16/151	0.953464	0.999978	0	0	0.671432	0.0319965	NSF;PTPRS;KCND1;DTNB;RPLP0;CRIPT;DTNBP1;TSC2;LRP4;INSYN2B;INPP4A;ARHGEF9;PICK1;PTK2B;CACNG4;LZTS3
Intracellular Non-Membrane-Bounded Organelle (GO:0043232)	158/1195	0.964762	0.999978	0	0	0.857926	0.030777	FHOD3;ZNF692;ZNF175;TMEM179B;POP4;SPPL2B;PRDM5;RRP1;FCF1;NUCKS1;CLU;PWP1;UXT;PYCARD;RDM1;GOLGA3;NUB1;CPNE3;NUDT16;SNRNP35;ZNF202;CDK5RAP2;AGTPBP1;ANAPC7;CCDC78;DIMT1;TPM3;METTL1;PIH1D1;RECQL;CASK;DYRK1B;ANXA11;ZBTB33;CYB561A3;PIMREG;ANK1;MIF4GD;FTSJ3;COX7A2L;EID3;DGKQ;PSMD10;ZNF397;VCP;ARL2;ABCB8;XPC;NMD3;PPL;ANAPC11;CNN2;RRP7A;EPB41L5;IRAK1;PDCD11;EPB41L1;OARD1;NACC2;LLPH;ZBED6;GCN1;JUP;ZBTB14;X…
Dendrite Membrane (GO:0032590)	2028-02-01	0.936878	0.999978	0	0	0.436549	0.0284641	KCNB1;KCNC3
Polysomal Ribosome (GO:0042788)	2028-02-01	0.936878	0.999978	0	0	0.436549	0.0284641	RPS28;RPS29
Neuron Projection (GO:0043005)	69/557	0.96601	0.999978	0	0	0.798474	0.0276125	EPHB6;NRSN2;PTPRS;KCNC3;SYAP1;CIB1;KNDC1;PARK7;RBM3;STMN1;ADORA1;KIF1C;KIF1A;LDLRAP1;BSN;SPG11;FBXO7;PRKCG;CHRNB1;UNC13A;ACAD9;SYP;CPT1C;RHOC;ANK1;GCHFR;VAMP7;PEX6;MAP1A;PICK1;PSMD10;EPHA10;DCTN1;SSNA1;OPRL1;HTT;LRP4;PSEN1;STRN4;PAK1;UBB;MAP2;DHX36;INPP5K;KCNN1;PTK2B;APOE;CAMK2G;BBS2;MPST;FARP1;FZD4;KCNB1;WFS1;MCRS1;TRAPPC4;LIMK1;CRIPT;DTNBP1;CPEB1;PINK1;MLPH;PTK7;RAB13;PPT1;ATP13A2;RGS12;CNIH3;R…
SWI/SNF Complex (GO:0016514)	2029-02-01	0.944744	0.999978	0	0	0.420356	0.0238937	SMARCD3;SMARCC2
Protein Serine/Threonine Phosphatase Complex (GO:0008287)	2029-02-01	0.944744	0.999978	0	0	0.420356	0.0238937	PTPA;PPP2R3A
Germ Plasm (GO:0060293)	2017-01-01	0.936581	0.999978	0	0	0.354786	0.0232452	HENMT1
Chromosome (GO:0005694)	17/164	0.966733	0.999978	0	0	0.654914	0.0221579	RRP1;RECQL;DYRK1B;BRCA1;MLH1;SPIDR;CENPB;FTSJ3;MAD2L2;WRN;RECQL5;CENPH;POLR1A;ERCC4;BIRC5;LLPH;ZNF202
Cell-Cell Junction (GO:0005911)	34/299	0.970616	0.999978	0	0	0.725643	0.0216417	PTPRU;PATJ;COL13A1;FBF1;SNAP23;PARK7;F11R;PRKCZ;LIN7B;FGFRL1;VSIG10;CNN2;PDLIM1;PAK1;BAIAP2L1;PARD6A;CCDC85C;PDZD11;FLRT1;NPHP1;FLOT1;KRIT1;NPHP4;JUP;ANXA2;HEG1;CASK;SORBS1;RPGRIP1L;CDC42BPB;PTK7;PARD3;UBA1;FGFR4
Cornified Envelope (GO:0001533)	1941-03-01	0.956572	0.999978	0	0	0.44787	0.0198849	JUP;KRT10;PPL
Actin Filament (GO:0005884)	1971-06-01	0.964881	0.999978	0	0	0.523355	0.0187104	PAK1;TPM3;MICAL1;MICAL2;GAS2L1;AIF1L
Cytosolic Large Ribosomal Subunit (GO:0022625)	1952-04-01	0.962769	0.999978	0	0	0.472631	0.0179323	RPL39L;RPLP0P6;RPLP1;RPLP0
Large Ribosomal Subunit (GO:0015934)	1952-04-01	0.962769	0.999978	0	0	0.472631	0.0179323	RPL39L;RPLP0P6;RPLP1;RPLP0
Transcription Factor TFIID Complex (GO:0005669)	1942-03-01	0.961494	0.999978	0	0	0.43636	0.0171344	GTF2H2;PAAF1;GTF2H5
Nuclear Inner Membrane (GO:0005637)	1931-02-01	0.957762	0.999978	0	0	0.391319	0.0168879	TMEM120B;TM7SF2
Synaptic Membrane (GO:0097060)	1931-02-01	0.957762	0.999978	0	0	0.391319	0.0168879	ITGA3;LRP4
Membrane Raft (GO:0045121)	17/169	0.976453	0.999978	0	0	0.633183	0.015088	STOML2;ANXA2;LRP4;PSEN1;TNFRSF11A;SORBS1;CLIP3;MYO1C;STIM1;PRKAR1A;ORC3;GPC1;PPT1;FLOT1;TPP1;CD24;CD55
GABA-ergic Synapse (GO:0098982)	2019-01-01	0.954161	0.999978	0	0	0.315328	0.014796	BSN
Coated Vesicle Membrane (GO:0030662)	1955-04-01	0.973402	0.999978	0	0	0.44475	0.0119896	USO1;KDELR2;SEC22B;CNIH3
Platelet Dense Granule (GO:0042827)	2020-01-01	0.96103	0.999978	0	0	0.298715	0.0118739	HPS4
Collagen-Containing Extracellular Matrix (GO:0062023)	42/373	0.984814	0.999978	0	0	0.716755	0.0109684	COL18A1;CD151;COL13A1;SDC3;CTSZ;PDGFB;LTBP4;FBLN1;CLU;LOXL2;LGALS4;LGALS3;EFEMP2;ADAMTSL4;GPC1;ANXA6;APOE;CTSF;CTSB;EGFL7;ANXA2;LAMB2;ANXA4;APLP1;ANXA11;CASK;HSPG2;KAZALD1;COL6A2;COL6A1;VWA1;COL6A3;COL9A3;CSPG4;MXRA7;COL9A2;CRELD1;MFGE8;AGRN;ZP3;MATN2;BCAT2
Postsynaptic Density Membrane (GO:0098839)	1934-02-01	0.971927	0.999978	0	0	0.354571	0.0100962	PTPRS;CACNG4
Endocytic Vesicle Lumen (GO:0071682)	2021-01-01	0.966869	0.999978	0	0	0.283762	0.0095606	APOE
Pericentric Heterochromatin (GO:0005721)	2021-01-01	0.966869	0.999978	0	0	0.283762	0.0095606	HELLS
Monoatomic Ion Channel Complex (GO:0034702)	1936-02-01	0.97869	0.999978	0	0	0.333674	0.00718746	CHRNB1;TRPC1
Filopodium (GO:0030175)	1960-04-01	0.985049	0.999978	0	0	0.404921	0.00609974	ITGA3;MAP2;PALM;ANTXR1
Transport Vesicle Membrane (GO:0030658)	1960-04-01	0.985049	0.999978	0	0	0.404921	0.00609974	RAB1A;USO1;SEC22B;CNIH3
Ribosome (GO:0005840)	1961-04-01	0.986704	0.999978	0	0	0.397794	0.00532447	RPS28;RPS29;RRBP1;GCN1
Postsynaptic Specialization Membrane (GO:0099634)	1938-02-01	0.983861	0.999978	0	0	0.3151	0.0051268	PTPRS;CACNG4
Adherens Junction (GO:0005912)	13/150	0.992484	0.999978	0	0	0.53697	0.00405126	JUP;ANXA2;SNAP23;PARK7;SORBS1;LIN7B;PLEKHA7;PDLIM1;BAIAP2L1;CCDC85C;PARD3;FLOT1;KIFC3
Golgi Cis Cisterna (GO:0000137)	2026-01-01	0.985287	0.999978	0	0	0.226943	0.00336375	NECAB3
Lumenal Side Of Endoplasmic Reticulum Membrane (GO:0098553)	2027-01-01	0.987492	0.999978	0	0	0.218201	0.00274641	SPPL2B
ER To Golgi Transport Vesicle Membrane (GO:0012507)	1955-03-01	0.992467	0.999978	0	0	0.32702	0.00247269	USO1;SEC22B;CNIH3
Catenin Complex (GO:0016342)	2028-01-01	0.989367	0.999978	0	0	0.210108	0.00224606	JUP
Intracellular Membrane-Bounded Organelle (GO:0043231)	713/5175	0.997686	0.999978	0	0	0.878761	0.00203548	JRK;RRP1;TESK1;THYN1;SMC4;ABCA13;ALKBH3;PSMD8;PSMD4;HENMT1;CREB3L4;PSMD2;ZXDB;CREB3L2;AKT1;AP1S1;PIP4K2B;AP1S3;GAMT;PIH1D1;MRTFB;RFX2;ZNF10;SND1;MED7;RUFY1;NISCH;EID2;EID3;VPS25;GPLD1;ASF1B;PDXDC1;SHMT1;CDCA7;AGAP2;ZNF22;XPC;COPS7A;WDR62;C9ORF78;PRDM11;OAZ1;ANAPC11;PRDX5;WDR70;LTA4H;ZNF268;LHPP;HEXIM1;GSTM3;ABCA2;ZNF263;F8A1;PHC1;WDR59;JUP;CCZ1B;GTF2IRD2;FZD7;INCA1;IRF2BP1;NFATC2;ABCA7;UPF3A;PRDX…
Myofibril (GO:0030016)	2029-01-01	0.990961	0.999978	0	0	0.202592	0.00183965	TNNI3
Microvillus (GO:0005902)	1958-03-01	0.994905	0.999978	0	0	0.309127	0.00157889	MYO1C;SYTL1;CD44
Lipid Droplet (GO:0005811)	1982-05-01	0.996219	0.999978	0	0	0.367777	0.00139331	VCP;ANXA2;IRAK1;RAB40C;PNPLA2
Nucleus (GO:0005634)	609/4487	0.998762	0.999978	0	0	0.86441	0.0010705	JRK;RRP1;TESK1;THYN1;SMC4;ALKBH3;PSMD8;PSMD4;HENMT1;CREB3L4;PSMD2;ZXDB;CREB3L2;AKT1;PIP4K2B;GAMT;PIH1D1;MRTFB;RFX2;ZNF10;SND1;MED7;EID2;EID3;VPS25;ASF1B;SHMT1;CDCA7;AGAP2;ZNF22;XPC;COPS7A;WDR62;C9ORF78;PRDM11;OAZ1;ANAPC11;PRDX5;WDR70;LTA4H;ZNF268;LHPP;HEXIM1;GSTM3;ZNF263;F8A1;PHC1;JUP;GTF2IRD2;INCA1;IRF2BP1;NFATC2;UPF3A;PRDX6;EHD2;FIBP;CPEB1;NPLOC4;PPT1;CDK10;RAD17;MMS19;PKIG;CDKN1C;FANK1;CEP57;R…
Heterochromatin (GO:0000792)	1949-02-01	0.996616	0.999978	0	0	0.241196	0.000818	HELLS;ORC2
Cyclin-Dependent Protein Kinase Holoenzyme Complex (GO:0000307)	1940-01-01	0.998484	0.999978	0	0	0.145356	0.00022	CCNB3
Actin-Based Cell Projection (GO:0098858)	1984-02-01	0.999978	0.999978	0	0	0.137961	3.05e-06	MYO1C;CD44
