# Supplementary material for: Targeting myoferlin in ER/Golgi vesicle trafficking reprograms pancreatic cancer-associated fibroblasts
Source: EMBO J. 2025 Oct 8;44(22):6425–65. doi: 10.1038/s44318-025-00570-6 (PMC12623807; doi:10.1038/s44318-025-00570-6)
Supplement: Supplementary file 16 — Figure EV7 Source Data [file 44318_2025_570_MOESM16_ESM.zip]

Archive with 19 entries (14 files):
- FigEV7/
- FigEV7/.DS_Store
- FigEV7/Images/
- FigEV7/Images/D/
- FigEV7/Images/D/.DS_Store
- FigEV7/Images/D/Fig_EV7_panel_d_RP296bis_0nM_2_blue.jpg
- FigEV7/Images/D/Fig_EV7_panel_d_RP296bis_0nM_2_green.jpg
- FigEV7/Images/D/Fig_EV7_panel_d_RP296bis_10nM_5_blue.jpg
- FigEV7/Images/D/Fig_EV7_panel_d_RP296bis_10nM_5_green.jpg
- FigEV7/Images/D/Fig_EV7_panel_d_RP296bis_1nM_1_blue.jpg
- FigEV7/Images/D/Fig_EV7_panel_d_RP296bis_1nM_1_green.jpg
- FigEV7/Images/D/Fig_EV7_panel_d_RP296bis_25nM_7_blue.jpg
- FigEV7/Images/D/Fig_EV7_panel_d_RP296bis_25nM_7_green.jpg
- FigEV7/Images/D/Fig_EV7_panel_d_RP296bis_50nM_8_blue.jpg
- FigEV7/Images/D/Fig_EV7_panel_d_RP296bis_50nM_8_green.jpg
- FigEV7/Numerical_data/
- FigEV7/Numerical_data/FigEV7_numerical_data.xlsx
- FigEV7/Western_blot/
- FigEV7/Western_blot/FigEV7_uncropped_blots.pptx
