# Supplementary material for: Targeting myoferlin in ER/Golgi vesicle trafficking reprograms pancreatic cancer-associated fibroblasts
Source: EMBO J. 2025 Oct 8;44(22):6425–65. doi: 10.1038/s44318-025-00570-6 (PMC12623807; doi:10.1038/s44318-025-00570-6)
Supplement: Supplementary file 16 — Figure EV7 Source Data [file 44318_2025_570_MOESM16_ESM.zip › FigEV7/Numerical_data/FigEV7_numerical_data.xlsx]

## Sheet: Extended Fig 7b
WJ460 IC50 analysis
	24H			48H
Concentration (nM)	Replicate 1	Replicate 2	Replicate 3	Replicate 1	Replicate 2	Replicate 3
0	43016116	44166940	42019200	45399988	48250256	52512636	RAW
1	53528768	57964272	53646216	60828984	62105548	55377292
5	55642636	53511588	48838788	65641024	64686012	54407088
10	58270848	52147964	53627876	64626764	63559616	57214952
25	53408704	54407452	52986636	62208548	62298296	53508388
50	46215964	47790096	40024152	54247488	56140240	50902660
75	34191380	32599020	29609352	21953360	22886986	22143752
100	33820388	31580724	28429476	21491774	21791194	22195692
	43016116	44166940	42019200	45399988	48250256	52512636	Log10 (nM)
0	53528768	57964272	53646216	60828984	62105548	55377292
0.69897	55642636	53511588	48838788	65641024	64686012	54407088
1	58270848	52147964	53627876	64626764	63559616	57214952
1.39794	53408704	54407452	52986636	62208548	62298296	53508388
1.69897	46215964	47790096	40024152	54247488	56140240	50902660
1.87506	34191380	32599020	29609352	21953360	22886986	22143752
2	33820388	31580724	28429476	21491774	21791194	22195692
	49.3878	54.2294	45.1937	58.9724	66.1027	76.7655	Normalized
0	93.6151	112.276	94.1093	97.5698	100.763	83.9318
0.69897	102.508	93.5429	73.8841	109.608	107.219	81.5047
1	113.565	87.806	94.0321	107.07	104.401	88.5289
1.39794	93.11	97.3118	91.3344	101.021	101.245	79.2565
1.69897	62.8497	69.4722	36.8004	81.1054	85.8404	72.738
1.87506	12.2616	5.5624	-7.01532	0.318055	2.65362	0.794342
2	10.7008	1.27836	-11.9791	-0.836654	-0.0876215	0.924276

## Sheet: Extended Fig 7c
Densitometry analysis and quantification of western blots
	Condition	Prot	Area	Normalisator	Area	Ratio	Relative
N1	0nM	Collagen 1	11810196	HSC70	8389196	1.40779	1
	1nM	Collagen 1	10716660	HSC70	12320267	0.86984	0.617878
	10nM	Collagen 1	7397803	HSC70	12513974	0.591163	0.419924
	50nM	Collagen 1	4901539	HSC70	10341024	0.47399	0.336691
N2	0nM	Collagen 1	3346276	HSC70	8717347	0.383864	1
	1nM	Collagen 1	4465104	HSC70	9205882	0.485027	1.26354
	10nM	Collagen 1	3572740	HSC70	9505175	0.375873	0.979183
	50nM	Collagen 1	597991	HSC70	9842468	0.0607562	0.158275
N3	0nM	Collagen 1	4235276	HSC70	10579004	0.400347	1
	1nM	Collagen 1	3272497	HSC70	9002711	0.363501	0.907965
	10nM	Collagen 1	2784083	HSC70	7921761	0.351447	0.877856
	50nM	Collagen 1	862527	HSC70	8511468	0.101337	0.253123

## Sheet: Extended Fig 7e
Mean fluorescence quantification of spheroids
Condition	COL1A1	DAPI	Ratio
0nM 1	362555	486345	0.745469
0nM 2	662754	876836	0.755847
0nM 3	714694	1157307	0.617549
0nM 4	542909	787038	0.689813
0nM 5	695337	1115211	0.623503
0nM 6	770075	1075075	0.716299
0nM 7	419042	536994	0.780348
0nM 8	494739	586499	0.843546
0nM 9	412468	577835	0.713816
0nM 10	515875	762003	0.676999
1nM 1	443138	845753	0.523957
1nM 2	494739	794891	0.622399
1nM 3	406996	760465	0.535194
1nM 4	446976	736528	0.606869
1nM 5	439706	756521	0.581221
10nM 1	415332	943291	0.440301
10nM 2	493053	1233375	0.399759
10nM 3	470601	967119	0.486601
10nM 4	397496	823339	0.482785
10nM 5	347341	859685	0.404033
25nM 1	423051	977703	0.432699
25nM 2	475095	1032779	0.460016
25nM 3	713790	1739471	0.410349
25nM 4	467376	1214778	0.384742
25nM 5	237298	694046	0.341905
25nM 6	405449	970147	0.417925
25nM 7	439680	867612	0.50677
50nM 1	603350	1411757	0.427375
50nM 2	361851	928194	0.389844
50nM 3	442962	1087526	0.407312
50nM 4	357074	875299	0.407945
50nM 5	431544	980717	0.440029
50nM 6	483717	1121308	0.431386
50nM 7	372949	830339	0.449153
50nM 8	344675	843888	0.408437

## Sheet: Extended Fig 7g
Orthotopic KPC mice		Body weight (g) during treatment administration
	Mouse	D1	D3	D5	D7	D9	D11	D13	D15
Vehicle	1	24.75	25.15	24.5	24.65	25.7	26.15	26.85	26.65
	2	22.45	22.6	23.9	24.95	24.5	24.8	25.6	25
	3	23.75	23.8	25.2	24.9	24.8	25.35	25.65	25.7
	4	23.75	24	25.1	24	25.35	25.9	27	26.95
	5	25.4	25.75	27.15	26.6	26.8	27.7	27.9	27.55
	6	20.95	21.2	22.8	23.3	23.2	24	24.3	24.45
	7	24.4	24.3	25.15	25.7	25.8	26.25	27	27.05
	8	23.2	22.6	24.1	24.2	24.65	25.45	26.2	25.6
	9	22.2	22.9	23.25	22.85	22.85	22.95	23.1	22.75
	10	23.4	23.5	25.05	25.3	25.2	26.3	26.4	26.85
WJ460	1	23.95	23.4	24.6	24.6	24.95	25.5	26	25.6
	2	21.2	20.35	21.6	21.35	21.3	21.7	21.7	22
	3	23.7	22.85	24.1	23.8	23.8	24.4	23.5	22.6
	4	24.45	23.8	25.3	25.25	25.4	25.55	26.3	26.05
	5	25.05	24.6	26.1	25.9	25.8	26.2	27	26.45
	6	23.6	23.5	24.6	24.65	25	25.25	26.15	25.7
	7	19.55	20	20.65	21.75	22.2	21.15	23.2	23
	8	22.1	22.2	22.6	22.25	22.5	22.55	22.85	22.45
	9	20.7	20.5	22	21.6	21.85	22.55	22.8	22.5
	10	23.5	23.45	24.5	24.1	24.6	24.65	26.3	25.9
